# Supplementary material for: Immunopeptidome profiling of human coronavirus OC43-infected cells identifies CD4 T-cell epitopes specific to seasonal coronaviruses or cross-reactive with SARS-CoV-2
Source: PLoS Pathog. 2023 Jul 27;19(7):e1011032. doi: 10.1371/journal.ppat.1011032 (PMC10409285; doi:10.1371/journal.ppat.1011032)
Supplement: S1 Table — S1A. HLA-ABC immunopeptidome; S1B. OC43 immunopeptidome. For each peptide, mass spectrometry identification parameters are shown (eluted sequence, length, source protein, intensity, Scaffold identification probability, and Mascot Ion and Identity scores). In addition, NetMHCpan 4.1 or NetMHCIIpan 4.0 predictions were performed and predicted core for each relevant allele, score, and rank are shown for each peptide. (XLSX) [file ppat.1011032.s009.xlsx]

## Sheet: Index
S1 Table: Immunopeptidome of A549 cells
S1A	HLA-ABC immunopeptidome eluted from OC43-infected A549 cells
S1B	Viral peptides eluted from OC43-infected A549 cells
NetMHCpan 4.1 predictions were performed for each peptide. For HLA-ABC eluted peptides, HLA-A*25:01, A*30:01, B*18:01, B*44:03, C*12:03, and C*16:01 predictions were performed. Peptides with ranks <=0.5% were assigned as strong binders, and peptides with ranks 0.5-2.0 were assigned as weak binders. Strong binders are shown in red and weak binders in blue.

## Sheet: S1A
S1A Table: HLA-ABC immunopeptidome eluted from OC43-infected A549 cells
									HLA-A25:01					HLA-A30:01					HLA-B18:01					HLA-B44:03					HLA-C12:03					HLA-C16:01
Specie	Peptide sequence	len	Protein name	Total Precursor Intensity	Total TIC	Best Peptide identification probability	Best Mascot Ion Score	Best Mascot Identity Score	icore	EL-score	EL_Rank	BA-score	BA_Rank	icore	EL-score	EL_Rank	BA-score	BA_Rank	icore	EL-score	EL_Rank	BA-score	BA_Rank	icore	EL-score	EL_Rank	BA-score	BA_Rank	icore	EL-score	EL_Rank	BA-score	BA_Rank	icore	EL-score	EL_Rank	BA-score	BA_Rank
Homo sapiens	AAAALVLKA	9	sp|Q9Y490|TLN1_HUMAN Talin-1	4767060	2179920	0.907	22.8	37.4	AAAALVLKA	0.0009	17.144	0.0316	22.0049	AAAALVLKA	0.0661	2.9215	0.2892	6.4676	AAAALVLKA	0.0015	11.2862	0.0511	25.0582	AAAALVLKA	0.0022	7.463	0.0861	8.6289	AAAALVLKA	0.0475	1.477	0.3535	1.7945	AAAALVLKA	0.0259	3.3675	0.2937	4.0445
Homo sapiens	AAADFTAKVW	10	sp|Q9Y3F4-2|STRAP_HUMAN Isoform 2 of Serine-threonine kinase receptor-associated protein	9641900	1428780	0.993	37	45.7	AAADFTAKVW	0.2726	0.4094	0.2032	0.7772	AAADFTAKVW	0.0011	32.4588	0.0795	50.3382	AAADFTAKVW	0.0015	11.523	0.0625	18.4328	AAADFTAKVW	0.0387	1.9128	0.216	1.9569	AAADFTAKVW	0.0226	2.4737	0.2771	3.3104	AAADFTAKVW	0.0298	3.1125	0.2767	4.5869
Homo sapiens	AAADPKVAF	9	Nuclear pore complex protein Nup50	5103310	2912165	0.996	47.7	46	AAADPKVAF	0.2932	0.3714	0.114	2.7822	AAADPKVAF	0.0346	4.8222	0.1016	38.9757	AAADPKVAF	0.0476	1.8136	0.107	7.6662	AAADPKVAF	0.0726	1.3663	0.0856	8.7006	AAADPKVAF	0.7004	0.0409	0.5717	0.3591	AAADPKVAF	0.9254	0.0083	0.7326	0.0848
Homo sapiens	AAAFGRIAF	9	sp|Q9HC38-2|GLOD4_HUMAN Isoform 2 of Glyoxalase domain-containing protein 4	20604300	2603610	0.997	39.6	42.3	AAAFGRIAF	0.083	1.3826	0.1263	2.2805	AAAFGRIAF	0.0326	5.0187	0.2217	11.6093	AAAFGRIAF	0.0167	3.379	0.1619	3.6304	AAAFGRIAF	0.0065	4.654	0.1064	6.3114	AAAFGRIAF	0.3973	0.1745	0.6171	0.2376	AAAFGRIAF	0.8491	0.0276	0.8047	0.0236
Homo sapiens	AAAGGGGGGGRYY	13	Heterogeneous nuclear ribonucleoprotein L	484471	146807	0.954	42.1	44.1	AAAGGGGGGGRYY	0.0025	10.9219	0.0592	8.8017	AAAGGGGGGGRYY	0.0008	36.9123	0.0651	59.9019	AAAGGGGGGGRYY	0.0004	21.3333	0.0374	38.9945	AAAGGGGGGGRYY	0.0007	12.472	0.0398	27.3198	AAAGGGGGGGRYY	0.0205	2.6331	0.2216	5.1867	AAAGGGGGGGRYY	0.055	2.1345	0.2753	4.6348
Homo sapiens	AAAGPGKTSW	10	Isoform 4 of Protein mono-ADP-ribosyltransferase PARP14	999426	369404	0.971	39.5	45	AAAGPGKTSW	0.2826	0.3904	0.149	1.6116	AAAGPGKTSW	0.0053	15.4495	0.0736	54.0943	AAAGPGKTSW	0.0024	9.17	0.0373	39.1652	AAAGPGKTSW	0.0634	1.4633	0.1289	4.7568	AAAGPGKTSW	0.0401	1.6869	0.1879	7.055	AAAGPGKTSW	0.0907	1.4955	0.2364	6.1717
Homo sapiens	AAALRDLSF	9	sp|Q32P28-2|P3H1_HUMAN Isoform 2 of Prolyl 3-hydroxylase 1	13109975	2.01682e+06	0.997	55.9	44.7	AAALRDLSF	0.0593	1.8052	0.1055	3.2156	AAALRDLSF	0.0066	13.6851	0.1432	24.7134	AAALRDLSF	0.0106	4.3175	0.0987	8.7832	AAALRDLSF	0.0038	5.92	0.0824	9.2241	AAALRDLSF	0.2277	0.3829	0.4742	0.7522	AAALRDLSF	0.8243	0.0334	0.7505	0.0664
Homo sapiens	AAALVSGGVAQAA	13	sp|Q8NHY2-2|COP1_HUMAN Isoform 2 of E3 ubiquitin-protein ligase COP1	12424000	2525690	0.945	27.1	43.9	AAALVSGGVAQAA	0	62	0.0158	47.4363	AAALVSGGVAQAA	0.0002	58.2576	0.101	39.2352	AAALVSGGVAQAA	0	80	0.0203	73.7076	AAALVSGGVAQAA	0	70	0.0289	42.8869	AAALVSGGVAQAA	0	51.25	0.0533	35.3584	AAALVSGGVAQAA	0	55	0.0582	35.191
Homo sapiens	AAARPKSAF	9	Isoform 2 of Melanoma-associated antigen D1	380597	110434	0.992	31.7	43.5	AAARPKSAF	0.1225	0.9691	0.1169	2.6482	AAARPKSAF	0.0366	4.633	0.1712	18.6866	AAARPKSAF	0.0085	4.8666	0.0764	13.4382	AAARPKSAF	0.0152	3.0698	0.0754	10.5996	AAARPKSAF	0.3768	0.1931	0.4913	0.663	AAARPKSAF	0.822	0.0339	0.6932	0.1417
Homo sapiens	AAASAIKVI	9	Indoleamine 2,3-dioxygenase 1	21586646	1.97844e+06	0.983	53.9	40.8	AAASAIKVI	0.0133	4.7135	0.0831	4.9671	AAASAIKVI	0.0301	5.3488	0.2566	8.5327	AAASAIKVI	0.0016	10.9801	0.0476	27.817	AAASAIKVI	0.0046	5.4564	0.0825	9.2179	AAASAIKVI	0.4872	0.1117	0.6305	0.2064	AAASAIKVI	0.4173	0.2996	0.5912	0.4259
Homo sapiens	AAASIANIV	9	sp|P17987|TCPA_HUMAN T-complex protein 1 subunit alpha	28458900	2589090	0.954	27.9	44.1	AAASIANIV	0.0031	9.8209	0.0616	8.2798	AAASIANIV	0.014	8.8766	0.2451	9.4534	AAASIANIV	0.0006	17.4079	0.0506	25.4311	AAASIANIV	0.0011	10.1273	0.0771	10.2534	AAASIANIV	0.2889	0.2836	0.6317	0.2035	AAASIANIV	0.1717	0.885	0.556	0.5728
Homo sapiens	AAATGRLL	8	Isoform 2 of Amyloid-like protein 2	2382550	879956	0.99	37	41.4	AAATGRLL	0.0004	22.9038	0.0209	35.7921	AAATGRLL	0.0013	30.4316	0.0928	43.0681	AAATGRLL	0.0004	20.0217	0.0287	53.8922	AAATGRLL	0.0002	19.7037	0.0278	44.9854	AAATGRLL	0.0994	0.8315	0.2458	4.2368	AAATGRLL	0.515	0.2069	0.4679	1.1169
Homo sapiens	AAATLAVR	8	sp|O15375-2|MOT6_HUMAN Isoform 2 of Monocarboxylate transporter 6	3285490	1109690	0.959	24.8	41.4	AAATLAVR	0.0001	43.8	0.0129	56.7145	AAATLAVR	0.0022	23.9904	0.1005	39.4817	AAATLAVR	0.0002	29.6429	0.0309	49.4797	AAATLAVR	0	42	0.0209	62.3623	AAATLAVR	0.0003	18.8043	0.0551	34.2959	AAATLAVR	0.0007	16.0874	0.0775	27.1066
Homo sapiens	AAAVDVRTW	9	sp|Q9Y2E4|DIP2C_HUMAN Disco-interacting protein 2 homolog C	2972270	1285290	0.902	26.1	45.2	AAAVDVRTW	0.2702	0.4144	0.1526	1.535	AAAVDVRTW	0.0049	16.1491	0.0647	60.2453	AAAVDVRTW	0.0061	5.774	0.0593	20.0017	AAAVDVRTW	0.1305	1.0023	0.1891	2.5072	AAAVDVRTW	0.1249	0.6904	0.3283	2.1995	AAAVDVRTW	0.186	0.8228	0.346	2.786
Homo sapiens	AAAVPRAAF	9	Isoform 2 of Endoplasmic reticulum resident protein 29	67337100	5.70648e+06	0.997	81.6	43.6	AAAVPRAAF	0.1281	0.9345	0.1482	1.6309	AAAVPRAAF	0.0298	5.3824	0.2161	12.2327	AAAVPRAAF	0.0123	3.9813	0.1124	7.071	AAAVPRAAF	0.013	3.3382	0.1	6.921	AAAVPRAAF	0.4157	0.157	0.5982	0.2797	AAAVPRAAF	0.8451	0.0285	0.7737	0.0455
Homo sapiens	AAFAYTVKY	9	Isoform 2 of Ubiquitin-conjugating enzyme E2 J2	27190262	3.11291e+06	0.963	77.6	46.4	AAFAYTVKY	0.3376	0.2943	0.1596	1.4017	AAFAYTVKY	0.209	0.8607	0.3165	5.1788	AAFAYTVKY	0.1993	0.6562	0.2797	1.0962	AAFAYTVKY	0.0698	1.3908	0.1915	2.4558	AAFAYTVKY	0.8381	0.0147	0.7678	0.0417	AAFAYTVKY	0.7947	0.0404	0.7388	0.0783
Homo sapiens	AAFDQWREW	9	sp|Q16555-2|DPYL2_HUMAN Isoform 2 of Dihydropyrimidinase-related protein 2	4364200	485649	0.997	35.5	44.3	AAFDQWREW	0.437	0.1761	0.1981	0.8344	AAFDQWREW	0.025	6.0742	0.1405	25.4241	AAFDQWREW	0.0263	2.6236	0.11	7.328	AAFDQWREW	0.2553	0.6624	0.2619	1.3328	AAFDQWREW	0.3607	0.209	0.4678	0.7861	AAFDQWREW	0.3421	0.4041	0.4577	1.212
Homo sapiens	AAFEKALEV	9	sp|Q13325|IFIT5_HUMAN Interferon-induced protein with tetratricopeptide repeats 5	22931145	2.9695e+06	0.939	53	44.6	AAFEKALEV	0.052	1.9909	0.0774	5.642	AAFEKALEV	0.1563	1.2418	0.3002	5.9137	AAFEKALEV	0.0095	4.5702	0.0831	11.7366	AAFEKALEV	0.0075	4.3634	0.0854	8.7351	AAFEKALEV	0.9291	0.0059	0.8362	0.0134	AAFEKALEV	0.9113	0.0098	0.8062	0.023
Homo sapiens	AAFRIVVM	8	sp|Q8WUI4-10|HDAC7_HUMAN Isoform 10 of Histone deacetylase 7	22602500	3216580	0.99	39.7	43.2	AAFRIVVM	0.0029	10.2513	0.0309	22.7147	AAFRIVVM	0.01	10.8602	0.1326	27.6146	AAFRIVVM	0.01	4.4603	0.098	8.8926	AAFRIVVM	0.0002	21.45	0.0322	37.0803	AAFRIVVM	0.3859	0.1848	0.4944	0.6476	AAFRIVVM	0.5623	0.166	0.5958	0.408
Homo sapiens	AAIGLVIYY	9	sp|P51571|SSRD_HUMAN Translocon-associated protein subunit delta	22627155	3.7802e+06	0.995	43.2	42.6	AAIGLVIYY	0.337	0.2951	0.1492	1.6059	AAIGLVIYY	0.0995	1.9813	0.2046	13.6229	AAIGLVIYY	0.0904	1.2013	0.2076	2.1483	AAIGLVIYY	0.0519	1.643	0.168	3.08	AAIGLVIYY	0.6327	0.0565	0.6472	0.1691	AAIGLVIYY	0.4765	0.243	0.5576	0.5658
Homo sapiens	AANPHSFVF	9	sp|Q9NQ55-2|SSF1_HUMAN Isoform 2 of Suppressor of SWI4 1 homolog	40826800	2920860	0.995	38.1	45.4	AANPHSFVF	0.1742	0.6856	0.1172	2.6331	AANPHSFVF	0.118	1.677	0.268	7.7365	AANPHSFVF	0.0798	1.3095	0.2192	1.8938	AANPHSFVF	0.0546	1.5992	0.1579	3.4219	AANPHSFVF	0.8501	0.0133	0.7338	0.0644	AANPHSFVF	0.9746	0.0028	0.8536	0.0094
Homo sapiens	AANPNGRYY	9	Fibrinogen beta chain	2464500	429213	0.986	34.5	44.5	AANPNGRYY	0.1849	0.6441	0.1015	3.4441	AANPNGRYY	0.2558	0.6392	0.3059	5.6418	AANPNGRYY	0.0388	2.0784	0.123	6.0423	AANPNGRYY	0.1159	1.077	0.1457	3.9059	AANPNGRYY	0.8301	0.0159	0.6989	0.099	AANPNGRYY	0.9285	0.0079	0.7709	0.0475
Homo sapiens	AAQEAVKLY	9	Isoform 2 of Heterogeneous nuclear ribonucleoprotein Q	6152815	1.46568e+06	0.982	46.7	44.4	AAQEAVKLY	0.1517	0.7929	0.0928	4.0744	AAQEAVKLY	0.0375	4.5421	0.1623	20.3617	AAQEAVKLY	0.0929	1.1825	0.1628	3.5906	AAQEAVKLY	0.1411	0.9594	0.1567	3.4625	AAQEAVKLY	0.5209	0.0975	0.525	0.5239	AAQEAVKLY	0.7833	0.0456	0.6383	0.2695
Homo sapiens	AARDVFLML	9	Isoform 1 of Kinesin-like protein KIF2A	2.41576e+07	1053954	0.932	39.3	45.2	AARDVFLML	0.0318	2.7913	0.0754	5.8954	AARDVFLML	0.3962	0.3019	0.5384	0.7649	AARDVFLML	0.0029	8.2764	0.0633	18.0745	AARDVFLML	0.0018	8.1159	0.057	16.0334	AARDVFLML	0.5991	0.0654	0.6015	0.2725	AARDVFLML	0.6309	0.1247	0.625	0.3138
Homo sapiens	AARFTFLEQL	10	sp|Q8TE96|DQX1_HUMAN ATP-dependent RNA helicase DQX1	24050400	2042290	0.931	27.4	45.1	AARFTFLEQL	0.0019	12.3591	0.0448	13.5637	AARFTFLEQL	0.0509	3.5999	0.501	1.1008	AARFTFLEQL	0.0001	32.6	0.0495	26.2468	AARFTFLEQL	0.0005	13.5684	0.0739	10.8965	AARFTFLEQL	0.0064	4.9914	0.3087	2.583	AARFTFLEQL	0.0115	5.0514	0.384	2.0838
Homo sapiens	AASAEEPKPVEAPAANSDQTVTVKE	25	Brain acid soluble protein 1	1569100	181352	0.997	67.6	48.2	AASAEEPKPVEA	0	100	0.0031	96.4892	AASAEEPKPVEA	0	100	0.0153	96.3024	AASAEEPKPVEA	0	100	0.0082	96.2814	AASAEEPKPVEA	0	100	0.009	95.2715	AASAEEPKPVEA	0	100	0.0034	97.5728	AASAEEPKPVEA	0	100	0.0028	97.8092
Homo sapiens	AASPFYRGY	9	sp|P48506|GSH1_HUMAN Glutamate--cysteine ligase catalytic subunit	18938900	3731990	0.997	50.3	44.9	AASPFYRGY	0.2366	0.4845	0.1354	1.962	AASPFYRGY	0.1892	0.9782	0.3108	5.4184	AASPFYRGY	0.0485	1.7906	0.1546	3.9346	AASPFYRGY	0.0619	1.4812	0.1639	3.2199	AASPFYRGY	0.7677	0.0264	0.6803	0.1252	AASPFYRGY	0.8628	0.0236	0.7335	0.0839
Homo sapiens	AASRLLAA	8	Y+L amino acid transporter 1	2955490	760358	0.973	24.2	41.4	AASRLLAA	0	52.7273	0.0152	49.078	AASRLLAA	0.0029	21.0379	0.1645	19.9192	AASRLLAA	0.0003	23.5938	0.0413	34.1481	AASRLLAA	0	48	0.0285	43.6523	AASRLLAA	0.002	8.7618	0.1211	13.9363	AASRLLAA	0.0103	5.3225	0.2062	7.8419
Homo sapiens	AASSIQRVL	9	Dol-P-Glc:Glc(2)Man(9)GlcNAc(2)-PP-Dol alpha-1,2-glucosyltransferase	1.22553e+07	2104374	0.997	62.1	43	AASSIQRVL	0.0175	4.0184	0.0556	9.7169	AASSIQRVL	0.0648	2.9665	0.2325	10.5313	AASSIQRVL	0.0038	7.2692	0.0615	18.9159	AASSIQRVL	0.0081	4.2086	0.0671	12.575	AASSIQRVL	0.803	0.0206	0.6649	0.141	AASSIQRVL	0.9176	0.0091	0.7516	0.0652
Homo sapiens	AASVLPRV	8	Isoform 7 of Niban-like protein 2	892786	690494	0.918	22.8	39.6	AASVLPRV	0.0004	23.1064	0.0182	41.4124	AASVLPRV	0.0023	23.2933	0.1073	36.5207	AASVLPRV	0.0004	20.6304	0.0269	57.7677	AASVLPRV	0.0002	22.4706	0.0246	52.5839	AASVLPRV	0.0164	2.9826	0.1494	10.3179	AASVLPRV	0.0399	2.6035	0.2055	7.8853
Homo sapiens	AATEVSKEL	9	A-kinase anchor protein 12	796086	248126	0.896	29.1	46.3	AATEVSKEL	0.0241	3.3201	0.0507	11.2306	AATEVSKEL	0.0089	11.5921	0.0894	44.8163	AATEVSKEL	0.0041	7.0144	0.0502	25.7612	AATEVSKEL	0.0138	3.2414	0.06	14.8588	AATEVSKEL	0.7126	0.0378	0.59	0.2975	AATEVSKEL	0.8811	0.0173	0.6888	0.1481
Homo sapiens	AATLTSKLY	9	sp|Q9UDW1-2|QCR9_HUMAN Isoform 2 of Cytochrome b-c1 complex subunit 9	9740420	9374780	0.997	38	41.3	AATLTSKLY	0.0288	2.9573	0.0604	8.5288	AATLTSKLY	0.0122	9.6519	0.1487	23.3701	AATLTSKLY	0.0232	2.8252	0.1187	6.4398	AATLTSKLY	0.0315	2.1492	0.1264	4.8968	AATLTSKLY	0.253	0.3364	0.4659	0.7965	AATLTSKLY	0.7024	0.0825	0.645	0.2476
Homo sapiens	AAYGYGIRY	9	Isoform 2 of Glycogen phosphorylase, liver form	4.76499e+06	1.05362e+06	0.934	65.1	46.2	AAYGYGIRY	0.2609	0.4339	0.1494	1.6014	AAYGYGIRY	0.1881	0.9852	0.2949	6.1777	AAYGYGIRY	0.0994	1.1338	0.2228	1.8252	AAYGYGIRY	0.058	1.5407	0.1537	3.5773	AAYGYGIRY	0.8287	0.0161	0.7421	0.0553	AAYGYGIRY	0.7689	0.0532	0.7009	0.1305
Homo sapiens	AAYLRALSL	9	sp|O15294-3|OGT1_HUMAN Isoform 1 of UDP-N-acetylglucosamine--peptide N-acetylglucosaminyltransferase 110 kDa subunit	4476260	2566070	0.997	40	40.4	AAYLRALSL	0.0431	2.2945	0.0875	4.5437	AAYLRALSL	0.2142	0.8324	0.4298	2.0612	AAYLRALSL	0.0117	4.0917	0.1126	7.0438	AAYLRALSL	0.0016	8.4878	0.0751	10.6532	AAYLRALSL	0.7786	0.0247	0.7605	0.0445	AAYLRALSL	0.9231	0.0085	0.8423	0.0104
Homo sapiens	AAYQSVRIL	9	Sialate O-acetylesterase	8.54921e+06	1.68645e+06	0.993	59.6	42.1	AAYQSVRIL	0.0489	2.0947	0.0775	5.6335	AAYQSVRIL	0.1564	1.2409	0.3099	5.4579	AAYQSVRIL	0.0113	4.1777	0.0859	11.1093	AAYQSVRIL	0.0095	3.8946	0.0724	11.2431	AAYQSVRIL	0.8914	0.0091	0.7666	0.0421	AAYQSVRIL	0.8769	0.0185	0.7494	0.0675
Homo sapiens	AAYYHPSYL	9	sp|Q14687-2|GSE1_HUMAN Isoform 2 of Genetic suppressor element 1	4727880	1916640	0.974	35.5	44.7	AAYYHPSYL	0.0693	1.5974	0.1123	2.8551	AAYYHPSYL	0.3309	0.4298	0.5241	0.8759	AAYYHPSYL	0.0036	7.4221	0.0773	13.186	AAYYHPSYL	0.0024	7.237	0.0744	10.7969	AAYYHPSYL	0.9168	0.007	0.8504	0.0099	AAYYHPSYL	0.9096	0.0101	0.8445	0.0099
Homo sapiens	ADPEISLLT	9	sp|Q9BWV3|CDAC1_HUMAN Cytidine and dCMP deaminase domain-containing protein 1	12904300	1205260	0.971	34.6	45.4	ADPEISLLT	0.0001	45.25	0.013	56.2362	ADPEISLLT	0.0004	46.8214	0.0348	84.4511	ADPEISLLT	0.0002	25.7143	0.0213	71.1097	ADPEISLLT	0.0007	12.072	0.0396	27.5376	ADPEISLLT	0	65	0.0131	83.0847	ADPEISLLT	0	62.5	0.0138	81.1524
Homo sapiens	AEAEAWYQTKF	11	sp|P08729|K2C7_HUMAN Keratin, type II cytoskeletal 7	4748040	533651	0.997	54.5	45.3	AEAEAWYQTKF	0.011	5.2233	0.0512	11.0809	AEAEAWYQTKF	0.0002	56.0606	0.041	79.2327	AEAEAWYQTKF	0.1146	1.0236	0.2605	1.2893	AEAEAWYQTKF	0.9486	0.0371	0.5665	0.1174	AEAEAWYQTKF	0.0001	32.6667	0.0335	51.3403	AEAEAWYQTKF	0	38.75	0.0372	49.5263
Homo sapiens	AEAESMYQI	9	Isoform 2 of Keratin, type II cytoskeletal 8	11421285	1448610	0.987	39.7	41.8	AEAESMYQI	0.0156	4.3031	0.0745	6.009	AEAESMYQI	0.0045	16.8091	0.0786	50.9583	AEAESMYQI	0.166	0.7726	0.2355	1.6134	AEAESMYQI	0.9227	0.0525	0.6423	0.0511	AEAESMYQI	0.0021	8.4606	0.0901	20.3567	AEAESMYQI	0.0009	14.6842	0.0736	28.5011
Homo sapiens	AEAESMYQIKY	11	Isoform 2 of Keratin, type II cytoskeletal 8	17118890	2354727	0.997	74.3	44.9	AEAESMYQIKY	0.0136	4.6501	0.0403	15.7889	AEAESMYQIKY	0.0004	47.0833	0.038	81.7786	AEAESMYQIKY	0.2363	0.5672	0.2619	1.2743	AEAESMYQIKY	0.9749	0.0161	0.6012	0.0813	AEAESMYQIKY	0.0002	22.7727	0.0361	48.6587	AEAESMYQIKY	0.0001	29.2727	0.0403	46.8845
Homo sapiens	AEAFLEHLW	9	Isoform 3 of RNA polymerase I-specific transcription initiation factor RRN3	1579881	1.78715e+06	0.898	47.3	45.6	AEAFLEHLW	0.0402	2.3921	0.0704	6.6222	AEAFLEHLW	0.0007	38.4681	0.0363	83.2147	AEAFLEHLW	0.3468	0.397	0.3353	0.6836	AEAFLEHLW	0.9966	0.0017	0.8411	0.0059	AEAFLEHLW	0.0007	13.9173	0.0528	35.6558	AEAFLEHLW	0.0002	24.92	0.0418	45.6085
Homo sapiens	AEALPKQSV	9	Isoform 2 of Transcription factor BTF3	1947805	503638	0.997	61.1	43.7	AEALPKQSV	0.0031	9.8582	0.0276	26.156	AEALPKQSV	0.0041	17.5415	0.0677	58.1273	AEALPKQSV	0.1293	0.9348	0.1322	5.3062	AEALPKQSV	0.8174	0.1171	0.4042	0.4657	AEALPKQSV	0.0012	10.8136	0.0589	32.2569	AEALPKQSV	0.0009	14.6374	0.054	37.3982
Homo sapiens	AEAWYQTKF	9	sp|P08729|K2C7_HUMAN Keratin, type II cytoskeletal 7	24254200	1737720	0.997	51.8	45.1	AEAWYQTKF	0.0385	2.4531	0.0675	7.1219	AEAWYQTKF	0.0005	45.3	0.0371	82.5667	AEAWYQTKF	0.5651	0.1959	0.4274	0.3267	AEAWYQTKF	0.9704	0.0218	0.6908	0.0246	AEAWYQTKF	0.0032	6.9712	0.0843	22.0115	AEAWYQTKF	0.0022	10.2899	0.0867	24.1785
Homo sapiens	AEDELFNRY	9	sp|P57740-2|NU107_HUMAN Isoform 2 of Nuclear pore complex protein Nup107	10019000	2532170	0.997	50.8	44.6	AEDELFNRY	0.0398	2.4069	0.038	17.1398	AEDELFNRY	0.0019	25.2945	0.0255	91.5743	AEDELFNRY	0.8711	0.0485	0.4816	0.2113	AEDELFNRY	0.9868	0.0067	0.5921	0.0899	AEDELFNRY	0.0021	8.6291	0.0465	39.8088	AEDELFNRY	0.0023	10.1598	0.0599	34.3519
Homo sapiens	AEDENGKIVGY	11	Isoform 2 of N-alpha-acetyltransferase 10	1352840	2181715	0.997	47.3	45.6	AEDENGKIVGY	0.0108	5.2726	0.0228	32.5803	AEDENGKIVGY	0.0017	26.9527	0.0182	95.5911	AEDENGKIVGY	0.1581	0.8029	0.188	2.6771	AEDENGKIVGY	0.8994	0.0665	0.4191	0.416	AEDENGKIVGY	0.0001	34	0.0165	76.3566	AEDENGKIVGY	0	37	0.0177	74.0785
Homo sapiens	AEDKENYKKFY	11	Isoform 2 of Heat shock protein HSP 90-alpha	3251490	652174	0.976	35.1	46.2	AEDKENYKKFY	0.0031	9.9026	0.0146	50.8432	AEDKENYKKFY	0.0001	68.6842	0.0198	95.1956	AEDKENYKKFY	0.0444	1.9051	0.1212	6.2035	AEDKENYKKFY	0.7809	0.1387	0.3591	0.6419	AEDKENYKKFY	0	53.75	0.0131	83.004	AEDKENYKKFY	0	45.5	0.0164	76.2915
Homo sapiens	AEDLNSRVSYW	11	sp|Q9Y3Q3|TMED3_HUMAN Transmembrane emp24 domain-containing protein 3	13320200	3271650	0.954	33.9	45.6	AEDLNSRVSYW	0.0156	4.3162	0.0641	7.7547	AEDLNSRVSYW	0.0007	38.2553	0.0593	64.2471	AEDLNSRVSYW	0.0106	4.3249	0.1101	7.314	AEDLNSRVSYW	0.9141	0.0584	0.6045	0.0777	AEDLNSRVSYW	0.0001	33.2	0.0427	42.7668	AEDLNSRVSYW	0.0001	26.2778	0.0432	44.535
Homo sapiens	AEDLNTRVAYW	11	sp|Q86XR7-2|TCAM2_HUMAN Isoform 2 of TIR domain-containing adapter molecule 2	6370110	791534	0.997	47.4	46.4	AEDLNTRVAYW	0.0089	5.8624	0.0544	10.0755	AEDLNTRVAYW	0.0004	47.25	0.0513	70.5683	AEDLNTRVAYW	0.0098	4.4956	0.1323	5.2973	AEDLNTRVAYW	0.8699	0.0838	0.5983	0.0841	AEDLNTRVAYW	0	42	0.0367	47.9857	AEDLNTRVAYW	0.0001	33.4286	0.0376	49.2199
Homo sapiens	AEELFARKF	9	sp|Q00610-2|CLH1_HUMAN Isoform 2 of Clathrin heavy chain 1	5003100	2051980	0.986	37.5	45.1	AEELFARKF	0.0081	6.1467	0.0273	26.4715	AEELFARKF	0.0003	54.4828	0.024	92.5989	AEELFARKF	0.5158	0.2332	0.3719	0.5033	AEELFARKF	0.9861	0.0071	0.6795	0.0311	AEELFARKF	0.0005	15.369	0.0394	45.5746	AEELFARKF	0.0004	18.9559	0.0446	43.4709
Homo sapiens	AEFEEPRVIDLW	12	sp|P30533|AMRP_HUMAN Alpha-2-macroglobulin receptor-associated protein	3603900	265638	0.959	31.2	46.9	AEFEEPRVIDLW	0.0061	7.1242	0.0494	11.7062	AEFEEPRVIDLW	0.0001	70.8929	0.0219	94.082	AEFEEPRVIDLW	0.0288	2.4744	0.1447	4.4754	AEFEEPRVIDLW	0.9714	0.0204	0.7035	0.0183	AEFEEPRVIDLW	0	44.5	0.021	68.3663	AEFEEPRVIDLW	0	54	0.0157	77.7362
Homo sapiens	AEFELPKTM	9	Immunoglobulin-binding protein 1	1499660	350539	0.996	45.5	46	AEFELPKTM	0.0498	2.0632	0.0468	12.7057	AEFELPKTM	0.0028	21.0871	0.0441	76.6311	AEFELPKTM	0.958	0.014	0.5745	0.0835	AEFELPKTM	0.9897	0.0052	0.6262	0.0604	AEFELPKTM	0.0222	2.4943	0.1602	9.2303	AEFELPKTM	0.0184	4.0108	0.1199	16.743
Homo sapiens	AEFKEAFQLF	10	sp|P60660-2|MYL6_HUMAN Isoform Smooth muscle of Myosin light polypeptide 6	95203600	2266400	0.997	54.3	46.1	AEFKEAFQLF	0.0235	3.3727	0.0746	6.0013	AEFKEAFQLF	0.0118	9.8337	0.1574	21.3754	AEFKEAFQLF	0.4791	0.2633	0.5012	0.181	AEFKEAFQLF	0.9776	0.013	0.7729	0.0084	AEFKEAFQLF	0.001	11.6682	0.093	19.5744	AEFKEAFQLF	0.0003	20.2609	0.0805	26.1279
Homo sapiens	AEFVGVSHL	9	sp|Q9ULX3|NOB1_HUMAN RNA-binding protein NOB1	22130800	4983760	0.997	67.1	45.3	AEFVGVSHL	0.0208	3.6299	0.0455	13.252	AEFVGVSHL	0.0036	18.8494	0.0699	56.5688	AEFVGVSHL	0.3403	0.4054	0.2852	1.0464	AEFVGVSHL	0.8925	0.0702	0.5557	0.1295	AEFVGVSHL	0.003	7.1608	0.1341	12.0951	AEFVGVSHL	0.0013	12.737	0.0852	24.6528
Homo sapiens	AEFYHPGQEY	10	sp|P68400-2|CSK21_HUMAN Isoform 2 of Casein kinase II subunit alpha	7199050	1584740	0.997	39.2	42	AEFYHPGQEY	0.0413	2.3553	0.0651	7.5475	AEFYHPGQEY	0.0228	6.4684	0.1127	34.3487	AEFYHPGQEY	0.7195	0.1137	0.4727	0.2292	AEFYHPGQEY	0.9896	0.0053	0.7133	0.0157	AEFYHPGQEY	0.0089	4.2401	0.1613	9.1325	AEFYHPGQEY	0.0057	6.9338	0.1591	11.6489
Homo sapiens	AEGIPAHVI	9	Isoform 2 of Spermine oxidase	1608390	433486	0.977	31.1	43.9	AEGIPAHVI	0.001	16.2518	0.0207	36.2228	AEGIPAHVI	0.0005	43.1562	0.0482	73.1535	AEGIPAHVI	0.0276	2.539	0.1088	7.4548	AEGIPAHVI	0.6887	0.1976	0.4475	0.3355	AEGIPAHVI	0.0001	27.3333	0.0337	51.105	AEGIPAHVI	0.0002	25.15	0.04	47.1446
Homo sapiens	AEGPPRLAI	9	Myeloid leukemia factor 2	2163610	679130	0.997	53.5	41.6	AEGPPRLAI	0.0042	8.5844	0.0307	22.925	AEGPPRLAI	0.0082	12.1779	0.0884	45.3922	AEGPPRLAI	0.0511	1.7314	0.129	5.5383	AEGPPRLAI	0.8104	0.1215	0.4552	0.3144	AEGPPRLAI	0.0011	11.1137	0.07	27.1248	AEGPPRLAI	0.0016	11.6622	0.0759	27.6582
Homo sapiens	AEHLGDFHRTY	11	Proteasome inhibitor PI31 subunit	1264425	2259840	0.957	42.2	44.7	AEHLGDFHRTY	0.0059	7.2875	0.0396	16.224	AEHLGDFHRTY	0.0014	28.9764	0.0532	69.0204	AEHLGDFHRTY	0.4468	0.2907	0.3623	0.5478	AEHLGDFHRTY	0.9722	0.0194	0.5954	0.0868	AEHLGDFHRTY	0.0008	13.1053	0.0718	26.3943	AEHLGDFHRTY	0.0013	12.5813	0.0888	23.5815
Homo sapiens	AEHSTVITF	9	sp|Q709C8-2|VP13C_HUMAN Isoform 2 of Vacuolar protein sorting-associated protein 13C	4347810	1620090	0.976	32.2	45.9	AEHSTVITF	0.0744	1.5052	0.0643	7.7043	AEHSTVITF	0.0045	16.7982	0.0592	64.2843	AEHSTVITF	0.9605	0.0131	0.6253	0.0482	AEHSTVITF	0.9919	0.0041	0.7186	0.0142	AEHSTVITF	0.0114	3.6674	0.1399	11.3574	AEHSTVITF	0.0068	6.4386	0.1301	15.1992
Homo sapiens	AEIDAHLVAL	10	sp|P60900-2|PSA6_HUMAN Isoform 2 of Proteasome subunit alpha type-6	11625900	2562410	0.997	44.7	43.4	AEIDAHLVAL	0.0213	3.574	0.0845	4.8394	AEIDAHLVAL	0.0012	30.8947	0.0783	51.1293	AEIDAHLVAL	0.1359	0.898	0.2688	1.2009	AEIDAHLVAL	0.7332	0.1676	0.5576	0.1267	AEIDAHLVAL	0.0007	13.6917	0.1008	17.7216	AEIDAHLVAL	0.0006	16.5243	0.1108	18.4109
Homo sapiens	AEIDNIKNQ	9	Keratin, type II cytoskeletal 7	1789320	1315400	0.997	44.9	45.4	AEIDNIKNQ	0.0002	29.8095	0.0106	65.6565	AEIDNIKNQ	0.0006	41.1081	0.028	89.7809	AEIDNIKNQ	0.0363	2.1772	0.0983	8.8508	AEIDNIKNQ	0.315	0.5658	0.261	1.343	AEIDNIKNQ	0	41	0.0173	74.7743	AEIDNIKNQ	0	55	0.0122	84.3459
Homo sapiens	AEIDVIFKDF	10	sp|Q63HN8-4|RN213_HUMAN Isoform 2 of E3 ubiquitin-protein ligase RNF213	16376020	2.17655e+06	0.969	56.9	45.6	AEIDVIFKDF	0.0183	3.9211	0.0581	9.0436	AEIDVIFKDF	0.0004	45.7	0.0322	86.5022	AEIDVIFKDF	0.2817	0.4895	0.3785	0.4765	AEIDVIFKDF	0.9771	0.0135	0.7688	0.0086	AEIDVIFKDF	0.0002	21	0.0449	41.0217	AEIDVIFKDF	0	37	0.0448	43.2779
Homo sapiens	AEIEDIRVL	9	sp|Q96Q89-2|KI20B_HUMAN Isoform 2 of Kinesin-like protein KIF20B	3917190	1625900	0.997	40.2	44.3	AEIEDIRVL	0.0469	2.1654	0.0801	5.3184	AEIEDIRVL	0.0012	31.427	0.0366	82.9495	AEIEDIRVL	0.5406	0.2133	0.3225	0.7647	AEIEDIRVL	0.969	0.0237	0.5547	0.131	AEIEDIRVL	0.0136	3.3264	0.1462	10.6475	AEIEDIRVL	0.0059	6.8502	0.1082	18.9071
Homo sapiens	AEIEIVKEEF	10	sp|Q8WXH0|SYNE2_HUMAN Nesprin-2	5825200	1212950	0.994	43	46.6	AEIEIVKEEF	0.0216	3.5364	0.0546	9.989	AEIEIVKEEF	0.0002	56.5909	0.027	90.5042	AEIEIVKEEF	0.4072	0.3311	0.3427	0.6439	AEIEIVKEEF	0.988	0.0061	0.7208	0.0134	AEIEIVKEEF	0.0002	21.0357	0.0475	39.131	AEIEIVKEEF	0.0001	27.375	0.0459	42.5068
Homo sapiens	AEIEKLGQKY	10	rRNA-processing protein FCF1 homolog	1072410	583045	0.928	29.3	45.5	AEIEKLGQKY	0.0651	1.6742	0.0829	4.9926	AEIEKLGQKY	0.001	33.6761	0.0396	80.4339	AEIEKLGQKY	0.6826	0.135	0.363	0.5442	AEIEKLGQKY	0.9969	0.0016	0.7273	0.0113	AEIEKLGQKY	0.001	11.8009	0.0509	36.8625	AEIEKLGQKY	0.0004	19.9661	0.048	41.0298
Homo sapiens	AEINNIIKI	9	sp|P11388-4|TOP2A_HUMAN Isoform 4 of DNA topoisomerase 2-alpha	72284300	7547070	0.997	50	41	AEINNIIKI	0.0152	4.3749	0.0662	7.3539	AEINNIIKI	0.0067	13.5898	0.073	54.4914	AEINNIIKI	0.16	0.7953	0.1989	2.3592	AEINNIIKI	0.929	0.0485	0.6356	0.055	AEINNIIKI	0.0022	8.2885	0.0945	19.1711	AEINNIIKI	0.0009	14.2339	0.0702	29.8189
Homo sapiens	AEIVEGENHTY	11	Isoform 2 of Filamin-A	2576985	473456	0.997	50.3	44	EIVEGENHTY	0.0663	1.6524	0.1059	3.1884	AEIVEGENHTY	0.0005	45.3667	0.0213	94.5484	AEIVEGENHTY	0.3752	0.366	0.2389	1.5643	AEIVEGENHTY	0.9819	0.0092	0.5386	0.1545	AEIVEGENHTY	0.0003	18.7391	0.038	46.7845	AEIVEGENHTY	0.0006	16.3981	0.0463	42.2289
Homo sapiens	AELELQKQL	9	sp|O43290|SNUT1_HUMAN U4/U6.U5 tri-snRNP-associated protein 1	14067600	3669460	0.989	33.3	43.8	AELELQKQL	0.0116	5.0802	0.0281	25.5412	AELELQKQL	0.0013	30.4	0.0326	86.2403	AELELQKQL	0.453	0.2854	0.2335	1.6447	AELELQKQL	0.9879	0.0061	0.5923	0.0897	AELELQKQL	0.0015	9.875	0.0463	39.9349	AELELQKQL	0.0009	14.2515	0.0411	46.1824
Homo sapiens	AELGGLLKY	9	sp|O00231-2|PSD11_HUMAN Isoform 2 of 26S proteasome non-ATPase regulatory subunit 11	27115465	2.98482e+06	0.924	78.6	42.4	AELGGLLKY	0.0935	1.2347	0.0735	6.1607	AELGGLLKY	0.0062	14.1571	0.0515	70.4335	AELGGLLKY	0.7682	0.0864	0.4892	0.1972	AELGGLLKY	0.9893	0.0055	0.7124	0.016	AELGGLLKY	0.0079	4.4897	0.092	19.8434	AELGGLLKY	0.0022	10.2209	0.0793	26.5255
Homo sapiens	AENGLTVRL	9	sp|Q12789-3|TF3C1_HUMAN Isoform 2 of General transcription factor 3C polypeptide 1	7539870	1944630	0.976	30.6	44.2	AENGLTVRL	0.0157	4.2986	0.0384	16.9179	AENGLTVRL	0.0038	18.3605	0.0574	65.6762	AENGLTVRL	0.3294	0.421	0.2416	1.5256	AENGLTVRL	0.9729	0.0185	0.5953	0.0868	AENGLTVRL	0.0022	8.4032	0.0746	25.314	AENGLTVRL	0.0015	12.0657	0.0727	28.8286
Homo sapiens	AENNINLIF	9	sp|P18084|ITB5_HUMAN Integrin beta-5	24668800	648934	0.982	33.5	46.1	AENNINLIF	0.0219	3.5009	0.0485	12.0322	AENNINLIF	0.0008	36.6316	0.0486	72.8375	AENNINLIF	0.6903	0.1313	0.5437	0.1199	AENNINLIF	0.9821	0.0091	0.7871	0.0079	AENNINLIF	0.0011	11.2133	0.0967	18.6513	AENNINLIF	0.0015	11.875	0.1042	19.7643
Homo sapiens	AEQDFISKF	9	sp|Q9NV70-2|EXOC1_HUMAN Isoform 2 of Exocyst complex component 1	6378550	1318100	0.976	31.5	45.1	AEQDFISKF	0.1047	1.1184	0.0822	5.0753	AEQDFISKF	0.0017	26.8649	0.0363	83.1904	AEQDFISKF	0.8813	0.0457	0.4959	0.1882	AEQDFISKF	0.9971	0.0015	0.7523	0.0092	AEQDFISKF	0.0068	4.8701	0.0847	21.896	AEQDFISKF	0.0021	10.5483	0.0715	29.2951
Homo sapiens	AEQDFISKFF	10	sp|Q9NV70-2|EXOC1_HUMAN Isoform 2 of Exocyst complex component 1	7802440	470570	0.986	31.9	46	AEQDFISKFF	0.0184	3.9034	0.0546	9.9913	AEQDFISKFF	0.0005	45	0.0491	72.4214	AEQDFISKFF	0.2087	0.6275	0.3118	0.8367	AEQDFISKFF	0.989	0.0056	0.766	0.0087	AEQDFISKFF	0.0002	20.9394	0.0612	31.0792	AEQDFISKFF	0.0003	21.9	0.0847	24.7915
Homo sapiens	AEQDLIREL	9	sp|Q9BXC9|BBS2_HUMAN Bardet-Biedl syndrome 2 protein	10798600	1029420	0.997	45.5	45	AEQDLIREL	0.0233	3.3899	0.0431	14.3238	AEQDLIREL	0.0031	20.1462	0.045	75.839	AEQDLIREL	0.596	0.1801	0.3098	0.8505	AEQDLIREL	0.989	0.0056	0.6278	0.0595	AEQDLIREL	0.0114	3.6579	0.099	18.0967	AEQDLIREL	0.0071	6.3335	0.0898	23.3047
Homo sapiens	AEQQVPLVLW	10	sp|Q15904|VAS1_HUMAN V-type proton ATPase subunit S1	4432290	413595	0.982	29.3	44.3	AEQQVPLVLW	0.0154	4.3374	0.0513	11.024	AEQQVPLVLW	0.0011	32.3176	0.0517	70.2333	AEQQVPLVLW	0.0461	1.8575	0.1519	4.064	AEQQVPLVLW	0.9888	0.0057	0.7843	0.008	AEQQVPLVLW	0.0001	29	0.0357	49.0572	AEQQVPLVLW	0	38.5	0.035	51.6378
Homo sapiens	AEQRGELAI	9	Isoform 2 of Keratin, type II cytoskeletal 8	3428520	835364	0.995	39.9	44.8	AEQRGELAI	0.0006	20.0857	0.025	29.272	AEQRGELAI	0.0005	43.4062	0.047	74.1727	AEQRGELAI	0.0171	3.3406	0.1234	6.0057	AEQRGELAI	0.4978	0.3562	0.4608	0.2993	AEQRGELAI	0.0001	32.5	0.0376	47.1681	AEQRGELAI	0.0001	32.25	0.0395	47.5372
Homo sapiens	AESIVVHTY	9	sp|P55060-3|XPO2_HUMAN Isoform 3 of Exportin-2	21285400	4952990	0.997	50.3	45.9	AESIVVHTY	0.0965	1.1967	0.0614	8.3247	AESIVVHTY	0.0059	14.6532	0.0537	68.6987	AESIVVHTY	0.9829	0.0056	0.6777	0.0328	AESIVVHTY	0.9989	0.0006	0.788	0.0079	AESIVVHTY	0.0191	2.7566	0.1273	12.9963	AESIVVHTY	0.0136	4.6719	0.1309	15.0834
Homo sapiens	AESLIAKKI	9	Isoform 2 of T-complex protein 1 subunit beta	551269	421021	0.996	35.5	38.7	AESLIAKKI	0.0014	14	0.0259	28.1797	AESLIAKKI	0.0011	32.6588	0.045	75.8014	AESLIAKKI	0.0642	1.5085	0.13	5.4628	AESLIAKKI	0.9611	0.0298	0.6381	0.0536	AESLIAKKI	0.0002	20.5152	0.04	45.0392	AESLIAKKI	0.0003	21.675	0.0336	53.1153
Homo sapiens	AESLYEIRF	9	sp|O15321|TM9S1_HUMAN Transmembrane 9 superfamily member 1	2763350	929107	0.997	50.1	45.8	AESLYEIRF	0.0064	6.9624	0.0295	24.1622	AESLYEIRF	0.0002	59.6212	0.0255	91.5715	AESLYEIRF	0.5049	0.2419	0.3779	0.4787	AESLYEIRF	0.9696	0.0229	0.6598	0.0404	AESLYEIRF	0.001	11.7204	0.0483	38.5632	AESLYEIRF	0.0008	14.7895	0.055	36.8762
Homo sapiens	AESMYQIKY	9	Isoform 2 of Keratin, type II cytoskeletal 8	61672060	5903285	0.912	60.7	45.2	AESMYQIKY	0.0232	3.3958	0.0409	15.4822	AESMYQIKY	0.0012	30.7684	0.0498	71.8498	AESMYQIKY	0.8387	0.0585	0.5318	0.1348	AESMYQIKY	0.9929	0.0036	0.7522	0.0092	AESMYQIKY	0.0032	6.9279	0.0792	23.6396	AESMYQIKY	0.003	9.0689	0.0871	24.0832
Homo sapiens	AETDFEKRDF	10	sp|Q99615-2|DNJC7_HUMAN Isoform 2 of DnaJ homolog subfamily C member 7	32449900	5464410	0.944	31.7	44.6	AETDFEKRDF	0.0021	11.7951	0.0252	29.0392	AETDFEKRDF	0.0001	74.1071	0.0249	91.9846	AETDFEKRDF	0.0288	2.4746	0.1228	6.0606	AETDFEKRDF	0.9351	0.0449	0.5479	0.1411	AETDFEKRDF	0.0001	28.8	0.0332	51.6994	AETDFEKRDF	0.0006	16.4757	0.0636	32.647
Homo sapiens	AETGQVQKI	9	Isoform 2 of Clathrin heavy chain 1	5653625	160380	0.997	54	45.9	AETGQVQKI	0.0063	7.0006	0.0381	17.0665	AETGQVQKI	0.0016	27.9385	0.0365	83.051	AETGQVQKI	0.0648	1.5005	0.095	9.3727	AETGQVQKI	0.9449	0.0392	0.5014	0.21	AETGQVQKI	0.0006	13.9774	0.0426	42.8428	AETGQVQKI	0.0003	20.6957	0.033	53.6599
Homo sapiens	AETPDIKLF	9	40S ribosomal protein S5	89021210	1873115	0.997	75.4	45.5	AETPDIKLF	0.0294	2.9275	0.0399	16.0023	AETPDIKLF	0.0008	37.5849	0.0247	92.1339	AETPDIKLF	0.5166	0.2325	0.2888	1.0134	AETPDIKLF	0.9956	0.0022	0.6857	0.0277	AETPDIKLF	0.0017	9.3715	0.0573	33.1593	AETPDIKLF	0.0011	13.519	0.0515	38.8508
Homo sapiens	AETPDIKLFG	10	sp|P46782|RS5_HUMAN 40S ribosomal protein S5	12009300	1788650	0.97	31.5	46	AETPDIKLF	0.0003	25.3939	0.0186	40.3896	AETPDIKLFG	0.0006	40.7442	0.0945	42.2591	AETPDIKLF	0.0014	11.742	0.0476	27.872	AETPDIKLF	0.4774	0.3753	0.3756	0.5696	AETPDIKLFG	0	60	0.0213	67.7816	AETPDIKLFG	0	60	0.0258	61.9865
Homo sapiens	AEVDKVTGRF	10	40S ribosomal protein S21	8.53282e+06	2542771	0.948	48.6	46.3	AEVDKVTGRF	0.0384	2.4537	0.0965	3.7939	AEVDKVTGRF	0.0004	48	0.0389	81.0374	AEVDKVTGRF	0.1184	0.997	0.196	2.4302	AEVDKVTGRF	0.9568	0.0323	0.5967	0.0856	AEVDKVTGRF	0.0003	19.7568	0.0548	34.4686	AEVDKVTGRF	0.0002	26	0.0571	35.7352
Homo sapiens	AEVELSARRL	10	sp|Q8IZ83-3|A16A1_HUMAN Isoform 3 of Aldehyde dehydrogenase family 16 member A1	5662580	2198940	0.904	27.2	45.5	AEVELSARRL	0.002	11.9293	0.0343	19.7808	AEVELSARRL	0.0006	41.7568	0.0614	62.6659	AEVELSARRL	0.0091	4.7007	0.1064	7.7487	AEVELSARRL	0.8745	0.0794	0.5664	0.1175	AEVELSARRL	0.0001	29.875	0.0407	44.4325	AEVELSARRL	0.0001	26.2222	0.05	39.7854
Homo sapiens	AEVFPLKVF	9	sp|Q8NCS4|TM35B_HUMAN Transmembrane protein 35B	4533850	807585	0.997	36.4	42.8	AEVFPLKVF	0.033	2.7277	0.0557	9.695	AEVFPLKVF	0.0005	43.1562	0.0352	84.1187	AEVFPLKVF	0.6901	0.1314	0.4561	0.2631	AEVFPLKVF	0.975	0.016	0.6455	0.0492	AEVFPLKVF	0.0021	8.4803	0.0924	19.7503	AEVFPLKVF	0.0007	15.5333	0.0769	27.3265
Homo sapiens	AEVGAAETTL	10	sp|P05783|K1C18_HUMAN Keratin, type I cytoskeletal 18	14743300	1382730	0.992	36.5	45.5	AEVGAAETTL	0.0023	11.3488	0.0362	18.4074	AEVGAAETTL	0.0004	46.8929	0.0547	67.8349	AEVGAAETTL	0.0194	3.1141	0.1171	6.5972	AEVGAAETTL	0.4303	0.4242	0.3927	0.5045	AEVGAAETTL	0.0001	30	0.0446	41.2834	AEVGAAETTL	0.0001	30.0909	0.0533	37.7775
Homo sapiens	AEVKGVYQF	9	sp|Q9Y3Q3|TMED3_HUMAN Transmembrane emp24 domain-containing protein 3	10890000	2137530	0.956	28.6	44.6	AEVKGVYQF	0.0775	1.4612	0.0731	6.2174	AEVKGVYQF	0.001	33.0704	0.0317	86.9567	AEVKGVYQF	0.8477	0.0557	0.5168	0.1561	AEVKGVYQF	0.993	0.0036	0.7038	0.0183	AEVKGVYQF	0.0029	7.2683	0.0765	24.5749	AEVKGVYQF	0.0009	14.5263	0.0623	33.2214
Homo sapiens	AEVKISHF	8	sp|Q8IZT6-2|ASPM_HUMAN Isoform 2 of Abnormal spindle-like microcephaly-associated protein	9155190	3442550	0.99	60.8	45.6	AEVKISHF	0.003	10.0458	0.0278	25.9284	AEVKISHF	0.0001	68.0263	0.0225	93.7048	AEVKISHF	0.5007	0.2453	0.2765	1.1267	AEVKISHF	0.7609	0.15	0.3944	0.4983	AEVKISHF	0.0003	18.9565	0.0409	44.2561	AEVKISHF	0.0024	9.9468	0.0725	28.8978
Homo sapiens	AEYIEKVVY	9	Laminin subunit beta-1	7528129	2.33729e+06	0.978	58.7	45.7	AEYIEKVVY	0.0226	3.4436	0.0323	21.4347	AEYIEKVVY	0.0052	15.5568	0.0431	77.4624	AEYIEKVVY	0.9303	0.027	0.5776	0.0807	AEYIEKVVY	0.985	0.0076	0.6113	0.0696	AEYIEKVVY	0.0045	5.9827	0.0948	19.1093	AEYIEKVVY	0.0028	9.3149	0.0922	22.6564
Homo sapiens	AFQERLNSY	9	sp|O75694|NU155_HUMAN Nuclear pore complex protein Nup155	26612200	5197890	0.997	61.6	45.5	AFQERLNSY	0.0961	1.2017	0.1048	3.2538	AFQERLNSY	0.0721	2.7232	0.1969	14.6147	AFQERLNSY	0.0846	1.2591	0.1715	3.26	AFQERLNSY	0.0278	2.2873	0.0846	8.8625	AFQERLNSY	0.021	2.5926	0.205	6.026	AFQERLNSY	0.0491	2.302	0.263	5.0721
Homo sapiens	AFRVPTANV	9	Glyceraldehyde-3-phosphate dehydrogenase	3700295	621942	0.997	41.1	45.1	AFRVPTANV	0.0006	19.3855	0.0277	25.9989	AFRVPTANV	0.3246	0.4449	0.6179	0.3499	AFRVPTANV	0.0002	27.2353	0.0317	48.1387	AFRVPTANV	0.0002	19.963	0.0319	37.5639	AFRVPTANV	0.0011	11.4076	0.1503	10.2241	AFRVPTANV	0.0008	14.7836	0.1273	15.6059
Homo sapiens	AGFAGDDAPRAVFPSIV	17	sp|P62736|ACTA_HUMAN Actin, aortic smooth muscle	7233090	484767	0.976	36.7	47.2	AGFAGDDAPRAVFPSIV	0	85	0.0121	59.6652	AGFAGDDAPRAVFPSIV	0	81.1765	0.1048	37.5908	AGFAGDDAPRAVFPSIV	0	95	0.0231	66.4819	AGFAGDDAPRAVFPSIV	0	85	0.0314	38.316	AGFAGDDAPRAVFPSIV	0	70	0.0473	39.2682	AGFAGDDAPRAVFPSIV	0	80	0.0373	49.4265
Homo sapiens	AGGHKLGLGLEFQA	14	sp|P21796|VDAC1_HUMAN Voltage-dependent anion-selective channel protein 1	30092482	2.69732e+06	0.976	71.1	45.5	AGGHKLGLGLEF	0	95	0.0052	91.828	AGGHKLGLGLEFQA	0	94	0.0414	78.9004	AGGHKLGLGLEF	0	100	0.0135	90.3927	AGGHKLGLGLEF	0	95	0.017	74.4058	AGGHKLGLGLEF	0	100	0.0069	95.0789	AGGHKLGLGLEF	0	100	0.0057	95.6291
Homo sapiens	AGGHKVGLALELEA	14	sp|P45880-1|VDAC2_HUMAN Isoform 1 of Voltage-dependent anion-selective channel protein 2	55337000	4174470	0.997	56.9	44.5	AGGHKVGLALELEA	0	100	0.0044	94.8139	AGGHKVGLALELEA	0	94	0.0401	80.0344	AGGHKVGLALELEA	0	100	0.0111	94.9084	AGGHKVGLALELEA	0	95	0.0153	79.5267	AGGHKVGLALELEA	0	100	0.0074	94.2233	AGGHKVGLALELEA	0	100	0.0068	94.5009
Homo sapiens	AGGTLAIPIL	10	sp|Q9BV23|ABHD6_HUMAN Monoacylglycerol lipase ABHD6	11075900	1884630	0.933	26.8	37.7	AGGTLAIPIL	0	70	0.0109	64.3333	AGGTLAIPIL	0.0003	51.6092	0.1018	38.8955	AGGTLAIPIL	0	77.5	0.0218	69.7254	AGGTLAIPIL	0	75	0.0308	39.3904	AGGTLAIPIL	0	47	0.0393	45.6121	AGGTLAIPIL	0.0001	32	0.0821	25.6249
Homo sapiens	AGLLLLLLLLL	11	sp|Q8WY22|BRI3B_HUMAN BRI3-binding protein	18429500	918574	0.982	23.1	25	AGLLLLLLLLL	0	77.5	0.006	88.3057	AGLLLLLLLLL	0.0003	55.1515	0.0467	74.3953	AGLLLLLLLLL	0	95	0.0141	89.0089	AGLLLLLLLLL	0	80	0.0212	61.6695	AGLLLLLLLLL	0	85	0.0138	81.5988	AGLLLLLLLLL	0	60	0.0204	69.6342
Homo sapiens	AGQAVTVELF	10	sp|P41181|AQP2_HUMAN Aquaporin-2	32216760	1537185	0.936	37.5	45	AGQAVTVELF	0.0025	10.9083	0.0427	14.5492	AGQAVTVELF	0.0009	35.1129	0.0873	45.9793	AGQAVTVELF	0.0015	11.3604	0.086	11.0769	AGQAVTVELF	0.0084	4.1223	0.1989	2.3001	AGQAVTVELF	0.0002	23.0952	0.0806	23.1766	AGQAVTVELF	0.001	14.117	0.1452	13.2195
Homo sapiens	AIDKLDLSPW	10	Isoform 2 of Lactoperoxidase	26655770	1108324	0.993	44	45.9	AIDKLDLSPW	0.0442	2.2555	0.1384	1.8742	AIDKLDLSPW	0.001	33.8028	0.1037	38.0375	AIDKLDLSPW	0.0002	29.3571	0.0402	35.4537	AIDKLDLSPW	0.0171	2.8945	0.2057	2.157	AIDKLDLSPW	0.0001	26.6154	0.0576	32.9639	AIDKLDLSPW	0.0003	20.5652	0.0637	32.5798
Homo sapiens	AIVGYLRPEK	10	sp|Q969G6|RIFK_HUMAN Riboflavin kinase	2121770	849364	0.897	24.7	43.4	AIVGYLRPEK	0.0002	29.381	0.0361	18.4972	AIVGYLRPEK	0.0939	2.1151	0.405	2.5264	AIVGYLRPEK	0	68.75	0.0224	68.1742	AIVGYLRPEK	0	52.5	0.0294	41.9051	AIVGYLRPEK	0	46	0.0403	44.7693	AIVGYLRPEK	0	48	0.0424	45.0942
Homo sapiens	ALFRDKLK	8	sp|Q9NWM3|CUED1_HUMAN CUE domain-containing protein 1	3216400	1143720	0.937	23.5	37.4	ALFRDKLK	0	63	0.0074	81.3883	ALFRDKLK	0.0113	10.0953	0.1635	20.1239	ALFRDKLK	0.0001	40.2	0.0196	75.5422	ALFRDKLK	0.0001	34.75	0.0178	71.8552	ALFRDKLK	0	53.75	0.0185	72.6815	ALFRDKLK	0	49	0.0211	68.7115
Homo sapiens	ALIEFIRSEY	10	Isoform 2 of Threonine--tRNA ligase, cytoplasmic	9632512	637061	0.961	50.8	45.3	ALIEFIRSEY	0.163	0.7369	0.2012	0.7985	ALIEFIRSEY	0.0139	8.9126	0.1584	21.1744	ALIEFIRSEY	0.0145	3.6533	0.1616	3.6414	ALIEFIRSEY	0.0074	4.3772	0.1438	3.9827	ALIEFIRSEY	0.0152	3.1229	0.2668	3.5829	ALIEFIRSEY	0.0093	5.5858	0.2245	6.7604
Homo sapiens	ALLDIIRSLK	10	sp|O95864|FADS2_HUMAN Acyl-CoA 6-desaturase	7.52386e+06	1.18867e+06	0.994	33.5	36.3	ALLDIIRSL	0.0005	21.4068	0.0234	31.6524	ALLDIIRSLK	0.1547	1.257	0.3664	3.4597	ALLDIIRSLK	0.0001	40.8	0.0304	50.5929	ALLDIIRSLK	0.0002	20.625	0.0461	21.9489	ALLDIIRSL	0.0001	25.0667	0.057	33.3122	ALLDIIRSL	0.0001	32.75	0.052	38.5698
Homo sapiens	ALYKRVLQ	8	Succinate dehydrogenase assembly factor 3, mitochondrial	1869325	758780	0.989	36	37.5	ALYKRVLQ	0	52.7273	0.0086	74.8999	ALYKRVLQ	0.0071	13.2062	0.1083	36.118	ALYKRVLQ	0.0003	23.125	0.0282	54.8918	ALYKRVLQ	0	45.5	0.0152	79.8402	ALYKRVLQ	0.0001	31.25	0.03	55.3693	ALYKRVLQ	0.0001	28.6923	0.0356	51.1012
Homo sapiens	ANVVRNISY	9	Isoform LMP2.S of Proteasome subunit beta type-9	22595744	4.21301e+06	0.997	68.7	44.5	ANVVRNISY	0.0166	4.1595	0.0613	8.3461	ANVVRNISY	0.0171	7.8505	0.1743	18.1217	ANVVRNISY	0.0427	1.9494	0.1409	4.7171	ANVVRNISY	0.0151	3.0828	0.091	7.9468	ANVVRNISY	0.0151	3.1373	0.1916	6.8111	ANVVRNISY	0.0724	1.7555	0.3005	3.8519
Homo sapiens	AQGPTPRYF	9	Acyl-CoA (8-3)-desaturase	420315100	7665844	0.984	53.9	46.3	AQGPTPRYF	0.0245	3.2867	0.037	17.8753	AQGPTPRYF	0.0534	3.4628	0.1216	31.0999	AQGPTPRYF	0.0489	1.7815	0.0989	8.7542	AQGPTPRYF	0.2829	0.6108	0.1655	3.166	AQGPTPRYF	0.0734	1.0579	0.214	5.5557	AQGPTPRYF	0.0898	1.5057	0.2364	6.1703
Homo sapiens	AQVPFEQIL	9	sp|Q99828-2|CIB1_HUMAN Isoform 2 of Calcium and integrin-binding protein 1	24107090	1.4245e+06	0.997	52.4	45.5	AQVPFEQIL	0.0118	5.0118	0.0402	15.8328	AQVPFEQIL	0.0094	11.2253	0.0943	42.3499	AQVPFEQIL	0.0305	2.4089	0.0993	8.6981	AQVPFEQIL	0.0756	1.3411	0.1308	4.6506	AQVPFEQIL	0.0786	0.9984	0.2845	3.1236	AQVPFEQIL	0.0389	2.6479	0.254	5.4243
Homo sapiens	ASAEEPKPVEAPAANSDQTVTVKE	24	Brain acid soluble protein 1	1869360	180716	0.997	61.5	48.1	ASAEEPKPVEA	0	100	0.0035	96.0034	ASAEEPKPVEA	0	99.5	0.0192	95.3484	ASAEEPKPVEA	0	100	0.0083	96.2447	ASAEEPKPVEA	0	100	0.0097	94.6458	ASAEEPKPVEA	0	100	0.0034	97.5247	ASAEEPKPVEA	0	100	0.0031	97.5851
Homo sapiens	ASFDGRISVY	10	sp|O94979-3|SC31A_HUMAN Isoform 3 of Protein transport protein Sec31A	15333160	2194916	0.979	54.8	45.4	ASFDGRISVY	0.2025	0.5812	0.1823	1.0247	ASFDGRISVY	0.2484	0.6674	0.3769	3.1952	ASFDGRISVY	0.0221	2.8989	0.1426	4.6026	ASFDGRISVY	0.015	3.0945	0.1036	6.5567	ASFDGRISVY	0.3374	0.2336	0.5755	0.346	ASFDGRISVY	0.5354	0.1886	0.6318	0.2914
Homo sapiens	ASGLIHRV	8	Isoform 2 of Keratinocyte-associated protein 2	1.38387e+07	4.39363e+06	0.99	55.7	38.8	ASGLIHRV	0.0004	23.7234	0.0183	41.0599	ASGLIHRV	0.002	24.978	0.1106	35.1844	ASGLIHRV	0.0001	34.5	0.0204	73.4308	ASGLIHRV	0.0002	20.7083	0.02	64.8807	ASGLIHRV	0.006	5.2026	0.0964	18.7067	ASGLIHRV	0.009	5.6764	0.1208	16.6
Homo sapiens	ASTPVAREL	9	Isoform 2 of DNA-directed RNA polymerase III subunit RPC5	4344260	540280	0.956	39.4	44.1	ASTPVAREL	0.0206	3.6454	0.049	11.839	ASTPVAREL	0.0958	2.0656	0.2239	11.3734	ASTPVAREL	0.0027	8.5225	0.0432	32.0456	ASTPVAREL	0.0092	3.9486	0.0563	16.333	ASTPVAREL	0.709	0.0387	0.5913	0.2946	ASTPVAREL	0.8965	0.0133	0.7017	0.1294
Homo sapiens	ASVDKVLEL	9	sp|O14979-2|HNRDL_HUMAN Isoform 2 of Heterogeneous nuclear ribonucleoprotein D-like	5396770	1695680	0.949	31.1	43.2	ASVDKVLEL	0.1306	0.9189	0.1097	2.9751	ASVDKVLEL	0.1261	1.5702	0.1974	14.5569	ASVDKVLEL	0.0043	6.8183	0.0431	32.1748	ASVDKVLEL	0.0062	4.7414	0.0473	21.1707	ASVDKVLEL	0.733	0.0326	0.609	0.2563	ASVDKVLEL	0.872	0.0198	0.6884	0.1487
Homo sapiens	ATAGPRLGW	9	Isoform 2 of Liprin-beta-1	1301200	432306	0.985	33.3	43	ATAGPRLGW	0.5445	0.1138	0.2757	0.3242	ATAGPRLGW	0.0929	2.1414	0.1989	14.3566	ATAGPRLGW	0.0015	11.5088	0.0384	37.7473	ATAGPRLGW	0.055	1.5913	0.1399	4.1729	ATAGPRLGW	0.0332	1.9145	0.2176	5.3765	ATAGPRLGW	0.0695	1.8091	0.2685	4.8724
Homo sapiens	ATDPLGLAK	9	sp|O75145-2|LIPA3_HUMAN Isoform 2 of Liprin-alpha-3	4131840	1674190	0.918	27.5	42.5	ATDPLGLAK	0.0023	11.2585	0.0208	35.949	ATDPLGLAK	0.2665	0.5992	0.3121	5.3642	ATDPLGLAK	0.0004	19.7091	0.0353	42.1352	ATDPLGLAK	0.0028	6.7372	0.0415	25.6698	ATDPLGLAK	0.0024	7.958	0.0727	26.0625	ATDPLGLAK	0.0098	5.4462	0.1577	11.7923
Homo sapiens	ATIEDIANHW	10	sp|O60285|NUAK1_HUMAN NUAK family SNF1-like kinase 1	7753280	923902	0.997	63.1	45.6	ATIEDIANHW	0.5444	0.1139	0.299	0.2425	ATIEDIANHW	0.0021	24.1538	0.0693	56.9861	ATIEDIANHW	0.0008	15.4019	0.0392	36.676	ATIEDIANHW	0.0543	1.6031	0.1956	2.3678	ATIEDIANHW	0.003	7.2104	0.1291	12.7591	ATIEDIANHW	0.0025	9.8283	0.1177	17.1158
Homo sapiens	ATKKPAPEK	9	sp|P36578|RL4_HUMAN 60S ribosomal protein L4	462899	558590	0.997	45.1	40.2	ATKKPAPEK	0.0032	9.788	0.0273	26.5194	ATKKPAPEK	0.9717	0.002	0.8208	0.0154	ATKKPAPEK	0.0003	23.5938	0.0203	73.5718	ATKKPAPEK	0.0009	11.0307	0.0245	52.6164	ATKKPAPEK	0.0045	5.9505	0.0759	24.8109	ATKKPAPEK	0.0037	8.3286	0.0923	22.6348
Homo sapiens	ATKPLYVAL	9	sp|P11940-2|PABP1_HUMAN Isoform 2 of Polyadenylate-binding protein 1	16341900	1927820	0.981	30.9	39.8	ATKPLYVAL	0.1406	0.8583	0.1347	1.984	ATKPLYVAL	0.7038	0.0399	0.6635	0.211	ATKPLYVAL	0.0029	8.2917	0.0596	19.8496	ATKPLYVAL	0.0023	7.2815	0.0471	21.3072	ATKPLYVAL	0.321	0.2509	0.4681	0.7847	ATKPLYVAL	0.4393	0.2785	0.5338	0.6864
Homo sapiens	ATKSSYLNI	9	sp|P08237-3|PFKAM_HUMAN Isoform 3 of ATP-dependent 6-phosphofructokinase, muscle type	37767000	3482830	0.994	40.6	43.1	ATKSSYLNI	0.0183	3.918	0.0901	4.3141	ATKSSYLNI	0.7393	0.0312	0.7999	0.028	ATKSSYLNI	0.0001	37.3333	0.0225	68.1049	ATKSSYLNI	0.0004	14.5946	0.0532	17.7651	ATKSSYLNI	0.0299	2.0726	0.2923	2.937	ATKSSYLNI	0.0234	3.5449	0.2967	3.9574
Homo sapiens	ATLEDVASHW	10	sp|Q9H093|NUAK2_HUMAN NUAK family SNF1-like kinase 2	2579680	848005	0.982	33	45.5	ATLEDVASHW	0.311	0.3399	0.2007	0.8043	ATLEDVASHW	0.0021	24.3901	0.0733	54.314	ATLEDVASHW	0.0006	17.25	0.0387	37.2406	ATLEDVASHW	0.0312	2.1583	0.1706	2.9948	ATLEDVASHW	0.0011	11.109	0.1032	17.2076	ATLEDVASHW	0.0016	11.7686	0.1116	18.2658
Homo sapiens	ATLEEKRKEK	10	60S ribosomal protein L13a	9.38927e+06	1263435	0.976	35.1	44.4	ATLEEKRKEK	0.0001	35.6	0.0108	65.0899	ATLEEKRKEK	0.2028	0.8947	0.3206	5.003	ATLEEKRKEK	0	59.2857	0.0115	94.2371	ATLEEKRKEK	0.0001	23.6	0.0168	74.9557	ATLEEKRKEK	0	35	0.0211	68.2428	ATLEEKRKEK	0.0001	28.3846	0.0287	58.4697
Homo sapiens	ATSAVSFA	8	sp|Q8IVW8|SPNS2_HUMAN Protein spinster homolog 2	526430	5457700	0.898	30.4	41.7	ATSAVSFA	0	58.5714	0.015	49.6532	ATSAVSFA	0.0062	14.239	0.259	8.3527	ATSAVSFA	0	56.4286	0.0277	55.9493	ATSAVSFA	0	55	0.0302	40.4283	ATSAVSFA	0.0001	29.625	0.0595	31.9443	ATSAVSFA	0.0002	22.8611	0.0849	24.7372
Homo sapiens	AVALLILILLI	11	sp|Q92823-6|NRCAM_HUMAN Isoform 6 of Neuronal cell adhesion molecule	18429500	918574	0.982	23.1	25	AVALLILILLI	0.0001	43	0.0161	46.4681	AVALLILILLI	0.0004	46.9286	0.0791	50.6328	AVALLILILLI	0	95	0.0133	90.8545	AVALLILILLI	0	65	0.0292	42.2515	AVALLILILLI	0	65	0.0261	60.4537	AVALLILILLI	0	56.6667	0.0359	50.8313
Homo sapiens	AVFAKVPSSW	10	sp|Q08AF3-2|SLFN5_HUMAN Isoform 2 of Schlafen family member 5	16201600	2203130	0.997	63.6	45.2	AVFAKVPSSW	0.5192	0.125	0.2586	0.3855	AVFAKVPSSW	0.031	5.2228	0.1977	14.5145	AVFAKVPSSW	0.0021	9.7567	0.0588	20.2395	AVFAKVPSSW	0.0265	2.3394	0.1809	2.7237	AVFAKVPSSW	0.0043	6.1335	0.1765	7.8608	AVFAKVPSSW	0.0026	9.6231	0.1388	14.007
Homo sapiens	AVFNRAFYSW	10	sp|O43462|MBTP2_HUMAN Membrane-bound transcription factor site-2 protease	8493380	1126540	0.997	38.2	46.3	AVFNRAFYSW	0.2407	0.476	0.2237	0.5882	AVFNRAFYSW	0.015	8.4868	0.2636	8.0116	AVFNRAFYSW	0.0009	14.1439	0.1066	7.7236	AVFNRAFYSW	0.0061	4.8021	0.2564	1.3976	AVFNRAFYSW	0.0014	10.3356	0.1866	7.1493	AVFNRAFYSW	0.0011	13.5714	0.1701	10.5419
Homo sapiens	AVIAHDFLAF	10	sp|P30281|CCND3_HUMAN G1/S-specific cyclin-D3	13931600	2097415	0.941	36.7	46.1	AVIAHDFLAF	0.114	1.0322	0.2244	0.5828	AVIAHDFLAF	0.006	14.4714	0.1989	14.3568	AVIAHDFLAF	0.0008	15.4486	0.1178	6.5266	AVIAHDFLAF	0.0011	9.8298	0.146	3.8912	AVIAHDFLAF	0.0012	10.8373	0.1945	6.6219	AVIAHDFLAF	0.0032	8.8153	0.228	6.573
Homo sapiens	AVIAIFKSY	9	sp|Q9H490-2|PIGU_HUMAN Isoform 2 of Phosphatidylinositol glycan anchor biosynthesis class U protein	7298640	1337730	0.997	46.3	42.2	AVIAIFKSY	0.6964	0.0463	0.3411	0.1437	AVIAIFKSY	0.2226	0.7878	0.3098	5.4638	AVIAIFKSY	0.0761	1.3552	0.2106	2.0741	AVIAIFKSY	0.0767	1.3313	0.1826	2.6777	AVIAIFKSY	0.2675	0.3098	0.4952	0.6434	AVIAIFKSY	0.1605	0.9421	0.4049	1.7902
Homo sapiens	AVIGDVIRVY	10	sp|Q9NR30-2|DDX21_HUMAN Isoform 2 of Nucleolar RNA helicase 2	1.0327e+07	671296	0.991	53.6	42.9	AVIGDVIRVY	0.4864	0.1426	0.265	0.3625	AVIGDVIRVY	0.0306	5.2826	0.145	24.263	AVIGDVIRVY	0.0088	4.775	0.1113	7.1834	AVIGDVIRVY	0.0169	2.9085	0.1158	5.5643	AVIGDVIRVY	0.0894	0.9042	0.338	2.0164	AVIGDVIRVY	0.041	2.5503	0.2702	4.8132
Homo sapiens	AVLSSSLTHW	10	sp|Q6IAA8|LTOR1_HUMAN Ragulator complex protein LAMTOR1	10086200	2236010	0.997	53.4	45.7	AVLSSSLTHW	0.2096	0.5596	0.1511	1.5653	AVLSSSLTHW	0.0063	14.1247	0.1163	33.0177	AVLSSSLTHW	0.0003	24.0385	0.0404	35.139	AVLSSSLTHW	0.0134	3.2943	0.1799	2.7495	AVLSSSLTHW	0.0006	14.93	0.0962	18.7544	AVLSSSLTHW	0.0011	13.6095	0.1138	17.8435
Homo sapiens	AVQEFGLARFK	11	Isoform 2 of PRELI domain-containing protein 1, mitochondrial	3.96146e+07	4.60015e+06	0.976	66.8	44	AVQEFGLARF	0.0008	17.96	0.0277	25.9913	AVQEFGLARFK	0.226	0.7699	0.407	2.4838	AVQEFGLARFK	0.0006	17.4211	0.0613	18.9712	AVQEFGLARFK	0.0159	2.9869	0.1686	3.0618	AVQEFGLARFK	0	38.3333	0.043	42.5523	AVQEFGLARFK	0	37.75	0.0474	41.4366
Homo sapiens	AVYERELQTF	10	sp|Q5JPI9|EFMT2_HUMAN EEF1A lysine methyltransferase 2	10959100	1055690	0.908	30.6	46.1	AVYERELQTF	0.4241	0.1858	0.2487	0.4321	AVYERELQTF	0.0406	4.2917	0.1656	19.7183	AVYERELQTF	0.0049	6.3819	0.0833	11.6923	AVYERELQTF	0.0054	5.0384	0.0813	9.4178	AVYERELQTF	0.0368	1.781	0.2805	3.2225	AVYERELQTF	0.0553	2.1245	0.302	3.8096
Homo sapiens	AVYGGGSMW	9	sp|Q86XP3-2|DDX42_HUMAN Isoform 2 of ATP-dependent RNA helicase DDX42	8090840	1322240	0.997	40.8	41.4	AVYGGGSMW	0.7286	0.0373	0.3665	0.1124	AVYGGGSMW	0.0524	3.5132	0.1671	19.4433	AVYGGGSMW	0.0086	4.8332	0.0689	15.8496	AVYGGGSMW	0.0924	1.214	0.1941	2.4003	AVYGGGSMW	0.0934	0.8746	0.3433	1.9382	AVYGGGSMW	0.0479	2.3349	0.2691	4.8519
Homo sapiens	AYKNVKFVLK	10	Isoform 2 of Translocon-associated protein subunit gamma	1221190	509313	0.997	38.6	38.3	AYKNVKFVLK	0.0003	24.6154	0.0166	45.1877	AYKNVKFVLK	0.5256	0.1432	0.6442	0.267	AYKNVKFVLK	0.0001	40.8	0.036	41.096	AYKNVKFVLK	0.0001	31.4	0.0342	33.9866	AYKNVKFVLK	0	35.25	0.0466	39.7192	AYKNVKFVLK	0	37.25	0.0494	40.1919
Homo sapiens	DAAFLLSIV	9	sp|O95907|MOT3_HUMAN Monocarboxylate transporter 3	62629900	1206950	0.897	25.8	42.1	DAAFLLSIV	0.0326	2.7505	0.2106	0.6954	DAAFLLSIV	0.0004	48.6818	0.0897	44.6947	DAAFLLSIV	0.0013	12.3395	0.1037	8.0844	DAAFLLSIV	0.0001	28.7143	0.0505	19.1911	DAAFLLSIV	0.0107	3.8077	0.322	2.3199	DAAFLLSIV	0.0026	9.6064	0.2263	6.6671
Homo sapiens	DAIGPREQW	9	Protein FRG1	87504275	4.05248e+06	0.96	46.7	45.1	DAIGPREQW	0.8312	0.0156	0.3441	0.1381	DAIGPREQW	0.0011	32.1412	0.0299	88.3653	DAIGPREQW	0.0614	1.5498	0.1023	8.2824	DAIGPREQW	0.1413	0.9584	0.1212	5.2139	DAIGPREQW	0.0395	1.7032	0.1537	9.866	DAIGPREQW	0.0221	3.6679	0.1348	14.5466
Homo sapiens	DAISAGKNW	9	sp|Q8IWX8|CHERP_HUMAN Calcium homeostasis endoplasmic reticulum protein	15154000	2084340	0.997	67.7	45.7	DAISAGKNW	0.6632	0.06	0.3103	0.2106	DAISAGKNW	0.0004	48.1818	0.0312	87.3059	DAISAGKNW	0.0326	2.327	0.1038	8.0631	DAISAGKNW	0.0856	1.2626	0.1431	4.0118	DAISAGKNW	0.0148	3.1772	0.1578	9.463	DAISAGKNW	0.0059	6.8545	0.122	16.4149
Homo sapiens	DALVITHY	8	sp|O75312|ZPR1_HUMAN Zinc finger protein ZPR1	4245080	1326010	0.99	51.1	46.1	DALVITHY	0.0403	2.3918	0.0577	9.1591	DALVITHY	0.0004	48.9545	0.0348	84.4737	DALVITHY	0.1638	0.7808	0.1875	2.6936	DALVITHY	0.0043	5.6087	0.0467	21.5353	DALVITHY	0.0108	3.7938	0.0916	19.9514	DALVITHY	0.015	4.4505	0.1085	18.8472
Homo sapiens	DAQDKQFGTW	10	sp|Q99598|TSNAX_HUMAN Translin-associated protein X	8995580	2801550	0.926	30.8	44.4	DAQDKQFGTW	0.338	0.2938	0.2224	0.5969	DAQDKQFGTW	0.0002	57.8788	0.03	88.2538	DAQDKQFGTW	0.0064	5.6462	0.0832	11.7033	DAQDKQFGTW	0.0233	2.4588	0.1401	4.1661	DAQDKQFGTW	0.0011	11.2133	0.0638	29.7982	DAQDKQFGTW	0.0013	12.6263	0.0628	33.0176
Homo sapiens	DAVGRVQGW	9	ATP-binding cassette sub-family A member 7	9608110	2701764	0.901	45	46.3	DAVGRVQGW	0.8715	0.0098	0.4723	0.0339	DAVGRVQGW	0.0004	47.5	0.0307	87.7167	DAVGRVQGW	0.0334	2.2953	0.0829	11.7712	DAVGRVQGW	0.0393	1.8971	0.0946	7.5253	DAVGRVQGW	0.0331	1.9201	0.1683	8.5209	DAVGRVQGW	0.0144	4.5365	0.1222	16.3781
Homo sapiens	DAVVKIESW	9	Isoform 2 of MICOS complex subunit MIC10	3.73875e+06	776196	0.997	43.7	46	DAVVKIESW	0.6955	0.0466	0.3259	0.1692	DAVVKIESW	0.0005	43.3125	0.0293	88.8322	DAVVKIESW	0.0608	1.5586	0.1051	7.9047	DAVVKIESW	0.0503	1.6686	0.0981	7.1208	DAVVKIESW	0.0334	1.9059	0.1584	9.4055	DAVVKIESW	0.0253	3.4077	0.1452	13.2153
Homo sapiens	DDFHIYVY	8	sp|Q5JUX0|SPIN3_HUMAN Spindlin-3	11426395	1317493	0.92	30.7	43.3	DDFHIYVY	0.0077	6.3206	0.0301	23.5271	DDFHIYVY	0.0001	66.5789	0.0259	91.2742	DDFHIYVY	0.8715	0.0484	0.57	0.0874	DDFHIYVY	0.0312	2.1575	0.0973	7.2207	DDFHIYVY	0.0002	20.2727	0.0332	51.6425	DDFHIYVY	0.0002	22.8333	0.0433	44.4026
Homo sapiens	DDIHIYVY	8	sp|Q56A73|SPIN4_HUMAN Spindlin-4	4046470	1316020	0.923	26	44.9	DDIHIYVY	0.0081	6.1865	0.0306	23.0351	DDIHIYVY	0.0001	75.2273	0.0212	94.5764	DDIHIYVY	0.7799	0.0805	0.4784	0.2176	DDIHIYVY	0.0237	2.4451	0.0783	10	DDIHIYVY	0.0001	26.9231	0.0257	61.0866	DDIHIYVY	0.0004	19.5593	0.0366	50.1235
Homo sapiens	DDLLVVEKY	9	sp|Q9NZM1-5|MYOF_HUMAN Isoform 5 of Myoferlin	18047600	2448460	0.997	59.1	44.8	DDLLVVEKY	0.0095	5.6534	0.033	20.894	DDLLVVEKY	0.0003	51.1494	0.0168	95.9203	DDLLVVEKY	0.7796	0.0807	0.4047	0.3825	DDLLVVEKY	0.2365	0.6973	0.1508	3.6941	DDLLVVEKY	0.0001	24.3889	0.0198	70.4225	DDLLVVEKY	0.0002	25.4	0.0231	65.7316
Homo sapiens	DDMAFRYLSW	10	sp|O96005-3|CLPT1_HUMAN Isoform 2 of Cleft lip and palate transmembrane protein 1	2889100	389790	0.989	30	43.4	DDMAFRYLSW	0.0444	2.2505	0.2023	0.7865	DDMAFRYLSW	0.0002	63.3673	0.0566	66.3149	DDMAFRYLSW	0.012	4.022	0.2476	1.4436	DDMAFRYLSW	0.0984	1.1762	0.5014	0.21	DDMAFRYLSW	0	39	0.0534	35.3092	DDMAFRYLSW	0	41.5	0.0503	39.5785
Homo sapiens	DDQIAIVF	8	sp|Q15257-2|PTPA_HUMAN Isoform 1 of Serine/threonine-protein phosphatase 2A activator	11254700	1886400	0.99	39.2	45.5	DDQIAIVF	0.0006	19.5904	0.0137	53.9196	DDQIAIVF	0	88.9286	0.0161	96.1053	DDQIAIVF	0.3508	0.3926	0.2682	1.2073	DDQIAIVF	0.0042	5.6431	0.0494	19.8036	DDQIAIVF	0.0001	34	0.0164	76.5978	DDQIAIVF	0.0001	27.5625	0.0238	64.6696
Homo sapiens	DDVSAVEF	8	sp|P69849|NOMO3_HUMAN Nodal modulator 3	20737000	2627090	0.907	28.7	43.4	DDVSAVEF	0.0005	21.339	0.0196	38.3714	DDVSAVEF	0	90.5	0.0135	96.7157	DDVSAVEF	0.3048	0.4563	0.2273	1.7452	DDVSAVEF	0.0064	4.6789	0.0469	21.422	DDVSAVEF	0	37	0.0174	74.6262	DDVSAVEF	0.0002	22.3889	0.0266	60.9581
Homo sapiens	DEAAFLERL	9	sp|Q05682-2|CALD1_HUMAN Isoform 2 of Caldesmon	10738604	1.3748e+06	0.997	66.6	46.6	DEAAFLERL	0.007	6.6553	0.0562	9.5387	DEAAFLERL	0.0003	53.7931	0.0294	88.6997	DEAAFLERL	0.8758	0.0473	0.5534	0.1087	DEAAFLERL	0.5335	0.3229	0.3334	0.771	DEAAFLERL	0.0002	22	0.0461	40.0819	DEAAFLERL	0.0002	26.0556	0.0346	52.0759
Homo sapiens	DEAAFQKL	8	Protein S100-A4	21985665	3693456	0.951	31.7	45.4	DEAAFQKL	0.0006	19.9036	0.0161	46.6144	DEAAFQKL	0	82.0588	0.0164	96.0207	DEAAFQKL	0.8959	0.0417	0.4572	0.2608	DEAAFQKL	0.0678	1.4106	0.1219	5.1652	DEAAFQKL	0.0001	27.3333	0.0174	74.6298	DEAAFQKL	0.0001	27.875	0.0166	76.027
Homo sapiens	DEAESHTL	8	Isoform 2 of Spermine oxidase	794922	391841	0.986	32.5	41.8	DEAESHTL	0.0008	17.752	0.0162	46.2367	DEAESHTL	0	85.3571	0.0136	96.699	DEAESHTL	0.9248	0.0298	0.4891	0.1974	DEAESHTL	0.0876	1.2479	0.0943	7.5603	DEAESHTL	0.0003	19.4054	0.0203	69.4746	DEAESHTL	0.0004	19.6949	0.0224	66.7684
Homo sapiens	DEAPVLDVRY	10	sp|Q9UKL0|RCOR1_HUMAN REST corepressor 1	12288754	1599314	0.952	68.5	46.6	DEAPVLDVRY	0.0439	2.2681	0.0842	4.8701	DEAPVLDVRY	0.0004	46.8214	0.0243	92.4432	DEAPVLDVRY	0.9291	0.0276	0.6249	0.0483	DEAPVLDVRY	0.8947	0.0691	0.4408	0.3537	DEAPVLDVRY	0.0013	10.4746	0.0591	32.1349	DEAPVLDVRY	0.0003	20.3043	0.0605	34.0226
Homo sapiens	DEARDLIQRY	10	sp|Q6P2Q9|PRP8_HUMAN Pre-mRNA-processing-splicing factor 8	17571800	3075150	0.979	33.4	46.6	DEARDLIQRY	0.1849	0.6443	0.1366	1.9261	DEARDLIQRY	0.0015	28.5906	0.0363	83.2424	DEARDLIQRY	0.9379	0.0229	0.557	0.1045	DEARDLIQRY	0.9115	0.0601	0.4452	0.3418	DEARDLIQRY	0.0049	5.7029	0.099	18.1089	DEARDLIQRY	0.0021	10.5503	0.0626	33.0689
Homo sapiens	DEDELEMLSEA	11	sp|Q99459|CDC5L_HUMAN Cell division cycle 5-like protein	2240730	499018	0.9	27.1	39.7	DEDELEMLSEA	0	54.5455	0.0095	70.6196	DEDELEMLSEA	0	88.5714	0.0189	95.4218	DEDELEMLSEA	0.0374	2.1349	0.2331	1.651	DEDELEMLSEA	0.0014	9.0686	0.0699	11.816	DEDELEMLSEA	0	100	0.0055	96.0783	DEDELEMLSEA	0	80	0.0041	96.822
Homo sapiens	DEDTGTFRIY	10	sp|P51114-2|FXR1_HUMAN Isoform 2 of Fragile X mental retardation syndrome-related protein 1	9489470	1110470	0.997	45.1	43.9	DEDTGTFRIY	0.0042	8.5216	0.038	17.148	DEDTGTFRIY	0.0002	63.1633	0.0235	92.9783	DEDTGTFRIY	0.8351	0.0597	0.6109	0.0553	DEDTGTFRIY	0.6548	0.2274	0.3904	0.5134	DEDTGTFRIY	0.0001	31.25	0.0249	62.2394	DEDTGTFRIY	0.0001	29	0.0265	61.0456
Homo sapiens	DEELLGDGHSY	11	sp|P28070|PSB4_HUMAN Proteasome subunit beta type-4	10322400	2390420	0.997	46.8	41.4	DEELLGDGHSY	0.0373	2.4935	0.0636	7.8518	DEELLGDGHSY	0.0001	66.7105	0.0129	96.8799	DEELLGDGHSY	0.8559	0.0531	0.497	0.1867	DEELLGDGHSY	0.607	0.2659	0.2593	1.3635	DEELLGDGHSY	0.0002	23.8571	0.0252	61.7357	DEELLGDGHSY	0.0001	27.5	0.0217	67.8273
Homo sapiens	DEFEFLEKA	9	sp|Q14258|TRI25_HUMAN E3 ubiquitin/ISG15 ligase TRIM25	19372970	3188946	0.997	58.5	45.2	DEFEFLEKA	0.0019	12.3591	0.0349	19.3462	DEFEFLEKA	0.0006	41.5405	0.0426	77.8913	DEFEFLEKA	0.8372	0.059	0.5859	0.0718	DEFEFLEKA	0.0922	1.2152	0.1993	2.2913	DEFEFLEKA	0.0002	23.3333	0.0402	44.8991	DEFEFLEKA	0	40.6667	0.0206	69.4002
Homo sapiens	DEFEKEETF	9	sp|Q9Y678|COPG1_HUMAN Coatomer subunit gamma-1	1.01994e+07	1353823	0.912	43	41.6	DEFEKEETF	0.0354	2.5921	0.0407	15.5944	DEFEKEETF	0.0003	49.619	0.0146	96.4551	DEFEKEETF	0.9916	0.0028	0.7119	0.02	DEFEKEETF	0.8156	0.1183	0.2798	1.143	DEFEKEETF	0.0033	6.8784	0.0493	37.8813	DEFEKEETF	0.0049	7.392	0.0431	44.608
Homo sapiens	DEFESGISQAL	11	sp|P62081|RS7_HUMAN 40S ribosomal protein S7	3443090	936200	0.99	34.9	45	DEFESGISQAL	0.0026	10.7063	0.0299	23.7279	DEFESGISQAL	0.0001	69.6053	0.0242	92.4698	DEFESGISQAL	0.8019	0.0715	0.5445	0.119	DEFESGISQAL	0.2779	0.6202	0.2237	1.8391	DEFESGISQAL	0.0001	33.4	0.0343	50.5029	DEFESGISQAL	0	42.6667	0.0282	58.9491
Homo sapiens	DEFGSWQEY	9	sp|Q9H0J9|PAR12_HUMAN Protein mono-ADP-ribosyltransferase PARP12	18894800	1806440	0.966	27.6	38	DEFGSWQEY	0.0744	1.5067	0.0824	5.0426	DEFGSWQEY	0.0013	30.6316	0.0384	81.4445	DEFGSWQEY	0.9954	0.0015	0.8294	0.0078	DEFGSWQEY	0.949	0.0369	0.5788	0.1054	DEFGSWQEY	0.0051	5.6319	0.1048	16.8746	DEFGSWQEY	0.0014	12.1453	0.0795	26.44
Homo sapiens	DEFHLILEY	9	sp|Q9BRR6-5|ADPGK_HUMAN Isoform 5 of ADP-dependent glucokinase	4392500	744685	0.965	39.3	46.4	DEFHLILEY	0.0862	1.3342	0.0841	4.873	DEFHLILEY	0.0013	30.0737	0.0366	82.9864	DEFHLILEY	0.9982	0.0006	0.8766	0.0056	DEFHLILEY	0.9516	0.0353	0.6304	0.0579	DEFHLILEY	0.0159	3.0378	0.1177	14.5239	DEFHLILEY	0.0033	8.7442	0.0849	24.7408
Homo sapiens	DEFIIKTV	8	sp|O60331-3|PI51C_HUMAN Isoform 3 of Phosphatidylinositol 4-phosphate 5-kinase type-1 gamma	23805100	1667760	0.976	28.3	42	DEFIIKTV	0.0005	21.8814	0.0164	45.8021	DEFIIKTV	0.0001	73.3929	0.0216	94.3436	DEFIIKTV	0.8494	0.0552	0.493	0.1921	DEFIIKTV	0.0534	1.6184	0.104	6.5203	DEFIIKTV	0.0001	25.4	0.0239	63.6505	DEFIIKTV	0	40.6667	0.0148	79.3269
Homo sapiens	DEFILPTGA	9	Putative mitochondrial import inner membrane translocase subunit Tim23B	23985590	867819	0.896	34.5	45.6	DEFILPTGA	0.0005	21.7119	0.0167	44.9128	DEFILPTGA	0.0003	49.8095	0.0425	77.952	DEFILPTGA	0.68	0.1363	0.5198	0.1511	DEFILPTGA	0.0213	2.5725	0.1641	3.2112	DEFILPTGA	0	52.5	0.0221	66.5893	DEFILPTGA	0	54	0.0122	84.1728
Homo sapiens	DEFKIGELF	9	sp|P78527-2|PRKDC_HUMAN Isoform 2 of DNA-dependent protein kinase catalytic subunit	15154765	2148045	0.977	52.6	45.4	DEFKIGELF	0.0279	3.0156	0.061	8.3937	DEFKIGELF	0.0001	66.0526	0.0217	94.2546	DEFKIGELF	0.988	0.0039	0.7758	0.0106	DEFKIGELF	0.9109	0.0604	0.5093	0.1952	DEFKIGELF	0.0012	10.8542	0.0557	33.9931	DEFKIGELF	0.0005	17.3488	0.0402	46.9498
Homo sapiens	DEFKVVVV	8	Coatomer subunit gamma-1	21717415	1.91143e+06	0.99	66.9	43	DEFKVVVV	0.0007	18.7347	0.0154	48.587	DEFKVVVV	0.0001	67.1053	0.0243	92.4222	DEFKVVVV	0.8977	0.0412	0.5815	0.0766	DEFKVVVV	0.0174	2.8738	0.0924	7.7786	DEFKVVVV	0.0002	21.1786	0.0299	55.4389	DEFKVVVV	0.0001	32.5	0.0202	70.0066
Homo sapiens	DEFLWREQF	9	sp|Q969U6|FBXW5_HUMAN F-box/WD repeat-containing protein 5	3302830	794421	0.983	36.6	45.1	DEFLWREQF	0.0268	3.1032	0.0709	6.5514	DEFLWREQF	0.0008	36.6316	0.0309	87.5616	DEFLWREQF	0.9929	0.0023	0.8268	0.0079	DEFLWREQF	0.8473	0.0985	0.4948	0.2245	DEFLWREQF	0.0008	12.7697	0.0676	28.0713	DEFLWREQF	0.001	13.8333	0.061	33.806
Homo sapiens	DEFSDFDRL	9	sp|Q9Y6I3-1|EPN1_HUMAN Isoform 2 of Epsin-1	3654840	797663	0.996	33.4	42.4	DEFSDFDRL	0.0082	6.14	0.0396	16.1912	DEFSDFDRL	0.0002	58.7879	0.0278	89.9844	DEFSDFDRL	0.7665	0.0872	0.531	0.136	DEFSDFDRL	0.2369	0.6967	0.2373	1.633	DEFSDFDRL	0.0001	26.0769	0.0448	41.1288	DEFSDFDRL	0.0001	35.6667	0.0309	55.8481
Homo sapiens	DEGRLVLEF	9	Isoform 2 of Sterol O-acyltransferase 1	27816315	828388	0.989	41.8	46.3	DEGRLVLEF	0.0183	3.9123	0.0468	12.7081	DEGRLVLEF	0.0001	71.9643	0.0187	95.4643	DEGRLVLEF	0.9688	0.0103	0.7435	0.014	DEGRLVLEF	0.8057	0.1246	0.4963	0.2211	DEGRLVLEF	0.0006	14.01	0.0329	52.0395	DEGRLVLEF	0.0002	24.36	0.0328	53.8829
Homo sapiens	DEHEGPALY	9	Proteasome subunit beta type-2	1350329	616966	0.901	29.5	41.8	DEHEGPALY	0.0504	2.0452	0.0655	7.4749	DEHEGPALY	0.001	33.2535	0.0252	91.7987	DEHEGPALY	0.9928	0.0024	0.7391	0.0144	DEHEGPALY	0.9385	0.043	0.4614	0.2978	DEHEGPALY	0.0024	8.0305	0.0658	28.8705	DEHEGPALY	0.0008	15.0074	0.0516	38.8115
Homo sapiens	DEHEGPALYY	10	sp|P49721|PSB2_HUMAN Proteasome subunit beta type-2	12898300	2116730	0.997	68.9	42.4	DEHEGPALYY	0.0173	4.0384	0.0441	13.8868	DEHEGPALYY	0.0009	35.0161	0.0325	86.2824	DEHEGPALYY	0.9367	0.0236	0.5965	0.0644	DEHEGPALYY	0.8428	0.1009	0.444	0.3451	DEHEGPALYY	0.0003	18.6957	0.045	40.9861	DEHEGPALYY	0.0003	20.8478	0.0416	45.7666
Homo sapiens	DEHGIDPTGTY	11	sp|P68371|TBB4B_HUMAN Tubulin beta-4B chain	9338800	1459950	0.997	54.7	41.6	DEHGIDPTGTY	0.0814	1.4063	0.0892	4.3974	HGIDPTGTY	0.0009	35.6936	0.032	86.6573	DEHGIDPTGTY	0.8944	0.0421	0.5208	0.1495	DEHGIDPTGTY	0.6566	0.2258	0.2593	1.3629	DEHGIDPTGTY	0.0009	12.3879	0.0717	26.4291	DEHGIDPTGTY	0.001	13.9238	0.0712	29.3994
Homo sapiens	DEHLQLISL	9	sp|P35249|RFC4_HUMAN Replication factor C subunit 4	3654180	845985	0.997	46.1	43.8	DEHLQLISL	0.0092	5.7591	0.0514	11.0014	DEHLQLISL	0.0005	44.7419	0.0407	79.542	DEHLQLISL	0.971	0.0095	0.6784	0.0326	DEHLQLISL	0.4339	0.42	0.2679	1.2648	DEHLQLISL	0.001	11.9242	0.0641	29.6454	DEHLQLISL	0.001	13.9905	0.051	39.1595
Homo sapiens	DEHPNVIRY	9	Serine/threonine-protein kinase/endoribonuclease IRE1	1359580	470300	0.914	32.2	45.9	DEHPNVIRY	0.071	1.5671	0.0537	10.269	DEHPNVIRY	0.0031	20.1694	0.0304	87.9708	DEHPNVIRY	0.9957	0.0014	0.7457	0.0137	DEHPNVIRY	0.9784	0.0121	0.4918	0.231	DEHPNVIRY	0.0139	3.2848	0.0746	25.3069	DEHPNVIRY	0.0057	6.9638	0.0612	33.7201
Homo sapiens	DEIDAIGGRRF	11	26S proteasome regulatory subunit 10B	1665910	759519	0.976	31.1	46.9	DEIDAIGGRRF	0.01	5.4766	0.057	9.3198	DEIDAIGGRRF	0.0001	75.9091	0.016	96.1215	DEIDAIGGRRF	0.7027	0.1252	0.4251	0.3323	DEIDAIGGRRF	0.8378	0.1041	0.3305	0.7861	DEIDAIGGRRF	0.0001	31.375	0.0221	66.5613	DEIDAIGGRRF	0	42.6667	0.0156	77.7618
Homo sapiens	DEIDFKETGF	10	sp|Q5H9R7-2|PP6R3_HUMAN Isoform 2 of Serine/threonine-protein phosphatase 6 regulatory subunit 3	20403900	1052481	0.941	36.7	44.1	DEIDFKETGF	0.0134	4.7004	0.0591	8.8267	DEIDFKETGF	0.0001	77.0455	0.0181	95.6008	DEIDFKETGF	0.9106	0.0362	0.6022	0.0608	DEIDFKETGF	0.7346	0.1667	0.3904	0.5131	DEIDFKETGF	0.0001	24.2778	0.0297	55.753	DEIDFKETGF	0	35.8333	0.0254	62.5398
Homo sapiens	DEIENVAKQF	10	sp|Q8NFW8-2|NEUA_HUMAN Isoform 2 of N-acylneuraminate cytidylyltransferase	9158700	1550700	0.997	59.9	46.5	DEIENVAKQF	0.053	1.964	0.0834	4.9449	DEIENVAKQF	0.0001	73.9286	0.017	95.8856	DEIENVAKQF	0.8883	0.0438	0.5641	0.0947	DEIENVAKQF	0.9211	0.0537	0.4764	0.2649	DEIENVAKQF	0.0001	26.1538	0.0312	53.9206	DEIENVAKQF	0.0001	34.8	0.0249	63.2126
Homo sapiens	DEIERKFDKW	10	sp|Q8WWY3-3|PRP31_HUMAN Isoform 3 of U4/U6 small nuclear ribonucleoprotein Prp31	33075600	4145430	0.918	29	46.6	DEIERKFDKW	0.0218	3.5116	0.0741	6.0753	DEIERKFDKW	0.0001	75	0.0209	94.8373	DEIERKFDKW	0.1859	0.6972	0.2492	1.4215	DEIERKFDKW	0.8658	0.0882	0.4994	0.2143	DEIERKFDKW	0	38	0.0144	80.4738	DEIERKFDKW	0	58.3333	0.0112	86.2471
Homo sapiens	DEINFLRQLY	10	sp|P05787-2|K2C8_HUMAN Isoform 2 of Keratin, type II cytoskeletal 8	12870595	1.30698e+06	0.997	63.9	46	DEINFLRQLY	0.0612	1.7595	0.1538	1.5099	DEINFLRQLY	0.0002	57.7273	0.0524	69.7365	DEINFLRQLY	0.9122	0.0354	0.7306	0.0157	DEINFLRQLY	0.8964	0.0681	0.6314	0.0574	DEINFLRQLY	0.0004	16.8841	0.0663	28.658	DEINFLRQLY	0.0001	32.25	0.0513	38.9714
Homo sapiens	DEISFVNF	8	sp|Q08945|SSRP1_HUMAN FACT complex subunit SSRP1	26390450	3676915	0.99	42.4	44	DEISFVNF	0.0028	10.2869	0.0314	22.1899	DEISFVNF	0	81.4706	0.0198	95.2068	DEISFVNF	0.9809	0.0063	0.7312	0.0156	DEISFVNF	0.2067	0.7598	0.2568	1.3932	DEISFVNF	0.0002	23.4762	0.0241	63.4391	DEISFVNF	0.0001	31.2222	0.0222	67.0246
Homo sapiens	DEKLLYDTF	9	sp|Q15427|SF3B4_HUMAN Splicing factor 3B subunit 4	12876680	579488	0.966	37.2	45.6	DEKLLYDTF	0.0159	4.2608	0.0462	12.9626	DEKLLYDTF	0.0002	59.8485	0.0269	90.6206	DEKLLYDTF	0.9736	0.0087	0.7253	0.0169	DEKLLYDTF	0.4944	0.3594	0.3118	0.8952	DEKLLYDTF	0.0002	21.2143	0.0321	52.9594	DEKLLYDTF	0.0001	27.3125	0.0295	57.5432
Homo sapiens	DEKSIITY	8	Isoform 2 of Plectin	1299760	701041	0.989	30.1	44.2	DEKSIITY	0.0051	7.8016	0.0211	35.4726	DEKSIITY	0.0002	59.2424	0.0183	95.5622	DEKSIITY	0.9941	0.0019	0.697	0.0239	DEKSIITY	0.4461	0.4057	0.1844	2.6301	DEKSIITY	0.0005	16.058	0.0218	67.0026	DEKSIITY	0.0002	22.8611	0.0241	64.2688
Homo sapiens	DELEIIEGMKF	11	sp|P10809|CH60_HUMAN 60 kDa heat shock protein, mitochondrial	14608400	602700	0.968	81.6	46.3	DELEIIEGMKF	0.0052	7.7255	0.0297	23.9488	DELEIIEGMKF	0	83.2353	0.0139	96.625	DELEIIEGMKF	0.7619	0.0895	0.4997	0.183	DELEIIEGMKF	0.5927	0.2758	0.3117	0.8957	DELEIIEGMKF	0.0001	31	0.0167	75.9784	DELEIIEGMKF	0	45	0.011	86.5197
Homo sapiens	DELEIKAYY	9	Isoform 2 of Integrator complex subunit 11	13794750	2.05885e+06	0.996	58.5	45.6	DELEIKAYY	0.0356	2.5842	0.0499	11.535	DELEIKAYY	0.0008	37.1509	0.0313	87.2264	DELEIKAYY	0.9933	0.0022	0.7711	0.0111	DELEIKAYY	0.9543	0.0338	0.5198	0.1801	DELEIKAYY	0.0008	13.0075	0.0531	35.4739	DELEIKAYY	0.0015	11.9309	0.0457	42.6425
Homo sapiens	DELIVQHY	8	sp|Q96A65|EXOC4_HUMAN Exocyst complex component 4	6.35889e+06	1.32418e+06	0.966	41	45.6	DELIVQHY	0.0031	9.8825	0.012	59.9558	DELIVQHY	0.0001	75	0.0138	96.6602	DELIVQHY	0.9918	0.0027	0.67	0.035	DELIVQHY	0.472	0.3804	0.2024	2.2264	DELIVQHY	0.0001	28	0.0146	80.123	DELIVQHY	0.0001	32.5	0.0157	77.6158
Homo sapiens	DELQQPLEL	9	sp|P52630-4|STAT2_HUMAN Isoform 2 of Signal transducer and activator of transcription 2	6589750	540456	0.996	39.6	46	DELQQPLEL	0.0057	7.3796	0.0236	31.2973	DELQQPLEL	0.0004	46.4643	0.0222	93.9011	DELQQPLEL	0.9582	0.0139	0.5848	0.073	DELQQPLEL	0.6665	0.2168	0.2845	1.0979	DELQQPLEL	0.0009	12.1333	0.0382	46.6064	DELQQPLEL	0.0008	14.9006	0.0411	46.1766
Homo sapiens	DEMKVLVL	8	sp|Q01082-2|SPTB2_HUMAN Isoform Short of Spectrin beta chain, non-erythrocytic 1	9653500	783652	0.99	52.9	45.4	DEMKVLVL	0.0018	12.5108	0.0222	33.5303	DEMKVLVL	0.0001	71.25	0.0231	93.2616	DEMKVLVL	0.9481	0.018	0.6601	0.0378	DEMKVLVL	0.0854	1.2642	0.1893	2.5025	DEMKVLVL	0.0004	16.6667	0.0361	48.6597	DEMKVLVL	0.0002	22.9444	0.0355	51.1778
Homo sapiens	DENELKEFF	9	sp|Q9UN86-2|G3BP2_HUMAN Isoform B of Ras GTPase-activating protein-binding protein 2	8299050	984914	0.924	34.8	44.5	DENELKEFF	0.0123	4.9149	0.0335	20.4404	DENELKEFF	0.0002	62.1429	0.0192	95.3554	DENELKEFF	0.9762	0.0078	0.6804	0.032	DENELKEFF	0.9078	0.0621	0.4494	0.3304	DENELKEFF	0.0003	18.5	0.0316	53.4289	DENELKEFF	0.0005	17.2674	0.0318	54.8517
Homo sapiens	DENEVRTLF	9	sp|P31939-2|PUR9_HUMAN Isoform 2 of Bifunctional purine biosynthesis protein PURH	2503180	935784	0.918	32.2	46.3	DENEVRTLF	0.0514	2.009	0.0753	5.9132	DENEVRTLF	0.0009	35.7097	0.0283	89.5954	DENEVRTLF	0.9932	0.0022	0.7798	0.0102	DENEVRTLF	0.9737	0.0176	0.5471	0.1422	DENEVRTLF	0.0012	10.9898	0.0638	29.7904	DENEVRTLF	0.0026	9.5684	0.058	35.2996
Homo sapiens	DENFILKH	8	Isoform B of Peptidyl-prolyl cis-trans isomerase E	3.52399e+06	904996	0.99	56.9	45.4	DENFILKH	0.0001	43.6	0.0055	90.4342	DENFILKH	0	88.5714	0.0111	97.3208	DENFILKH	0.7839	0.0788	0.46	0.255	DENFILKH	0.0187	2.775	0.0855	8.7157	DENFILKH	0	53.75	0.0068	95.1019	DENFILKH	0	62.5	0.0061	95.2911
Homo sapiens	DENILWLDY	9	Isoform 3 of Pyruvate kinase PKM	14026110	599781	0.978	49.2	45.6	DENILWLDY	0.0019	12.3127	0.029	24.6273	DENILWLDY	0.0001	69.4737	0.0304	87.9701	DENILWLDY	0.8977	0.0412	0.7698	0.0112	DENILWLDY	0.5097	0.3451	0.5312	0.1644	DENILWLDY	0.0001	28	0.0322	52.8	DENILWLDY	0	45	0.0324	54.2314
Homo sapiens	DENSVIKSF	9	sp|Q9H8H0|NOL11_HUMAN Nucleolar protein 11	1.81675e+07	2.10706e+06	0.991	58.8	45.2	DENSVIKSF	0.0689	1.6037	0.074	6.089	DENSVIKSF	0.0005	42.8235	0.0199	95.1806	DENSVIKSF	0.996	0.0013	0.7706	0.0111	DENSVIKSF	0.9924	0.0039	0.6184	0.0652	DENSVIKSF	0.0043	6.1024	0.064	29.6921	DENSVIKSF	0.0022	10.3629	0.0447	43.3681
Homo sapiens	DEQALEDHF	9	sp|P98179|RBM3_HUMAN RNA-binding protein 3	5086610	1424110	0.997	47.8	41.6	DEQALEDHF	0.0018	12.7957	0.0176	42.6843	DEQALEDHF	0.0001	77.0455	0.0119	97.124	DEQALEDHF	0.7692	0.0859	0.4642	0.2464	DEQALEDHF	0.3751	0.4887	0.2516	1.4495	DEQALEDHF	0	38	0.0151	79.1451	DEQALEDHF	0	50	0.0134	81.9719
Homo sapiens	DEQQVNVL	8	Isoform ID-B of DNA-binding protein inhibitor ID-1	16118373	1.54019e+06	0.99	53.8	44.7	DEQQVNVL	0.0003	26.0333	0.0106	65.8903	DEQQVNVL	0	88.5714	0.0127	96.9223	DEQQVNVL	0.9095	0.0366	0.4913	0.1944	DEQQVNVL	0.0224	2.4938	0.0789	9.871	DEQQVNVL	0	34.6	0.0151	79.1085	DEQQVNVL	0	36.8	0.0155	78.1065
Homo sapiens	DEQTPIHISW	10	sp|Q16667|CDKN3_HUMAN Cyclin-dependent kinase inhibitor 3	16259600	1006140	0.967	38	45.7	DEQTPIHISW	0.1691	0.7067	0.1187	2.5675	DEQTPIHISW	0.0004	49.4762	0.0284	89.4824	DEQTPIHISW	0.4912	0.2531	0.3869	0.4429	DEQTPIHISW	0.9778	0.0128	0.631	0.0576	DEQTPIHISW	0.0009	12.3152	0.0466	39.7563	DEQTPIHISW	0.0002	23.5667	0.036	50.687
Homo sapiens	DETRTIISL	9	sp|O00116|ADAS_HUMAN Alkyldihydroxyacetonephosphate synthase, peroxisomal	4278880	966750	0.96	33.5	45.6	DETRTIISL	0.0091	5.7742	0.0511	11.1162	DETRTIISL	0.0004	46.1071	0.0307	87.7409	DETRTIISL	0.9435	0.0199	0.6334	0.0457	DETRTIISL	0.5365	0.32	0.2896	1.0541	DETRTIISL	0.0008	12.9939	0.0551	34.3074	DETRTIISL	0.0006	16.2913	0.0514	38.932
Homo sapiens	DEVELIHF	8	sp|Q9Y5B9|SP16H_HUMAN FACT complex subunit SPT16	15405665	1.82724e+06	0.99	47.6	44.6	DEVELIHF	0.0042	8.5093	0.0249	29.3951	DEVELIHF	0	86.7857	0.0122	97.0503	DEVELIHF	0.9851	0.0049	0.6703	0.0349	DEVELIHF	0.328	0.5488	0.1932	2.4182	DEVELIHF	0.0002	22.9545	0.0162	76.9838	DEVELIHF	0.0001	29.9091	0.0142	80.4309
Homo sapiens	DEVFFSEKIY	10	sp|P25789|PSA4_HUMAN Proteasome subunit alpha type-4	47678100	1.52213e+06	0.997	49.9	46	DEVFFSEKIY	0.1015	1.1491	0.1405	1.8247	DEVFFSEKIY	0.0001	77.5	0.0323	86.4258	DEVFFSEKIY	0.8328	0.0604	0.7149	0.0193	DEVFFSEKIY	0.475	0.3776	0.4834	0.2493	DEVFFSEKIY	0.0003	18.1304	0.0739	25.5825	DEVFFSEKIY	0.0001	27.0625	0.0514	38.9069
Homo sapiens	DEVIGQVL	8	sp|Q15904|VAS1_HUMAN V-type proton ATPase subunit S1	36207040	1.44076e+06	0.959	36.1	44.2	DEVIGQVL	0.0003	26.6667	0.0128	57.2627	DEVIGQVL	0	87.1429	0.0137	96.6723	DEVIGQVL	0.9046	0.0388	0.4967	0.1871	DEVIGQVL	0.042	1.8349	0.0948	7.5018	DEVIGQVL	0.0001	30.8571	0.0202	69.5932	DEVIGQVL	0.0001	30.7273	0.0207	69.2921
Homo sapiens	DEVKITVI	8	sp|Q08379-2|GOGA2_HUMAN Isoform 2 of Golgin subfamily A member 2	26903700	2408570	0.99	35.8	42.6	DEVKITVI	0.0003	25.6364	0.0185	40.6667	DEVKITVI	0	82.3529	0.0175	95.7685	DEVKITVI	0.7545	0.093	0.4422	0.2919	DEVKITVI	0.0264	2.3424	0.0996	6.9617	DEVKITVI	0	34.6	0.0193	71.2821	DEVKITVI	0	39.6667	0.0161	76.9555
Homo sapiens	DEVNGLISM	9	Isoform 2 of 116 kDa U5 small nuclear ribonucleoprotein component	23164315	2.21322e+06	0.99	39.4	44.5	DEVNGLISM	0.0337	2.688	0.1041	3.2953	DEVNGLISM	0.0003	54.3678	0.0273	90.2833	DEVNGLISM	0.9695	0.01	0.7369	0.0147	DEVNGLISM	0.437	0.4163	0.3078	0.9208	DEVNGLISM	0.0016	9.5272	0.0905	20.2693	DEVNGLISM	0.0004	18.3971	0.0621	33.3065
Homo sapiens	DEVQVVRGHY	10	60S ribosomal protein L26	8345310	1.51489e+06	0.959	51.7	46.3	DEVQVVRGHY	0.0425	2.315	0.1476	1.645	DEVQVVRGHY	0.0002	59.8485	0.0399	80.167	DEVQVVRGHY	0.7516	0.0943	0.5448	0.1185	DEVQVVRGHY	0.8671	0.0868	0.4853	0.2451	DEVQVVRGHY	0.0001	24.5	0.0434	42.2378	DEVQVVRGHY	0	38.75	0.0315	55.1752
Homo sapiens	DEVRTLTY	8	Isoform 3 of Protein arginine N-methyltransferase 1	3777420	838499	0.967	42.9	44.7	DEVRTLTY	0.0059	7.2446	0.028	25.6844	DEVRTLTY	0.0001	76.8182	0.0184	95.5443	DEVRTLTY	0.9877	0.0041	0.7154	0.0192	DEVRTLTY	0.2906	0.5975	0.196	2.3601	DEVRTLTY	0.0004	16.7101	0.0274	58.7056	DEVRTLTY	0.0003	21.325	0.0317	54.9492
Homo sapiens	DEVTIVNIL	9	sp|P07355-2|ANXA2_HUMAN Isoform 2 of Annexin A2	8170165	637090	0.987	46.7	44.8	DEVTIVNIL	0.0085	5.9835	0.0509	11.1843	DEVTIVNIL	0.0001	64.0816	0.0234	93.0813	DEVTIVNIL	0.9483	0.0179	0.6615	0.0374	DEVTIVNIL	0.3799	0.4832	0.29	1.0504	DEVTIVNIL	0.0004	16.6667	0.062	30.6366	DEVTIVNIL	0.0002	25.65	0.0412	46.0594
Homo sapiens	DEVYQVTVY	9	sp|Q00987-10|MDM2_HUMAN Isoform Mdm2-G of E3 ubiquitin-protein ligase Mdm2	19799305	824026	0.96	35.7	45.4	DEVYQVTVY	0.0413	2.3575	0.0791	5.4281	DEVYQVTVY	0.0001	64.2857	0.0183	95.5685	DEVYQVTVY	0.9946	0.0018	0.7961	0.0093	DEVYQVTVY	0.7316	0.1686	0.3678	0.5992	DEVYQVTVY	0.002	8.7527	0.0746	25.2914	DEVYQVTVY	0.0017	11.2793	0.0528	38.0794
Homo sapiens	DEYDFYRSF	9	sp|Q01780-2|EXOSX_HUMAN Isoform 2 of Exosome component 10	6111330	617821	0.996	42.9	40.5	DEYDFYRSF	0.144	0.8378	0.1232	2.3929	DEYDFYRSF	0.0011	32.6941	0.0345	84.7524	DEYDFYRSF	0.9975	0.0008	0.8545	0.0067	DEYDFYRSF	0.964	0.0278	0.5971	0.0852	DEYDFYRSF	0.032	1.9628	0.1531	9.9303	DEYDFYRSF	0.0088	5.74	0.1006	20.5768
Homo sapiens	DEYDYLFKV	9	sp|P62491|RB11A_HUMAN Ras-related protein Rab-11A	6.46988e+06	619277	0.915	40.1	45.9	DEYDYLFKV	0.0122	4.9304	0.0636	7.8527	DEYDYLFKV	0.003	20.5282	0.0523	69.7525	DEYDYLFKV	0.8353	0.0596	0.6027	0.0604	DEYDYLFKV	0.3879	0.4738	0.3523	0.675	DEYDYLFKV	0.0036	6.5775	0.0975	18.4466	DEYDYLFKV	0.0004	19.322	0.0575	35.5467
Homo sapiens	DEYEKLQVL	9	sp|Q14204|DYHC1_HUMAN Cytoplasmic dynein 1 heavy chain 1	24799100	2347880	0.996	39.9	46.3	DEYEKLQVL	0.0454	2.2137	0.0668	7.2531	DEYEKLQVL	0.0011	32.1294	0.0293	88.8073	DEYEKLQVL	0.9848	0.005	0.6773	0.0329	DEYEKLQVL	0.6754	0.2088	0.2608	1.3459	DEYEKLQVL	0.0216	2.5478	0.1157	14.8832	DEYEKLQVL	0.0063	6.6789	0.0891	23.5162
Homo sapiens	DEYIAIAK	8	REST corepressor 1	6.12079e+06	1.60388e+06	0.899	37.1	44	DEYIAIAK	0.0001	39.1429	0.0117	61.1504	DEYIAIAK	0.0003	54.4253	0.0365	83.0208	DEYIAIAK	0.3694	0.3723	0.3964	0.4045	DEYIAIAK	0.0041	5.7469	0.0789	9.8751	DEYIAIAK	0	52.5	0.0109	87.557	DEYIAIAK	0	70	0.0097	89.1512
Homo sapiens	DEYIYRHFF	9	sp|Q9ULG6|CCPG1_HUMAN Cell cycle progression protein 1	5615990	944528	0.997	56.7	44.8	DEYIYRHFF	0.0292	2.9385	0.0731	6.2113	DEYIYRHFF	0.0005	42.7647	0.0499	71.7737	DEYIYRHFF	0.9812	0.0062	0.8195	0.0083	DEYIYRHFF	0.8293	0.1095	0.5595	0.1242	DEYIYRHFF	0.0013	10.4508	0.0797	23.4738	DEYIYRHFF	0.0014	12.2076	0.0762	27.5589
Homo sapiens	DEYLIPQQGF	10	sp|P00533|EGFR_HUMAN Epidermal growth factor receptor	13832800	2085830	0.994	42.5	46.1	DEYLIPQQGF	0.0118	5.0239	0.0458	13.0999	DEYLIPQQGF	0.0004	46.8214	0.0338	85.2993	DEYLIPQQGF	0.8963	0.0416	0.5743	0.0837	DEYLIPQQGF	0.8145	0.1189	0.4692	0.2806	DEYLIPQQGF	0.0002	23.619	0.0295	56.0145	DEYLIPQQGF	0	38	0.0266	60.9329
Homo sapiens	DEYQFVERL	9	sp|Q13405|RM49_HUMAN 39S ribosomal protein L49, mitochondrial	1422820	293677	0.928	27.3	45.6	DEYQFVERL	0.0186	3.8795	0.0489	11.8722	DEYQFVERL	0.0006	41.6216	0.0278	89.9571	DEYQFVERL	0.9649	0.0116	0.6583	0.0383	DEYQFVERL	0.7213	0.1751	0.3585	0.6444	DEYQFVERL	0.0029	7.3428	0.0722	26.2372	DEYQFVERL	0.0011	13.1714	0.0531	37.8776
Homo sapiens	DEYVNVKDF	9	sp|Q8WUM4-2|PDC6I_HUMAN Isoform 2 of Programmed cell death 6-interacting protein	10425800	1438850	0.996	43.5	44.6	DEYVNVKDF	0.0059	7.285	0.0344	19.6977	DEYVNVKDF	0.0001	68.5526	0.0175	95.7615	DEYVNVKDF	0.97	0.0099	0.6958	0.0243	DEYVNVKDF	0.7236	0.1737	0.4269	0.3919	DEYVNVKDF	0.0003	19.0541	0.0518	36.3105	DEYVNVKDF	0.0002	22.5	0.0398	47.2455
Homo sapiens	DGFLSELTQQ	10	sp|P14174|MIF_HUMAN Macrophage migration inhibitory factor	19182400	2146730	0.987	34.7	45.9	DGFLSELTQQ	0.0001	39.1429	0.0123	58.8043	DGFLSELTQQ	0.0001	64.898	0.0348	84.4309	DGFLSELTQQ	0.0001	40.6	0.0332	45.4585	DGFLSELTQQ	0	58.75	0.0137	84.5091	DGFLSELTQQ	0	58.3333	0.0157	77.8734	DGFLSELTQQ	0	80	0.0138	81.2082
Homo sapiens	DGHLFQVEY	9	sp|O14818|PSA7_HUMAN Proteasome subunit alpha type-7	3124880	922757	0.997	46.9	44.6	DGHLFQVEY	0.0525	1.9781	0.0744	6.0312	DGHLFQVEY	0.0025	22.4847	0.0807	49.6431	DGHLFQVEY	0.2602	0.5251	0.3111	0.8415	DGHLFQVEY	0.0069	4.5014	0.0669	12.6163	DGHLFQVEY	0.022	2.5116	0.199	6.3537	DGHLFQVEY	0.0528	2.1958	0.2503	5.5745
Homo sapiens	DGKTLVILR	9	sp|A8MTB9|CEA18_HUMAN Carcinoembryonic antigen-related cell adhesion molecule 18	15861700	1415930	0.997	35	39.2	DGKTLVILR	0.0008	17.76	0.0198	38	DGKTLVILR	0.0109	10.2982	0.121	31.3136	DGKTLVILR	0.0031	8.0986	0.058	20.6757	DGKTLVILR	0.0001	32.4	0.0151	80.2957	DGKTLVILR	0.0001	24.1111	0.0301	55.2024	DGKTLVILR	0.0001	32.5	0.025	63.1476
Homo sapiens	DGPLALPGQLQ	11	sp|Q5DID0-2|UROL1_HUMAN Isoform 2 of Uromodulin-like 1	27655600	7024580	0.931	26.2	43.9	DGPLALPGQLQ	0.0001	41	0.0105	66.3354	DGPLALPGQLQ	0.0001	77.9545	0.0263	91.0084	DGPLALPGQLQ	0	53.5	0.0208	72.3473	DGPLALPGQLQ	0	57.5	0.0116	90.1505	DGPLALPGQLQ	0	85	0.0101	89.2596	DGPLALPGQLQ	0	70	0.0107	87.1075
Homo sapiens	DGRLSGVQ	8	sp|Q5TZA2|CROCC_HUMAN Rootletin	51432400	1541620	0.897	24.7	45.7	DGRLSGVQ	0	60	0.0049	92.8122	DGRLSGVQ	0.0002	58.7121	0.0426	77.8597	DGRLSGVQ	0	45.5	0.0242	63.9451	DGRLSGVQ	0	80	0.0069	96.3729	DGRLSGVQ	0	62.5	0.0116	86.1778	DGRLSGVQ	0	70	0.0113	86.0847
Homo sapiens	DGVLDART	8	Profilin-3	5585280	946095	0.943	31.4	46.2	DGVLDART	0	82.5	0.0038	95.6334	DGVLDART	0	96.5	0.0137	96.6757	DGVLDART	0	57.1429	0.0152	86.4762	DGVLDART	0	80	0.0081	95.7379	DGVLDART	0	70	0.0092	90.8575	DGVLDART	0	70	0.0079	92.4589
Homo sapiens	DGVQIRS	7	Isoform 3 of G patch domain-containing protein 4	322647000	9859460	0.9	42.3	44	icore	EL-score	EL_Rank	BA-score	BA_Rank	icore	EL-score	EL_Rank	BA-score	BA_Rank	icore	EL-score	EL_Rank	BA-score	BA_Rank	icore	EL-score	EL_Rank	BA-score	BA_Rank	icore	EL-score	EL_Rank	BA-score	BA_Rank	icore	EL-score	EL_Rank	BA-score	BA_Rank
Homo sapiens	DGVRGLTG	8	Collagen alpha-1(I) chain	246663000	5992680	0.936	24.8	44.8	DGVRGLTG	0	80	0.0065	85.7644	DGVRGLTG	0	93	0.0199	95.1636	DGVRGLTG	0	60	0.0191	76.7779	DGVRGLTG	0	80	0.0095	94.956	DGVRGLTG	0	70	0.0097	90.0312	DGVRGLTG	0	80	0.0109	86.7073
Homo sapiens	DIASVSGRW	9	sp|Q9H694|BICC1_HUMAN Protein bicaudal C homolog 1	14605824	2.84028e+06	0.983	46.3	46.9	DIASVSGRW	0.8574	0.0117	0.5213	0.0182	DIASVSGRW	0.0003	52.6437	0.0362	83.2953	DIASVSGRW	0.0111	4.2155	0.0794	12.6216	DIASVSGRW	0.0135	3.2808	0.0989	7.0363	DIASVSGRW	0.0006	14.18	0.0833	22.3284	DIASVSGRW	0.0005	17.5465	0.0581	35.2329
Homo sapiens	DIFGRLSSW	9	sp|Q92574|TSC1_HUMAN Hamartin	11127100	3215690	0.982	30.9	45.9	DIFGRLSSW	0.9698	0.0023	0.6706	0.0076	DIFGRLSSW	0.0027	21.5265	0.0701	56.4701	DIFGRLSSW	0.0513	1.7278	0.1442	4.4996	DIFGRLSSW	0.023	2.4708	0.0999	6.9331	DIFGRLSSW	0.0293	2.1051	0.2272	4.9324	DIFGRLSSW	0.0101	5.3699	0.1427	13.5263
Homo sapiens	DIIDDVESF	9	sp|Q14558-2|KPRA_HUMAN Isoform 2 of Phosphoribosyl pyrophosphate synthase-associated protein 1	21300600	6568000	0.925	29.4	44.5	DIIDDVESF	0.9224	0.0059	0.5422	0.0144	DIIDDVESF	0.0004	46.0714	0.022	94.0568	DIIDDVESF	0.0751	1.3679	0.1456	4.4219	DIIDDVESF	0.0085	4.0991	0.0522	18.2691	DIIDDVESF	0.0139	3.2886	0.1602	9.229	DIIDDVESF	0.0047	7.5136	0.1185	16.968
Homo sapiens	DIISDTSGDFRKL	13	Putative annexin A2-like protein	2.71257e+07	8.16528e+06	0.957	76.4	46.6	DIISDTSGDFRKL	0.0082	6.1148	0.0971	3.7502	DIISDTSGDFRKL	0	92.5	0.0281	89.7474	DIISDTSGDFRKL	0	63	0.0188	77.4453	DIISDTSGDFRKL	0	67.5	0.0158	78.0762	DIISDTSGDFRKL	0	46.5	0.0344	50.407	DIISDTSGDFRKL	0	55	0.0327	53.9785
Homo sapiens	DILHSIFSSY	10	sp|O00410-3|IPO5_HUMAN Isoform 3 of Importin-5	10933700	1579180	0.997	46.8	46	DILHSIFSSY	0.4974	0.1367	0.3819	0.0995	ILHSIFSSY	0.0008	37.0566	0.1207	31.402	DILHSIFSSY	0.014	3.7247	0.2026	2.2706	DILHSIFSSY	0.001	10.25	0.0715	11.4432	DILHSIFSSY	0.0008	12.9394	0.1671	8.6192	ILHSIFSSY	0.0004	19.4746	0.1368	14.2706
Homo sapiens	DINSNHYHQW	10	sp|Q9UPW5-3|CBPC1_HUMAN Isoform 3 of Cytosolic carboxypeptidase 1	16826200	3547300	0.971	28.7	41.8	DINSNHYHQW	0.4803	0.1458	0.2638	0.3669	DINSNHYHQW	0.0002	62.8571	0.0423	78.1229	DINSNHYHQW	0.0024	9.0929	0.0626	18.415	DINSNHYHQW	0.0095	3.9054	0.1083	6.1432	DINSNHYHQW	0.0004	17.7736	0.0431	42.4934	DINSNHYHQW	0.0002	24.84	0.0425	44.9925
Homo sapiens	DINTDGAVNF	10	Protein S100-A8	6333290	1246520	0.997	40.3	44.5	DINTDGAVNF	0.2279	0.5039	0.1709	1.2018	DINTDGAVNF	0.0001	69.6053	0.0261	91.1487	DINTDGAVNF	0.0032	7.9356	0.0684	16.0541	DINTDGAVNF	0.0005	13.9789	0.0397	27.4554	DINTDGAVNF	0.0001	28	0.0462	40.0139	DINTDGAVNF	0.0001	28.2308	0.0548	36.9619
Homo sapiens	DIPERILTY	9	Isoform 4 of Trimethyllysine dioxygenase, mitochondrial	32227687	1374398	0.919	30.1	45.9	DIPERILTY	0.9114	0.0067	0.5097	0.0205	DIPERILTY	0.0042	17.4129	0.0473	73.8699	DIPERILTY	0.1642	0.7794	0.1729	3.2095	DIPERILTY	0.0102	3.7775	0.0383	28.8392	DIPERILTY	0.1489	0.6005	0.2518	4.0321	DIPERILTY	0.112	1.2806	0.216	7.2312
Homo sapiens	DIRDNIVSY	9	sp|P55285|CADH6_HUMAN Cadherin-6	2674260	745419	0.936	27.5	45.8	DIRDNIVSY	0.9218	0.006	0.542	0.0144	DIRDNIVSY	0.0247	6.1247	0.1191	31.9645	DIRDNIVSY	0.1979	0.6607	0.215	1.9742	DIRDNIVSY	0.0085	4.1082	0.0452	22.6276	DIRDNIVSY	0.1301	0.6711	0.3034	2.6975	DIRDNIVSY	0.0644	1.9037	0.2246	6.7535
Homo sapiens	DIVPPASTW	9	Isoform 2 of Elongation factor 1-gamma	74779960	2344112	0.973	35.4	44.7	DIVPPASTW	0.9501	0.0038	0.4694	0.0352	DIVPPASTW	0.0007	37.7547	0.0303	88.0426	DIVPPASTW	0.0284	2.49	0.0864	10.987	DIVPPASTW	0.0548	1.5953	0.0966	7.2934	DIVPPASTW	0.0145	3.2105	0.1342	12.0702	DIVPPASTW	0.0097	5.477	0.1038	19.8687
Homo sapiens	DIYGGDYERF	10	Pantothenate kinase 3	1.53258e+07	1782872	0.939	55.2	43.1	DIYGGDYERF	0.3549	0.2698	0.2675	0.3535	DIYGGDYERF	0.0001	63.9796	0.0314	87.1671	DIYGGDYERF	0.0036	7.4471	0.0996	8.6547	DIYGGDYERF	0.0005	13.5263	0.0461	21.9475	DIYGGDYERF	0.0004	17.5849	0.0779	24.0745	DIYGGDYERF	0.0002	24.44	0.0642	32.3611
Homo sapiens	DIYNFPIHAF	10	sp|Q9BXY0|MAK16_HUMAN Protein MAK16 homolog	2.95904e+07	1.74808e+06	0.989	49.8	46.5	DIYNFPIHAF	0.7582	0.0317	0.4103	0.0732	DIYNFPIHAF	0.0008	36.2807	0.0841	47.7323	DIYNFPIHAF	0.0256	2.6671	0.2424	1.5143	DIYNFPIHAF	0.0056	4.9751	0.0827	9.1779	DIYNFPIHAF	0.0023	8.1416	0.181	7.5361	DIYNFPIHAF	0.0015	11.9548	0.1711	10.4425
Homo sapiens	DIYNGKVTSI	10	sp|Q14562|DHX8_HUMAN ATP-dependent RNA helicase DHX8	17867000	3749470	0.901	30.7	45.5	DIYNGKVTSI	0.1216	0.9745	0.2089	0.7127	IYNGKVTSI	0.0019	25.8037	0.1064	36.8641	DIYNGKVTSI	0.0004	20.1522	0.0426	32.6356	DIYNGKVTSI	0.0002	22.1176	0.0272	46.3261	DIYNGKVTSI	0.0005	15.869	0.1155	14.9221	DIYNGKVTSI	0.0002	24.08	0.0799	26.3236
Homo sapiens	DLFNGRYHVI	10	sp|P78362-2|SRPK2_HUMAN Isoform 2 of SRSF protein kinase 2	24713600	2147510	0.976	36.8	46.8	DLFNGRYHVI	0.0096	5.5994	0.0982	3.6718	DLFNGRYHVI	0.0006	41.8649	0.1121	34.5685	DLFNGRYHVI	0.0005	18.2769	0.0831	11.7303	DLFNGRYHVI	0.0001	25.9091	0.0475	21.0175	DLFNGRYHVI	0.0002	20.2727	0.0955	18.9336	DLFNGRYHVI	0.0001	30.5455	0.0817	25.7373
Homo sapiens	DLGHISQW	8	sp|Q8WUT9-2|S2543_HUMAN Isoform 2 of Solute carrier family 25 member 43	4540730	1166320	0.987	33.7	44.7	DLGHISQW	0.1124	1.0471	0.1255	2.312	DLGHISQW	0.0001	71.6071	0.018	95.6395	DLGHISQW	0.0065	5.6033	0.0527	23.9313	DLGHISQW	0.0222	2.505	0.088	8.3452	DLGHISQW	0.0002	23.619	0.0233	64.5521	DLGHISQW	0.0001	28.7692	0.0195	71.0946
Homo sapiens	DLIEHFSQF	9	sp|Q13151|ROA0_HUMAN Heterogeneous nuclear ribonucleoprotein A0	1.95841e+07	1.29965e+06	0.972	58.5	45.7	DLIEHFSQF	0.9042	0.0073	0.6187	0.0088	DLIEHFSQF	0.0019	25.3558	0.0498	71.8059	DLIEHFSQF	0.2313	0.5761	0.2903	0.9999	DLIEHFSQF	0.0324	2.112	0.0995	6.9716	DLIEHFSQF	0.0622	1.2035	0.2535	3.9765	DLIEHFSQF	0.0284	3.2026	0.189	8.9767
Homo sapiens	DLIEIFRPF	9	sp|P53816|PA216_HUMAN HRAS-like suppressor 3	6111694	437603	0.971	52.2	45	DLIEIFRPF	0.7089	0.0419	0.5278	0.017	DLIEIFRPF	0.001	33.7183	0.0562	66.6821	DLIEIFRPF	0.1068	1.0796	0.372	0.503	DLIEIFRPF	0.0072	4.4366	0.1225	5.1281	DLIEIFRPF	0.0099	3.9841	0.2545	3.9491	DLIEIFRPF	0.0058	6.9005	0.1991	8.2972
Homo sapiens	DLIEKLLNY	9	sp|P62875|RPAB5_HUMAN DNA-directed RNA polymerases I, II, and III subunit RPABC5	33107666	1.74924e+06	0.988	52.3	44.5	DLIEKLLNY	0.7404	0.0351	0.3981	0.0837	DLIEKLLNY	0.0051	15.8502	0.0532	69.0404	DLIEKLLNY	0.2476	0.5473	0.2549	1.3522	DLIEKLLNY	0.0225	2.4891	0.0784	9.9851	DLIEKLLNY	0.0468	1.4923	0.1977	6.4219	DLIEKLLNY	0.023	3.5868	0.1523	12.3963
Homo sapiens	DLIGHIVEF	9	Isoform 2 of Pumilio homolog 2	6947124	1.25924e+06	0.934	44.5	44.8	DLIGHIVEF	0.8828	0.0089	0.5583	0.0115	DLIGHIVEF	0.0027	21.6061	0.0438	76.8327	DLIGHIVEF	0.2463	0.5496	0.28	1.094	DLIGHIVEF	0.0272	2.3095	0.0876	8.4045	DLIGHIVEF	0.0791	0.9943	0.2674	3.5639	DLIGHIVEF	0.0383	2.6784	0.2067	7.803
Homo sapiens	DLNTRVAYW	9	sp|Q86XR7-2|TCAM2_HUMAN Isoform 2 of TIR domain-containing adapter molecule 2	14579300	2902790	0.997	54.9	46.4	DLNTRVAYW	0.552	0.1105	0.298	0.2454	DLNTRVAYW	0.0009	34.4627	0.0487	72.7449	DLNTRVAYW	0.0196	3.0926	0.1048	7.9407	DLNTRVAYW	0.0163	2.9579	0.1138	5.7168	DLNTRVAYW	0.0025	7.8159	0.0966	18.6654	DLNTRVAYW	0.0039	8.0684	0.0931	22.4149
Homo sapiens	DLPDHLLSY	9	sp|C9J7I0|UMAD1_HUMAN UBAP1-MVB12-associated (UMA)-domain containing protein 1	10661400	1331810	0.947	31.7	45	DLPDHLLSY	0.8152	0.0178	0.4794	0.0307	DLPDHLLSY	0.0039	17.9668	0.0491	72.4297	DLPDHLLSY	0.1843	0.7024	0.2235	1.8115	DLPDHLLSY	0.0201	2.6655	0.0645	13.3392	DLPDHLLSY	0.1195	0.7154	0.2579	3.8475	DLPDHLLSY	0.0676	1.8451	0.2172	7.157
Homo sapiens	DLPDQVLRVF	10	sp|Q9Y4G8|RPGF2_HUMAN Rap guanine nucleotide exchange factor 2	3672790	650313	0.997	65	46	DLPDQVLRVF	0.2138	0.5468	0.1999	0.8137	DLPDQVLRVF	0.0001	70.8929	0.0226	93.6143	DLPDQVLRVF	0.0123	3.9836	0.1212	6.2071	DLPDQVLRVF	0.0011	9.9929	0.0442	23.4089	DLPDQVLRVF	0.0008	13.0301	0.0827	22.5183	DLPDQVLRVF	0.0009	14.4444	0.0873	24.0173
Homo sapiens	DLPSNHVIDRW	11	Isoform 2 of Protein arginine N-methyltransferase 5	43415325	5.95817e+06	0.994	69.8	46.6	DLPSNHVIDRW	0.1221	0.9713	0.1355	1.959	DLPSNHVIDRW	0	82.9412	0.0229	93.3927	DLPSNHVIDRW	0.0003	23.9375	0.0397	36.0127	DLPSNHVIDRW	0.001	10.5045	0.0561	16.4077	DLPSNHVIDRW	0	39	0.0286	57.2076	DLPSNHVIDRW	0	45.5	0.0266	61.0311
Homo sapiens	DMAFRYLSW	9	sp|O96005-3|CLPT1_HUMAN Isoform 2 of Cleft lip and palate transmembrane protein 1	48855325	4.86511e+06	0.993	54.4	44.6	DMAFRYLSW	0.4538	0.1637	0.3464	0.1339	DMAFRYLSW	0.0013	30.0421	0.0763	52.4139	DMAFRYLSW	0.0277	2.5318	0.2014	2.3003	DMAFRYLSW	0.0086	4.0742	0.17	3.0146	DMAFRYLSW	0.0018	9	0.145	10.767	DMAFRYLSW	0.0043	7.8274	0.1528	12.3315
Homo sapiens	DNTVVGQTSW	10	sp|Q16513-2|PKN2_HUMAN Isoform 2 of Serine/threonine-protein kinase N2	11974800	1970320	0.966	30.1	45.2	DNTVVGQTSW	0.5833	0.0937	0.3388	0.1479	DNTVVGQTSW	0.0001	68.2895	0.0311	87.4002	DNTVVGQTSW	0.0043	6.8416	0.0678	16.2761	DNTVVGQTSW	0.0084	4.1404	0.1067	6.281	DNTVVGQTSW	0.0002	20.7273	0.0494	37.8368	DNTVVGQTSW	0.0001	26.7778	0.0538	37.4911
Homo sapiens	DPVDIYKSW	9	sp|P46940|IQGA1_HUMAN Ras GTPase-activating-like protein IQGAP1	1.59873e+07	1657413	0.988	47.8	46.3	DPVDIYKSW	0.2818	0.3917	0.1538	1.5082	DPVDIYKSW	0.0006	40.6047	0.0172	95.8413	DPVDIYKSW	0.1329	0.9143	0.1466	4.3631	DPVDIYKSW	0.0554	1.5847	0.0899	8.0804	DPVDIYKSW	0.0056	5.3419	0.0727	26.0446	DPVDIYKSW	0.0023	10.1775	0.0594	34.6089
Homo sapiens	DQIDAGTRRW	10	sp|Q9H3U1-2|UN45A_HUMAN Isoform 2 of Protein unc-45 homolog A	35937600	6690080	0.978	38.1	46.6	DQIDAGTRRW	0.2763	0.4018	0.1703	1.2125	DQIDAGTRRW	0.0004	45.5333	0.0296	88.5688	DQIDAGTRRW	0.044	1.9171	0.1189	6.4216	DQIDAGTRRW	0.3571	0.511	0.2404	1.5898	DQIDAGTRRW	0.0008	12.6545	0.0451	40.8879	DQIDAGTRRW	0.0001	26.5556	0.032	54.6774
Homo sapiens	DRVYIHPF	8	Angiotensinogen	15320900	2327310	0.964	33.1	46.2	DRVYIHPF	0.0013	14.6698	0.0394	16.312	DRVYIHPF	0.0001	67.3684	0.0439	76.749	DRVYIHPF	0.024	2.7718	0.1907	2.5865	DRVYIHPF	0.0004	15.2097	0.0431	24.3385	DRVYIHPF	0.0001	24.5	0.0538	35.0906	DRVYIHPF	0.0001	30.8182	0.0493	40.2586
Homo sapiens	DSFSDLYSSY	10	Isoform 4 of Nucleoporin NDC1	63527975	1388669	0.934	41.4	39.8	DSFSDLYSSY	0.6162	0.0745	0.3913	0.0894	DSFSDLYSSY	0.0012	31.382	0.0949	42.0884	DSFSDLYSSY	0.04	2.0308	0.2487	1.4279	DSFSDLYSSY	0.0035	6.1146	0.0978	7.1574	DSFSDLYSSY	0.0112	3.7021	0.2661	3.6017	DSFSDLYSSY	0.0058	6.893	0.2175	7.1452
Homo sapiens	DSHGGSLEW	9	sp|O00178|GTPB1_HUMAN GTP-binding protein 1	7570350	1393840	0.944	28.8	41.3	DSHGGSLEW	0.686	0.05	0.329	0.1641	DSHGGSLEW	0.0013	30.5368	0.051	70.8645	DSHGGSLEW	0.0188	3.172	0.0883	10.6227	DSHGGSLEW	0.0346	2.0314	0.1083	6.1431	DSHGGSLEW	0.0353	1.8308	0.2145	5.5286	DSHGGSLEW	0.0416	2.5235	0.2168	7.1819
Homo sapiens	DSIHQVGVY	9	sp|Q14689-6|DIP2A_HUMAN Isoform 6 of Disco-interacting protein 2 homolog A	5976370	1578080	0.997	50.2	45.1	DSIHQVGVY	0.7386	0.0354	0.5268	0.0172	DSIHQVGVY	0.0007	38.2553	0.0565	66.4562	DSIHQVGVY	0.0654	1.4927	0.199	2.3581	DSIHQVGVY	0.0024	7.1765	0.0561	16.4332	DSIHQVGVY	0.0475	1.478	0.3003	2.7644	DSIHQVGVY	0.0378	2.7015	0.2712	4.779
Homo sapiens	DSISKFLQF	9	sp|P20020-6|AT2B1_HUMAN Isoform K of Plasma membrane calcium-transporting ATPase 1	7067660	894175	0.996	35.6	45.2	DSISKFLQF	0.7737	0.0281	0.3999	0.0821	DSISKFLQF	0.0106	10.4918	0.0901	44.4413	DSISKFLQF	0.14	0.8804	0.1986	2.368	DSISKFLQF	0.0131	3.3284	0.0766	10.3567	DSISKFLQF	0.1867	0.4953	0.3523	1.8114	DSISKFLQF	0.2797	0.5249	0.4112	1.7066
Homo sapiens	DSRDGTPLSW	10	sp|Q96NU0|CNT3B_HUMAN Contactin-associated protein-like 3B	125748000	7591790	0.989	38.7	45.3	DSRDGTPLSW	0.4909	0.1401	0.2472	0.4404	DSRDGTPLSW	0.0028	21.0909	0.0794	50.4415	DSRDGTPLSW	0.0071	5.3746	0.0595	19.8954	DSRDGTPLSW	0.0358	1.9894	0.0919	7.8409	DSRDGTPLSW	0.003	7.234	0.095	19.0475	DSRDGTPLSW	0.0032	8.8036	0.0929	22.4692
Homo sapiens	DTADQVIASF	10	Alpha-actinin-4	1.76945e+07	762372	0.99	53.5	45.3	DTADQVIASF	0.9417	0.0044	0.6516	0.008	DTADQVIASF	0.0004	47.9167	0.041	79.243	DTADQVIASF	0.0132	3.8476	0.1321	5.3085	DTADQVIASF	0.0022	7.4136	0.0626	13.9697	DTADQVIASF	0.0026	7.6855	0.1467	10.5994	DTADQVIASF	0.0033	8.7293	0.1641	11.1109
Homo sapiens	DTAPRILFW	9	sp|Q15904|VAS1_HUMAN V-type proton ATPase subunit S1	572580180	11575186	0.988	49.8	46.1	DTAPRILFW	0.904	0.0073	0.497	0.0234	DTAPRILFW	0.008	12.3622	0.0868	46.2419	DTAPRILFW	0.0126	3.9374	0.0729	14.4828	DTAPRILFW	0.0414	1.8488	0.1119	5.8565	DTAPRILFW	0.0591	1.2545	0.2059	5.9788	DTAPRILFW	0.0524	2.2086	0.1958	8.5155
Homo sapiens	DTFGPRAQGW	10	sp|Q9ULX6|AKP8L_HUMAN A-kinase anchor protein 8-like	15917095	1086402	0.921	41.5	45.6	DTFGPRAQGW	0.8447	0.0136	0.4445	0.0511	DTFGPRAQGW	0.0012	31.4944	0.0585	64.8442	DTFGPRAQGW	0.0031	7.9931	0.0636	17.9456	DTFGPRAQGW	0.0191	2.7405	0.11	6.0015	DTFGPRAQGW	0.0025	7.7971	0.0964	18.7168	DTFGPRAQGW	0.0007	15.5407	0.0724	28.9337
Homo sapiens	DTFIGEGKEY	10	sp|Q16851-2|UGPA_HUMAN Isoform 2 of UTP--glucose-1-phosphate uridylyltransferase	19387800	2616370	0.997	56	44.4	DTFIGEGKEY	0.5621	0.106	0.3254	0.1701	DTFIGEGKEY	0.0006	42.2941	0.0477	73.5837	DTFIGEGKEY	0.0296	2.4446	0.1392	4.8273	DTFIGEGKEY	0.0054	5.0614	0.0612	14.4385	DTFIGEGKEY	0.0125	3.4565	0.1484	10.4179	DTFIGEGKEY	0.0051	7.2927	0.1241	16.0749
Homo sapiens	DTFNHLTTW	9	sp|P61019-2|RAB2A_HUMAN Isoform 2 of Ras-related protein Rab-2A	3.40628e+07	1390173	0.94	33.2	44.8	DTFNHLTTW	0.9695	0.0023	0.6486	0.0081	DTFNHLTTW	0.0078	12.4808	0.0886	45.2985	DTFNHLTTW	0.0826	1.2791	0.1629	3.5895	DTFNHLTTW	0.0702	1.3875	0.1426	4.0382	DTFNHLTTW	0.1119	0.7564	0.3331	2.1082	DTFNHLTTW	0.047	2.3592	0.2505	5.5671
Homo sapiens	DTFTEYLRW	9	sp|O60346-2|PHLP1_HUMAN Isoform 2 of PH domain leucine-rich repeat-containing protein phosphatase 1	2103690	295580	0.923	25.3	45.4	DTFTEYLRW	0.7619	0.031	0.3602	0.1176	DTFTEYLRW	0.0022	23.6346	0.0598	63.8676	DTFTEYLRW	0.0153	3.5354	0.1101	7.321	DTFTEYLRW	0.0299	2.2089	0.1408	4.1277	DTFTEYLRW	0.0094	4.1106	0.1445	10.8261	DTFTEYLRW	0.0053	7.1345	0.1141	17.7855
Homo sapiens	DTIGYLLTRY	10	sp|Q14CX7-2|NAA25_HUMAN Isoform 2 of N-alpha-acetyltransferase 25, NatB auxiliary subunit	1282630	400176	0.992	36.7	45.7	DTIGYLLTRY	0.8507	0.0127	0.6062	0.0091	DTIGYLLTRY	0.0005	42.8529	0.0598	63.8661	DTIGYLLTRY	0.0081	4.9823	0.1815	2.9016	DTIGYLLTRY	0.002	7.7843	0.0745	10.7738	DTIGYLLTRY	0.0047	5.8652	0.2056	5.9954	DTIGYLLTRY	0.0018	11.1144	0.1498	12.6831
Homo sapiens	DTIISGTFHQW	11	sp|Q99720-2|SGMR1_HUMAN Isoform 2 of Sigma non-opioid intracellular receptor 1	4594020	533155	0.972	31.8	46	DTIISGTFHQW	0.7456	0.0341	0.3671	0.1119	DTIISGTFHQW	0.0002	58.7879	0.0349	84.3948	DTIISGTFHQW	0.0013	12.1116	0.0545	22.7624	DTIISGTFHQW	0.0056	4.9625	0.0816	9.366	DTIISGTFHQW	0.0004	16.2754	0.0527	35.7168	DTIISGTFHQW	0.0001	26.2222	0.0444	43.6379
Homo sapiens	DTISINHNW	9	sp|Q9H9V9-2|JMJD4_HUMAN Isoform 2 of 2-oxoglutarate and iron-dependent oxygenase JMJD4	30150970	2.36414e+06	0.997	60.1	45.1	DTISINHNW	0.9495	0.0038	0.5418	0.0144	DTISINHNW	0.0015	28.2283	0.0583	65.004	DTISINHNW	0.0357	2.2033	0.115	6.7992	DTISINHNW	0.104	1.1432	0.1673	3.1026	DTISINHNW	0.0158	3.0498	0.1394	11.4214	DTISINHNW	0.0057	6.9202	0.12	16.7411
Homo sapiens	DTISPTLGF	9	sp|P36404-2|ARL2_HUMAN Isoform 2 of ADP-ribosylation factor-like protein 2	1.52529e+08	2.97439e+06	0.994	50	45	DTISPTLGF	0.9646	0.0027	0.6285	0.0086	DTISPTLGF	0.0052	15.5836	0.0711	55.7844	DTISPTLGF	0.0321	2.3453	0.1326	5.2737	DTISPTLGF	0.0113	3.5709	0.0828	9.1679	DTISPTLGF	0.0364	1.7934	0.257	3.8742	DTISPTLGF	0.0272	3.2791	0.2544	5.4101
Homo sapiens	DTIYSILHHF	10	sp|Q15021|CND1_HUMAN Condensin complex subunit 1	7909500	1911640	0.997	49.6	46.6	DTIYSILHHF	0.7871	0.024	0.4866	0.0268	DTIYSILHHF	0.001	33.1972	0.0775	51.6373	DTIYSILHHF	0.0051	6.2625	0.127	5.7077	DTIYSILHHF	0.0018	8.1362	0.0792	9.825	DTIYSILHHF	0.0026	7.6768	0.1542	9.8195	DTIYSILHHF	0.001	13.8762	0.1325	14.8558
Homo sapiens	DTKEGILQY	9	sp|P05067-9|A4_HUMAN Isoform L-APP752 of Amyloid-beta precursor protein	22837900	2431150	0.997	50.4	45.1	DTKEGILQY	0.9572	0.0033	0.5198	0.0185	DTKEGILQY	0.0318	5.1269	0.0948	42.1405	DTKEGILQY	0.2047	0.6399	0.1746	3.1454	DTKEGILQY	0.0367	1.9661	0.0554	16.7535	DTKEGILQY	0.2286	0.3813	0.2763	3.3301	DTKEGILQY	0.129	1.1437	0.2219	6.898
Homo sapiens	DTLSSGVHSW	10	sp|Q99558|M3K14_HUMAN Mitogen-activated protein kinase kinase kinase 14	17600900	5297820	0.994	36.5	44.7	DTLSSGVHSW	0.8008	0.0197	0.3751	0.1052	DTLSSGVHSW	0.0004	46.8929	0.0462	74.7866	DTLSSGVHSW	0.0043	6.8694	0.0677	16.3039	DTLSSGVHSW	0.0132	3.3092	0.1156	5.5808	DTLSSGVHSW	0.0023	8.1523	0.0739	25.6003	DTLSSGVHSW	0.0009	14.1754	0.084	25.0142
Homo sapiens	DTMDHYRTF	9	Acidic fibroblast growth factor intracellular-binding protein	16622240	2176391	0.9	29.9	42.7	DTMDHYRTF	0.9643	0.0027	0.6741	0.0075	DTMDHYRTF	0.0099	10.8953	0.1016	39.0059	DTMDHYRTF	0.163	0.784	0.2474	1.4465	DTMDHYRTF	0.0381	1.929	0.1063	6.3131	DTMDHYRTF	0.3661	0.2034	0.4765	0.74	DTMDHYRTF	0.3941	0.3314	0.467	1.1256
Homo sapiens	DTMEFIRSF	9	sp|O43303-2|CP110_HUMAN Isoform 2 of Centriolar coiled-coil protein of 110 kDa	2463320	788380	0.918	29.5	44.5	DTMEFIRSF	0.9779	0.0017	0.7299	0.0062	DTMEFIRSF	0.0087	11.7458	0.1008	39.3265	DTMEFIRSF	0.2831	0.4874	0.3528	0.5914	DTMEFIRSF	0.0455	1.7599	0.1495	3.7496	DTMEFIRSF	0.3478	0.2226	0.5057	0.5926	DTMEFIRSF	0.2556	0.5862	0.4613	1.1785
Homo sapiens	DTNADKQLSF	10	Protein S100-A9	1501230	662880	0.978	75.4	45.5	DTNADKQLSF	0.6752	0.0547	0.324	0.1723	DTNADKQLSF	0.0008	36.9123	0.0473	73.9312	DTNADKQLSF	0.01	4.4459	0.0759	13.5686	DTNADKQLSF	0.0021	7.5575	0.0481	20.613	DTNADKQLSF	0.0027	7.5029	0.0874	21.1063	DTNADKQLSF	0.0059	6.846	0.1214	16.5036
Homo sapiens	DTPEEIARW	9	sp|Q9UHK0|NUFP1_HUMAN Nuclear fragile X mental retardation-interacting protein 1	11875912	1.14167e+06	0.981	44.9	45.4	DTPEEIARW	0.8203	0.0171	0.4224	0.0622	DTPEEIARW	0.0003	49.6667	0.0238	92.7707	DTPEEIARW	0.0034	7.7368	0.0367	39.9943	DTPEEIARW	0.0172	2.8839	0.0563	16.319	DTPEEIARW	0.0032	6.9811	0.0725	26.1512	DTPEEIARW	0.001	13.981	0.053	37.941
Homo sapiens	DTPGHGSGW	9	Splicing factor 3B subunit 1	25940050	937960	0.997	48.7	41.3	DTPGHGSGW	0.8196	0.0172	0.4909	0.0247	DTPGHGSGW	0.0004	48.4091	0.0333	85.6439	DTPGHGSGW	0.0016	11.1802	0.0347	43.0735	DTPGHGSGW	0.0078	4.2874	0.0527	17.9834	DTPGHGSGW	0.0027	7.5232	0.0942	19.2564	DTPGHGSGW	0.0019	10.8008	0.0742	28.2775
Homo sapiens	DTPGHTLSW	9	sp|P06865|HEXA_HUMAN Beta-hexosaminidase subunit alpha	16135900	2681210	0.989	37.9	44.2	DTPGHTLSW	0.9319	0.0052	0.5593	0.0113	DTPGHTLSW	0.0017	26.973	0.0505	71.2707	DTPGHTLSW	0.0091	4.6853	0.0637	17.9161	DTPGHTLSW	0.0212	2.576	0.0701	11.7717	DTPGHTLSW	0.0293	2.1009	0.1758	7.9111	DTPGHTLSW	0.023	3.5829	0.1598	11.5708
Homo sapiens	DTPIFDFRVF	10	sp|Q92985-2|IRF7_HUMAN Isoform B of Interferon regulatory factor 7	6003860	711252	0.902	33.7	46.1	DTPIFDFRVF	0.2533	0.4497	0.3427	0.1406	DTPIFDFRVF	0.0001	67.6316	0.0472	73.9874	DTPIFDFRVF	0.0051	6.2797	0.154	3.9576	DTPIFDFRVF	0.0004	15.5161	0.0639	13.5378	DTPIFDFRVF	0.0009	12.0121	0.1474	10.5165	DTPIFDFRVF	0.0008	15.2667	0.1452	13.2226
Homo sapiens	DTSDIVHIW	9	sp|Q71F23-3|CENPU_HUMAN Isoform 3 of Centromere protein U	52084152	1611776	0.955	59.1	44.9	DTSDIVHIW	0.9444	0.0042	0.4933	0.0242	DTSDIVHIW	0.0012	30.9684	0.0391	80.8352	DTSDIVHIW	0.0614	1.5496	0.112	7.1141	DTSDIVHIW	0.1426	0.9533	0.1375	4.2928	DTSDIVHIW	0.0472	1.4839	0.1755	7.9349	DTSDIVHIW	0.0275	3.2603	0.1569	11.8741
Homo sapiens	DTVKKIESF	9	sp|P49792|RBP2_HUMAN E3 SUMO-protein ligase RanBP2	4.32203e+07	5.97126e+06	0.997	56	43.7	DTVKKIESF	0.9622	0.0029	0.6446	0.0082	DTVKKIESF	0.0019	25.3926	0.049	72.4735	DTVKKIESF	0.086	1.2449	0.1247	5.8938	DTVKKIESF	0.0072	4.4371	0.0382	29.0161	DTVKKIESF	0.0468	1.4925	0.1926	6.7414	DTVKKIESF	0.0713	1.7763	0.2093	7.6352
Homo sapiens	DTVTKELVSW	10	sp|Q96DN5-2|TBC31_HUMAN Isoform 2 of TBC1 domain family member 31	37172725	2292885	0.997	54.7	46.6	DTVTKELVSW	0.7439	0.0344	0.4288	0.0582	DTVTKELVSW	0.0002	62.2449	0.0342	85.0023	DTVTKELVSW	0.0011	13.1765	0.0454	29.8276	DTVTKELVSW	0.003	6.516	0.068	12.3079	DTVTKELVSW	0.0003	18.087	0.0588	32.3108	DTVTKELVSW	0.0004	18.8971	0.0565	36.0651
Homo sapiens	DTYDDRAYSSF	11	sp|Q15056|IF4H_HUMAN Eukaryotic translation initiation factor 4H	2221470	379659	0.974	56.2	39.6	DTYDDRAYSSF	0.7591	0.0316	0.4116	0.0721	DTYDDRAYSSF	0.0005	44.7097	0.0511	70.7305	DTYDDRAYSSF	0.0045	6.714	0.0952	9.3469	DTYDDRAYSSF	0.0013	9.3914	0.0476	20.9572	DTYDDRAYSSF	0.0028	7.4657	0.1304	12.5847	DTYDDRAYSSF	0.0032	8.8907	0.1204	16.6741
Homo sapiens	DTYPEESRSY	10	Zinc finger CCCH domain-containing protein 13	460443	181452	0.997	35.4	40.7	DTYPEESRSY	0.8316	0.0155	0.393	0.0879	DTYPEESRSY	0.0022	23.7452	0.055	67.6297	DTYPEESRSY	0.042	1.968	0.1238	5.9692	DTYPEESRSY	0.0122	3.4342	0.0544	17.1827	DTYPEESRSY	0.0433	1.5879	0.2202	5.2553	DTYPEESRSY	0.0285	3.1988	0.1728	10.2878
Homo sapiens	DVAEGDLIEHF	11	sp|Q13151|ROA0_HUMAN Heterogeneous nuclear ribonucleoprotein A0	4203390	755606	0.997	61.9	44.5	DVAEGDLIEHF	0.5006	0.135	0.2301	0.5434	DVAEGDLIEHF	0.0001	73.5714	0.0163	96.0587	DVAEGDLIEHF	0.146	0.8549	0.185	2.782	DVAEGDLIEHF	0.1074	1.1234	0.1358	4.3801	DVAEGDLIEHF	0.0002	22.7727	0.0427	42.7707	DVAEGDLIEHF	0.0001	26.1667	0.0513	38.9505
Homo sapiens	DVANKIGII	9	60S ribosomal protein L23a	1276840	610424	0.974	30	41.6	DVANKIGII	0.2218	0.5224	0.3606	0.1173	DVANKIGII	0.0007	38.9574	0.0703	56.3234	DVANKIGII	0.0005	18.2	0.0391	36.7141	DVANKIGII	0.0001	26.2	0.0243	53.2724	DVANKIGII	0.0019	8.9527	0.1411	11.2103	DVANKIGII	0.0007	16.0777	0.0865	24.2422
Homo sapiens	DVASGQVVRKF	11	sp|Q9BRX9|WDR83_HUMAN WD repeat domain-containing protein 83	10827000	10016700	0.996	41.6	45.5	DVASGQVVRKF	0.5596	0.1071	0.2579	0.388	DVASGQVVRKF	0.0002	61.9388	0.028	89.7997	DVASGQVVRKF	0.003	8.1528	0.0603	19.509	DVASGQVVRKF	0.0015	8.8442	0.0302	40.4483	DVASGQVVRKF	0.0007	13.2481	0.0866	21.33	VASGQVVRKF	0.0013	12.5917	0.1066	19.2587
Homo sapiens	DVASHWWVNW	10	NUAK family SNF1-like kinase 2	14189315	1.41363e+06	0.971	45.7	44.4	DVASHWWVNW	0.5308	0.1199	0.4063	0.0766	DVASHWWVNW	0.0001	69.4737	0.0468	74.3572	DVASHWWVNW	0.0005	18	0.0827	11.8218	DVASHWWVNW	0.0011	9.9504	0.1249	4.9787	DVASHWWVNW	0.0001	27.1667	0.0733	25.8358	DVASHWWVNW	0	36.4	0.0752	27.9035
Homo sapiens	DVDLLIHGVP	10	sp|Q86WI1|PKHL1_HUMAN Fibrocystin-L	3016940	915705	0.922	26.1	44.3	DVDLLIHGV	0.0001	37.7143	0.0244	30.095	DVDLLIHGVP	0.0001	68.8158	0.041	79.2635	DVDLLIHGVP	0.0001	42.25	0.0501	25.8069	DVDLLIHGVP	0	53.75	0.0261	48.8037	DVDLLIHGVP	0	85	0.0128	83.6613	DVDLLIHGVP	0	80	0.0114	85.8295
Homo sapiens	DVFGYHGYTF	10	sp|Q9UBE0-2|SAE1_HUMAN Isoform 2 of SUMO-activating enzyme subunit 1	7.31021e+06	893614	0.994	43.8	43.2	DVFGYHGYTF	0.774	0.0281	0.5058	0.0214	DVFGYHGYTF	0.0004	46.25	0.0764	52.3474	DVFGYHGYTF	0.0241	2.7688	0.2652	1.2386	DVFGYHGYTF	0.0011	9.8652	0.0923	7.7977	DVFGYHGYTF	0.0019	8.8182	0.1748	7.9821	DVFGYHGYTF	0.0011	13.5143	0.146	13.1251
Homo sapiens	DVFNEKGWNY	10	sp|P43490|NAMPT_HUMAN Nicotinamide phosphoribosyltransferase	10243100	1055450	0.997	47.6	43.8	DVFNEKGWNY	0.5351	0.118	0.287	0.2836	DVFNEKGWNY	0.001	34.3134	0.0586	64.7592	DVFNEKGWNY	0.0304	2.4136	0.1878	2.685	DVFNEKGWNY	0.0035	6.1306	0.0699	11.816	DVFNEKGWNY	0.0012	10.861	0.0917	19.9275	DVFNEKGWNY	0.0006	16.8447	0.0772	27.2216
Homo sapiens	DVFSEKSLSY	10	sp|Q13368|MPP3_HUMAN MAGUK p55 subfamily member 3	25008400	3608120	0.997	48.7	45.6	DVFSEKSLSY	0.8183	0.0173	0.4027	0.0798	DVFSEKSLSY	0.0037	18.6815	0.0799	50.1102	DVFSEKSLSY	0.0873	1.232	0.2182	1.9131	DVFSEKSLSY	0.005	5.2306	0.0749	10.6988	DVFSEKSLSY	0.0119	3.5547	0.1906	6.8761	DVFSEKSLSY	0.0071	6.3323	0.1703	10.5218
Homo sapiens	DVIAQGIGKL	10	60S acidic ribosomal protein P2	1.5415e+07	1667090	0.997	64.5	42	DVIAQGIGKL	0.3618	0.2602	0.3748	0.1055	DVIAQGIGKL	0.0002	59.8485	0.0474	73.8592	DVIAQGIGKL	0.0002	27.3529	0.0326	46.5732	DVIAQGIGKL	0.0001	25.7273	0.0251	51.2719	DVIAQGIGKL	0.0002	21.5	0.0628	30.2381	DVIAQGIGKL	0.0001	32.5	0.0426	44.9639
Homo sapiens	DVIDDIISL	9	Isoform Mdel of Microphthalmia-associated transcription factor	43907300	1271483	0.945	43.3	46	DVIDDIISL	0.9099	0.0069	0.5364	0.0154	DVIDDIISL	0.0025	22.3581	0.0469	74.234	DVIDDIISL	0.03	2.4287	0.0957	9.2627	DVIDDIISL	0.0053	5.117	0.0412	26.0019	DVIDDIISL	0.0775	1.0106	0.2735	3.3993	DVIDDIISL	0.0335	2.9046	0.1999	8.2491
Homo sapiens	DVIDEIISL	9	sp|P19532|TFE3_HUMAN Transcription factor E3	12191600	1085260	0.997	41.8	45.6	DVIDEIISL	0.9185	0.0062	0.5304	0.0165	DVIDEIISL	0.0037	18.5728	0.0516	70.3144	DVIDEIISL	0.0496	1.7653	0.1063	7.7582	DVIDEIISL	0.0061	4.7884	0.0397	27.4772	DVIDEIISL	0.106	0.7878	0.2681	3.543	DVIDEIISL	0.043	2.4744	0.1985	8.3364
Homo sapiens	DVIDNDSWRLW	11	sp|P22234|PUR6_HUMAN Multifunctional protein ADE2	5663780	549528	0.986	65.6	46.4	DVIDNDSWRLW	0.6282	0.0696	0.3411	0.1436	DVIDNDSWRLW	0.0001	70.3571	0.0306	87.8196	DVIDNDSWRLW	0.0018	10.6125	0.0476	27.8428	DVIDNDSWRLW	0.0448	1.7745	0.1354	4.4024	DVIDNDSWRLW	0.0002	23.5714	0.0421	43.2831	DVIDNDSWRLW	0.0001	30.6364	0.0364	50.2439
Homo sapiens	DVIDNIMRL	9	sp|P19484-2|TFEB_HUMAN Isoform 2 of Transcription factor EB	7857420	1865150	0.996	43.3	46.4	DVIDNIMRL	0.9167	0.0063	0.5664	0.0101	DVIDNIMRL	0.004	17.7801	0.067	58.6154	DVIDNIMRL	0.0181	3.2463	0.0799	12.5123	DVIDNIMRL	0.0062	4.7512	0.0451	22.7001	DVIDNIMRL	0.1324	0.6624	0.3139	2.4737	DVIDNIMRL	0.047	2.3603	0.1995	8.2728
Homo sapiens	DVIDTLTSL	9	sp|Q6ICC9|RTL6_HUMAN Retrotransposon Gag-like protein 6	9473710	2115990	0.984	33.4	45.2	DVIDTLTSL	0.9449	0.0042	0.6277	0.0086	DVIDTLTSL	0.0033	19.5593	0.0603	63.4665	DVIDTLTSL	0.0264	2.6175	0.1027	8.2219	DVIDTLTSL	0.0035	6.1579	0.0393	27.8109	DVIDTLTSL	0.1168	0.7297	0.3359	2.0563	DVIDTLTSL	0.052	2.2195	0.229	6.5219
Homo sapiens	DVIERVIQY	9	sp|Q6KC79-2|NIPBL_HUMAN Isoform 2 of Nipped-B-like protein	23316144	1853266	0.915	47.8	46	DVIERVIQY	0.9858	0.0011	0.6327	0.0085	DVIERVIQY	0.0131	9.2431	0.0613	62.7546	DVIERVIQY	0.4756	0.2662	0.2796	1.0971	DVIERVIQY	0.059	1.5231	0.0739	10.9008	DVIERVIQY	0.3238	0.2479	0.3308	2.1532	DVIERVIQY	0.1784	0.8558	0.2428	5.8842
Homo sapiens	DVIGTLSGF	9	sp|Q8N8Q9-2|NIPA2_HUMAN Isoform 2 of Magnesium transporter NIPA2	23869255	3294465	0.952	44.2	44.6	DVIGTLSGF	0.9836	0.0012	0.7965	0.0047	DVIGTLSGF	0.0006	40.7674	0.0448	76.0159	DVIGTLSGF	0.0298	2.4355	0.1588	3.7583	DVIGTLSGF	0.0041	5.7088	0.0723	11.2645	DVIGTLSGF	0.0093	4.1368	0.2125	5.6336	DVIGTLSGF	0.0027	9.4122	0.125	15.9417
Homo sapiens	DVIIHEISHSW	11	sp|Q9H4A4|AMPB_HUMAN Aminopeptidase B	4641670	597258	0.994	48.7	47.3	DVIIHEISHSW	0.8512	0.0126	0.3807	0.1007	DVIIHEISHSW	0.0002	57.9545	0.0326	86.2044	DVIIHEISHSW	0.0071	5.3739	0.0723	14.6845	DVIIHEISHSW	0.0086	4.0818	0.0764	10.3802	DVIIHEISHSW	0.0005	15.9643	0.0506	37.0748	DVIIHEISHSW	0.0002	24.96	0.0439	43.9881
Homo sapiens	DVIKAVSTI	9	sp|Q6P4I2|WDR73_HUMAN WD repeat-containing protein 73	53479000	5158220	0.997	41.2	41.4	DVIKAVSTI	0.8367	0.0148	0.5869	0.0095	DVIKAVSTI	0.0035	19.1751	0.0956	41.7562	DVIKAVSTI	0.008	5.0234	0.0851	11.2703	DVIKAVSTI	0.0018	8.2114	0.048	20.7036	DVIKAVSTI	0.0222	2.4967	0.2671	3.5723	DVIKAVSTI	0.0066	6.5042	0.1554	12.0421
Homo sapiens	DVINSRTQGF	10	sp|Q9Y230-2|RUVB2_HUMAN Isoform 2 of RuvB-like 2	16403900	3537740	0.996	40.6	46.3	DVINSRTQGF	0.8099	0.0185	0.5001	0.0227	DVINSRTQGF	0.0005	44.4194	0.0628	61.652	DVINSRTQGF	0.0031	8.0889	0.0707	15.2237	DVINSRTQGF	0.0011	9.8511	0.0505	19.1841	DVINSRTQGF	0.0016	9.5	0.0941	19.2736	DVINSRTQGF	0.0006	16.4854	0.0909	23.0117
Homo sapiens	DVIRLIMQY	9	sp|Q2TAY7|SMU1_HUMAN WD40 repeat-containing protein SMU1	5.19933e+07	3538185	0.997	53.8	45.1	DVIRLIMQY	0.9437	0.0043	0.5818	0.0097	DVIRLIMQY	0.0057	14.9208	0.0728	54.5902	DVIRLIMQY	0.2753	0.4987	0.3083	0.8604	DVIRLIMQY	0.0185	2.7876	0.0914	7.9025	DVIRLIMQY	0.0531	1.3638	0.2535	3.9777	DVIRLIMQY	0.0139	4.6237	0.1683	10.713
Homo sapiens	DVISNIETF	9	sp|P48436|SOX9_HUMAN Transcription factor SOX-9	12768430	2851034	0.945	49.8	46.1	DVISNIETF	0.9602	0.003	0.6436	0.0082	DVISNIETF	0.0015	28.4094	0.0457	75.1948	DVISNIETF	0.1677	0.766	0.2059	2.1885	DVISNIETF	0.0236	2.4493	0.0845	8.8736	DVISNIETF	0.0401	1.686	0.2485	4.1462	DVISNIETF	0.0274	3.2717	0.2159	7.2351
Homo sapiens	DVISSIRNF	9	sp|Q8N4H5|TOM5_HUMAN Mitochondrial import receptor subunit TOM5 homolog	9.01496e+08	6.54387e+06	0.997	55.7	44.8	DVISSIRNF	0.9685	0.0024	0.638	0.0084	DVISSIRNF	0.0034	19.4718	0.0652	59.8797	DVISSIRNF	0.0857	1.2485	0.1601	3.7051	DVISSIRNF	0.0178	2.8383	0.082	9.3045	DVISSIRNF	0.0868	0.9269	0.2712	3.458	DVISSIRNF	0.0326	2.9482	0.1923	8.7552
Homo sapiens	DVISTIGQAF	10	sp|Q6S5L8|SHC4_HUMAN SHC-transforming protein 4	26794425	3.91432e+06	0.967	36.4	45.3	DVISTIGQAF	0.8811	0.009	0.6437	0.0082	DVISTIGQAF	0.0002	58.4091	0.0457	75.194	DVISTIGQAF	0.0217	2.9226	0.1561	3.8698	DVISTIGQAF	0.0021	7.6246	0.0725	11.2271	DVISTIGQAF	0.0009	12.4121	0.1301	12.6208	DVISTIGQAF	0.0007	15.6296	0.1403	13.8243
Homo sapiens	DVKDLIGFF	9	Membrane-bound transcription factor site-2 protease	51536210	1.47652e+06	0.995	41.3	44.9	DVKDLIGFF	0.9143	0.0065	0.5928	0.0094	DVKDLIGFF	0.0027	21.572	0.0764	52.317	DVKDLIGFF	0.0328	2.3152	0.1335	5.2145	DVKDLIGFF	0.0026	6.9745	0.0522	18.2489	DVKDLIGFF	0.0106	3.8442	0.1776	7.7821	DVKDLIGFF	0.0036	8.3755	0.102	20.2707
Homo sapiens	DVKDYIQEY	9	sp|Q63HN8-4|RN213_HUMAN Isoform 2 of E3 ubiquitin-protein ligase RNF213	1.30059e+08	3.93704e+06	0.996	49.4	45	DVKDYIQEY	0.9582	0.0032	0.5385	0.015	DVKDYIQEY	0.0101	10.7684	0.0626	61.813	DVKDYIQEY	0.4134	0.3244	0.2565	1.334	DVKDYIQEY	0.0575	1.5485	0.0688	12.0738	DVKDYIQEY	0.2648	0.3147	0.3099	2.5563	DVKDYIQEY	0.1114	1.2858	0.2173	7.1536
Homo sapiens	DVKGANLLI	9	sp|Q13233|M3K1_HUMAN Mitogen-activated protein kinase kinase kinase 1	4154330	2769730	0.997	49.4	41.6	DVKGANLLI	0.2332	0.4916	0.2552	0.3976	DVKGANLLI	0.0091	11.4881	0.1827	16.7021	DVKGANLLI	0.0011	13.3765	0.0474	28.0216	DVKGANLLI	0.0005	14.3649	0.0327	36.2737	DVKGANLLI	0.0059	5.2248	0.1421	11.0832	DVKGANLLI	0.0012	13.0667	0.0976	21.2956
Homo sapiens	DVKGGTLTQY	10	Isoform 2 of UTP--glucose-1-phosphate uridylyltransferase	1207630	237884	0.976	29	45.7	DVKGGTLTQY	0.7981	0.0202	0.3936	0.0874	DVKGGTLTQY	0.0043	17.1473	0.0573	65.7608	DVKGGTLTQY	0.0237	2.7932	0.1079	7.5642	DVKGGTLTQY	0.004	5.7756	0.0417	25.5485	DVKGGTLTQY	0.0069	4.8449	0.1135	15.2697	DVKGGTLTQY	0.0022	10.211	0.0801	26.2486
Homo sapiens	DVKSEIYSF	9	Mixed lineage kinase domain-like protein	32979746	3.98873e+06	0.899	53.9	45.4	DVKSEIYSF	0.9401	0.0046	0.5081	0.0209	DVKSEIYSF	0.0044	17.1183	0.0751	53.1359	DVKSEIYSF	0.1825	0.7093	0.1991	2.3557	DVKSEIYSF	0.0144	3.1707	0.053	17.8391	DVKSEIYSF	0.035	1.8426	0.1739	8.0542	DVKSEIYSF	0.0161	4.3036	0.1413	13.6968
Homo sapiens	DVLNRGFSGY	10	sp|Q2TAA2|IAH1_HUMAN Isoamyl acetate-hydrolyzing esterase 1 homolog	4367780	883707	0.995	38.4	45.3	DVLNRGFSGY	0.4142	0.1931	0.3523	0.1242	DVLNRGFSGY	0.0006	41.7027	0.0795	50.3572	DVLNRGFSGY	0.0052	6.243	0.1356	5.0673	DVLNRGFSGY	0.0007	12.024	0.0582	15.5534	DVLNRGFSGY	0.0006	14.49	0.0977	18.417	DVLNRGFSGY	0.0005	18.2647	0.0899	23.2934
Homo sapiens	DVLSEEAILKW	11	Basic leucine zipper and W2 domain-containing protein 2	10480880	1.13441e+06	0.997	81.4	46.3	DVLSEEAILKW	0.361	0.2613	0.1673	1.2658	DVLSEEAILKW	0.0001	72.3214	0.0224	93.7658	DVLSEEAILKW	0.001	13.6941	0.0337	44.7431	DVLSEEAILKW	0.003	6.567	0.054	17.356	DVLSEEAILKW	0.0001	28.7	0.0271	59.138	DVLSEEAILKW	0.0001	33.7143	0.0251	63.0149
Homo sapiens	DVLSTDILT	9	Isoform 2 of Unconventional myosin-VIIb	15275000	1031850	0.989	31.1	45.2	DVLSTDILT	0.0006	19.9518	0.0329	20.9081	DVLSTDILT	0.0002	57.3485	0.0458	75.1136	DVLSTDILT	0.0002	25.3333	0.0365	40.2946	DVLSTDILT	0	45	0.0191	67.8907	DVLSTDILT	0	58.3333	0.0231	64.9324	DVLSTDILT	0	58.3333	0.0236	64.9416
Homo sapiens	DVNESRINAW	10	sp|O60701-2|UGDH_HUMAN Isoform 2 of UDP-glucose 6-dehydrogenase	8803155	1.26898e+06	0.967	63	45.9	DVNESRINAW	0.8253	0.0164	0.4154	0.0687	DVNESRINAW	0.0003	49.7619	0.0481	73.2842	DVNESRINAW	0.0032	7.8563	0.0675	16.3681	DVNESRINAW	0.0086	4.078	0.0906	7.9879	DVNESRINAW	0.0007	13.3759	0.0562	33.7173	DVNESRINAW	0.0003	20.413	0.0513	38.9893
Homo sapiens	DVNGKIIVW	9	sp|Q9BZH6|WDR11_HUMAN WD repeat-containing protein 11	2.25178e+07	2.18887e+06	0.965	67	45	DVNGKIIVW	0.917	0.0063	0.4127	0.0711	DVNGKIIVW	0.0022	23.6875	0.0405	79.6574	DVNGKIIVW	0.0656	1.489	0.1028	8.2065	DVNGKIIVW	0.0502	1.6716	0.0854	8.7297	DVNGKIIVW	0.0238	2.4068	0.1307	12.5473	DVNGKIIVW	0.0122	4.9199	0.1152	17.5725
Homo sapiens	DVPAHLQNSW	10	Isoform 2 of Coiled-coil domain-containing protein 47	7.28267e+07	2.95887e+06	0.997	46.5	46.2	DVPAHLQNSW	0.7964	0.0208	0.4527	0.0451	DVPAHLQNSW	0.0002	61.5306	0.0349	84.378	DVPAHLQNSW	0.0029	8.3681	0.0652	17.2572	DVPAHLQNSW	0.0055	4.9996	0.0817	9.3474	DVPAHLQNSW	0.0007	13.5639	0.0651	29.1764	DVPAHLQNSW	0.0002	24.32	0.0542	37.2909
Homo sapiens	DVPTRLEGW	9	sp|Q6QHC5|DEGS2_HUMAN Sphingolipid delta(4)-desaturase/C4-monooxygenase DES2	6.29842e+07	2.80167e+06	0.97	37.2	45.5	DVPTRLEGW	0.6757	0.0545	0.3792	0.1019	DVPTRLEGW	0.0002	59.8485	0.0264	90.9769	DVPTRLEGW	0.0014	11.7385	0.0328	46.1015	DVPTRLEGW	0.0023	7.321	0.0377	29.5132	DVPTRLEGW	0.0009	12.3212	0.0572	33.2015	DVPTRLEGW	0.0005	17.9535	0.0443	43.7131
Homo sapiens	DVQRPTGSF	9	Endoplasmic reticulum metallopeptidase 1	4366970	2137380	0.995	36.4	46.3	DVQRPTGSF	0.781	0.026	0.4587	0.04	DVQRPTGSF	0.0015	27.9692	0.0586	64.7972	DVQRPTGSF	0.0131	3.8598	0.0997	8.6479	DVQRPTGSF	0.0043	5.615	0.0451	22.7001	DVQRPTGSF	0.0047	5.8413	0.1384	11.5504	DVQRPTGSF	0.0109	5.1844	0.1505	12.5935
Homo sapiens	DVTDAVHEW	9	sp|P61812-2|TGFB2_HUMAN Isoform B of Transforming growth factor beta-2 proprotein	16339800	3375790	0.947	34.8	43.5	DVTDAVHEW	0.9435	0.0043	0.46	0.0394	DVTDAVHEW	0.0007	39.3023	0.0277	90.0526	DVTDAVHEW	0.0712	1.4164	0.1051	7.9079	DVTDAVHEW	0.1078	1.1211	0.1149	5.6295	DVTDAVHEW	0.0232	2.4395	0.1386	11.5197	DVTDAVHEW	0.0143	4.5513	0.1176	17.1363
Homo sapiens	DVTEQISRF	9	sp|Q15572-6|TAF1C_HUMAN Isoform 6 of TATA box-binding protein-associated factor RNA polymerase I subunit C	5409560	1476390	0.945	33	46.4	DVTEQISRF	0.9289	0.0054	0.5356	0.0156	DVTEQISRF	0.0004	46.6786	0.0256	91.5007	DVTEQISRF	0.0334	2.2931	0.0943	9.4826	DVTEQISRF	0.0063	4.7232	0.0399	27.2881	DVTEQISRF	0.0171	2.9251	0.1145	15.087	DVTEQISRF	0.0064	6.5911	0.0924	22.6184
Homo sapiens	DVTGVVRQW	9	sp|P01137|TGFB1_HUMAN Transforming growth factor beta-1 proprotein	1.05885e+07	931111	0.997	56.4	46	DVTGVVRQW	0.9198	0.0061	0.4408	0.0528	DVTGVVRQW	0.001	33.9437	0.03	88.2507	DVTGVVRQW	0.0302	2.4186	0.0758	13.618	DVTGVVRQW	0.0773	1.326	0.1009	6.8315	DVTGVVRQW	0.0138	3.298	0.106	16.6535	DVTGVVRQW	0.0038	8.1898	0.0713	29.3455
Homo sapiens	DVVDKTPVI	9	sp|Q63HN8-4|RN213_HUMAN Isoform 2 of E3 ubiquitin-protein ligase RNF213	8796700	1690640	0.988	36.5	43.3	DVVDKTPVI	0.5933	0.0864	0.3887	0.092	DVVDKTPVI	0.0036	18.7975	0.0708	55.9305	DVVDKTPVI	0.0075	5.1886	0.0589	20.1971	DVVDKTPVI	0.0013	9.2857	0.027	46.8109	DVVDKTPVI	0.0374	1.7639	0.2274	4.9268	DVVDKTPVI	0.0229	3.5871	0.1737	10.2007
Homo sapiens	DVVEVAGLTSF	11	sp|O75391|SPAG7_HUMAN Sperm-associated antigen 7	35186350	2447030	0.993	44.5	46.3	DVVEVAGLTSF	0.7803	0.0262	0.4529	0.0449	DVVEVAGLTSF	0.0001	65.3947	0.0277	90.0386	DVVEVAGLTSF	0.62	0.1674	0.4504	0.2749	DVVEVAGLTSF	0.2401	0.6906	0.2148	1.9748	DVVEVAGLTSF	0.0004	16.4928	0.0686	27.6734	DVVEVAGLTSF	0.0002	23.6333	0.0623	33.207
Homo sapiens	DVVKKIESF	9	sp|P30405|PPIF_HUMAN Peptidyl-prolyl cis-trans isomerase F, mitochondrial	45082426	3264394	0.949	57.6	44.3	DVVKKIESF	0.9702	0.0023	0.6365	0.0084	DVVKKIESF	0.0015	28.0157	0.039	80.9426	DVVKKIESF	0.109	1.0635	0.1432	4.5641	DVVKKIESF	0.0115	3.5311	0.0414	25.7985	DVVKKIESF	0.0321	1.9605	0.1595	9.3007	DVVKKIESF	0.0334	2.9079	0.1534	12.2638
Homo sapiens	DVVPVFKEHW	10	sp|Q03154-3|ACY1_HUMAN Isoform 3 of Aminoacylase-1	7291010	1.75508e+06	0.943	42.9	45.9	DVVPVFKEHW	0.7747	0.0279	0.3713	0.1085	DVVPVFKEHW	0.0002	57.803	0.0324	86.365	DVVPVFKEHW	0.0028	8.3833	0.0678	16.2438	DVVPVFKEHW	0.0107	3.6837	0.1092	6.0644	DVVPVFKEHW	0.0005	15.9167	0.0657	28.907	DVVPVFKEHW	0.0001	27.625	0.0454	42.8422
Homo sapiens	DVVRVVGAY	9	sp|Q8N2G8-2|GHDC_HUMAN Isoform 2 of GH3 domain-containing protein	6320930	2513880	0.97	33.4	44.3	DVVRVVGAY	0.9437	0.0043	0.7429	0.0059	DVVRVVGAY	0.0006	40.6744	0.0527	69.4332	DVVRVVGAY	0.0852	1.2538	0.2733	1.1577	DVVRVVGAY	0.0024	7.2173	0.0683	12.232	DVVRVVGAY	0.0057	5.3085	0.225	5.0232	DVVRVVGAY	0.0013	12.609	0.1361	14.3641
Homo sapiens	DVVSGSEVLHW	11	sp|Q9NQZ5|STAR7_HUMAN StAR-related lipid transfer protein 7, mitochondrial	13764500	1306330	0.997	61.2	46.1	DVVSGSEVLHW	0.6414	0.066	0.275	0.3265	DVVSGSEVLHW	0.0001	71.0714	0.0225	93.6865	DVVSGSEVLHW	0.0009	14.2662	0.0339	44.4114	DVVSGSEVLHW	0.0021	7.5319	0.0594	15.0738	DVVSGSEVLHW	0.0002	21.3214	0.0414	43.8297	DVVSGSEVLHW	0.0001	34.4	0.036	50.687
Homo sapiens	EAADIIQKL	9	sp|O00471|EXOC5_HUMAN Exocyst complex component 5	6781640	1676440	0.989	33.3	43.9	EAADIIQKL	0.8448	0.0136	0.3859	0.0951	EAADIIQKL	0.0065	13.8858	0.0529	69.3358	EAADIIQKL	0.0443	1.9078	0.0792	12.6701	EAADIIQKL	0.0509	1.6588	0.0666	12.7221	EAADIIQKL	0.6031	0.064	0.479	0.7269	EAADIIQKL	0.3779	0.3538	0.3657	2.3946
Homo sapiens	EAFDLEARTW	10	sp|Q8IXV7|KLD8B_HUMAN Kelch domain-containing protein 8B	1.08333e+07	423408	0.995	48.7	46.1	EAFDLEARTW	0.6874	0.0495	0.2989	0.2428	EAFDLEARTW	0.0003	51.2069	0.0326	86.213	EAFDLEARTW	0.0091	4.6856	0.0977	8.9291	EAFDLEARTW	0.1059	1.1322	0.1991	2.2956	EAFDLEARTW	0.0156	3.0757	0.1547	9.7674	EAFDLEARTW	0.0054	7.1259	0.1094	18.6832
Homo sapiens	EAFEKSAATW	10	sp|Q01082-2|SPTB2_HUMAN Isoform Short of Spectrin beta chain, non-erythrocytic 1	15649300	3593950	0.987	46	44.8	EAFEKSAATW	0.7856	0.0246	0.38	0.1012	EAFEKSAATW	0.0004	47.125	0.0446	76.1945	EAFEKSAATW	0.0103	4.3914	0.1022	8.2855	EAFEKSAATW	0.0429	1.8156	0.1887	2.5166	EAFEKSAATW	0.0135	3.3333	0.1862	7.175	EAFEKSAATW	0.0045	7.6812	0.1388	14.0059
Homo sapiens	EAIEQILKY	9	sp|Q6PI26-2|SHQ1_HUMAN Isoform 2 of Protein SHQ1 homolog	11228870	1.38033e+06	0.97	78.1	45.1	EAIEQILKY	0.9686	0.0024	0.5906	0.0095	EAIEQILKY	0.0082	12.1104	0.0503	71.4063	EAIEQILKY	0.4434	0.2936	0.2623	1.2697	EAIEQILKY	0.1904	0.7941	0.1343	4.4571	EAIEQILKY	0.5885	0.0691	0.4673	0.7888	EAIEQILKY	0.4425	0.2755	0.3932	1.9429
Homo sapiens	EAIGAVIHY	9	sp|Q9UBB6-3|NCDN_HUMAN Isoform 3 of Neurochondrin	3503630	1268750	0.993	40.5	45	EAIGAVIHY	0.9418	0.0044	0.5167	0.0191	EAIGAVIHY	0.0074	12.9197	0.0667	58.8261	EAIGAVIHY	0.2594	0.5265	0.2566	1.3324	EAIGAVIHY	0.0932	1.208	0.1321	4.5726	EAIGAVIHY	0.4359	0.14	0.5206	0.5398	EAIGAVIHY	0.2724	0.5435	0.4159	1.6521
Homo sapiens	EAIPDEVIKKW	11	sp|P14735|IDE_HUMAN Insulin-degrading enzyme	123163120	4776632	0.994	62.2	44.9	EAIPDEVIKKW	0.4688	0.1528	0.1766	1.1082	EAIPDEVIKK	0.0004	49.2381	0.0234	93.021	EAIPDEVIKKW	0.0043	6.8191	0.04	35.7078	EAIPDEVIKKW	0.0631	1.4668	0.0925	7.7642	EAIPDEVIKKW	0.0017	9.3808	0.0474	39.1793	EAIPDEVIKKW	0.0005	18.3235	0.0347	51.9753
Homo sapiens	EAIQDLWQW	9	sp|P06748-2|NPM_HUMAN Isoform 2 of Nucleophosmin	82215000	4565040	0.997	60.6	45.9	EAIQDLWQW	0.8279	0.016	0.4068	0.0762	EAIQDLWQW	0.0005	42.9412	0.0283	89.5463	EAIQDLWQW	0.0273	2.558	0.1136	6.941	EAIQDLWQW	0.1504	0.9222	0.2309	1.727	EAIQDLWQW	0.0142	3.2415	0.1488	10.3783	EAIQDLWQW	0.0047	7.4983	0.1158	17.4634
Homo sapiens	EAIQRTEAY	9	Isoform 5 of Protein transport protein Sec16A	354017	267600	0.923	37.3	46.1	EAIQRTEAY	0.9195	0.0061	0.5981	0.0093	EAIQRTEAY	0.0044	17.083	0.0687	57.3866	EAIQRTEAY	0.2846	0.4853	0.2599	1.2955	EAIQRTEAY	0.0433	1.805	0.0967	7.2863	EAIQRTEAY	0.3551	0.2149	0.496	0.6392	EAIQRTEAY	0.5002	0.2208	0.5465	0.6184
Homo sapiens	EAISYYSKY	9	Isoform 3 of Trafficking protein particle complex subunit 9	1.65844e+07	2925158	0.997	63.4	45.8	EAISYYSKY	0.9402	0.0046	0.6257	0.0086	EAISYYSKY	0.0048	16.2818	0.0834	48.114	EAISYYSKY	0.1664	0.7708	0.2618	1.275	EAISYYSKY	0.0512	1.6543	0.161	3.3177	EAISYYSKY	0.3164	0.2556	0.5158	0.5568	EAISYYSKY	0.2169	0.7082	0.4305	1.4869
Homo sapiens	EATDSEKEINRLSIL	15	Isoform 2 of Caspase recruitment domain-containing protein 10	820102	107404	0.911	30.1	47.2	EATDSEKEINRLSIL	0.0005	20.5571	0.0753	5.9116	EATDSEKEINRLSIL	0	96	0.0444	76.3585	EATDSEKEINRLSIL	0.0002	27.1176	0.06	19.627	EATDSEKEINRLSIL	0.0002	20.2917	0.067	12.6023	EATDSEKEINRLSIL	0	47	0.057	33.3207	EATDSEKEINRLSIL	0	48	0.0473	41.5342
Homo sapiens	EATGQFRVY	9	sp|P06731-2|CEAM5_HUMAN Isoform 2 of Carcinoembryonic antigen-related cell adhesion molecule 5	13639700	2307890	0.984	37.5	45.6	EATGQFRVY	0.6429	0.0656	0.3629	0.1154	EATGQFRVY	0.0021	24.6154	0.0563	66.5863	EATGQFRVY	0.0919	1.1898	0.1898	2.6148	EATGQFRVY	0.0287	2.2522	0.0848	8.8381	EATGQFRVY	0.4344	0.1411	0.4988	0.6246	EATGQFRVY	0.5588	0.1687	0.5356	0.6766
Homo sapiens	EAVKQYSSY	9	Isoform 3 of 6-phosphofructo-2-kinase/fructose-2,6-bisphosphatase 3	18305400	2223560	0.997	46.2	44.9	EAVKQYSSY	0.939	0.0046	0.6372	0.0084	EAVKQYSSY	0.0027	21.7424	0.0679	57.9541	EAVKQYSSY	0.1521	0.8289	0.2146	1.9813	EAVKQYSSY	0.0234	2.4537	0.0873	8.4497	EAVKQYSSY	0.2219	0.3935	0.4373	0.9771	EAVKQYSSY	0.2397	0.6339	0.3986	1.8716
Homo sapiens	EAYNIRTDSW	10	sp|Q53G59-2|KLH12_HUMAN Isoform 2 of Kelch-like protein 12	13924235	1.34917e+06	0.994	49.7	45	EAYNIRTDSW	0.7057	0.043	0.3701	0.1094	EAYNIRTDSW	0.0008	37.6226	0.0662	59.1898	EAYNIRTDSW	0.0048	6.4933	0.0861	11.0521	EAYNIRTDSW	0.0179	2.8298	0.1637	3.2244	EAYNIRTDSW	0.0082	4.4202	0.1871	7.1118	EAYNIRTDSW	0.0038	8.1704	0.1543	12.1613
Homo sapiens	EAYNSLMKSY	10	sp|P42704|LPPRC_HUMAN Leucine-rich PPR motif-containing protein, mitochondrial	5448630	972666	0.987	38.7	44.8	EAYNSLMKSY	0.7508	0.0331	0.44	0.0531	EAYNSLMKSY	0.0036	18.8123	0.1149	33.498	EAYNSLMKSY	0.0237	2.7937	0.1892	2.6365	EAYNSLMKSY	0.0097	3.855	0.1196	5.3116	EAYNSLMKSY	0.1009	0.8205	0.4531	0.8658	EAYNSLMKSY	0.0479	2.3345	0.3604	2.4838
Homo sapiens	EDGKVRIF	8	WD repeat-containing protein 53	2160470	865174	0.932	24.4	44.6	EDGKVRIF	0.0011	15.5989	0.0182	41.2488	EDGKVRIF	0.0001	79.3182	0.0135	96.731	EDGKVRIF	0.0362	2.1825	0.0946	9.4405	EDGKVRIF	0.0424	1.8263	0.0709	11.5912	EDGKVRIF	0.0001	30	0.015	79.2841	EDGKVRIF	0.0003	20.5652	0.0214	68.1991
Homo sapiens	EDGRLVIEF	9	sp|Q86XX4-2|FRAS1_HUMAN Isoform 2 of Extracellular matrix protein FRAS1	2.16376e+07	1.9558e+06	0.989	51.8	46.3	EDGRLVIEF	0.0118	5.0172	0.0483	12.0957	EDGRLVIEF	0.0001	71.4286	0.0177	95.7113	EDGRLVIEF	0.0988	1.1386	0.1953	2.4494	EDGRLVIEF	0.1044	1.1411	0.1713	2.976	EDGRLVIEF	0	41	0.0169	75.5249	EDGRLVIEF	0	43.5	0.0215	68.0376
Homo sapiens	EDQTEYLEER	10	Isoform 2 of Heat shock protein HSP 90-alpha	492636	106854	0.949	35.8	42.4	EDQTEYLEER	0.0001	33.9167	0.0185	40.619	EDQTEYLEER	0.0004	48.7727	0.0346	84.6676	EDQTEYLEER	0.0002	28.5625	0.039	36.8628	EDQTEYLEER	0.0002	20.0417	0.0295	41.6509	EDQTEYLEER	0	53.75	0.0138	81.7097	EDQTEYLEER	0	70	0.0115	85.611
Homo sapiens	EEAEIIRKY	9	sp|P09874|PARP1_HUMAN Poly [ADP-ribose] polymerase 1	5857990	2.0608e+06	0.983	38.3	46.2	EEAEIIRKY	0.2836	0.3885	0.1512	1.5644	EEAEIIRKY	0.0041	17.6473	0.0251	91.8605	EEAEIIRKY	0.9941	0.0019	0.7191	0.0183	EEAEIIRKY	0.9992	0.0004	0.7504	0.0093	EEAEIIRKY	0.0225	2.4791	0.0948	19.0996	EEAEIIRKY	0.0035	8.4878	0.0552	36.7556
Homo sapiens	EEAPKFLAF	9	sp|O75865|TPC6A_HUMAN Trafficking protein particle complex subunit 6A	23920130	973936	0.968	31.8	45.5	EEAPKFLAF	0.2664	0.4223	0.1654	1.2999	EEAPKFLAF	0.0018	26.3986	0.037	82.6028	EEAPKFLAF	0.989	0.0036	0.7599	0.0122	EEAPKFLAF	0.9875	0.0064	0.6303	0.058	EEAPKFLAF	0.0288	2.1331	0.1316	12.4289	EEAPKFLAF	0.0163	4.2753	0.1173	17.1974
Homo sapiens	EEAQFETKKLY	11	sp|O60613-2|SEP15_HUMAN Isoform 2 of Selenoprotein F	36163700	6777320	0.997	49	46.4	EEAQFETKKLY	0.0327	2.7422	0.0527	10.5991	EEAQFETKKLY	0.001	33.4225	0.0365	83.0158	EEAQFETKKLY	0.7479	0.096	0.4401	0.2963	EEAQFETKKLY	0.9827	0.0088	0.5764	0.1077	EEAQFETKKLY	0.0007	13.8571	0.0496	37.7329	EEAQFETKKLY	0.0003	22.1667	0.0384	48.5035
Homo sapiens	EEAQIIQRRL	10	sp|Q9NQZ2|SAS10_HUMAN Something about silencing protein 10	5511320	1151990	0.983	33.1	43.9	EEAQIIQRRL	0.005	7.9004	0.0542	10.1409	EEAQIIQRRL	0.0001	63.8775	0.0374	82.3275	EEAQIIQRRL	0.082	1.2853	0.1616	3.6421	EEAQIIQRRL	0.8157	0.1182	0.4373	0.3634	EEAQIIQRRL	0.0003	20.0909	0.0529	35.6126	EEAQIIQRRL	0.0004	18.5588	0.0634	32.7516
Homo sapiens	EEASLLHQF	9	sp|Q01082|SPTB2_HUMAN Spectrin beta chain, non-erythrocytic 1	10961678	1.34899e+06	0.975	61.3	45.3	EEASLLHQF	0.1732	0.6893	0.1396	1.8469	EEASLLHQF	0.0009	34.7761	0.0279	89.8776	EEASLLHQF	0.9908	0.003	0.7281	0.0163	EEASLLHQF	0.997	0.0015	0.7329	0.0099	EEASLLHQF	0.0047	5.852	0.0682	27.8397	EEASLLHQF	0.002	10.7199	0.0515	38.8264
Homo sapiens	EEDQAAELRAY	11	Eukaryotic translation initiation factor 3 subunit M	7368925	3693020	0.948	45.1	44.8	EEDQAAELRAY	0.0409	2.369	0.0899	4.3331	EEDQAAELRAY	0.0003	54.1954	0.0209	94.8394	EEDQAAELRAY	0.5311	0.2209	0.3915	0.4242	EEDQAAELRAY	0.9063	0.0629	0.4573	0.3087	EEDQAAELRAY	0.0004	17.283	0.0458	40.3485	EEDQAAELRAY	0.0003	21.05	0.0359	50.7507
Homo sapiens	EEFDARWVTY	10	sp|P20674|COX5A_HUMAN Cytochrome c oxidase subunit 5A, mitochondrial	27866300	1844690	0.997	44.9	44.3	EEFDARWVTY	0.0811	1.4098	0.0957	3.8531	EEFDARWVTY	0.0013	30.2842	0.0501	71.614	EEFDARWVTY	0.9776	0.0074	0.7739	0.0108	EEFDARWVTY	0.9809	0.0097	0.7002	0.0192	EEFDARWVTY	0.0013	10.6237	0.0862	21.4547	EEFDARWVTY	0.0006	16.4369	0.0805	26.1233
Homo sapiens	EEFELLGKAY	10	sp|B5ME19|EIFCL_HUMAN Eukaryotic translation initiation factor 3 subunit C-like protein	13830195	640085	0.997	77.2	45.9	EEFELLGKAY	0.0387	2.4455	0.1135	2.8046	EEFELLGKAY	0.0002	61.9388	0.0306	87.8017	EEFELLGKAY	0.9613	0.0129	0.7294	0.016	EEFELLGKAY	0.9789	0.0115	0.6849	0.0282	EEFELLGKAY	0.0004	16.5217	0.0572	33.1904	EEFELLGKAY	0.0001	30.5455	0.0386	48.2856
Homo sapiens	EEFETIERF	9	sp|O14646-2|CHD1_HUMAN Isoform 2 of Chromodomain-helicase-DNA-binding protein 1	2495960	238026	0.997	50.5	44.7	EEFETIERF	0.1309	0.9167	0.0974	3.7297	EEFETIERF	0.0005	42.5	0.0204	95.0543	EEFETIERF	0.986	0.0046	0.7005	0.023	EEFETIERF	0.9905	0.0049	0.6248	0.0612	EEFETIERF	0.0043	6.1003	0.0715	26.5373	EEFETIERF	0.0013	12.6574	0.0436	44.2084
Homo sapiens	EEFLSKVSI	9	sp|P10644-2|KAP0_HUMAN Isoform 2 of cAMP-dependent protein kinase type I-alpha regulatory subunit	3348700	920516	0.997	45.2	43.8	EEFLSKVSI	0.0081	6.1718	0.0484	12.0406	EEFLSKVSI	0.0008	37.5283	0.0558	66.9551	EEFLSKVSI	0.7349	0.103	0.4993	0.1835	EEFLSKVSI	0.7815	0.1383	0.4838	0.2486	EEFLSKVSI	0.0004	16.1884	0.0698	27.2026	EEFLSKVSI	0.0003	21.925	0.0529	38.0227
Homo sapiens	EEFQTPITY	9	sp|P60002|ELOF1_HUMAN Transcription elongation factor 1 homolog	26260500	2636470	0.92	29.6	44.6	EEFQTPITY	0.1698	0.7036	0.0773	5.6595	EEFQTPITY	0.0069	13.4579	0.0313	87.2739	EEFQTPITY	0.9973	0.0009	0.7961	0.0093	EEFQTPITY	0.9955	0.0023	0.6596	0.0405	EEFQTPITY	0.0244	2.3767	0.123	13.6548	EEFQTPITY	0.0089	5.6904	0.1025	20.1543
Homo sapiens	EEFTHKDGVW	10	sp|Q6P2Q9|PRP8_HUMAN Pre-mRNA-processing-splicing factor 8	10794600	2586980	0.997	42.8	44.6	EEFTHKDGVW	0.0121	4.952	0.0743	6.0457	EEFTHKDGVW	0	82.9412	0.0233	93.141	EEFTHKDGVW	0.1362	0.8969	0.2619	1.2742	EEFTHKDGVW	0.9253	0.0508	0.6417	0.0515	EEFTHKDGVW	0.0001	31.5	0.0235	64.3495	EEFTHKDGVW	0	62.5	0.0152	78.5261
Homo sapiens	EEGPDVLRW	9	sp|Q15437|SC23B_HUMAN Protein transport protein Sec23B	14618610	960828	0.917	65.1	45.5	EEGPDVLRW	0.0664	1.6501	0.0482	12.1576	EEGPDVLRW	0.0004	48.6818	0.0113	97.2673	EEGPDVLRW	0.2962	0.4687	0.1933	2.4977	EEGPDVLRW	0.9915	0.0043	0.6477	0.0479	EEGPDVLRW	0.0002	20.2424	0.0185	72.7591	EEGPDVLRW	0	39.6667	0.0139	81.0139
Homo sapiens	EEIAFLKKL	9	sp|P08670|VIME_HUMAN Vimentin	17706000	3135450	0.997	39.9	39.6	EEIAFLKKL	0.0244	3.2956	0.0894	4.3788	EEIAFLKKL	0.0007	38.7021	0.036	83.4363	EEIAFLKKL	0.7842	0.0787	0.4878	0.1991	EEIAFLKKL	0.9714	0.0205	0.6209	0.0636	EEIAFLKKL	0.0013	10.4814	0.0719	26.365	EEIAFLKKL	0.0006	16.7087	0.0444	43.614
Homo sapiens	EEIAIIPSKKL	11	sp|P08708|RS17_HUMAN 40S ribosomal protein S17	103452920	8955672	0.982	70.5	40.2	EEIAIIPSKKL	0.0121	4.9581	0.0535	10.344	EEIAIIPSKKL	0.0002	62.449	0.0315	87.0783	EEIAIIPSKKL	0.0714	1.4149	0.2285	1.7243	EEIAIIPSKKL	0.7581	0.1518	0.356	0.6569	EEIAIIPSKKL	0.0005	15.4524	0.0511	36.7263	EEIAIIPSKKL	0.0003	21.45	0.0547	37.0356
Homo sapiens	EEIDLRSVGW	10	sp|Q9H1C4|UN93B_HUMAN Protein unc-93 homolog B1	6820170	1119895	0.911	38.3	46.5	EEIDLRSVGW	0.1121	1.0494	0.1441	1.7307	EEIDLRSVGW	0.0001	70.8929	0.0254	91.6374	EEIDLRSVGW	0.3276	0.4236	0.3242	0.7534	EEIDLRSVGW	0.9884	0.0059	0.7658	0.0087	EEIDLRSVGW	0.0002	23.4762	0.0316	53.527	EEIDLRSVGW	0	43	0.0251	63.0228
Homo sapiens	EEIEGFRY	8	sp|Q9NY93-2|DDX56_HUMAN Isoform 2 of Probable ATP-dependent RNA helicase DDX56	5532630	1786250	0.97	28.7	43.9	EEIEGFRY	0.0094	5.694	0.0301	23.5151	EEIEGFRY	0.0001	73.3929	0.0172	95.8289	EEIEGFRY	0.9707	0.0096	0.6632	0.0369	EEIEGFRY	0.7996	0.1281	0.4028	0.4703	EEIEGFRY	0.0004	17.1132	0.0241	63.4376	EEIEGFRY	0.0001	32.125	0.019	71.9453
Homo sapiens	EEIIIAEY	8	sp|Q9Y5A7-2|NUB1_HUMAN Isoform 2 of NEDD8 ultimate buster 1	4240140	828418	0.986	32.8	44.8	EEIIIAEY	0.0126	4.8453	0.0372	17.7272	EEIIIAEY	0.0001	76.3636	0.0162	96.0713	EEIIIAEY	0.991	0.003	0.7286	0.0162	EEIIIAEY	0.7487	0.1578	0.4155	0.4281	EEIIIAEY	0.0003	19.1892	0.0311	53.9897	EEIIIAEY	0.0001	30	0.0252	62.7986
Homo sapiens	EEIKKETGF	9	Calcineurin B homologous protein 1	3165180	836277	0.997	51.6	45	EEIKKETGF	0.037	2.5053	0.0651	7.5398	EEIKKETGF	0.0002	61.8367	0.0154	96.2609	EEIKKETGF	0.7384	0.1006	0.3602	0.5575	EEIKKETGF	0.9328	0.0463	0.41	0.4464	EEIKKETGF	0.0002	21.1786	0.0274	58.7109	EEIKKETGF	0.0002	25.25	0.02	70.3676
Homo sapiens	EEILITVL	8	sp|P63241-2|IF5A1_HUMAN Isoform 2 of Eukaryotic translation initiation factor 5A-1	9077440	1455760	0.99	35.5	42.2	EEILITVL	0.001	16.1511	0.0226	32.8839	EEILITVL	0	81.1765	0.0188	95.4524	EEILITVL	0.9225	0.0309	0.5621	0.098	EEILITVL	0.169	0.8589	0.228	1.7714	EEILITVL	0.0002	23	0.0313	53.8582	EEILITVL	0.0001	29.8182	0.0273	59.9931
Homo sapiens	EEINELNRMI	10	sp|P78386|KRT85_HUMAN Keratin, type II cuticular Hb5	12305400	1285800	0.997	43.8	46.2	EEINELNRMI	0.004	8.7665	0.0811	5.2033	EEINELNRMI	0.0001	67.3684	0.0427	77.8101	EEINELNRMI	0.0187	3.1799	0.1598	3.7179	EEINELNRMI	0.4855	0.3677	0.4834	0.2495	EEINELNRMI	0	45	0.0358	48.9541	EEINELNRMI	0	55	0.0242	64.0977
Homo sapiens	EEIPVHEEF	9	sp|Q9H6V9-3|LDAH_HUMAN Isoform 3 of Lipid droplet-associated hydrolase	6044450	1301290	0.988	37.1	44	EEIPVHEEF	0.1332	0.9028	0.0968	3.7687	EEIPVHEEF	0.0009	34.8955	0.0269	90.6311	EEIPVHEEF	0.994	0.002	0.7506	0.0132	EEIPVHEEF	0.9928	0.0037	0.6191	0.0647	EEIPVHEEF	0.0137	3.3025	0.0982	18.2813	EEIPVHEEF	0.0078	6.0289	0.0722	29.0036
Homo sapiens	EEIRELQSQI	10	sp|P05787-2|K2C8_HUMAN Isoform 2 of Keratin, type II cytoskeletal 8	20457800	2269780	0.997	58.9	46.5	EEIRELQSQI	0.0145	4.474	0.1096	2.9793	EEIRELQSQI	0.0007	38.2128	0.0801	49.9749	EEIRELQSQI	0.0425	1.9562	0.1617	3.6366	EEIRELQSQI	0.603	0.2686	0.4517	0.3239	EEIRELQSQI	0	39.6667	0.0391	45.8124	EEIRELQSQI	0	45.5	0.0231	65.6428
Homo sapiens	EELDFQKNI	9	sp|P02545-4|LMNA_HUMAN Isoform 4 of Prelamin-A/C	13557000	1888690	0.965	34.1	45.6	EELDFQKNI	0.0053	7.6444	0.0352	19.11	EELDFQKNI	0.0009	35.2097	0.0363	83.2097	EELDFQKNI	0.3952	0.3443	0.2968	0.9467	EELDFQKNI	0.9367	0.044	0.5665	0.1174	EELDFQKNI	0.0003	18.5435	0.0388	46.1045	EELDFQKNI	0.0001	31.8889	0.0255	62.3779
Homo sapiens	EELDFQKNIY	10	sp|P02545-4|LMNA_HUMAN Isoform 4 of Prelamin-A/C	36328800	1844560	0.993	42.7	45.7	EELDFQKNIY	0.0113	5.1528	0.0431	14.3647	EELDFQKNIY	0.0001	68.1579	0.0236	92.885	EELDFQKNIY	0.8971	0.0413	0.6053	0.0588	EELDFQKNIY	0.9773	0.0133	0.6372	0.0541	EELDFQKNIY	0.0001	24.3889	0.037	47.7182	EELDFQKNIY	0.0001	28.3846	0.0361	50.5695
Homo sapiens	EELEGIQKL	9	sp|Q6AZY7-2|SCAR3_HUMAN Isoform 2 of Scavenger receptor class A member 3	5250070	1295860	0.923	30.4	45.1	EELEGIQKL	0.0384	2.4569	0.0551	9.868	EELEGIQKL	0.001	33.2676	0.0231	93.2504	EELEGIQKL	0.8748	0.0475	0.442	0.2922	EELEGIQKL	0.9735	0.0178	0.4878	0.2398	EELEGIQKL	0.002	8.8055	0.0495	37.7955	EELEGIQKL	0.0007	15.4222	0.0378	49.0436
Homo sapiens	EELEKLQQY	9	sp|Q9ULW0-2|TPX2_HUMAN Isoform 2 of Targeting protein for Xklp2	20666200	3119970	0.997	52.8	46.6	EELEKLQQY	0.1467	0.8211	0.0768	5.7244	EELEKLQQY	0.0012	31.5955	0.0204	95.065	EELEKLQQY	0.9898	0.0034	0.673	0.0341	EELEKLQQY	0.9959	0.0021	0.6113	0.0696	EELEKLQQY	0.0074	4.6738	0.053	35.5379	EELEKLQQY	0.004	8.0276	0.0439	43.9657
Homo sapiens	EELEQKYTY	9	sp|P42224-2|STAT1_HUMAN Isoform Beta of Signal transducer and activator of transcription 1-alpha/beta	16812645	2.64876e+06	0.931	59.5	45.1	EELEQKYTY	0.0627	1.7242	0.0494	11.7076	EELEQKYTY	0.001	34.1791	0.0231	93.2966	EELEQKYTY	0.9951	0.0016	0.7767	0.0105	EELEQKYTY	0.9948	0.0027	0.6262	0.0604	EELEQKYTY	0.0013	10.6576	0.0402	44.8316	EELEQKYTY	0.0015	11.9255	0.0395	47.5218
Homo sapiens	EELKETIKKL	10	Isoform 2 of Protein DEK	1.61291e+07	3.27724e+06	0.99	41.2	41.3	EELKETIKKL	0.0211	3.588	0.0642	7.7252	EELKETIKKL	0.0005	43.625	0.0342	84.953	EELKETIKKL	0.103	1.1069	0.1587	3.7649	EELKETIKKL	0.8347	0.1061	0.3747	0.573	EELKETIKKL	0.0002	22.0455	0.033	51.9012	EELKETIKKL	0	36.2	0.0191	71.7755
Homo sapiens	EELLGDGHSY	10	Proteasome subunit beta type-4	1.93338e+07	3058305	0.997	73.1	43.3	EELLGDGHSY	0.1319	0.9107	0.1341	2.0053	EELLGDGHSY	0.0003	54.3678	0.0253	91.6985	EELLGDGHSY	0.8622	0.0511	0.5383	0.1262	EELLGDGHSY	0.9721	0.0196	0.5869	0.0966	EELLGDGHSY	0.0005	15.8571	0.0515	36.4719	EELLGDGHSY	0.0005	17.8837	0.0436	44.2272
Homo sapiens	EELNDLIQRF	10	sp|Q15154-5|PCM1_HUMAN Isoform 5 of Pericentriolar material 1 protein	6.15587e+06	594934	0.997	75.5	46.8	EELNDLIQRF	0.2337	0.4907	0.1522	1.5433	EELNDLIQRF	0.0005	45.5	0.0221	93.9418	EELNDLIQRF	0.6615	0.1453	0.4129	0.3624	EELNDLIQRF	0.9889	0.0056	0.6418	0.0514	EELNDLIQRF	0.0004	16.5217	0.0447	41.1715	EELNDLIQRF	0.0001	29.3636	0.0322	54.4325
Homo sapiens	EELPHIHAF	9	BolA-like protein 2	8.79641e+06	1283759	0.996	48.5	46.3	EELPHIHAF	0.2472	0.4624	0.1415	1.7989	EELPHIHAF	0.002	24.956	0.0365	83.0418	EELPHIHAF	0.9973	0.0009	0.8234	0.0081	EELPHIHAF	0.9962	0.0019	0.6916	0.024	EELPHIHAF	0.0286	2.1399	0.1154	14.9329	EELPHIHAF	0.0224	3.6374	0.0991	20.9286
Homo sapiens	EELQQKVSY	9	sp|P40763-2|STAT3_HUMAN Isoform Del-701 of Signal transducer and activator of transcription 3	20311305	2.18513e+06	0.997	53.2	46.1	EELQQKVSY	0.0415	2.3492	0.0443	13.7679	EELQQKVSY	0.0011	32.6353	0.0205	95.0238	EELQQKVSY	0.9882	0.0039	0.6911	0.0268	EELQQKVSY	0.9919	0.0041	0.5829	0.1013	EELQQKVSY	0.0009	11.9763	0.0348	49.9589	EELQQKVSY	0.0008	14.7953	0.0336	53.0585
Homo sapiens	EELSPTAKF	9	sp|Q99612-2|KLF6_HUMAN Isoform 2 of Krueppel-like factor 6	9277320	1979970	0.997	55.7	45.9	EELSPTAKF	0.0909	1.2689	0.0723	6.3282	EELSPTAKF	0.0006	41.4054	0.0234	93.0442	EELSPTAKF	0.9292	0.0275	0.5367	0.1284	EELSPTAKF	0.9881	0.006	0.6048	0.0773	EELSPTAKF	0.0006	14.67	0.0413	43.923	EELSPTAKF	0.0007	16.0291	0.0399	47.1933
Homo sapiens	EELTLEGIRQF	11	sp|P60842-2|IF4A1_HUMAN Isoform 2 of Eukaryotic initiation factor 4A-I	18268000	839857	0.991	41.1	46.8	EELTLEGIRQF	0.3917	0.2185	0.2022	0.7875	EELTLEGIRQF	0.0004	46.9643	0.0293	88.7831	EELTLEGIRQF	0.4335	0.3025	0.324	0.7542	EELTLEGIRQF	0.9617	0.0294	0.4814	0.2537	EELTLEGIRQF	0.0034	6.7685	0.0638	29.7922	EELTLEGIRQF	0.001	13.6952	0.0644	32.2674
Homo sapiens	EEMATILSF	9	Aldo-keto reductase family 1 member B10	8725455	814449	0.911	26.8	44.6	EEMATILSF	0.1729	0.6908	0.1831	1.0127	EEMATILSF	0.0008	36.8597	0.0421	78.304	EEMATILSF	0.9858	0.0047	0.839	0.0074	EEMATILSF	0.9875	0.0064	0.8328	0.0062	EEMATILSF	0.0045	5.9696	0.1321	12.3563	EEMATILSF	0.002	10.7258	0.1141	17.7903
Homo sapiens	EEMDLFTKY	9	sp|Q969Q6|P2R3C_HUMAN Serine/threonine-protein phosphatase 2A regulatory subunit B'' subunit gamma	18699600	2923230	0.997	55.9	43.8	EEMDLFTKY	0.2466	0.4636	0.1559	1.469	EEMDLFTKY	0.0028	21.25	0.0379	81.881	EEMDLFTKY	0.9965	0.0011	0.8231	0.0081	EEMDLFTKY	0.998	0.001	0.79	0.0078	EEMDLFTKY	0.0191	2.7564	0.1138	15.2162	EEMDLFTKY	0.0037	8.3561	0.0777	27.0384
Homo sapiens	EENFVILF	8	sp|O00267-2|SPT5H_HUMAN Isoform 2 of Transcription elongation factor SPT5	14394800	1112550	0.99	36.9	44.9	EENFVILF	0.0042	8.5206	0.0275	26.221	EENFVILF	0.0001	79.7727	0.0202	95.0933	EENFVILF	0.9422	0.0206	0.6642	0.0366	EENFVILF	0.678	0.2064	0.51	0.1942	EENFVILF	0.0002	23.8571	0.0247	62.5903	EENFVILF	0.0001	32	0.0235	65.1052
Homo sapiens	EENPIVLEF	9	sp|Q9BWU0|NADAP_HUMAN Kanadaptin	35106975	1.88761e+06	0.972	65.1	46.1	EENPIVLEF	0.2171	0.5367	0.092	4.1433	EENPIVLEF	0.0029	21.0341	0.0294	88.7356	EENPIVLEF	0.9956	0.0015	0.7756	0.0106	EENPIVLEF	0.9979	0.0011	0.7539	0.0092	EENPIVLEF	0.0342	1.8737	0.1303	12.595	EENPIVLEF	0.0143	4.5519	0.109	18.7614
Homo sapiens	EENQELVTRW	10	sp|Q676U5-3|A16L1_HUMAN Isoform 3 of Autophagy-related protein 16-1	3936380	452170	0.997	47.5	46.3	EENQELVTRW	0.0473	2.1497	0.0799	5.3441	EENQELVTRW	0.0002	62.449	0.0189	95.4197	EENQELVTRW	0.1751	0.7378	0.2096	2.0994	EENQELVTRW	0.9904	0.0049	0.697	0.0201	EENQELVTRW	0	39.3333	0.0155	78.4157	EENQELVTRW	0	55	0.0131	82.6183
Homo sapiens	EENTNILKF	9	sp|Q9NYL9|TMOD3_HUMAN Tropomodulin-3	24077565	2.0389e+06	0.996	64.5	46.4	EENTNILKF	0.0919	1.2565	0.0749	5.9572	EENTNILKF	0.0009	34.3881	0.0245	92.3142	EENTNILKF	0.9563	0.0146	0.6063	0.0582	EENTNILKF	0.9948	0.0027	0.7195	0.0139	EENTNILKF	0.0023	8.2366	0.0623	30.4932	EENTNILKF	0.0013	12.5536	0.0601	34.2304
Homo sapiens	EEPKPVEAPAANSDQTVTVKE	21	Brain acid soluble protein 1	1700610	165040	0.996	41.5	47.8	EEPKPVEAPAANSDQTVTV	0	100	0.0046	94.3093	EPKPVEAPAANSDQTVTVK	0	99.5	0.0145	96.4796	EEPKPVEAPAANSDQTVTV	0	90	0.0127	91.9633	EEPKPVEAPAANSDQTVTV	0	95	0.0104	92.9514	EPKPVEAPAANSDQTVTVK	0	100	0.004	97.1646	EEPKPVEAPAANSDQTVTV	0	100	0.0036	97.2432
Homo sapiens	EEPTVIKKY	9	Sorting nexin-5	4963010	1400535	0.997	55.7	45.1	EEPTVIKKY	0.1059	1.1066	0.0703	6.6496	EEPTVIKKY	0.0006	41.7568	0.0147	96.4316	EEPTVIKKY	0.9266	0.0289	0.4364	0.3045	EEPTVIKKY	0.9816	0.0094	0.4515	0.3246	EEPTVIKKY	0.0028	7.4066	0.0414	43.8329	EEPTVIKKY	0.0018	11.2074	0.0308	55.9979
Homo sapiens	EERADLIAY	9	Cytochrome c	86217700	5501493	0.994	50.4	46.5	EERADLIAY	0.0716	1.5555	0.1094	2.987	EERADLIAY	0.0015	28.4409	0.0526	69.5665	EERADLIAY	0.9475	0.0182	0.6898	0.028	EERADLIAY	0.9149	0.0578	0.5445	0.1462	EERADLIAY	0.0011	11.2417	0.0747	25.2458	EERADLIAY	0.0002	23.1	0.051	39.1684
Homo sapiens	EERIVELF	8	Isoform 3 of Signal transducer and activator of transcription 3	2507640	644038	0.899	31.5	45	EERIVELF	0.0026	10.7284	0.0276	26.0843	EERIVELF	0.0001	79.5455	0.0217	94.2588	EERIVELF	0.8628	0.051	0.4611	0.2529	EERIVELF	0.4631	0.3887	0.289	1.0594	EERIVELF	0	35.5	0.018	73.5229	EERIVELF	0.0001	32.5	0.0169	75.4268
Homo sapiens	EERVINEEY	9	Isoform 2 of Histone-binding protein RBBP4	2.45884e+07	2801029	0.997	60.8	45.6	EERVINEEY	0.0143	4.5239	0.0473	12.5127	EERVINEEY	0.0007	37.717	0.0413	79.0337	EERVINEEY	0.972	0.0092	0.6435	0.0427	EERVINEEY	0.9437	0.04	0.5219	0.177	EERVINEEY	0.0005	15.0595	0.0473	39.278	EERVINEEY	0.0004	18.6765	0.0356	51.0743
Homo sapiens	EESEQIKTL	9	Keratin, type II cytoskeletal 7	1586450	485232	0.966	46.6	46.2	EESEQIKTL	0.0246	3.2821	0.0575	9.1882	EESEQIKTL	0.0006	41.3784	0.0204	95.0456	EESEQIKTL	0.8471	0.0559	0.3956	0.4079	EESEQIKTL	0.9663	0.0262	0.4367	0.3652	EESEQIKTL	0.0032	6.9297	0.0573	33.144	EESEQIKTL	0.0013	12.6574	0.0433	44.3935
Homo sapiens	EESFFILKY	9	sp|P35606-2|COPB2_HUMAN Isoform 2 of Coatomer subunit beta'	2858180	976507	0.987	44.9	47.3	EESFFILKY	0.1032	1.133	0.0887	4.4407	EESFFILKY	0.0009	34.8358	0.0385	81.3908	EESFFILKY	0.9902	0.0032	0.7893	0.0096	EESFFILKY	0.9928	0.0037	0.7591	0.009	EESFFILKY	0.009	4.2184	0.089	20.6729	EESFFILKY	0.0013	12.5294	0.07	29.8848
Homo sapiens	EESILDTVLKY	11	sp|Q6PUV4|CPLX2_HUMAN Complexin-2	4985580	762108	0.997	62.3	45.6	EESILDTVLKY	0.2851	0.3858	0.1329	2.0492	EESILDTVLKY	0.0005	44.1613	0.0344	84.7751	EESILDTVLKY	0.772	0.0845	0.4414	0.2935	EESILDTVLKY	0.9678	0.0251	0.5041	0.2041	EESILDTVLKY	0.0003	19.8649	0.0497	37.6645	EESILDTVLKY	0.0001	26.7778	0.0511	39.1146
Homo sapiens	EESLNIVKY	9	sp|P86790|CCZ1B_HUMAN Vacuolar fusion protein CCZ1 homolog B	15725100	3626220	0.996	38.7	44.7	EESLNIVKY	0.0642	1.6906	0.063	7.9892	EESLNIVKY	0.0008	36.8421	0.0224	93.7532	EESLNIVKY	0.9798	0.0067	0.668	0.0355	EESLNIVKY	0.993	0.0035	0.6522	0.0451	EESLNIVKY	0.0026	7.7594	0.0565	33.5749	EESLNIVKY	0.0017	11.4441	0.0552	36.7683
Homo sapiens	EEVDLSKDIQHW	12	sp|P31350|RIR2_HUMAN Ribonucleoside-diphosphate reductase subunit M2	28984250	2954755	0.997	80.9	46.4	EEVDLSKDIQHW	0.0331	2.7212	0.0664	7.3118	EEVDLSKDIQHW	0.0001	79.0909	0.0128	96.8939	EEVDLSKDIQHW	0.0569	1.6192	0.1412	4.6992	EEVDLSKDIQHW	0.9516	0.0354	0.6085	0.0726	EEVDLSKDIQHW	0	48	0.0152	78.8441	EEVDLSKDIQHW	0	65	0.0122	84.3286
Homo sapiens	EEVDQVARAY	10	sp|O75880|SCO1_HUMAN Protein SCO1 homolog, mitochondrial	3388130	1065210	0.989	36.2	46.5	EEVDQVARAY	0.2162	0.5395	0.1628	1.3465	EEVDQVARAY	0.0003	51.6667	0.0249	92.0154	EEVDQVARAY	0.9029	0.0396	0.6081	0.057	EEVDQVARAY	0.9873	0.0065	0.6717	0.0347	EEVDQVARAY	0.0014	10.2983	0.0802	23.3242	EEVDQVARAY	0.0018	11.2367	0.0787	26.6988
Homo sapiens	EEVEQGVKF	9	Isoform 2 of Transmembrane emp24 domain-containing protein 3	13510123	1.93764e+06	0.995	67.2	46.3	EEVEQGVKF	0.0753	1.4925	0.084	4.8861	EEVEQGVKF	0.0002	60.4082	0.0132	96.7899	EEVEQGVKF	0.9671	0.0109	0.6162	0.0519	EEVEQGVKF	0.981	0.0096	0.5536	0.1326	EEVEQGVKF	0.0013	10.6746	0.0458	40.3354	EEVEQGVKF	0.0009	14.2515	0.0332	53.4448
Homo sapiens	EEVETFAF	8	Isoform 2 of Heat shock protein HSP 90-alpha	3492650	648461	0.981	31.7	42.9	EEVETFAF	0.0051	7.8009	0.0437	14.0355	EEVETFAF	0	84.4118	0.0169	95.9099	EEVETFAF	0.9683	0.0105	0.7356	0.0148	EEVETFAF	0.4002	0.4594	0.3609	0.6328	EEVETFAF	0.0001	27.4167	0.0289	56.7963	EEVETFAF	0.0001	30.1818	0.0267	60.8758
Homo sapiens	EEVEVILQY	9	Isoform 2 of Integrin beta-1	8387470	1.19845e+06	0.927	37.6	46.7	EEVEVILQY	0.3014	0.357	0.15	1.5877	EEVEVILQY	0.0019	25.6687	0.0243	92.4516	EEVEVILQY	0.9958	0.0014	0.7734	0.0108	EEVEVILQY	0.9972	0.0014	0.7167	0.0148	EEVEVILQY	0.02	2.6787	0.1051	16.828	EEVEVILQY	0.0037	8.2827	0.065	32.0176
Homo sapiens	EEVHDLERKY	10	Isoform 3 of Nucleosome assembly protein 1-like 1	20057800	2863290	0.996	61.4	46.3	EEVHDLERKY	0.4679	0.1534	0.1908	0.9176	EEVHDLERKY	0.0004	48.4545	0.0234	93.0652	EEVHDLERKY	0.7402	0.0995	0.3713	0.506	EEVHDLERKY	0.9871	0.0065	0.5765	0.1076	EEVHDLERKY	0.0013	10.3763	0.0568	33.3776	EEVHDLERKY	0.0008	14.9591	0.0382	48.6538
Homo sapiens	EEVLIHGVSY	10	sp|Q53GT1|KLH22_HUMAN Kelch-like protein 22	8051720	1313030	0.992	37.6	46.6	EEVLIHGVSY	0.3157	0.3317	0.2126	0.6787	EEVLIHGVSY	0.0006	40.2791	0.053	69.1993	EEVLIHGVSY	0.865	0.0503	0.6654	0.0363	EEVLIHGVSY	0.9116	0.0601	0.6151	0.0672	EEVLIHGVSY	0.0009	12.4303	0.0853	21.7128	EEVLIHGVSY	0.0007	15.6	0.0744	28.1996
Homo sapiens	EEVLLTFK	8	sp|Q8IZP9-10|AGRG2_HUMAN Isoform 10 of Adhesion G-protein coupled receptor G2	12883000	2428090	0.99	35.1	41.8	EEVLLTFK	0	54.0909	0.0106	65.8948	EEVLLTFK	0.0003	53.1609	0.043	77.5803	EEVLLTFK	0.0693	1.4417	0.2573	1.3248	EEVLLTFK	0.0048	5.326	0.1378	4.2819	EEVLLTFK	0	65	0.0081	92.8884	EEVLLTFK	0	80	0.007	94.042
Homo sapiens	EEVNIPNRRV	10	Isoform 2 of Methionine adenosyltransferase 2 subunit beta	1227580	580472	0.908	25.1	45	EEVNIPNRRV	0.0043	8.5	0.0515	10.9644	EEVNIPNRRV	0.0004	47.25	0.0631	61.3724	EEVNIPNRRV	0.0111	4.2201	0.0969	9.057	EEVNIPNRRV	0.2939	0.5932	0.3014	0.9639	EEVNIPNRRV	0.0001	33.6	0.0333	51.5645	EEVNIPNRRV	0	43	0.0242	64.1269
Homo sapiens	EEVTELLARY	10	sp|P19388|RPAB1_HUMAN DNA-directed RNA polymerases I, II, and III subunit RPABC1	3700800	705704	0.971	41.7	45.6	EEVTELLARY	0.605	0.0792	0.4182	0.0661	EEVTELLARY	0.0001	64.3878	0.0302	88.0878	EEVTELLARY	0.7169	0.1155	0.5627	0.097	EEVTELLARY	0.9216	0.0533	0.6132	0.0684	EEVTELLARY	0.0003	19.3514	0.0658	28.8583	EEVTELLARY	0.0001	30.9091	0.044	43.8778
Homo sapiens	EEWEAEFQRY	10	sp|Q7KZN9-2|COX15_HUMAN Isoform 2 of Cytochrome c oxidase assembly protein COX15 homolog	4331030	865164	0.997	57.8	42	EEWEAEFQRY	0.0162	4.2218	0.0433	14.261	EEWEAEFQRY	0.0003	52.7586	0.0256	91.533	EEWEAEFQRY	0.8814	0.0457	0.6269	0.0477	EEWEAEFQRY	0.9746	0.0165	0.6734	0.034	EEWEAEFQRY	0.0004	17.6604	0.0352	49.4845	EEWEAEFQRY	0	37.75	0.0249	63.2803
Homo sapiens	EEWKFDTL	8	sp|P38919|IF4A3_HUMAN Eukaryotic initiation factor 4A-III	31058500	1603080	0.903	29.2	45	EEWKFDTL	0.0031	9.9126	0.0181	41.4608	EEWKFDTL	0.0001	78.8636	0.021	94.716	EEWKFDTL	0.7005	0.1263	0.4746	0.2253	EEWKFDTL	0.087	1.2523	0.2033	2.2061	EEWKFDTL	0	34.4	0.0213	67.8738	EEWKFDTL	0	37	0.0225	66.5033
Homo sapiens	EEYQSLIRY	9	sp|Q9Y3C8|UFC1_HUMAN Ubiquitin-fold modifier-conjugating enzyme 1	10333700	3487800	0.996	46	45.9	EEYQSLIRY	0.1595	0.7544	0.1032	3.3464	EEYQSLIRY	0.0024	23.0192	0.037	82.5936	EEYQSLIRY	0.9895	0.0035	0.75	0.0133	EEYQSLIRY	0.995	0.0025	0.7026	0.0186	EEYQSLIRY	0.0058	5.2636	0.0994	18.0089	EEYQSLIRY	0.0016	11.5638	0.0708	29.5786
Homo sapiens	EGLELPEDEEEK	12	Isoform 2 of Heat shock protein HSP 90-alpha	2658130	699053	0.913	38.8	44.4	EGLELPEDEEEK	0	51.3636	0.0077	79.8114	EGLELPEDEEEK	0.0004	47.75	0.0275	90.1697	EGLELPEDEEEK	0	73.3333	0.0119	93.4144	EGLELPEDEEEK	0	67.5	0.0096	94.9236	EGLELPEDEEEK	0	85	0.0063	95.5116	EGLELPEDEEEK	0	80	0.0066	94.7824
Homo sapiens	EIAGHIMEF	9	sp|Q14671-4|PUM1_HUMAN Isoform 4 of Pumilio homolog 1	78297060	5063200	0.948	50.9	44.8	EIAGHIMEF	0.9875	0.0009	0.7676	0.0054	EIAGHIMEF	0.0084	11.9769	0.0724	54.8828	EIAGHIMEF	0.0527	1.696	0.1637	3.5555	EIAGHIMEF	0.013	3.335	0.0913	7.9145	EIAGHIMEF	0.1585	0.5737	0.3882	1.3797	EIAGHIMEF	0.1147	1.2591	0.3266	3.2042
Homo sapiens	EIAGTVVGHW	10	sp|Q9NZB2-4|F120A_HUMAN Isoform D of Constitutive coactivator of PPAR-gamma-like protein 1	3850590	1199330	0.929	31.8	45.3	EIAGTVVGHW	0.8603	0.0113	0.519	0.0187	EIAGTVVGHW	0.0001	64.5918	0.0304	87.974	EIAGTVVGHW	0.0003	21.9231	0.0415	33.9295	EIAGTVVGHW	0.0049	5.2919	0.1147	5.6422	EIAGTVVGHW	0.0002	24	0.0722	26.2528	EIAGTVVGHW	0.0001	29.5455	0.0559	36.3847
Homo sapiens	EIAPGLTGSEW	11	sp|Q9C0C7-2|AMRA1_HUMAN Isoform 2 of Activating molecule in BECN1-regulated autophagy protein 1	31215700	3560310	0.975	32	45.9	EIAPGLTGSEW	0.8168	0.0175	0.3797	0.1014	EIAPGLTGSEW	0.0002	59.2424	0.0244	92.317	EIAPGLTGSEW	0.0006	17.6711	0.0379	38.3631	EIAPGLTGSEW	0.0068	4.5611	0.0705	11.6747	EIAPGLTGSEW	0.0004	16.7391	0.0712	26.6581	EIAPGLTGSEW	0.0003	20.4565	0.0719	29.1259
Homo sapiens	EIFDGNVAHI	10	sp|P46939-2|UTRO_HUMAN Isoform 2 of Utrophin	7.49048e+06	1.11454e+06	0.966	52.7	45.5	EIFDGNVAHI	0.2756	0.4031	0.2983	0.2446	EIFDGNVAHI	0.0012	31.4157	0.0785	50.9786	EIFDGNVAHI	0.0004	19.8364	0.0449	30.2629	EIFDGNVAHI	0.0004	15.5161	0.0518	18.4686	EIFDGNVAHI	0.0007	13.8045	0.1457	10.7008	EIFDGNVAHI	0.0001	26.3333	0.0808	26.0171
Homo sapiens	EIFPLETPAF	10	sp|P49915|GUAA_HUMAN GMP synthase [glutamine-hydrolyzing]	27184100	1314940	0.997	44.5	46.8	EIFPLETPAF	0.7252	0.0379	0.3741	0.1061	EIFPLETPAF	0.0008	36	0.0629	61.5939	EIFPLETPAF	0.0067	5.4927	0.137	4.9669	EIFPLETPAF	0.0013	9.3086	0.0648	13.2624	EIFPLETPAF	0.0015	9.9511	0.1417	11.1376	EIFPLETPAF	0.0014	12.083	0.1211	16.5518
Homo sapiens	EIHDLFQSF	9	Isoform 2 of Uncharacterized aarF domain-containing protein kinase 1	882809	325273	0.915	25.4	45.6	EIHDLFQSF	0.9683	0.0024	0.606	0.0091	EIHDLFQSF	0.0055	15.1483	0.0636	61.0496	EIHDLFQSF	0.1204	0.9854	0.1991	2.3549	EIHDLFQSF	0.0233	2.4578	0.0906	7.9968	EIHDLFQSF	0.0818	0.9707	0.2946	2.8873	EIHDLFQSF	0.0424	2.4907	0.2218	6.9005
Homo sapiens	EIHIQIGQF	9	sp|Q13415|ORC1_HUMAN Origin recognition complex subunit 1	8671795	1.0073e+06	0.997	51.4	44.9	EIHIQIGQF	0.813	0.0181	0.5259	0.0174	EIHIQIGQF	0.0009	35.5161	0.0558	66.9559	EIHIQIGQF	0.0067	5.5004	0.08	12.4668	EIHIQIGQF	0.0014	8.9548	0.0441	23.5004	EIHIQIGQF	0.0023	8.2312	0.109	16.0696	EIHIQIGQF	0.0016	11.6064	0.0744	28.1978
Homo sapiens	EIIAGILAY	9	sp|P48509|CD151_HUMAN CD151 antigen	5106550	945397	0.991	28.9	41.6	EIIAGILAY	0.9393	0.0046	0.6427	0.0083	EIIAGILAY	0.0043	17.2095	0.069	57.1815	EIIAGILAY	0.1048	1.0936	0.2554	1.3465	EIIAGILAY	0.0141	3.2077	0.1159	5.5564	EIIAGILAY	0.0538	1.3488	0.328	2.2056	EIIAGILAY	0.0213	3.7416	0.2287	6.5401
Homo sapiens	EIIDFFRNF	9	sp|Q7Z3C6-2|ATG9A_HUMAN Isoform 2 of Autophagy-related protein 9A	9964670	1180370	0.997	50	45.9	EIIDFFRNF	0.9462	0.0041	0.6302	0.0085	EIIDFFRNF	0.0091	11.4339	0.0831	48.2822	EIIDFFRNF	0.0588	1.5871	0.1876	2.6917	EIIDFFRNF	0.0173	2.88	0.1117	5.8684	EIIDFFRNF	0.1286	0.6764	0.3443	1.9248	EIIDFFRNF	0.0323	2.9609	0.2123	7.4466
Homo sapiens	EIIEFRAAGW	10	sp|A9UHW6-3|MI4GD_HUMAN Isoform 3 of MIF4G domain-containing protein	3624940	541568	0.974	40.3	46.9	EIIEFRAAGW	0.7743	0.028	0.5545	0.0122	EIIEFRAAGW	0.0002	62.449	0.0453	75.5776	EIIEFRAAGW	0.0011	13.4353	0.0818	12.018	EIIEFRAAGW	0.0025	7.1	0.1424	4.0498	EIIEFRAAGW	0.0001	24.8889	0.0827	22.5218	EIIEFRAAGW	0	36.8	0.0484	40.7745
Homo sapiens	EIIGGERSVF	10	sp|O60287|NPA1P_HUMAN Nucleolar pre-ribosomal-associated protein 1	5178770	1451850	0.98	33.2	46.1	EIIGGERSVF	0.6323	0.0685	0.4319	0.0568	EIIGGERSVF	0.0002	57.6515	0.0361	83.396	EIIGGERSVF	0.001	13.8471	0.0564	21.6194	EIIGGERSVF	0.0008	11.4663	0.0404	26.7947	EIIGGERSVF	0.002	8.7218	0.1124	15.4708	EIIGGERSVF	0.0009	14.6023	0.0959	21.6893
Homo sapiens	EIIGKRGIIGY	11	sp|O75964|ATP5L_HUMAN ATP synthase subunit g, mitochondrial	3.07676e+07	2640495	0.997	55.8	41.9	EIIGKRGIIGY	0.5786	0.0976	0.3169	0.1913	EIIGKRGIIGY	0.0014	28.8189	0.0618	62.3654	EIIGKRGIIGY	0.0023	9.2885	0.0643	17.6256	EIIGKRGIIGY	0.0007	12.016	0.0318	37.7771	EIIGKRGIIGY	0.0004	16.8696	0.0575	33.0285	EIIGKRGIIGY	0.0001	27.4375	0.0375	49.2565
Homo sapiens	EIIGPYASW	9	sp|Q8N5B7-2|CERS5_HUMAN Isoform 2 of Ceramide synthase 5	8934405	1086216	0.956	36.9	46.1	EIIGPYASW	0.9864	0.001	0.6899	0.0072	EIIGPYASW	0.0025	22.3319	0.0609	63.0684	EIIGPYASW	0.0158	3.4702	0.1047	7.9563	EIIGPYASW	0.0583	1.5352	0.1634	3.2372	EIIGPYASW	0.0157	3.0622	0.1881	7.0438	EIIGPYASW	0.0041	7.9248	0.1163	17.3706
Homo sapiens	EIIHEIAVL	9	sp|Q9UEE5|ST17A_HUMAN Serine/threonine-protein kinase 17A	2.73253e+07	1.95967e+06	0.945	40.9	40.7	EIIHEIAVL	0.7328	0.0365	0.5266	0.0172	EIIHEIAVL	0.0009	34.7612	0.0532	69.0588	EIIHEIAVL	0.0017	10.8291	0.0587	20.3326	EIIHEIAVL	0.0004	15.0645	0.0333	35.3601	EIIHEIAVL	0.0058	5.2778	0.191	6.8517	EIIHEIAVL	0.0042	7.8474	0.1322	14.8959
Homo sapiens	EIIKIIGKY	9	Protein furry homolog-like	800627	280732	0.997	41.3	33.7	EIIKIIGKY	0.9811	0.0014	0.726	0.0063	EIIKIIGKY	0.0026	22.0524	0.0537	68.6748	EIIKIIGKY	0.0594	1.5782	0.1623	3.6109	EIIKIIGKY	0.0127	3.3836	0.0754	10.5922	EIIKIIGKY	0.0232	2.44	0.1849	7.2623	EIIKIIGKY	0.0036	8.4684	0.0916	22.8255
Homo sapiens	EIIPFRVAAY	10	sp|O95340-2|PAPS2_HUMAN Isoform B of Bifunctional 3'-phosphoadenosine 5'-phosphosulfate synthase 2	8084250	1845120	0.997	40.3	44.3	EIIPFRVAAY	0.885	0.0088	0.627	0.0086	EIIPFRVAAY	0.0022	23.8269	0.0877	45.7723	EIIPFRVAAY	0.0128	3.897	0.1939	2.4825	EIIPFRVAAY	0.0022	7.4716	0.0839	8.9806	EIIPFRVAAY	0.0062	5.1086	0.2327	4.7167	EIIPFRVAAY	0.0019	10.8363	0.1889	8.9864
Homo sapiens	EIKDILIQY	9	40S ribosomal protein S16	57611620	3.34964e+06	0.972	36.3	43.8	EIKDILIQY	0.9668	0.0025	0.501	0.0224	EIKDILIQY	0.05	3.6604	0.0984	40.4486	EIKDILIQY	0.1916	0.6797	0.187	2.7109	EIKDILIQY	0.039	1.9066	0.0709	11.5889	EIKDILIQY	0.16	0.5697	0.2497	4.1047	EIKDILIQY	0.0373	2.7244	0.1442	13.3426
Homo sapiens	EIKDSVVAGF	10	sp|P13639|EF2_HUMAN Elongation factor 2	14114700	1397820	0.974	31	45	EIKDSVVAGF	0.8137	0.018	0.4401	0.053	EIKDSVVAGF	0.0015	28.5276	0.0583	64.9597	EIKDSVVAGF	0.0033	7.7517	0.0942	9.5141	EIKDSVVAGF	0.0035	6.149	0.0823	9.2497	EIKDSVVAGF	0.0012	10.8915	0.0934	19.4804	EIKDSVVAGF	0.0007	15.9037	0.0662	31.4639
Homo sapiens	EIKDVFAVY	9	sp|O95602|RPA1_HUMAN DNA-directed RNA polymerase I subunit RPA1	9701370	1458390	0.908	26.1	44.9	EIKDVFAVY	0.9542	0.0035	0.6246	0.0087	EIKDVFAVY	0.0282	5.6058	0.1399	25.5943	EIKDVFAVY	0.1803	0.7177	0.2631	1.2611	EIKDVFAVY	0.0184	2.7967	0.0806	9.5487	EIKDVFAVY	0.1155	0.737	0.3571	1.7427	EIKDVFAVY	0.0316	2.9966	0.2201	6.9901
Homo sapiens	EIKEVILEF	9	sp|Q709C8-2|VP13C_HUMAN Isoform 2 of Vacuolar protein sorting-associated protein 13C	14244950	2429805	0.997	63.4	43.2	EIKEVILEF	0.974	0.002	0.5744	0.0098	EIKEVILEF	0.0135	9.075	0.0799	50.1368	EIKEVILEF	0.1086	1.0664	0.1695	3.3354	EIKEVILEF	0.0218	2.5335	0.0761	10.4592	EIKEVILEF	0.1266	0.684	0.2778	3.2912	EIKEVILEF	0.0562	2.1001	0.198	8.3737
Homo sapiens	EILDVIVRSF	10	sp|Q9NSE4|SYIM_HUMAN Isoleucine--tRNA ligase, mitochondrial	24840866	1.39879e+06	0.973	65.9	43.9	EILDVIVRSF	0.6996	0.0452	0.3421	0.1418	EILDVIVRSF	0.0006	40.814	0.0426	77.864	EILDVIVRSF	0.003	8.2042	0.0933	9.6761	EILDVIVRSF	0.0018	8.0264	0.0683	12.2209	EILDVIVRSF	0.0012	10.7051	0.1008	17.7163	EILDVIVRSF	0.0005	17.2093	0.1	20.7342
Homo sapiens	EILEKSFSEF	10	sp|O43390-3|HNRPR_HUMAN Isoform 3 of Heterogeneous nuclear ribonucleoprotein R	7241240	258170	0.918	26.7	45.9	EILEKSFSEF	0.4975	0.1366	0.3469	0.1331	EILEKSFSEF	0.0005	43.5	0.0487	72.7556	EILEKSFSEF	0.0019	10.1481	0.0963	9.1583	EILEKSFSEF	0.001	10.3591	0.0638	13.5875	EILEKSFSEF	0.0005	15.7381	0.0881	20.896	EILEKSFSEF	0.0009	14.4678	0.0987	21.0313
Homo sapiens	EINENNVREF	10	sp|Q9NS73-2|MBIP1_HUMAN Isoform 2 of MAP3K12-binding inhibitory protein 1	10985500	2404070	0.918	31.7	45.8	EINENNVREF	0.485	0.1433	0.2822	0.3008	EINENNVREF	0.0002	60.4082	0.0336	85.4685	EINENNVREF	0.0019	10.3333	0.064	17.7816	EINENNVREF	0.002	7.7987	0.058	15.6304	EINENNVREF	0.0011	11.218	0.0909	20.1602	EINENNVREF	0.0017	11.2766	0.0949	21.9521
Homo sapiens	EIPEGYVPEHW	11	sp|O43674-2|NDUB5_HUMAN Isoform 2 of NADH dehydrogenase [ubiquinone] 1 beta subcomplex subunit 5, mitochondrial	23118234	1.2323e+06	0.971	68.9	45.4	EIPEGYVPEHW	0.4302	0.1811	0.2327	0.5251	EIPEGYVPEHW	0.0001	70.7143	0.0212	94.6213	EIPEGYVPEHW	0.0023	9.3004	0.0546	22.7212	EIPEGYVPEHW	0.474	0.3785	0.3195	0.8493	EIPEGYVPEHW	0.0002	21	0.0325	52.5022	EIPEGYVPEHW	0	36.2	0.0247	63.4382
Homo sapiens	EIRDIILGM	9	sp|Q6P2Q9|PRP8_HUMAN Pre-mRNA-processing-splicing factor 8	53864500	2674700	0.989	35.3	45.7	EIRDIILGM	0.7309	0.0369	0.4672	0.0362	EIRDIILGM	0.0241	6.225	0.159	21.0421	EIRDIILGM	0.0026	8.7154	0.0647	17.489	EIRDIILGM	0.0011	10.0591	0.039	28.1735	EIRDIILGM	0.0179	2.8558	0.2178	5.3696	EIRDIILGM	0.0043	7.7901	0.1282	15.4689
Homo sapiens	EIRELLTEF	9	sp|P49411|EFTU_HUMAN Elongation factor Tu, mitochondrial	8181060	758243	0.915	29.8	45	EIRELLTEF	0.9372	0.0048	0.5957	0.0093	EIRELLTEF	0.0083	12.0648	0.0988	40.2907	EIRELLTEF	0.0356	2.2054	0.1464	4.379	EIRELLTEF	0.0045	5.4655	0.0538	17.477	EIRELLTEF	0.054	1.3453	0.2635	3.6796	EIRELLTEF	0.0231	3.5691	0.1917	8.7948
Homo sapiens	EISELPVRTW	10	sp|P11388-4|TOP2A_HUMAN Isoform 4 of DNA topoisomerase 2-alpha	8394680	2130040	0.953	29.8	46.1	EISELPVRTW	0.8198	0.0171	0.349	0.1292	EISELPVRTW	0.0002	56.0606	0.0316	86.9777	EISELPVRTW	0.0019	10.1652	0.0504	25.6021	EISELPVRTW	0.0262	2.3508	0.1149	5.629	EISELPVRTW	0.0011	11.346	0.0661	28.7171	EISELPVRTW	0.0006	16.7767	0.0764	27.5079
Homo sapiens	EITESGRIGF	10	sp|P05107|ITB2_HUMAN Integrin beta-2	14630690	2.58819e+06	0.985	42.9	46.3	EITESGRIGF	0.3161	0.3308	0.2488	0.4315	EITESGRIGF	0.0002	56.2121	0.0492	72.3147	EITESGRIGF	0.0007	16.1319	0.0469	28.4834	EITESGRIGF	0.0004	14.5676	0.04	27.1703	EITESGRIGF	0.0002	20.3636	0.0645	29.4681	EITESGRIGF	0.0005	17.2093	0.0969	21.4671
Homo sapiens	EIVGPYPSWW	10	sp|Q6ZMG9-2|CERS6_HUMAN Isoform 2 of Ceramide synthase 6	31458600	2322140	0.967	28.6	45.9	EIVGPYPSWW	0.7973	0.0205	0.4388	0.0536	EIVGPYPSWW	0.0002	58.4848	0.0372	82.471	EIVGPYPSWW	0.0004	21.6154	0.0394	36.4079	EIVGPYPSWW	0.0032	6.3502	0.0976	7.1787	EIVGPYPSWW	0.0001	26.6154	0.0556	34.0558	EIVGPYPSWW	0.0001	34.4	0.0458	42.5821
Homo sapiens	EIVKEVSTY	9	Isoform 2 of Elongation factor 1-alpha 1	5.90521e+07	6.10849e+06	0.97	36.5	44.5	EIVKEVSTY	0.982	0.0014	0.6945	0.0071	EIVKEVSTY	0.0013	29.9808	0.0354	84.0062	EIVKEVSTY	0.0851	1.2549	0.1559	3.88	EIVKEVSTY	0.0121	3.4539	0.0614	14.368	EIVKEVSTY	0.0313	1.9924	0.2168	5.4159	EIVKEVSTY	0.016	4.3215	0.1518	12.4542
Homo sapiens	EIVKQITSI	9	Isoform 2 of 40S ribosomal protein S20	3.88179e+06	778963	0.95	29.4	41.8	EIVKQITSI	0.7361	0.0359	0.5345	0.0158	EIVKQITSI	0.0028	21.1402	0.0799	50.114	EIVKQITSI	0.0012	12.6	0.0401	35.5926	EIVKQITSI	0.0011	10.0364	0.033	35.7852	EIVKQITSI	0.0177	2.8716	0.1873	7.0976	EIVKQITSI	0.0034	8.6529	0.1088	18.7985
Homo sapiens	EIVTTIPTI	9	Isoform 2 of ADP-ribosylation factor 3	5572295	623568	0.936	25.7	43.4	EIVTTIPTI	0.5127	0.1285	0.411	0.0726	EIVTTIPTI	0.0033	19.6186	0.1033	38.2391	EIVTTIPTI	0.0014	11.8163	0.055	22.4594	EIVTTIPTI	0.001	10.6091	0.0432	24.2708	EIVTTIPTI	0.0091	4.1987	0.2057	5.9904	EIVTTIPTI	0.0023	10.1795	0.1304	15.148
Homo sapiens	EIYGGATKW	9	sp|Q15818|NPTX1_HUMAN Neuronal pentraxin-1	17357300	3878330	0.977	35.5	45.2	EIYGGATKW	0.9515	0.0037	0.5159	0.0192	EIYGGATKW	0.0023	23.2019	0.0411	79.137	EIYGGATKW	0.011	4.2351	0.0724	14.6558	EIYGGATKW	0.0695	1.3935	0.1276	4.8304	EIYGGATKW	0.0279	2.1795	0.1691	8.4585	EIYGGATKW	0.0063	6.662	0.1007	20.575
Homo sapiens	EIYGGSDSRF	10	Splicing factor 3B subunit 1	4.28799e+06	1204957	0.942	46.9	44.6	EIYGGSDSRF	0.7194	0.039	0.4376	0.0542	EIYGGSDSRF	0.0005	45.4667	0.0416	78.7184	EIYGGSDSRF	0.0025	8.9614	0.07	15.4579	EIYGGSDSRF	0.0013	9.1971	0.0589	15.2451	EIYGGSDSRF	0.0015	9.8723	0.1236	13.5553	EIYGGSDSRF	0.0006	16.5437	0.0933	22.3522
Homo sapiens	EIYGGSDSRFAGY	13	sp|O75533|SF3B1_HUMAN Splicing factor 3B subunit 1	8.17508e+06	1.26699e+06	0.997	76.6	44.1	EIYGGSDSRFAGY	0.2108	0.556	0.3209	0.1796	EIYGGSDSRFAGY	0.0001	66.5789	0.0531	69.1059	EIYGGSDSRFAGY	0.0011	13.0412	0.0837	11.5932	EIYGGSDSRFAGY	0.0001	24.25	0.0432	24.2488	EIYGGSDSRFAGY	0.0001	25.7333	0.0934	19.4748	EIYGGSDSRFAGY	0.0001	31.4444	0.0728	28.7935
Homo sapiens	EIYSGDGSVF	10	sp|Q96MH7|CE034_HUMAN Uncharacterized protein C5orf34	42426700	2093140	0.988	31.8	42.7	EIYSGDGSVF	0.5553	0.109	0.4059	0.077	EIYSGDGSVF	0.0003	52.9885	0.0482	73.1577	EIYSGDGSVF	0.0043	6.8108	0.0989	8.7582	EIYSGDGSVF	0.0016	8.6407	0.0677	12.4139	EIYSGDGSVF	0.0019	8.8891	0.1632	8.951	EIYSGDGSVF	0.0014	12.1349	0.1399	13.8654
Homo sapiens	EKARILAEK	9	Isoform 2 of SH2 domain-containing protein 4B	580500	163794	0.97	28.6	41	EKARILAEK	0.0012	15.1374	0.0358	18.6762	EKARILAEK	0.0161	8.1309	0.143	24.7538	EKARILAEK	0.0018	10.6154	0.0666	16.7235	EKARILAEK	0.0008	11.5276	0.0522	18.2824	EKARILAEK	0	35.25	0.0374	47.3391	EKARILAEK	0	47.5	0.0249	63.2378
Homo sapiens	EKGVRVLEK	9	Isoform 2 of Actin-related protein 2	608329	168026	0.997	32.3	41	EKGVRVLEK	0.0003	25.4545	0.0106	65.7014	EKGVRVLEK	0.0074	12.9042	0.1036	38.105	EKGVRVLEK	0.0008	15.2991	0.0397	35.9881	EKGVRVLEK	0.0003	17.2927	0.0269	47.0828	EKGVRVLEK	0	40	0.0195	70.836	EKGVRVLEK	0	45	0.0208	69.0951
Homo sapiens	EKINELLKYI	10	Structural maintenance of chromosomes protein 3	3086375	857818	0.985	36.6	41.3	EKINELLKYI	0.0067	6.8277	0.1046	3.2625	KINELLKYI	0.0006	42.3824	0.1567	21.5435	EKINELLKY	0.0013	12.0186	0.0544	22.8517	EKINELLKYI	0.001	10.35	0.0787	9.9157	EKINELLKYI	0.0001	32.3333	0.068	27.931	EKINELLKYI	0	49	0.043	44.6178
Homo sapiens	EKREPIAL	8	sp|Q8TEP8|CE192_HUMAN Centrosomal protein of 192 kDa	15095200	1351880	0.93	23.5	41.3	EKREPIAL	0.0006	19.241	0.0141	52.5033	EKREPIAL	0.0006	41.6216	0.0396	80.4373	EKREPIAL	0.0149	3.5842	0.0695	15.6248	EKREPIAL	0.002	7.722	0.0344	33.7647	EKREPIAL	0.0004	16.913	0.0374	47.3305	EKREPIAL	0.0005	17.4651	0.0374	49.3357
Homo sapiens	ELAEELLQW	9	sp|Q00610-2|CLH1_HUMAN Isoform 2 of Clathrin heavy chain 1	21633600	2059130	0.99	32.9	45.8	ELAEELLQW	0.8212	0.0169	0.3985	0.0833	ELAEELLQW	0.0007	37.8868	0.0273	90.3485	ELAEELLQW	0.0123	3.97	0.0722	14.717	ELAEELLQW	0.1003	1.1648	0.1571	3.4483	ELAEELLQW	0.0031	7.0248	0.0905	20.2432	ELAEELLQW	0.0019	10.8462	0.0654	31.8254
Homo sapiens	ELAENILKW	9	sp|Q9NVX0-2|HAUS2_HUMAN Isoform 2 of HAUS augmin-like complex subunit 2	11663185	1.43765e+06	0.997	58.3	45.9	ELAENILKW	0.8941	0.0081	0.4612	0.0389	ELAENILKW	0.0009	35.0968	0.0292	88.8993	ELAENILKW	0.0177	3.2826	0.08	12.4663	ELAENILKW	0.1598	0.888	0.1816	2.7049	ELAENILKW	0.0119	3.5599	0.1177	14.5216	ELAENILKW	0.0048	7.4359	0.0907	23.0541
Homo sapiens	ELAGKILSTW	10	sp|Q53EU6|GPAT3_HUMAN Glycerol-3-phosphate acyltransferase 3	22811500	2111240	0.912	29.1	44.4	ELAGKILSTW	0.7579	0.0318	0.4557	0.0425	ELAGKILSTW	0.0004	48.4091	0.0378	81.9716	ELAGKILSTW	0.0016	10.9801	0.0615	18.8771	ELAGKILSTW	0.0105	3.7254	0.1363	4.3542	ELAGKILSTW	0.0004	16.3188	0.0828	22.4737	ELAGKILSTW	0.0002	24.88	0.067	31.1245
Homo sapiens	ELALRLTEY	9	sp|P50991-2|TCPD_HUMAN Isoform 2 of T-complex protein 1 subunit delta	4626860	1080560	0.943	26.7	43.8	ELALRLTEY	0.6122	0.0762	0.3999	0.0821	ELALRLTEY	0.0028	21.4053	0.0653	59.7809	ELALRLTEY	0.0762	1.3545	0.1951	2.452	ELALRLTEY	0.0071	4.4635	0.078	10.0509	ELALRLTEY	0.0292	2.1072	0.2186	5.3329	ELALRLTEY	0.0361	2.7808	0.2154	7.2633
Homo sapiens	ELAQELHVW	9	sp|P49902-2|5NTC_HUMAN Isoform 2 of Cytosolic purine 5'-nucleotidase	4670970	1250110	0.997	41.6	45.9	ELAQELHVW	0.7786	0.0267	0.4036	0.079	ELAQELHVW	0.0003	53.2759	0.0269	90.6003	ELAQELHVW	0.0182	3.2326	0.094	9.5362	ELAQELHVW	0.0804	1.2994	0.152	3.6456	ELAQELHVW	0.0044	6.0076	0.0986	18.1843	ELAQELHVW	0.0031	8.9915	0.0868	24.1605
Homo sapiens	ELFEGVQKW	9	sp|O43663-3|PRC1_HUMAN Isoform 3 of Protein regulator of cytokinesis 1	52327010	2.107e+06	0.997	57.2	46.5	ELFEGVQKW	0.9169	0.0063	0.4251	0.0599	ELFEGVQKW	0.0039	18.0123	0.036	83.4808	ELFEGVQKW	0.071	1.42	0.1169	6.6117	ELFEGVQKW	0.3113	0.5705	0.2049	2.1731	ELFEGVQKW	0.0303	2.046	0.1605	9.2033	ELFEGVQKW	0.0084	5.8495	0.0954	21.8112
Homo sapiens	ELIAKIPNF	9	sp|Q01105-3|SET_HUMAN Isoform 3 of Protein SET	10383340	784293	0.993	47.8	43.9	ELIAKIPNF	0.7618	0.031	0.4396	0.0533	ELIAKIPNF	0.0068	13.4667	0.0719	55.1676	ELIAKIPNF	0.0247	2.7264	0.1139	6.9116	ELIAKIPNF	0.0141	3.2038	0.0809	9.4824	ELIAKIPNF	0.0169	2.9351	0.1643	8.8606	ELIAKIPNF	0.012	4.9401	0.1333	14.7492
Homo sapiens	ELIAKIPNFW	10	sp|Q01105-3|SET_HUMAN Isoform 3 of Protein SET	26172600	1.66296e+06	0.997	56.2	45.1	ELIAKIPNFW	0.5274	0.1214	0.3131	0.2026	ELIAKIPNFW	0.0003	54.023	0.0489	72.5496	ELIAKIPNFW	0.0005	18.7385	0.0532	23.6114	ELIAKIPNFW	0.0092	3.9486	0.1578	3.425	ELIAKIPNFW	0.0002	21.75	0.0588	32.2836	ELIAKIPNFW	0.0001	35.5	0.0445	43.4918
Homo sapiens	ELIDFFRFN	9	sp|P30038-2|AL4A1_HUMAN Isoform 2 of Delta-1-pyrroline-5-carboxylate dehydrogenase, mitochondrial	1967130	297244	0.919	28	46.3	ELIDFFRFN	0.0015	13.5698	0.0707	6.578	ELIDFFRFN	0.0004	45.7667	0.0833	48.1739	ELIDFFRFN	0.0001	36.4286	0.0559	21.8843	ELIDFFRFN	0.0001	31.6	0.0587	15.3366	ELIDFFRFN	0.0001	31.875	0.0591	32.1632	ELIDFFRFN	0	60	0.0292	57.8255
Homo sapiens	ELIERIPEL	9	sp|P02786|TFR1_HUMAN Transferrin receptor protein 1	5.13168e+06	472101	0.946	35.4	43.1	ELIERIPEL	0.692	0.0479	0.4418	0.0523	ELIERIPEL	0.0116	9.9455	0.0915	43.7482	ELIERIPEL	0.0207	2.9909	0.0991	8.7332	ELIERIPEL	0.0086	4.0893	0.0529	17.8828	ELIERIPEL	0.1485	0.6019	0.3364	2.0466	ELIERIPEL	0.111	1.2892	0.2896	4.1733
Homo sapiens	ELIPEYLNF	9	Isoform 2 of Heat shock protein HSP 90-alpha	5191020	1063901	0.972	39.2	46.5	ELIPEYLNF	0.6712	0.0565	0.3353	0.1538	ELIPEYLNF	0.0039	18.0494	0.0481	73.2131	ELIPEYLNF	0.0266	2.6044	0.137	4.966	ELIPEYLNF	0.0213	2.5679	0.1044	6.4808	ELIPEYLNF	0.0144	3.2229	0.1569	9.5507	ELIPEYLNF	0.0081	5.9407	0.1285	15.434
Homo sapiens	ELIREYLEF	9	sp|Q96NB1-2|FOPNL_HUMAN Isoform 2 of LisH domain-containing protein FOPNL	6860090	998520	0.99	35.3	45.7	ELIREYLEF	0.4617	0.1579	0.3306	0.1616	ELIREYLEF	0.0008	37.1321	0.0456	75.3452	ELIREYLEF	0.0225	2.8759	0.172	3.2412	ELIREYLEF	0.0115	3.5439	0.1055	6.384	ELIREYLEF	0.0032	6.9784	0.1502	10.2322	ELIREYLEF	0.0053	7.1744	0.152	12.4258
Homo sapiens	ELIRKIEAY	9	sp|Q13572-2|ITPK1_HUMAN Isoform 2 of Inositol-tetrakisphosphate 1-kinase	12784500	3387610	0.943	25.9	42.9	ELIRKIEAY	0.7766	0.0273	0.4967	0.0234	ELIRKIEAY	0.0027	21.7159	0.0562	66.6645	ELIRKIEAY	0.1487	0.8434	0.2224	1.8326	ELIRKIEAY	0.0205	2.6336	0.086	8.6417	ELIRKIEAY	0.0305	2.0394	0.2086	5.8372	ELIRKIEAY	0.0226	3.6215	0.1763	9.9632
Homo sapiens	ELIRTIMGW	9	sp|Q07812-2|BAX_HUMAN Isoform Beta of Apoptosis regulator BAX	14117300	1579210	0.945	27	46	ELIRTIMGW	0.8029	0.0194	0.4951	0.0238	ELIRTIMGW	0.002	25.1656	0.0511	70.7942	ELIRTIMGW	0.0037	7.3481	0.0904	10.2096	ELIRTIMGW	0.0218	2.5364	0.183	2.6676	ELIRTIMGW	0.0008	13.0827	0.0917	19.9221	ELIRTIMGW	0.0002	23.6667	0.0559	36.3926
Homo sapiens	ELIRYISEL	9	sp|Q93008-1|USP9X_HUMAN Isoform 2 of Probable ubiquitin carboxyl-terminal hydrolase FAF-X	6907000	914165	0.989	38.6	44.4	ELIRYISEL	0.4193	0.1893	0.4335	0.056	ELIRYISEL	0.0018	25.8957	0.0789	50.7392	ELIRYISEL	0.0026	8.7187	0.0914	10.0229	ELIRYISEL	0.0016	8.4715	0.0643	13.4173	ELIRYISEL	0.0269	2.2353	0.2908	2.9696	ELIRYISEL	0.0105	5.2814	0.2118	7.4742
Homo sapiens	ELKDFFQSY	9	sp|Q13283|G3BP1_HUMAN Ras GTPase-activating protein-binding protein 1	29148900	1642255	0.939	29.2	46	ELKDFFQSY	0.876	0.0094	0.4633	0.0379	ELKDFFQSY	0.0544	3.4172	0.1284	28.8837	ELKDFFQSY	0.3293	0.4211	0.2911	0.9936	ELKDFFQSY	0.0729	1.3639	0.1102	5.9857	ELKDFFQSY	0.1492	0.5996	0.322	2.3207	ELKDFFQSY	0.0517	2.2259	0.2119	7.4683
Homo sapiens	ELKEFFMSF	9	sp|Q9UN86-2|G3BP2_HUMAN Isoform B of Ras GTPase-activating protein-binding protein 2	31198900	3869020	0.984	41.2	45.6	ELKEFFMSF	0.7452	0.0342	0.4168	0.0674	ELKEFFMSF	0.021	6.8491	0.1283	28.8995	ELKEFFMSF	0.1113	1.0474	0.2521	1.385	ELKEFFMSF	0.016	2.977	0.1041	6.5105	ELKEFFMSF	0.0339	1.886	0.2543	3.9543	ELKEFFMSF	0.017	4.1948	0.1836	9.3667
Homo sapiens	ELLNSKLPRW	10	sp|Q9UHR4|BI2L1_HUMAN Brain-specific angiogenesis inhibitor 1-associated protein 2-like protein 1	6271360	930423	0.938	30.2	43.5	ELLNSKLPRW	0.1456	0.8278	0.1548	1.4902	ELLNSKLPRW	0.0003	50.5747	0.051	70.8231	ELLNSKLPRW	0.0004	19.9273	0.055	22.4278	ELLNSKLPRW	0.0077	4.3143	0.1311	4.6296	ELLNSKLPRW	0	34.2	0.0373	47.4556	ELLNSKLPRW	0	38	0.0345	52.1714
Homo sapiens	ELMYGGVSSY	10	sp|Q8TEW0-11|PARD3_HUMAN Isoform 11 of Partitioning defective 3 homolog	39820100	3753370	0.996	35.4	41.9	ELMYGGVSSY	0.6887	0.049	0.4718	0.0341	ELMYGGVSSY	0.0045	16.8945	0.1002	39.6178	ELMYGGVSSY	0.0385	2.0934	0.2141	1.9913	ELMYGGVSSY	0.0063	4.7239	0.114	5.7014	ELMYGGVSSY	0.0194	2.7277	0.3245	2.2725	ELMYGGVSSY	0.0027	9.5258	0.2078	7.7319
Homo sapiens	ELRENIEQF	9	sp|Q96L50-2|LLR1_HUMAN Isoform 2 of Leucine-rich repeat protein 1	5030460	1201570	0.968	35.2	46.4	ELRENIEQF	0.7576	0.0318	0.4056	0.0773	ELRENIEQF	0.0062	14.1909	0.0746	53.478	ELRENIEQF	0.0549	1.6553	0.1264	5.7554	ELRENIEQF	0.013	3.3347	0.0628	13.904	ELRENIEQF	0.0297	2.0794	0.1866	7.1496	ELRENIEQF	0.0168	4.2114	0.1524	12.3841
Homo sapiens	ELRPGLIGW	9	sp|Q14739|LBR_HUMAN Delta(14)-sterol reductase	1.58926e+07	1.37863e+06	0.947	33	42.8	ELRPGLIGW	0.7587	0.0316	0.3707	0.1089	ELRPGLIGW	0.0106	10.4801	0.1036	38.082	ELRPGLIGW	0.0061	5.7603	0.0684	16.0417	ELRPGLIGW	0.037	1.9586	0.1137	5.7212	ELRPGLIGW	0.0046	5.8878	0.1044	16.9602	ELRPGLIGW	0.001	13.7571	0.059	34.8138
Homo sapiens	ELTEEINKW	9	sp|O75330-2|HMMR_HUMAN Isoform 2 of Hyaluronan mediated motility receptor	24558630	1793765	0.994	55.4	46.5	ELTEEINKW	0.6972	0.046	0.2915	0.2674	ELTEEINKW	0.0001	64.898	0.0152	96.3189	ELTEEINKW	0.0135	3.7984	0.0501	25.7797	ELTEEINKW	0.0844	1.2712	0.1098	6.0155	ELTEEINKW	0.0014	10.3017	0.0507	37.0232	ELTEEINKW	0.0005	17.8372	0.0374	49.4025
Homo sapiens	ELVERLQSY	9	sp|Q13435|SF3B2_HUMAN Splicing factor 3B subunit 2	16576341	3.1921e+06	0.949	40.6	46.4	ELVERLQSY	0.9234	0.0058	0.6365	0.0084	ELVERLQSY	0.0047	16.4582	0.0563	66.5695	ELVERLQSY	0.1987	0.658	0.2313	1.6786	ELVERLQSY	0.0301	2.1998	0.0894	8.151	ELVERLQSY	0.1138	0.7461	0.3011	2.7473	ELVERLQSY	0.0643	1.9053	0.2369	6.1446
Homo sapiens	ELVKRILNF	9	sp|P35659-2|DEK_HUMAN Isoform 2 of Protein DEK	9317585	2066360	0.945	31.1	39.6	ELVKRILNF	0.6536	0.0626	0.4271	0.0589	ELVKRILNF	0.0033	19.5226	0.056	66.8218	ELVKRILNF	0.0149	3.587	0.1177	6.5334	ELVKRILNF	0.0067	4.5695	0.0774	10.1847	ELVKRILNF	0.014	3.267	0.1593	9.3229	ELVKRILNF	0.0123	4.8898	0.143	13.4946
Homo sapiens	ENMGQYIEY	9	sp|P15428-5|PGDH_HUMAN Isoform 5 of 15-hydroxyprostaglandin dehydrogenase [NAD(+)]	36365000	5362970	0.907	20.3	39.2	ENMGQYIEY	0.2793	0.3961	0.2278	0.5593	ENMGQYIEY	0.0028	21.072	0.076	52.5792	ENMGQYIEY	0.2935	0.4726	0.3369	0.675	ENMGQYIEY	0.072	1.3717	0.1788	2.7786	ENMGQYIEY	0.0179	2.8556	0.1883	7.0305	ENMGQYIEY	0.0214	3.7288	0.1984	8.3444
Homo sapiens	EPKPVEAPAANSDQTVTVKE	20	Brain acid soluble protein 1	1443830	125690	0.997	54.4	47.6	EPKPVEAPAANSDQTVTVK	0	80	0.0058	89.1383	EPKPVEAPAANSDQTVTVK	0	89.6429	0.021	94.7511	EPKPVEAPAANSDQTVTVK	0	85	0.0128	91.6361	EPKPVEAPAANSDQTVTVK	0	95	0.0092	95.1707	EPKPVEAPAANSDQTVTVK	0	100	0.0068	95.1399	EPKPVEAPAANSDQTVTVK	0	100	0.0057	95.6245
Homo sapiens	EQTPIHISW	9	sp|Q16667|CDKN3_HUMAN Cyclin-dependent kinase inhibitor 3	3.11871e+07	1.34281e+06	0.972	40.4	46.2	EQTPIHISW	0.6168	0.0742	0.2269	0.5656	EQTPIHISW	0.0064	13.9457	0.0531	69.141	EQTPIHISW	0.3523	0.391	0.2737	1.1539	EQTPIHISW	0.7923	0.1322	0.3871	0.5258	EQTPIHISW	0.0431	1.5925	0.1758	7.9143	EQTPIHISW	0.025	3.4277	0.1433	13.4494
Homo sapiens	EQVEERLSF	9	sp|O00567|NOP56_HUMAN Nucleolar protein 56	13937100	2847950	0.993	38.4	46.9	EQVEERLSF	0.3498	0.277	0.2363	0.4999	EQVEERLSF	0.0015	28.2756	0.0414	78.9252	EQVEERLSF	0.4236	0.3133	0.3441	0.6364	EQVEERLSF	0.3155	0.5651	0.2057	2.1566	EQVEERLSF	0.0427	1.6051	0.2064	5.9528	EQVEERLSF	0.0246	3.4503	0.1828	9.4303
Homo sapiens	ESAHLAISW	9	sp|Q86WA8-2|LONP2_HUMAN Isoform 2 of Lon protease homolog 2, peroxisomal	8358370	1424890	0.995	38.4	45.1	ESAHLAISW	0.7871	0.0241	0.3977	0.084	ESAHLAISW	0.0013	30.2632	0.0569	66.0969	ESAHLAISW	0.0077	5.12	0.0928	9.7559	ESAHLAISW	0.0534	1.6188	0.1827	2.6765	ESAHLAISW	0.0178	2.8617	0.1947	6.6048	ESAHLAISW	0.0137	4.6497	0.1928	8.7219
Homo sapiens	ESFSDYPPLGRF	12	sp|P68104-2|EF1A1_HUMAN Isoform 2 of Elongation factor 1-alpha 1	30457170	2275587	0.996	65.7	45.6	ESFSDYPPLGRF	0.1791	0.6668	0.2161	0.6495	ESFSDYPPLGRF	0.0003	52.8161	0.0691	57.1537	ESFSDYPPLGRF	0.0009	14.1942	0.0797	12.5507	ESFSDYPPLGRF	0.006	4.8281	0.0773	10.2017	ESFSDYPPLGRF	0.0006	14.65	0.1352	11.9468	ESFSDYPPLGRF	0.0005	17.3837	0.1331	14.7772
Homo sapiens	ESIAWFTVF	9	Acyl-CoA 6-desaturase	13286365	971085	0.969	35.8	45.5	ESIAWFTVF	0.7299	0.0371	0.57	0.0099	ESIAWFTVF	0.002	24.7912	0.1028	38.4592	ESIAWFTVF	0.0293	2.4541	0.2719	1.1707	ESIAWFTVF	0.004	5.8012	0.146	3.89	ESIAWFTVF	0.1315	0.6655	0.5441	0.4561	ESIAWFTVF	0.101	1.382	0.5036	0.8645
Homo sapiens	ESIEKLPVF	9	sp|Q16654|PDK4_HUMAN [Pyruvate dehydrogenase (acetyl-transferring)] kinase isozyme 4, mitochondrial	70116800	3825490	0.997	47.3	43.8	ESIEKLPVF	0.8705	0.0099	0.5405	0.0147	ESIEKLPVF	0.0081	12.2208	0.0917	43.6602	ESIEKLPVF	0.0746	1.3739	0.1514	4.0927	ESIEKLPVF	0.0149	3.1018	0.0663	12.8101	ESIEKLPVF	0.3007	0.2716	0.4441	0.9214	ESIEKLPVF	0.4015	0.3213	0.4832	1.0047
Homo sapiens	ESINHVVVF	9	sp|Q53FT3|HIKES_HUMAN Protein Hikeshi	38724200	2921780	0.991	40.6	45.1	ESINHVVVF	0.9052	0.0072	0.5796	0.0097	ESINHVVVF	0.009	11.5256	0.1018	38.9043	ESINHVVVF	0.1204	0.9858	0.2203	1.8724	ESINHVVVF	0.015	3.0964	0.0992	7.0024	ESINHVVVF	0.4333	0.142	0.5772	0.3402	ESINHVVVF	0.4649	0.254	0.5712	0.5054
Homo sapiens	ESSDSLLQSW	10	Protein C-ets-2	4448690	805079	0.986	29.8	44.7	ESSDSLLQSW	0.6053	0.0791	0.3088	0.2149	ESSDSLLQSW	0.0006	41.1081	0.0424	78.0494	ESSDSLLQSW	0.0016	11.1484	0.0464	28.867	ESSDSLLQSW	0.0221	2.5072	0.1338	4.4801	ESSDSLLQSW	0.0017	9.3528	0.0888	20.7242	ESSDSLLQSW	0.0016	11.6277	0.1034	19.9362
Homo sapiens	ESVGKGAVHDVKDVLDSVL	19	sp|P81605|DCD_HUMAN Dermcidin	10401600	662906	0.984	35.2	46.6	ESVGKGAVHDVKDVLDSVL	0.0007	18.7143	0.0606	8.4908	ESVGKGAVHDVKDVLDSVL	0	95.5	0.0316	87.0167	ESVGKGAVHDVKDVLDSVL	0	71.6667	0.0211	71.6266	ESVGKGAVHDVKDVLDSVL	0	85	0.0154	79.2778	ESVGKGAVHDVKDVLDSVL	0	46.5	0.0413	43.9359	ESVGKGAVHDVKDVLDSVL	0	50	0.0396	47.4662
Homo sapiens	ESVIGSVHTW	10	sp|P35052|GPC1_HUMAN Glypican-1	29643400	3848880	0.997	60.8	45.1	ESVIGSVHTW	0.9602	0.003	0.5522	0.0126	SVIGSVHTW	0.0007	39.2558	0.0568	66.1911	ESVIGSVHTW	0.0034	7.7172	0.0624	18.4644	ESVIGSVHTW	0.0529	1.6273	0.1604	3.3361	ESVIGSVHTW	0.0048	5.7757	0.1336	12.1538	ESVIGSVHTW	0.0028	9.3608	0.1188	16.9236
Homo sapiens	ETAFGYKGL	9	sp|O14929|HAT1_HUMAN Histone acetyltransferase type B catalytic subunit	1.61926e+07	2.57674e+06	0.901	63.6	44.7	ETAFGYKGL	0.3534	0.2719	0.3395	0.1465	ETAFGYKGL	0.0021	24.2692	0.1061	37.0044	ETAFGYKGL	0.0003	23.5	0.0319	47.6989	ETAFGYKGL	0.0005	13.4421	0.0351	32.8497	ETAFGYKGL	0.0059	5.2289	0.1741	8.0381	ETAFGYKGL	0.0055	7.0439	0.1531	12.3006
Homo sapiens	ETAGRYITY	9	sp|P19388|RPAB1_HUMAN DNA-directed RNA polymerases I, II, and III subunit RPABC1	60204000	12224700	0.977	31.7	45.3	ETAGRYITY	0.9805	0.0015	0.7082	0.0067	ETAGRYITY	0.0341	4.8667	0.1424	24.9076	ETAGRYITY	0.0817	1.2886	0.1896	2.624	ETAGRYITY	0.023	2.4711	0.0847	8.8467	ETAGRYITY	0.2849	0.2877	0.4648	0.8025	ETAGRYITY	0.327	0.4316	0.4606	1.1843
Homo sapiens	ETAVGAAIKSF	11	sp|Q16851-2|UGPA_HUMAN Isoform 2 of UTP--glucose-1-phosphate uridylyltransferase	5654540	1158260	0.997	54.5	44.4	ETAVGAAIKSF	0.4967	0.1371	0.3325	0.1583	ETAVGAAIKSF	0.0001	65.7895	0.0352	84.1136	ETAVGAAIKSF	0.0007	15.6916	0.0504	25.5726	ETAVGAAIKSF	0.0004	14.6216	0.0394	27.7426	ETAVGAAIKSF	0.0005	15.0476	0.1044	16.9504	ETAVGAAIKSF	0.0005	17.7093	0.1228	16.291
Homo sapiens	ETFAQKMDAF	10	sp|P49366-3|DHYS_HUMAN Isoform 3 of Deoxyhypusine synthase	8047930	1308820	0.997	55.7	43.6	ETFAQKMDAF	0.7259	0.0378	0.5556	0.012	ETFAQKMDAF	0.001	33.0423	0.0833	48.1745	ETFAQKMDAF	0.0025	8.8553	0.1119	7.1217	ETFAQKMDAF	0.0007	12.32	0.0709	11.5949	ETFAQKMDAF	0.0019	8.9418	0.1704	8.3507	ETFAQKMDAF	0.0019	10.9231	0.1671	10.8201
Homo sapiens	ETFDAGLQAF	10	sp|Q13813-2|SPTN1_HUMAN Isoform 2 of Spectrin alpha chain, non-erythrocytic 1	5820450	963775	0.985	33.8	45.1	ETFDAGLQAF	0.953	0.0036	0.6495	0.0081	ETFDAGLQAF	0.002	24.9615	0.0749	53.2962	ETFDAGLQAF	0.0224	2.8825	0.1586	3.7691	ETFDAGLQAF	0.0111	3.6109	0.1046	6.4658	ETFDAGLQAF	0.0296	2.0875	0.2893	3.0011	ETFDAGLQAF	0.0141	4.5891	0.2571	5.3028
Homo sapiens	ETFDDLPKW	9	sp|Q6IQ22|RAB12_HUMAN Ras-related protein Rab-12	9.7095e+06	903426	0.92	41.8	45.5	ETFDDLPKW	0.9334	0.0051	0.5038	0.0218	ETFDDLPKW	0.0032	20.0133	0.0491	72.4131	ETFDDLPKW	0.0116	4.1208	0.0664	16.7855	ETFDDLPKW	0.1874	0.8008	0.1641	3.2118	ETFDDLPKW	0.0171	2.9204	0.161	9.1569	ETFDDLPKW	0.0101	5.3675	0.1141	17.7816
Homo sapiens	ETFGEAGQKY	10	Mediator of RNA polymerase II transcription subunit 13	496201	420603	0.996	39.2	44.3	ETFGEAGQKY	0.8522	0.0125	0.4868	0.0266	ETFGEAGQKY	0.0018	25.8896	0.0598	63.9049	ETFGEAGQKY	0.0269	2.5843	0.1175	6.5561	ETFGEAGQKY	0.0224	2.4936	0.082	9.2961	ETFGEAGQKY	0.0174	2.8948	0.1824	7.4369	ETFGEAGQKY	0.0062	6.7146	0.1313	15.019
Homo sapiens	ETFGFRGEAL	10	sp|A4D2B8-3|PM2P1_HUMAN Isoform 3 of Putative postmeiotic segregation increased 2-like protein 1	20666400	2195510	0.996	40.3	45.9	ETFGFRGEAL	0.326	0.3134	0.3891	0.0915	ETFGFRGEAL	0.0017	26.5203	0.1321	27.7533	ETFGFRGEAL	0.0004	20.6739	0.0653	17.2137	ETFGFRGEAL	0.0003	18.0938	0.0508	19.0093	ETFGFRGEAL	0.0025	7.8623	0.2427	4.3425	ETFGFRGEAL	0.0024	9.9954	0.1973	8.4198
Homo sapiens	ETFHFVFGSF	10	sp|Q8N140|EID3_HUMAN EP300-interacting inhibitor of differentiation 3	12428020	1.22523e+06	0.997	52.7	44.8	ETFHFVFGSF	0.6305	0.069	0.5959	0.0093	ETFHFVFGSF	0.0005	43.2812	0.1249	29.9793	ETFHFVFGSF	0.0018	10.5014	0.1957	2.4374	ETFHFVFGSF	0.0006	12.56	0.1387	4.2336	ETFHFVFGSF	0.0008	12.8667	0.2225	5.143	ETFHFVFGSF	0.0003	20.3043	0.1533	12.2746
Homo sapiens	ETFSGVYKKL	10	40S ribosomal protein S7	150896900	1.85463e+07	0.997	66.2	45.6	ETFSGVYKKL	0.3759	0.2404	0.2649	0.3627	ETFSGVYKKL	0.0035	19.0113	0.1106	35.1949	ETFSGVYKKL	0.0003	22.8824	0.041	34.5247	ETFSGVYKKL	0.0009	10.6636	0.047	21.3415	ETFSGVYKKL	0.0039	6.4046	0.1349	11.9782	ETFSGVYKKL	0.0012	13.0571	0.1105	18.4644
Homo sapiens	ETHSHIYNW	9	Mitogen-activated protein kinase 6	29634260	3.50571e+06	0.93	31.9	43.8	ETHSHIYNW	0.9495	0.0038	0.5751	0.0098	ETHSHIYNW	0.0067	13.5876	0.1075	36.419	ETHSHIYNW	0.0139	3.745	0.086	11.0816	ETHSHIYNW	0.0999	1.1677	0.1716	2.9684	ETHSHIYNW	0.0283	2.1588	0.1838	7.3393	ETHSHIYNW	0.0152	4.4164	0.1453	13.212
Homo sapiens	ETIASVRSL	9	sp|O15514|RPB4_HUMAN DNA-directed RNA polymerase II subunit RPB4	26382000	6021780	0.997	51.4	44.3	ETIASVRSL	0.9087	0.007	0.6178	0.0088	ETIASVRSL	0.0249	6.0847	0.1816	16.8761	ETIASVRSL	0.0057	5.9297	0.0651	17.2926	ETIASVRSL	0.0059	4.8625	0.0614	14.3529	ETIASVRSL	0.2844	0.2882	0.4778	0.7334	ETIASVRSL	0.2183	0.7035	0.4244	1.5544
Homo sapiens	ETIDRFNNY	9	ERO1-like protein alpha	1283560	243000	0.968	28.2	45	ETIDRFNNY	0.9886	0.0009	0.7709	0.0053	ETIDRFNNY	0.0241	6.2317	0.1274	29.1765	ETIDRFNNY	0.091	1.1964	0.1803	2.9422	ETIDRFNNY	0.049	1.6911	0.1002	6.897	ETIDRFNNY	0.2651	0.3141	0.45	0.8826	ETIDRFNNY	0.178	0.8576	0.3535	2.6263
Homo sapiens	ETIDVHSGY	9	sp|Q15800|MSMO1_HUMAN Methylsterol monooxygenase 1	3093027	542782	0.901	43.5	44	ETIDVHSGY	0.9929	0.0005	0.8058	0.0045	ETIDVHSGY	0.0126	9.4713	0.1002	39.6187	ETIDVHSGY	0.1208	0.9835	0.216	1.9562	ETIDVHSGY	0.0698	1.3905	0.1295	4.7224	ETIDVHSGY	0.1852	0.4999	0.4362	0.9856	ETIDVHSGY	0.0994	1.3975	0.3267	3.203
Homo sapiens	ETIERLQQL	9	sp|P26639-2|SYTC_HUMAN Isoform 2 of Threonine--tRNA ligase, cytoplasmic	9811200	2.05452e+06	0.973	41.7	46.2	ETIERLQQL	0.9526	0.0036	0.6583	0.0079	ETIERLQQL	0.0281	5.6115	0.1282	28.9348	ETIERLQQL	0.0113	4.1848	0.0568	21.3709	ETIERLQQL	0.0087	4.0556	0.0437	23.8533	ETIERLQQL	0.3616	0.2081	0.412	1.1523	ETIERLQQL	0.2812	0.5211	0.3611	2.4714
Homo sapiens	ETIESINQL	9	sp|Q6STE5-2|SMRD3_HUMAN Isoform 2 of SWI/SNF-related matrix-associated actin-dependent regulator of chromatin subfamily D member 3	195014000	7801410	0.993	37.2	46	ETIESINQL	0.9594	0.0031	0.6477	0.0081	ETIESINQL	0.0133	9.1424	0.0997	39.863	ETIESINQL	0.0118	4.0684	0.0657	17.0358	ETIESINQL	0.0115	3.5412	0.0542	17.2667	ETIESINQL	0.1843	0.5024	0.3588	1.7179	ETIESINQL	0.0993	1.3986	0.2802	4.4677
Homo sapiens	ETIFLLESY	9	sp|Q9BUI4|RPC3_HUMAN DNA-directed RNA polymerase III subunit RPC3	4543290	727633	0.958	27.3	45.4	ETIFLLESY	0.9529	0.0036	0.7077	0.0067	ETIFLLESY	0.0026	22.1048	0.0807	49.6687	ETIFLLESY	0.0754	1.3644	0.26	1.2938	ETIFLLESY	0.0163	2.9567	0.1261	4.9123	ETIFLLESY	0.0441	1.5646	0.3555	1.7653	ETIFLLESY	0.0227	3.6062	0.2828	4.3887
Homo sapiens	ETIPKAVSF	9	sp|Q9H583|HEAT1_HUMAN HEAT repeat-containing protein 1	10647950	1.12955e+06	0.954	51.2	43.9	ETIPKAVSF	0.9891	0.0008	0.6513	0.0081	ETIPKAVSF	0.0295	5.4231	0.0941	42.4412	ETIPKAVSF	0.0979	1.1448	0.1396	4.7971	ETIPKAVSF	0.0415	1.8461	0.0755	10.5724	ETIPKAVSF	0.3563	0.2136	0.4252	1.0569	ETIPKAVSF	0.3796	0.3514	0.4317	1.4742
Homo sapiens	ETIQITQKY	9	sp|Q8N3P4-2|VPS8_HUMAN Isoform 2 of Vacuolar protein sorting-associated protein 8 homolog	5366210	1147110	0.963	30.1	45.5	ETIQITQKY	0.9903	0.0007	0.6957	0.007	ETIQITQKY	0.012	9.7498	0.0676	58.1773	ETIQITQKY	0.2285	0.581	0.1977	2.3889	ETIQITQKY	0.1752	0.8392	0.1323	4.5616	ETIQITQKY	0.27	0.3053	0.3639	1.6524	ETIQITQKY	0.1782	0.8569	0.2998	3.8696
Homo sapiens	ETIRNIPHL	9	sp|Q9NVX0-2|HAUS2_HUMAN Isoform 2 of HAUS augmin-like complex subunit 2	21984000	3538370	0.992	33	42.4	ETIRNIPHL	0.7502	0.0332	0.5165	0.0191	ETIRNIPHL	0.0226	6.5054	0.1894	15.6784	ETIRNIPHL	0.0019	10.1823	0.0478	27.6632	ETIRNIPHL	0.0034	6.2404	0.0517	18.5239	ETIRNIPHL	0.0563	1.2993	0.3007	2.7538	ETIRNIPHL	0.0492	2.2982	0.2781	4.5371
Homo sapiens	ETITKFLQL	9	sp|Q8NI27|THOC2_HUMAN THO complex subunit 2	4.33808e+07	1.10155e+06	0.96	42.8	42.3	ETITKFLQL	0.7846	0.0249	0.4625	0.0383	ETITKFLQL	0.0478	3.791	0.178	17.4805	ETITKFLQL	0.0068	5.4632	0.0653	17.2116	ETITKFLQL	0.0031	6.4231	0.0449	22.8336	ETITKFLQL	0.2051	0.4399	0.3598	1.7044	ETITKFLQL	0.2154	0.7136	0.3635	2.4316
Homo sapiens	ETIVIINKF	9	Isoform 3 of RING finger protein 145	2.87272e+07	2624916	0.926	53.3	41.6	ETIVIINKF	0.9504	0.0038	0.5702	0.0099	ETIVIINKF	0.0028	21.1098	0.0605	63.383	ETIVIINKF	0.049	1.7789	0.1335	5.2094	ETIVIINKF	0.0298	2.2128	0.0989	7.0311	ETIVIINKF	0.0491	1.4437	0.2321	4.7382	ETIVIINKF	0.0147	4.479	0.1597	11.5784
Homo sapiens	ETKEYFESW	9	sp|Q16850-2|CP51A_HUMAN Isoform 2 of Lanosterol 14-alpha demethylase	5.407e+07	2487314	0.983	34	42.6	ETKEYFESW	0.9204	0.0061	0.5595	0.0113	ETKEYFESW	0.0056	15.0568	0.0937	42.6334	ETKEYFESW	0.0265	2.6127	0.0973	8.9901	ETKEYFESW	0.0706	1.3835	0.1255	4.9432	ETKEYFESW	0.025	2.3416	0.1827	7.4176	ETKEYFESW	0.011	5.167	0.135	14.5249
Homo sapiens	ETLDFPRSW	9	sp|Q5JTH9-2|RRP12_HUMAN Isoform 2 of RRP12-like protein	5281220	482659	0.983	39	45.8	ETLDFPRSW	0.893	0.0081	0.4089	0.0744	ETLDFPRSW	0.0078	12.5064	0.0609	63.0729	ETLDFPRSW	0.025	2.7062	0.0863	11.0145	ETLDFPRSW	0.2297	0.7113	0.1766	2.8361	ETLDFPRSW	0.0716	1.0775	0.2138	5.5642	ETLDFPRSW	0.045	2.4165	0.1953	8.5468
Homo sapiens	ETLKLISGW	9	sp|O14980|XPO1_HUMAN Exportin-1	4.62896e+06	844954	0.988	32.8	43.9	ETLKLISGW	0.8787	0.0092	0.5306	0.0165	ETLKLISGW	0.0021	24.3462	0.0616	62.5347	ETLKLISGW	0.0029	8.2458	0.068	16.1713	ETLKLISGW	0.0386	1.9157	0.1611	3.3145	ETLKLISGW	0.0061	5.1527	0.1043	16.9694	ETLKLISGW	0.0011	13.4381	0.0856	24.5117
Homo sapiens	ETLPSKIQQW	10	sp|Q6UWW8|EST3_HUMAN Carboxylesterase 3	18236800	2402330	0.996	48	46.1	ETLPSKIQQW	0.8059	0.019	0.3088	0.2147	ETLPSKIQQW	0.002	24.9121	0.0419	78.4663	ETLPSKIQQW	0.0021	9.7656	0.0325	46.6248	ETLPSKIQQW	0.048	1.7096	0.1053	6.406	ETLPSKIQQW	0.0028	7.435	0.0632	30.0737	ETLPSKIQQW	0.002	10.6016	0.0593	34.6637
Homo sapiens	ETMTEKLVKF	10	sp|Q9Y4C2-2|TCAF1_HUMAN Isoform 2 of TRPM8 channel-associated factor 1	18112500	3699150	0.996	41.3	45.6	ETMTEKLVKF	0.7468	0.0339	0.4494	0.0478	ETMTEKLVKF	0.0013	29.6827	0.0804	49.8299	ETMTEKLVKF	0.0022	9.5201	0.0778	13.034	ETMTEKLVKF	0.0026	6.9926	0.0748	10.7233	ETMTEKLVKF	0.0026	7.6696	0.1221	13.7818	ETMTEKLVKF	0.0034	8.6773	0.152	12.4288
Homo sapiens	ETPDIKLFGKW	11	sp|P46782|RS5_HUMAN 40S ribosomal protein S5	107378600	3.37356e+06	0.983	68.7	45.8	ETPDIKLFGKW	0.5324	0.1192	0.3388	0.1478	ETPDIKLFGK	0.0006	41.3784	0.0424	78.0904	ETPDIKLFGKW	0.0006	17.3816	0.0501	25.8158	ETPDIKLFGKW	0.0198	2.6836	0.1766	2.8354	ETPDIKLFGKW	0.0003	18.1522	0.0401	44.9482	ETPDIKLFGKW	0.0002	24	0.0326	54.0751
Homo sapiens	ETPLHISGF	9	sp|Q9ULX3|NOB1_HUMAN RNA-binding protein NOB1	11993400	2901640	0.995	37.4	44.8	ETPLHISGF	0.9176	0.0063	0.6597	0.0079	ETPLHISGF	0.0014	29.1058	0.063	61.4723	ETPLHISGF	0.0035	7.5172	0.0608	19.2455	ETPLHISGF	0.0016	8.5754	0.0405	26.6972	ETPLHISGF	0.0182	2.8288	0.2141	5.5503	ETPLHISGF	0.0146	4.4921	0.1694	10.6037
Homo sapiens	ETPSWTGSGF	10	sp|P55268|LAMB2_HUMAN Laminin subunit beta-2	76654200	1472020	0.995	40	42.8	ETPSWTGSGF	0.612	0.0762	0.5572	0.0117	ETPSWTGSGF	0.0002	56.2879	0.0552	67.4701	ETPSWTGSGF	0.001	13.8176	0.0851	11.2683	ETPSWTGSGF	0.0004	14.8108	0.0651	13.1441	ETPSWTGSGF	0.0006	14.35	0.1375	11.6624	ETPSWTGSGF	0.0005	17.7326	0.1263	15.7472
Homo sapiens	ETRPAGDGTF	10	HLA class I histocompatibility antigen, A-32 alpha chain	4034950	807654	0.991	36.6	45	ETRPAGDGTF	0.5432	0.1144	0.39	0.0906	ETRPAGDGTF	0.0043	17.2282	0.136	26.6702	ETRPAGDGTF	0.0025	8.8537	0.0572	21.1413	ETRPAGDGTF	0.0013	9.3486	0.047	21.3548	ETRPAGDGTF	0.0067	4.9108	0.1544	9.7965	ETRPAGDGTF	0.0059	6.8441	0.1346	14.5678
Homo sapiens	ETRPAGDGTFQKW	13	HLA class I histocompatibility antigen, A-32 alpha chain	2359600	646699	0.957	40.8	46.4	ETRPAGDGTFQKW	0.1735	0.6883	0.1885	0.9456	ETRPAGDGTFQKW	0.0004	47.6667	0.079	50.7005	ETRPAGDGTFQKW	0.0002	29.2143	0.0286	54.1567	ETRPAGDGTFQKW	0.0017	8.2236	0.0583	15.4929	ETRPAGDGTFQKW	0.0001	27.75	0.0374	47.3047	ETRPAGDGTFQKW	0.0001	34.6	0.0323	54.3519
Homo sapiens	ETSQAGLFRLW	11	sp|Q07864|DPOE1_HUMAN DNA polymerase epsilon catalytic subunit A	2966320	509812	0.997	62.9	46.6	ETSQAGLFRLW	0.3676	0.2519	0.2778	0.3163	ETSQAGLFRLW	0.0002	59.8485	0.0457	75.1991	ETSQAGLFRLW	0.0018	10.3732	0.0769	13.2881	ETSQAGLFRLW	0.0559	1.5773	0.2341	1.6802	ETSQAGLFRLW	0.0003	20.0909	0.0594	31.9939	ETSQAGLFRLW	0.0002	24.12	0.0541	37.3593
Homo sapiens	ETVDSGYRSF	10	sp|Q9Y2T1|AXIN2_HUMAN Axin-2	33879970	4937180	0.991	63.1	43.9	ETVDSGYRSF	0.9105	0.0068	0.5905	0.0095	ETVDSGYRSF	0.0011	32.7647	0.0627	61.731	ETVDSGYRSF	0.0049	6.3813	0.0851	11.2679	ETVDSGYRSF	0.0058	4.9119	0.0773	10.1975	ETVDSGYRSF	0.0145	3.2101	0.1936	6.6806	ETVDSGYRSF	0.0099	5.4272	0.1838	9.3576
Homo sapiens	ETVGEEDIRLF	11	sp|P20591|MX1_HUMAN Interferon-induced GTP-binding protein Mx1	8501280	985808	0.997	59.7	46.4	ETVGEEDIRLF	0.5433	0.1144	0.3628	0.1155	ETVGEEDIRLF	0.0001	67.5	0.0224	93.7419	ETVGEEDIRLF	0.0007	15.7009	0.0367	40.0482	ETVGEEDIRLF	0.0009	10.8773	0.0359	31.7693	ETVGEEDIRLF	0.0012	10.7831	0.067	28.3203	ETVGEEDIRLF	0.0005	17.4767	0.0592	34.6692
Homo sapiens	ETVGKNGSSF	10	WD repeat-containing protein 25	1214520	178538	0.992	32.8	44.3	ETVGKNGSSF	0.8757	0.0095	0.6312	0.0085	ETVGKNGSSF	0.0005	43	0.0548	67.7583	ETVGKNGSSF	0.0024	9.1937	0.0589	20.223	ETVGKNGSSF	0.0018	8.065	0.055	16.9297	ETVGKNGSSF	0.0035	6.6829	0.1535	9.895	ETVGKNGSSF	0.0052	7.2286	0.1519	12.4339
Homo sapiens	ETVNLRSLGF	10	sp|Q9Y4K1|CRBG1_HUMAN Beta/gamma crystallin domain-containing protein 1	5033000	1102160	0.928	38.2	45.2	ETVNLRSLGF	0.6456	0.0648	0.5348	0.0157	ETVNLRSLGF	0.0004	45.8	0.0896	44.7209	ETVNLRSLGF	0.0005	18.7231	0.0749	13.867	ETVNLRSLGF	0.0006	12.872	0.0899	8.0827	ETVNLRSLGF	0.001	11.7915	0.1416	11.1545	ETVNLRSLGF	0.0005	17.2326	0.1372	14.2285
Homo sapiens	ETVRELTEF	9	sp|Q03181-2|PPARD_HUMAN Isoform 2 of Peroxisome proliferator-activated receptor delta	7929820	812654	0.994	41.6	45.3	ETVRELTEF	0.9292	0.0054	0.6727	0.0076	ETVRELTEF	0.0011	32.3647	0.0533	68.955	ETVRELTEF	0.0158	3.4729	0.1018	8.3395	ETVRELTEF	0.0063	4.7081	0.0646	13.3016	ETVRELTEF	0.0302	2.0558	0.251	4.0585	ETVRELTEF	0.0293	3.1453	0.2479	5.6725
Homo sapiens	ETVSGLKGY	9	Cleavage and polyadenylation specificity factor subunit 1	2340915	620623	0.997	59.8	44.2	ETVSGLKGY	0.9557	0.0034	0.6878	0.0072	ETVSGLKGY	0.0037	18.5506	0.068	57.9256	ETVSGLKGY	0.015	3.5778	0.0987	8.7881	ETVSGLKGY	0.0218	2.5321	0.0817	9.3591	ETVSGLKGY	0.0569	1.2902	0.2774	3.3026	ETVSGLKGY	0.0243	3.4718	0.2073	7.766
Homo sapiens	ETVVRYEKF	9	sp|O43592|XPOT_HUMAN Exportin-T	8104330	5787690	0.996	39.9	45.9	ETVVRYEKF	0.7068	0.0426	0.4685	0.0356	ETVVRYEKF	0.0011	32.7647	0.0647	60.2318	ETVVRYEKF	0.0084	4.8983	0.0755	13.7045	ETVVRYEKF	0.0027	6.8479	0.0485	20.3757	ETVVRYEKF	0.0111	3.7253	0.1579	9.4521	ETVVRYEKF	0.0243	3.4707	0.168	10.7362
Homo sapiens	ETYNLLSERW	10	sp|P23921|RIR1_HUMAN Ribonucleoside-diphosphate reductase large subunit	3.50816e+06	389322	0.996	45	46	ETYNLLSERW	0.7495	0.0334	0.4882	0.0259	ETYNLLSERW	0.0005	43.5625	0.0653	59.7636	ETYNLLSERW	0.0021	9.7701	0.0654	17.2028	ETYNLLSERW	0.0119	3.4724	0.155	3.5235	ETYNLLSERW	0.0007	13.4211	0.1157	14.8771	ETYNLLSERW	0.0002	23.6333	0.0823	25.5456
Homo sapiens	EVAALIRSL	9	sp|Q6P2Q9|PRP8_HUMAN Pre-mRNA-processing-splicing factor 8	12322568	1155505	0.947	40.8	41.4	EVAALIRSL	0.8812	0.009	0.5692	0.0099	EVAALIRSL	0.0115	9.9783	0.1202	31.5903	EVAALIRSL	0.0053	6.1481	0.0761	13.5196	EVAALIRSL	0.0054	5.0283	0.0621	14.1223	EVAALIRSL	0.174	0.5308	0.3789	1.4822	EVAALIRSL	0.0693	1.8139	0.2695	4.8382
Homo sapiens	EVAEAITQF	9	sp|Q9ULR3|PPM1H_HUMAN Protein phosphatase 1H	24608300	2420540	0.992	36	45.4	EVAEAITQF	0.9943	0.0004	0.7405	0.006	EVAEAITQF	0.0031	20.196	0.0452	75.6519	EVAEAITQF	0.0925	1.1849	0.1468	4.3568	EVAEAITQF	0.0443	1.7838	0.0845	8.873	EVAEAITQF	0.1315	0.6658	0.293	2.9209	EVAEAITQF	0.0589	2.023	0.2209	6.9491
Homo sapiens	EVAEESGRLW	10	sp|Q96J42-2|TXD15_HUMAN Isoform 2 of Thioredoxin domain-containing protein 15	1495825	365008	0.974	45.4	46.4	EVAEESGRLW	0.8073	0.0188	0.4647	0.0373	EVAEESGRLW	0.0002	59.2424	0.0292	88.8697	EVAEESGRLW	0.0017	10.6553	0.0422	33.1433	EVAEESGRLW	0.0485	1.6991	0.136	4.3693	EVAEESGRLW	0.0008	12.7394	0.0688	27.5905	EVAEESGRLW	0.0007	15.4667	0.0712	29.3958
Homo sapiens	EVAEVKISHF	10	Abnormal spindle-like microcephaly-associated protein	67249682	7.5059e+06	0.997	80.9	46.3	EVAEVKISHF	0.9649	0.0027	0.6384	0.0084	EVAEVKISHF	0.0009	35.3548	0.0458	75.123	EVAEVKISHF	0.005	6.3201	0.0808	12.2689	EVAEVKISHF	0.0055	5.0134	0.0743	10.8208	EVAEVKISHF	0.0025	7.8014	0.1229	13.6687	EVAEVKISHF	0.0016	11.5931	0.1272	15.6195
Homo sapiens	EVAGHLRTY	9	Nuclear pore membrane glycoprotein 210	671955	1556550	0.901	28.5	46	EVAGHLRTY	0.9942	0.0004	0.8074	0.0044	EVAGHLRTY	0.0234	6.3584	0.102	38.8103	EVAGHLRTY	0.114	1.0276	0.1993	2.3499	EVAGHLRTY	0.0678	1.4115	0.1071	6.2516	EVAGHLRTY	0.4802	0.1146	0.5119	0.5707	EVAGHLRTY	0.364	0.3729	0.4267	1.5277
Homo sapiens	EVAGQDISHW	10	sp|Q6P9G0-2|CB5D1_HUMAN Isoform 2 of Cytochrome b5 domain-containing protein 1	6573260	1448850	0.986	33.3	44.8	EVAGQDISHW	0.9273	0.0055	0.5309	0.0164	EVAGQDISHW	0.0001	64.3878	0.0243	92.4411	EVAGQDISHW	0.0007	15.9159	0.0328	46.2203	EVAGQDISHW	0.0168	2.9178	0.1046	6.4632	EVAGQDISHW	0.0003	17.8491	0.0577	32.9301	EVAGQDISHW	0.0002	25.85	0.0469	41.7831
Homo sapiens	EVALGGLQSW	10	sp|Q9UPQ4-2|TRI35_HUMAN Isoform 2 of Tripartite motif-containing protein 35	41419920	1616364	0.957	35.9	45.9	EVALGGLQSW	0.9421	0.0044	0.5533	0.0124	EVALGGLQSW	0.0004	47.1667	0.0393	80.7009	EVALGGLQSW	0.0024	9.1067	0.0538	23.2344	EVALGGLQSW	0.0267	2.3301	0.1313	4.6187	EVALGGLQSW	0.0033	6.9252	0.115	15.0076	EVALGGLQSW	0.0021	10.499	0.1159	17.4453
Homo sapiens	EVANGRSLVW	10	sp|Q9BSV6|SEN34_HUMAN tRNA-splicing endonuclease subunit Sen34	33920140	5.59561e+06	0.96	38.4	47	EVANGRSLVW	0.7963	0.0208	0.4579	0.0407	EVANGRSLVW	0.0005	42.9412	0.0591	64.3745	EVANGRSLVW	0.0017	10.7892	0.0544	22.8295	EVANGRSLVW	0.0076	4.3412	0.1209	5.2288	EVANGRSLVW	0.0033	6.918	0.1541	9.8334	VANGRSLVW	0.0043	7.7872	0.189	8.9771
Homo sapiens	EVAPAGASY	9	Ribosome biogenesis protein NOP53	16630200	2051600	0.98	34.3	45.7	EVAPAGASY	0.9872	0.001	0.709	0.0067	EVAPAGASY	0.0104	10.6392	0.087	46.1605	EVAPAGASY	0.1235	0.9681	0.2058	2.1927	EVAPAGASY	0.0529	1.6265	0.108	6.1717	EVAPAGASY	0.1569	0.5781	0.3995	1.259	EVAPAGASY	0.1263	1.1652	0.3465	2.7756
Homo sapiens	EVAPDAKSF	9	Galectin-1	1099030	692252	0.985	30.7	45.8	EVAPDAKSF	0.9452	0.0042	0.4837	0.0284	EVAPDAKSF	0.0013	30.3158	0.0338	85.2869	EVAPDAKSF	0.0336	2.2875	0.096	9.2088	EVAPDAKSF	0.0453	1.7646	0.0747	10.7408	EVAPDAKSF	0.0573	1.2835	0.2292	4.8549	EVAPDAKSF	0.0527	2.1986	0.2094	7.6274
Homo sapiens	EVASALRSF	9	sp|Q7Z3C6-2|ATG9A_HUMAN Isoform 2 of Autophagy-related protein 9A	23156035	2.55061e+06	0.977	63.2	44.8	EVASALRSF	0.9824	0.0013	0.7397	0.006	EVASALRSF	0.0051	15.7271	0.0881	45.5305	EVASALRSF	0.0365	2.1711	0.1438	4.5281	EVASALRSF	0.0213	2.5746	0.0983	7.1036	EVASALRSF	0.1573	0.5771	0.3911	1.3444	EVASALRSF	0.1197	1.2182	0.3382	2.9505
Homo sapiens	EVDSRYNSW	9	sp|Q9NYU2-2|UGGG1_HUMAN Isoform 2 of UDP-glucose:glycoprotein glucosyltransferase 1	10326400	2288280	0.995	36.3	43.7	EVDSRYNSW	0.7858	0.0245	0.3432	0.1397	EVDSRYNSW	0.0019	25.2822	0.0481	73.247	EVDSRYNSW	0.0094	4.5977	0.0639	17.8208	EVDSRYNSW	0.046	1.7492	0.097	7.2482	EVDSRYNSW	0.0066	4.924	0.0974	18.4649	EVDSRYNSW	0.0119	4.9688	0.1243	16.0504
Homo sapiens	EVDVSGKIAW	10	sp|Q8IYM9-2|TRI22_HUMAN Isoform 2 of E3 ubiquitin-protein ligase TRIM22	10066070	1551744	0.943	45.9	46.5	EVDVSGKIAW	0.7275	0.0375	0.3453	0.136	EVDVSGKIAW	0.0003	54.2529	0.0306	87.8009	EVDVSGKIAW	0.0036	7.451	0.0621	18.6161	EVDVSGKIAW	0.2081	0.7568	0.2296	1.7467	EVDVSGKIAW	0.0004	16.5797	0.0533	35.3483	EVDVSGKIAW	0.0005	17.7326	0.0541	37.361
Homo sapiens	EVEGAGVKAW	10	Arrestin domain-containing protein 1	9.0254e+06	1487070	0.996	71.4	46	EVEGAGVKAW	0.5669	0.1039	0.2711	0.3407	EVEGAGVKAW	0.0001	67.6316	0.0241	92.5694	EVEGAGVKAW	0.0182	3.2369	0.1011	8.4413	EVEGAGVKAW	0.9092	0.0613	0.5597	0.124	EVEGAGVKAW	0.0001	29.25	0.0345	50.2821	EVEGAGVKAW	0.0001	29.9091	0.0355	51.1529
Homo sapiens	EVEVGDRTSW	10	sp|Q96F44-3|TRI11_HUMAN Isoform 3 of E3 ubiquitin-protein ligase TRIM11	3.05872e+07	2.87282e+06	0.996	82.1	45.8	EVEVGDRTSW	0.836	0.0149	0.4442	0.0512	EVEVGDRTSW	0.0001	65.1316	0.0275	90.2069	EVEVGDRTSW	0.1071	1.0776	0.1566	3.8526	EVEVGDRTSW	0.9579	0.0317	0.5537	0.1325	EVEVGDRTSW	0.0005	15.7857	0.0471	39.376	EVEVGDRTSW	0.0003	20.0217	0.0458	42.5885
Homo sapiens	EVFDFRGMRL	10	sp|Q9Y2A7-2|NCKP1_HUMAN Isoform 2 of Nck-associated protein 1	13908100	4122670	0.972	32.2	45.9	EVFDFRGMRL	0.4402	0.1737	0.3243	0.1719	EVFDFRGMRL	0.0071	13.1419	0.1342	27.1708	EVFDFRGMRL	0.0005	19.4	0.0553	22.225	EVFDFRGMRL	0.0007	11.7607	0.0569	16.0813	EVFDFRGMRL	0.0058	5.2783	0.2056	5.9932	EVFDFRGMRL	0.0023	10.1854	0.1357	14.4232
Homo sapiens	EVFDGENENGHF	12	sp|O14786-2|NRP1_HUMAN Isoform 2 of Neuropilin-1	3163030	955987	0.995	38.8	39.9	EVFDGENENGHF	0.5114	0.1292	0.3348	0.1546	EVFDGENENGHF	0.0001	64.6939	0.0263	90.9853	EVFDGENENGHF	0.0015	11.2756	0.0523	24.1863	EVFDGENENGHF	0.0008	11.5521	0.0405	26.6457	EVFDGENENGHF	0.0004	16.971	0.0771	24.3713	EVFDGENENGHF	0.0002	26.0556	0.0543	37.2141
Homo sapiens	EVFDIETRSW	10	sp|Q8IYD2|KLD8A_HUMAN Kelch domain-containing protein 8A	7830320	1039620	0.997	58.6	45.8	EVFDIETRSW	0.9442	0.0042	0.4978	0.0232	EVFDIETRSW	0.001	32.9294	0.0449	75.9296	EVFDIETRSW	0.0055	6.0539	0.0746	13.9382	EVFDIETRSW	0.0712	1.3787	0.1582	3.4131	EVFDIETRSW	0.0066	4.9302	0.1345	12.0414	EVFDIETRSW	0.0016	11.7686	0.0854	24.5806
Homo sapiens	EVFDPDANTW	10	sp|Q9Y2M5-2|KLH20_HUMAN Isoform 2 of Kelch-like protein 20	113780386	2.02845e+06	0.995	55.1	42.8	EVFDPDANTW	0.9251	0.0057	0.437	0.0545	EVFDPDANTW	0.0008	36.2807	0.0351	84.2144	EVFDPDANTW	0.0112	4.2011	0.0744	13.9929	EVFDPDANTW	0.1046	1.1397	0.1535	3.5872	EVFDPDANTW	0.0034	6.7892	0.1121	15.512	EVFDPDANTW	0.0013	12.5294	0.079	26.5988
Homo sapiens	EVFEPPLTGY	10	sp|P49810-2|PSN2_HUMAN Isoform 2 of Presenilin-2	18642000	1788720	0.96	33.9	46	EVFEPPLTGY	0.9617	0.0029	0.523	0.0179	EVFEPPLTGY	0.0178	7.6291	0.0716	55.379	EVFEPPLTGY	0.079	1.3191	0.1504	4.15	EVFEPPLTGY	0.0345	2.0319	0.0904	8.0146	EVFEPPLTGY	0.0674	1.1304	0.2336	4.6785	EVFEPPLTGY	0.0237	3.5162	0.1783	9.7943
Homo sapiens	EVFHPTHEW	9	sp|Q9H173|SIL1_HUMAN Nucleotide exchange factor SIL1	29934588	2774741	0.973	51.6	44.9	EVFHPTHEW	0.9831	0.0013	0.5379	0.0151	EVFHPTHEW	0.0093	11.3242	0.0735	54.1449	EVFHPTHEW	0.0548	1.6581	0.12	6.3211	EVFHPTHEW	0.3046	0.5792	0.207	2.1291	EVFHPTHEW	0.1183	0.7219	0.2663	3.598	EVFHPTHEW	0.0472	2.3557	0.2054	7.8944
Homo sapiens	EVFIHKDKGF	10	Isoform 2 of Non-POU domain-containing octamer-binding protein	2257720	1784950	0.972	30.1	46.6	EVFIHKDKGF	0.3344	0.2988	0.27	0.3445	EVFIHKDKGF	0.0003	50.6897	0.0526	69.5737	EVFIHKDKGF	0.0006	16.6923	0.0558	21.9311	EVFIHKDKGF	0.0011	10.0727	0.0551	16.8458	EVFIHKDKGF	0.0005	15.9762	0.0619	30.7303	EVFIHKDKGF	0.0001	27.625	0.047	41.7092
Homo sapiens	EVFMHVSTAY	10	sp|Q8WVX9|FACR1_HUMAN Fatty acyl-CoA reductase 1	75183200	8113420	0.997	48.3	43.8	EVFMHVSTAY	0.8878	0.0085	0.6063	0.0091	EVFMHVSTAY	0.0025	22.5196	0.123	30.6251	EVFMHVSTAY	0.0302	2.4195	0.2787	1.1054	EVFMHVSTAY	0.0039	5.8662	0.1417	4.0843	EVFMHVSTAY	0.0057	5.3201	0.2702	3.4838	EVFMHVSTAY	0.0029	9.1541	0.2078	7.7364
Homo sapiens	EVFNGYFVHF	10	sp|P19823|ITIH2_HUMAN Inter-alpha-trypsin inhibitor heavy chain H2	3002070	650400	0.974	35.2	44.9	EVFNGYFVHF	0.7663	0.0302	0.4081	0.0751	EVFNGYFVHF	0.0028	21.3409	0.0953	41.8983	EVFNGYFVHF	0.0039	7.1827	0.1871	2.7096	EVFNGYFVHF	0.0021	7.5607	0.126	4.9164	EVFNGYFVHF	0.0027	7.6174	0.194	6.6531	EVFNGYFVHF	0.0007	15.6	0.139	13.9849
Homo sapiens	EVFPEHLARF	10	sp|Q9NRM7|LATS2_HUMAN Serine/threonine-protein kinase LATS2	19103900	3969470	0.994	42.8	46.4	EVFPEHLARF	0.9316	0.0052	0.6323	0.0085	EVFPEHLARF	0.0024	22.7948	0.078	51.3371	EVFPEHLARF	0.0099	4.4759	0.1405	4.7391	EVFPEHLARF	0.0064	4.693	0.0937	7.6222	EVFPEHLARF	0.0099	3.9957	0.2042	6.0711	EVFPEHLARF	0.0048	7.4469	0.1612	11.4262
Homo sapiens	EVFPLAMNYL	10	Isoform 2 of G1/S-specific cyclin-D2	4.93894e+06	883166	0.917	29.3	46	EVFPLAMNYL	0.5192	0.125	0.3735	0.1066	EVFPLAMNYL	0.0024	22.7598	0.1392	25.7675	EVFPLAMNY	0.0005	17.9211	0.0908	10.1308	EVFPLAMNYL	0.0004	15.3548	0.0659	12.9133	EVFPLAMNYL	0.0028	7.4303	0.2232	5.1112	EVFPLAMNYL	0.0011	13.5524	0.1486	12.8157
Homo sapiens	EVFPLKVFGY	10	sp|Q8NCS4|TM35B_HUMAN Transmembrane protein 35B	1.86778e+07	2143190	0.997	64.5	45	EVFPLKVFGY	0.8367	0.0148	0.3996	0.0823	EVFPLKVFGY	0.0099	10.9164	0.1156	33.2492	EVFPLKVFGY	0.0165	3.3974	0.1866	2.7269	EVFPLKVFGY	0.0065	4.6579	0.1119	5.8549	EVFPLKVFGY	0.006	5.1745	0.1845	7.2956	EVFPLKVFGY	0.0019	10.9329	0.13	15.2138
Homo sapiens	EVFQTKIQEF	10	sp|Q9Y6D9-3|MD1L1_HUMAN Isoform 2 of Mitotic spindle assembly checkpoint protein MAD1	22042700	1541840	0.979	36.7	46	EVFQTKIQEF	0.9112	0.0068	0.4658	0.0368	EVFQTKIQEF	0.0016	27.1923	0.0587	64.707	EVFQTKIQEF	0.0117	4.0953	0.1173	6.5741	EVFQTKIQEF	0.0047	5.3763	0.084	8.9624	EVFQTKIQEF	0.0074	4.671	0.1592	9.3249	EVFQTKIQEF	0.0032	8.8323	0.1295	15.2808
Homo sapiens	EVFSGDGRNY	10	Isoform 2 of WD repeat and FYVE domain-containing protein 3	6015450	1.56632e+06	0.969	40.4	43.6	EVFSGDGRNY	0.7735	0.0282	0.4284	0.0584	EVFSGDGRNY	0.0026	22.0437	0.0673	58.4214	EVFSGDGRNY	0.0107	4.3112	0.1005	8.5283	EVFSGDGRNY	0.0086	4.0707	0.0815	9.3858	EVFSGDGRNY	0.0125	3.4637	0.1743	8.0214	EVFSGDGRNY	0.0032	8.828	0.1106	18.458
Homo sapiens	EVFTGGIGSY	10	Isoform 5 of Terminal nucleotidyltransferase 4A	4.47484e+08	32776310	0.911	42.8	45	EVFTGGIGSY	0.9545	0.0035	0.7133	0.0066	EVFTGGIGSY	0.0037	18.5284	0.0811	49.4049	EVFTGGIGSY	0.0309	2.3919	0.1786	3	EVFTGGIGSY	0.0068	4.5505	0.0868	8.5209	EVFTGGIGSY	0.0107	3.8064	0.2285	4.8836	EVFTGGIGSY	0.0029	9.2703	0.1472	12.9781
Homo sapiens	EVFTGGISSY	10	sp|Q5XG87-2|PAPD7_HUMAN Isoform 2 of Terminal nucleotidyltransferase 4A	2.78925e+07	3.74094e+06	0.963	32.4	44.8	EVFTGGISSY	0.9797	0.0015	0.7084	0.0067	EVFTGGISSY	0.0051	15.7192	0.0782	51.1642	EVFTGGISSY	0.0431	1.9399	0.1794	2.9734	EVFTGGISSY	0.0101	3.7877	0.0912	7.9157	EVFTGGISSY	0.0237	2.415	0.2742	3.3837	EVFTGGISSY	0.0054	7.1253	0.1733	10.2438
Homo sapiens	EVFTGHMGKL	10	ATP synthase subunit beta, mitochondrial	27269300	4.55986e+06	0.997	67.6	46.5	EVFTGHMGKL	0.4449	0.1702	0.4613	0.0388	EVFTGHMGKL	0.0028	21.0909	0.1264	29.5226	EVFTGHMGKL	0.0002	28	0.0429	32.4015	EVFTGHMGKL	0.0002	18.8125	0.0403	26.8968	EVFTGHMGKL	0.0025	7.9072	0.1622	9.0446	EVFTGHMGKL	0.0006	16.165	0.097	21.4423
Homo sapiens	EVGRITKW	8	Serine/threonine-protein kinase/endoribonuclease IRE1	5337355	1495970	0.986	35.9	44.8	EVGRITKW	0.3145	0.3337	0.1818	1.0325	EVGRITKW	0.0001	68.5526	0.0209	94.8394	EVGRITKW	0.0189	3.1688	0.0659	16.9812	EVGRITKW	0.336	0.5384	0.2207	1.8861	EVGRITKW	0.0004	16.6232	0.0261	60.4229	EVGRITKW	0.0004	18.8235	0.0251	62.9127
Homo sapiens	EVHEKLRGW	9	Isoform 2 of Triosephosphate isomerase	3453750	993385	0.902	27.8	45.3	EVHEKLRGW	0.9263	0.0056	0.5311	0.0164	EVHEKLRGW	0.003	20.6279	0.0562	66.6374	EVHEKLRGW	0.0073	5.263	0.0485	27.0765	EVHEKLRGW	0.0712	1.3787	0.0978	7.1579	EVHEKLRGW	0.0225	2.4805	0.1223	13.7483	EVHEKLRGW	0.0043	7.8073	0.0695	30.0782
Homo sapiens	EVHIQLSEW	9	sp|Q5VW36|FOCAD_HUMAN Focadhesin	9893850	1771810	0.988	38.9	45.8	EVHIQLSEW	0.9383	0.0047	0.5596	0.0113	EVHIQLSEW	0.0013	30.6211	0.059	64.4811	EVHIQLSEW	0.0095	4.5888	0.0665	16.7581	EVHIQLSEW	0.0354	1.9988	0.1169	5.4825	EVHIQLSEW	0.0069	4.8414	0.1356	11.901	EVHIQLSEW	0.0076	6.1443	0.1065	19.2787
Homo sapiens	EVHMLDIESF	10	sp|Q9Y230-2|RUVB2_HUMAN Isoform 2 of RuvB-like 2	21779400	1583630	0.997	68.7	44.9	EVHMLDIESF	0.5076	0.1312	0.3774	0.1034	EVHMLDIESF	0.0002	57.8788	0.0528	69.3933	EVHMLDIESF	0.0124	3.9549	0.1661	3.459	EVHMLDIESF	0.0075	4.3624	0.1178	5.4238	EVHMLDIESF	0.0002	23.2381	0.0869	21.2496	EVHMLDIESF	0.0002	25.85	0.0837	25.101
Homo sapiens	EVHSRFQSL	9	Leukocyte elastase inhibitor	683100	191561	0.944	26.8	46.4	EVHSRFQSL	0.804	0.0193	0.493	0.0243	EVHSRFQSL	0.0431	4.1014	0.2222	11.553	EVHSRFQSL	0.0136	3.7778	0.0742	14.058	EVHSRFQSL	0.0053	5.0781	0.042	25.2948	EVHSRFQSL	0.2036	0.4445	0.3777	1.4947	EVHSRFQSL	0.154	0.9767	0.3293	3.1448
Homo sapiens	EVIAGDWKSY	10	sp|Q5HYK3|COQ5_HUMAN 2-methoxy-6-polyprenyl-1,4-benzoquinol methylase, mitochondrial	5810330	2459640	0.982	37	45.6	EVIAGDWKSY	0.8484	0.0131	0.5418	0.0144	EVIAGDWKSY	0.0006	40.1628	0.0531	69.1154	EVIAGDWKSY	0.0112	4.2089	0.1428	4.5916	EVIAGDWKSY	0.005	5.2234	0.1016	6.7631	EVIAGDWKSY	0.0027	7.5971	0.138	11.5927	EVIAGDWKSY	0.0011	13.4143	0.1098	18.6129
Homo sapiens	EVIAKNNSF	9	Isoform 2 of DNA mismatch repair protein Msh2	5285560	956863	0.997	45.4	45.5	EVIAKNNSF	0.9651	0.0027	0.6526	0.008	EVIAKNNSF	0.0038	18.4099	0.0775	51.6019	EVIAKNNSF	0.033	2.3102	0.1152	6.7847	EVIAKNNSF	0.0146	3.1365	0.0682	12.2449	EVIAKNNSF	0.0416	1.6383	0.2485	4.1444	EVIAKNNSF	0.0394	2.6267	0.2276	6.5937
Homo sapiens	EVIALLHSL	9	sp|Q9Y4D8-4|HECD4_HUMAN Isoform 4 of Probable E3 ubiquitin-protein ligase HECTD4	2326300	876511	0.995	32	38.7	EVIALLHSL	0.9439	0.0043	0.6653	0.0077	EVIALLHSL	0.0089	11.6	0.1236	30.4309	EVIALLHSL	0.0111	4.2279	0.1131	6.9979	EVIALLHSL	0.0076	4.3236	0.0763	10.4058	EVIALLHSL	0.0965	0.8525	0.3411	1.9682	EVIALLHSL	0.0304	3.0736	0.2382	6.0836
Homo sapiens	EVIASIISRY	10	sp|Q99551|MTEF1_HUMAN Transcription termination factor 1, mitochondrial	5565280	3069620	0.997	53.9	43.6	EVIASIISRY	0.9481	0.004	0.6385	0.0083	EVIASIISRY	0.0019	25.5583	0.0725	54.7669	EVIASIISRY	0.0132	3.8486	0.1437	4.5336	EVIASIISRY	0.0048	5.3217	0.0935	7.6543	EVIASIISRY	0.0038	6.4336	0.1631	8.9608	EVIASIISRY	0.001	14.0994	0.1152	17.5742
Homo sapiens	EVIDFSHGL	9	sp|Q5VST6-2|AB17B_HUMAN Isoform 2 of Alpha/beta hydrolase domain-containing protein 17B	2.21667e+07	1004551	0.993	39.4	45.4	EVIDFSHGL	0.9197	0.0061	0.5965	0.0093	EVIDFSHGL	0.0084	11.9906	0.0937	42.6386	EVIDFSHGL	0.0185	3.206	0.0948	9.4021	EVIDFSHGL	0.0103	3.7625	0.0734	11.0025	EVIDFSHGL	0.0995	0.8308	0.3342	2.0877	EVIDFSHGL	0.0389	2.6516	0.2235	6.8136
Homo sapiens	EVIDLMIKEY	10	sp|Q8WUB8-2|PHF10_HUMAN Isoform 2 of PHD finger protein 10	3.04548e+07	2.19518e+06	0.997	64.2	46.1	EVIDLMIKEY	0.9461	0.0041	0.5998	0.0092	EVIDLMIKEY	0.001	33.493	0.0445	76.2885	EVIDLMIKEY	0.0268	2.5906	0.1621	3.6229	EVIDLMIKEY	0.0124	3.4142	0.0984	7.0891	EVIDLMIKEY	0.008	4.4695	0.1774	7.7954	EVIDLMIKEY	0.0019	10.9763	0.1149	17.6294
Homo sapiens	EVIEALLRKF	10	sp|Q9NS23-2|RASF1_HUMAN Isoform A of Ras association domain-containing protein 1	5802140	1450420	0.987	35.9	41.2	EVIEALLRKF	0.9359	0.0049	0.6083	0.009	EVIEALLRKF	0.0009	34.8209	0.0549	67.7415	EVIEALLRKF	0.0034	7.7092	0.0789	12.7672	EVIEALLRKF	0.0041	5.705	0.084	8.9651	EVIEALLRKF	0.0044	6.0187	0.1308	12.5318	EVIEALLRKF	0.0008	14.9357	0.0822	25.581
Homo sapiens	EVIEKLFAM	9	sp|Q99814|EPAS1_HUMAN Endothelial PAS domain-containing protein 1	3213900	1651090	0.997	46.3	45.2	EVIEKLFAM	0.9683	0.0024	0.733	0.0062	EVIEKLFAM	0.0089	11.6065	0.1106	35.1667	EVIEKLFAM	0.0421	1.9658	0.192	2.542	EVIEKLFAM	0.0033	6.3221	0.0688	12.0969	EVIEKLFAM	0.1556	0.5817	0.4438	0.9242	EVIEKLFAM	0.0929	1.47	0.3798	2.1557
Homo sapiens	EVIELIVKY	9	sp|P0DP91|ERPG3_HUMAN Chimeric ERCC6-PGBD3 protein	4000100	600466	0.997	75.5	40	EVIELIVKY	0.9905	0.0007	0.6479	0.0081	EVIELIVKY	0.0113	10.0754	0.0545	68.0034	EVIELIVKY	0.4268	0.3098	0.2793	1.1003	EVIELIVKY	0.1318	0.9966	0.1255	4.9447	EVIELIVKY	0.223	0.3916	0.2965	2.8465	EVIELIVKY	0.055	2.1349	0.1759	9.9992
Homo sapiens	EVIEQIISL	9	sp|Q9NSI6-2|BRWD1_HUMAN Isoform B of Bromodomain and WD repeat-containing protein 1	18535900	2022690	0.997	48.3	43.8	EVIEQIISL	0.9733	0.002	0.6814	0.0074	EVIEQIISL	0.0162	8.1138	0.0854	46.993	EVIEQIISL	0.0349	2.2326	0.0989	8.7607	EVIEQIISL	0.0141	3.2062	0.0564	16.2996	EVIEQIISL	0.2427	0.3553	0.3768	1.505	EVIEQIISL	0.0906	1.4966	0.2628	5.0803
Homo sapiens	EVIERLIKSY	10	sp|O00429-2|DNM1L_HUMAN Isoform 4 of Dynamin-1-like protein	14421295	1.34394e+06	0.994	49	42.7	EVIERLIKSY	0.9673	0.0025	0.6708	0.0076	EVIERLIKSY	0.0024	23.0865	0.0597	63.9504	EVIERLIKSY	0.0291	2.4653	0.1469	4.3502	EVIERLIKSY	0.0089	4.0169	0.0833	9.0727	EVIERLIKSY	0.0149	3.159	0.1976	6.4275	EVIERLIKSY	0.0046	7.5487	0.1299	15.2167
Homo sapiens	EVIETLLSL	9	sp|O00232|PSD12_HUMAN 26S proteasome non-ATPase regulatory subunit 12	22027100	1143820	0.986	32	43.9	EVIETLLSL	0.9636	0.0028	0.7047	0.0068	EVIETLLSL	0.0109	10.3018	0.0961	41.5353	EVIETLLSL	0.0125	3.9479	0.1079	7.5643	EVIETLLSL	0.0067	4.58	0.0697	11.8668	EVIETLLSL	0.1693	0.544	0.4232	1.0689	EVIETLLSL	0.0675	1.8458	0.3119	3.5366
Homo sapiens	EVIFKALTGF	10	sp|O14657|TOR1B_HUMAN Torsin-1B	2845130	822985	0.997	40.5	43.5	EVIFKALTGF	0.8534	0.0123	0.6216	0.0087	EVIFKALTGF	0.0006	41.5946	0.0748	53.3171	EVIFKALTGF	0.0014	11.7703	0.0958	9.2386	EVIFKALTGF	0.0005	13.8947	0.0739	10.8946	EVIFKALTGF	0.0006	14.72	0.1284	12.8526	EVIFKALTGF	0.0004	19.7627	0.1091	18.7431
Homo sapiens	EVIFSLETY	9	sp|P08243-2|ASNS_HUMAN Isoform 2 of Asparagine synthetase [glutamine-hydrolyzing]	38046800	4443330	0.994	37.8	45.5	EVIFSLETY	0.9742	0.002	0.691	0.0071	EVIFSLETY	0.0027	21.4886	0.0688	57.3811	EVIFSLETY	0.1029	1.108	0.2355	1.6133	EVIFSLETY	0.0179	2.8306	0.108	6.1723	EVIFSLETY	0.0445	1.5545	0.3222	2.3156	EVIFSLETY	0.0254	3.4036	0.2525	5.4856
Homo sapiens	EVIGHYPGSSF	11	sp|Q969W9-2|PMEPA_HUMAN Isoform 2 of Protein TMEPAI	3.33816e+07	3.32648e+06	0.997	68.2	45.9	EVIGHYPGSSF	0.9252	0.0057	0.5927	0.0094	EVIGHYPGSSF	0.0009	35	0.0601	63.6671	EVIGHYPGSSF	0.0046	6.5953	0.0751	13.8018	EVIGHYPGSSF	0.0027	6.8872	0.0487	20.2435	EVIGHYPGSSF	0.0031	7.0556	0.127	13.0337	EVIGHYPGSSF	0.0019	10.8264	0.1154	17.5429
Homo sapiens	EVIGKITAL	9	sp|O43264-2|ZW10_HUMAN Isoform 2 of Centromere/kinetochore protein zw10 homolog	130059240	2759848	0.997	57.5	41.2	EVIGKITAL	0.9706	0.0022	0.7078	0.0067	EVIGKITAL	0.0118	9.8279	0.0889	45.1051	EVIGKITAL	0.0184	3.2115	0.0799	12.5057	EVIGKITAL	0.004	5.7944	0.0393	27.7931	EVIGKITAL	0.2578	0.3276	0.4105	1.1648	EVIGKITAL	0.1287	1.1457	0.2994	3.8829
Homo sapiens	EVIGLLGGRY	10	sp|Q5VVJ2-2|MYSM1_HUMAN Isoform 2 of Histone H2A deubiquitinase MYSM1	7193465	828140	0.997	51.2	44.6	EVIGLLGGRY	0.8076	0.0188	0.6744	0.0075	EVIGLLGGRY	0.0002	55.3788	0.0476	73.6209	EVIGLLGGRY	0.0037	7.3904	0.104	8.0459	EVIGLLGGRY	0.0012	9.5745	0.0698	11.8405	EVIGLLGGRY	0.0005	15.7738	0.1009	17.6848	EVIGLLGGRY	0.0001	32.375	0.052	38.5674
Homo sapiens	EVIGQVLSTL	10	sp|Q15904|VAS1_HUMAN V-type proton ATPase subunit S1	27809380	3048576	0.943	39.6	43.7	EVIGQVLSTL	0.8475	0.0132	0.6043	0.0091	EVIGQVLSTL	0.0016	27.7923	0.07	56.4972	EVIGQVLSTL	0.0003	24	0.0424	32.9163	EVIGQVLSTL	0.0003	16.449	0.04	27.1297	EVIGQVLSTL	0.0022	8.3047	0.1772	7.8115	EVIGQVLSTL	0.0006	17.0116	0.1015	20.3707
Homo sapiens	EVIINTEIW	9	sp|Q9Y4B6-2|DCAF1_HUMAN Isoform 2 of DDB1- and CUL4-associated factor 1	23666200	3208450	0.993	34.8	46.5	EVIINTEIW	0.8351	0.0151	0.4767	0.0319	EVIINTEIW	0.0003	54.3678	0.0369	82.717	EVIINTEIW	0.012	4.0209	0.0778	13.0363	EVIINTEIW	0.0313	2.1567	0.1509	3.6914	EVIINTEIW	0.0032	7.0142	0.1409	11.2315	EVIINTEIW	0.0045	7.6519	0.1194	16.8255
Homo sapiens	EVIIPHSGW	9	Isoform 2AB of Catenin delta-1	257007900	1.19802e+07	0.932	51.3	45.7	EVIIPHSGW	0.9416	0.0044	0.5368	0.0153	EVIIPHSGW	0.0012	30.7474	0.0576	65.5676	EVIIPHSGW	0.0055	6.0588	0.0702	15.3982	EVIIPHSGW	0.0444	1.7823	0.1432	4.0092	EVIIPHSGW	0.0073	4.6956	0.1248	13.3811	EVIIPHSGW	0.0024	9.9666	0.0902	23.1984
Homo sapiens	EVIKELAQI	9	sp|O15355|PPM1G_HUMAN Protein phosphatase 1G	14927680	1564750	0.995	42.9	42.3	EVIKELAQI	0.8187	0.0173	0.5999	0.0092	EVIKELAQI	0.0033	19.7316	0.089	45.079	EVIKELAQI	0.0014	11.6219	0.0445	30.7283	EVIKELAQI	0.0017	8.3008	0.0512	18.7718	EVIKELAQI	0.0099	3.9854	0.2064	5.9533	EVIKELAQI	0.0024	9.9255	0.1127	18.0456
Homo sapiens	EVIKEVQEF	9	sp|P21926|CD9_HUMAN CD9 antigen	207177600	7185465	0.978	36.6	46.5	EVIKEVQEF	0.9863	0.001	0.6675	0.0077	EVIKEVQEF	0.0028	21.2576	0.0421	78.3143	EVIKEVQEF	0.1292	0.9356	0.1506	4.1401	EVIKEVQEF	0.0524	1.6349	0.0924	7.7811	EVIKEVQEF	0.0918	0.8857	0.2559	3.9064	EVIKEVQEF	0.0548	2.1382	0.2133	7.389
Homo sapiens	EVIKLKGYTNW	11	L-lactate dehydrogenase B chain	24915780	2.63619e+06	0.953	50.9	44.3	EVIKLKGYTNW	0.5119	0.1289	0.294	0.2585	VIKLKGYTNW	0.0002	55.6818	0.0429	77.6401	EVIKLKGYTNW	0.0005	18.3231	0.0372	39.4003	EVIKLKGYTNW	0.0036	6.0457	0.0775	10.1565	EVIKLKGYTNW	0	34.6	0.0307	54.4335	EVIKLKGYTNW	0	48	0.0214	68.242
Homo sapiens	EVIKLKGYTSW	11	Isoform 3 of L-lactate dehydrogenase A chain	48369055	3804679	0.997	65.8	44.6	EVIKLKGYTSW	0.734	0.0363	0.3767	0.104	VIKLKGYTSW	0.0003	49.9524	0.0498	71.8614	EVIKLKGYTSW	0.0016	11.1095	0.0488	26.8535	EVIKLKGYTSW	0.0076	4.3216	0.0866	8.5501	EVIKLKGYTSW	0.0002	21.6071	0.042	43.3285	EVIKLKGYTSW	0	39	0.0297	57.2885
Homo sapiens	EVIPPMKEF	9	sp|O95139-2|NDUB6_HUMAN Isoform 2 of NADH dehydrogenase [ubiquinone] 1 beta subcomplex subunit 6	7240376	906726	0.99	41.8	46.8	EVIPPMKEF	0.9925	0.0006	0.6529	0.008	EVIPPMKEF	0.0103	10.6772	0.0557	67.0805	EVIPPMKEF	0.0657	1.4881	0.1093	7.4021	EVIPPMKEF	0.0812	1.2939	0.087	8.4797	EVIPPMKEF	0.3035	0.2687	0.3583	1.7253	EVIPPMKEF	0.1925	0.7954	0.2889	4.1945
Homo sapiens	EVIPPYYSY	9	sp|O95551-2|TYDP2_HUMAN Isoform 2 of Tyrosyl-DNA phosphodiesterase 2	61912135	2041150	0.974	36.7	45.5	EVIPPYYSY	0.9905	0.0007	0.6123	0.009	EVIPPYYSY	0.0501	3.6523	0.1071	36.6013	EVIPPYYSY	0.2683	0.5107	0.2539	1.3638	EVIPPYYSY	0.1108	1.1037	0.1254	4.9499	EVIPPYYSY	0.2966	0.2758	0.3892	1.3679	EVIPPYYSY	0.197	0.7792	0.336	2.9986
Homo sapiens	EVIPYTPAM	9	sp|P09601|HMOX1_HUMAN Heme oxygenase 1	4999870	1485750	0.956	30.4	46.4	EVIPYTPAM	0.9574	0.0032	0.7062	0.0068	EVIPYTPAM	0.0157	8.2821	0.1287	28.7789	EVIPYTPAM	0.0438	1.9222	0.1713	3.269	EVIPYTPAM	0.0057	4.9189	0.073	11.1046	EVIPYTPAM	0.2331	0.3731	0.5065	0.5898	EVIPYTPAM	0.1625	0.9312	0.4474	1.3124
Homo sapiens	EVIQAYETL	9	sp|Q92797-2|SYMPK_HUMAN Isoform 2 of Symplekin	59627200	2802080	0.971	30.5	45	EVIQAYETL	0.8206	0.017	0.5116	0.0201	EVIQAYETL	0.0026	21.9621	0.075	53.2183	EVIQAYETL	0.0067	5.5034	0.0804	12.387	EVIQAYETL	0.002	7.7125	0.0491	20.005	EVIQAYETL	0.0134	3.3465	0.2323	4.7315	EVIQAYETL	0.0096	5.4981	0.1849	9.2754
Homo sapiens	EVIQEIKSF	9	sp|P10155-3|RO60_HUMAN Isoform 3 of 60 kDa SS-A/Ro ribonucleoprotein	17369845	2063786	0.997	62.9	45.4	EVIQEIKSF	0.9861	0.0011	0.6935	0.0071	EVIQEIKSF	0.0023	23.4567	0.0397	80.3282	EVIQEIKSF	0.0886	1.2195	0.1373	4.9485	EVIQEIKSF	0.052	1.641	0.0874	8.4269	EVIQEIKSF	0.0898	0.9006	0.2502	4.0888	EVIQEIKSF	0.0362	2.7777	0.1752	10.0629
Homo sapiens	EVIQWLAKL	9	sp|Q14094-2|CCNI_HUMAN Isoform 2 of Cyclin-I	4952665	1.14143e+06	0.997	53.8	42.8	EVIQWLAKL	0.8896	0.0084	0.6763	0.0075	EVIQWLAKL	0.003	20.402	0.0772	51.8058	EVIQWLAKL	0.0019	10.2621	0.0731	14.434	EVIQWLAKL	0.0021	7.6342	0.0586	15.3761	EVIQWLAKL	0.0437	1.5771	0.2915	2.9542	EVIQWLAKL	0.0117	5.0061	0.1688	10.6645
Homo sapiens	EVIRELAGI	9	sp|Q9NXG2|THUM1_HUMAN THUMP domain-containing protein 1	14022960	1673708	0.95	28.6	42.4	EVIRELAGI	0.5236	0.1231	0.5746	0.0098	EVIRELAGI	0.001	32.9882	0.1027	38.5196	EVIRELAGI	0.0002	28.3125	0.0404	35.1425	EVIRELAGI	0.0002	20.1667	0.0517	18.5293	EVIRELAGI	0.0012	10.9661	0.1597	9.2778	EVIRELAGI	0.0002	25.5	0.0845	24.8564
Homo sapiens	EVISALKQTW	10	sp|Q96HC4-4|PDLI5_HUMAN Isoform 4 of PDZ and LIM domain protein 5	17434645	1.81815e+06	0.934	63.8	45.7	EVISALKQTW	0.9333	0.0051	0.5449	0.0139	EVISALKQTW	0.0004	47.6667	0.0419	78.5167	EVISALKQTW	0.0028	8.3847	0.057	21.2302	EVISALKQTW	0.0354	2.0011	0.1572	3.4457	EVISALKQTW	0.001	11.5924	0.0894	20.566	EVISALKQTW	0.0004	18.75	0.0686	30.4368
Homo sapiens	EVISEDAFYKW	11	sp|O43432-4|IF4G3_HUMAN Isoform 4 of Eukaryotic translation initiation factor 4 gamma 3	6917700	634802	0.912	61.9	45.6	EVISEDAFYKW	0.6581	0.0614	0.3233	0.1735	EVISEDAFYKW	0.0002	62.3469	0.0407	79.5258	EVISEDAFYKW	0.0004	19.6364	0.0462	29.0848	EVISEDAFYKW	0.0076	4.3364	0.1052	6.4152	EVISEDAFYKW	0.0001	28.6	0.0387	46.1718	EVISEDAFYKW	0.0001	32.375	0.0356	51.132
Homo sapiens	EVISGYEEL	9	sp|Q7L576|CYFP1_HUMAN Cytoplasmic FMR1-interacting protein 1	119553675	4.59173e+06	0.972	50.2	45.2	EVISGYEEL	0.8033	0.0194	0.4946	0.0239	EVISGYEEL	0.0026	21.8636	0.0773	51.7741	EVISGYEEL	0.0036	7.4173	0.0654	17.1948	EVISGYEEL	0.0025	7.0667	0.0494	19.8351	EVISGYEEL	0.0215	2.556	0.2487	4.1393	EVISGYEEL	0.0164	4.2657	0.2059	7.8566
Homo sapiens	EVISHIGKL	9	sp|Q9P2W9|STX18_HUMAN Syntaxin-18	15665720	3.07073e+06	0.997	83	39.4	EVISHIGKL	0.9351	0.0049	0.71	0.0067	EVISHIGKL	0.0053	15.4716	0.1006	39.4315	EVISHIGKL	0.0023	9.332	0.0544	22.8378	EVISHIGKL	0.0032	6.4087	0.0481	20.6306	EVISHIGKL	0.0752	1.0375	0.2937	2.9052	EVISHIGKL	0.0163	4.2748	0.1594	11.6154
Homo sapiens	EVISKTPTL	9	sp|Q8IUR6-2|CRERF_HUMAN Isoform 2 of CREB3 regulatory factor	2.95737e+07	945912	0.988	45.5	43.7	EVISKTPTL	0.9186	0.0062	0.5565	0.0118	EVISKTPTL	0.0425	4.1498	0.1564	21.611	EVISKTPTL	0.0124	3.9591	0.0668	16.6251	EVISKTPTL	0.0062	4.7604	0.0399	27.2861	EVISKTPTL	0.1794	0.516	0.3351	2.0715	EVISKTPTL	0.1743	0.874	0.3244	3.2545
Homo sapiens	EVISQHLVSY	10	Nucleoprotein TPR	7.06738e+06	1.26286e+06	0.991	42.3	46.5	EVISQHLVSY	0.9692	0.0023	0.7001	0.0069	EVISQHLVSY	0.0032	19.9492	0.0862	46.5716	EVISQHLVSY	0.0184	3.2128	0.1688	3.3606	EVISQHLVSY	0.0061	4.7804	0.0873	8.4416	EVISQHLVSY	0.0129	3.4115	0.223	5.1226	EVISQHLVSY	0.0068	6.4289	0.1864	9.1663
Homo sapiens	EVISSLEKY	9	Mediator of RNA polymerase II transcription subunit 26	1.31497e+07	1.68977e+06	0.977	58.7	45.3	EVISSLEKY	0.9828	0.0013	0.6909	0.0071	EVISSLEKY	0.0033	19.548	0.0541	68.3299	EVISSLEKY	0.0947	1.1692	0.1565	3.856	EVISSLEKY	0.0469	1.7319	0.1042	6.4985	EVISSLEKY	0.0542	1.3415	0.2518	4.0324	EVISSLEKY	0.0323	2.9622	0.1895	8.9466
Homo sapiens	EVISTLHYF	9	sp|Q8NEU8-3|DP13B_HUMAN Isoform 3 of DCC-interacting protein 13-beta	3872070	901344	0.9	26.7	45.8	EVISTLHYF	0.9895	0.0008	0.7495	0.0058	EVISTLHYF	0.0108	10.3573	0.11	35.4215	EVISTLHYF	0.0764	1.3517	0.1956	2.4407	EVISTLHYF	0.0368	1.9642	0.1381	4.2644	EVISTLHYF	0.1003	0.8251	0.3632	1.6603	EVISTLHYF	0.0659	1.8762	0.3008	3.8445
Homo sapiens	EVISVLQKY	9	sp|P54132|BLM_HUMAN Bloom syndrome protein	2.06163e+07	2.68767e+06	0.938	51.5	41.8	EVISVLQKY	0.9925	0.0006	0.7251	0.0063	EVISVLQKY	0.0105	10.5667	0.0637	60.9281	EVISVLQKY	0.2406	0.5597	0.2181	1.9151	EVISVLQKY	0.1316	0.9974	0.1368	4.3326	EVISVLQKY	0.2023	0.4484	0.339	1.9977	EVISVLQKY	0.0687	1.8239	0.2153	7.2689
Homo sapiens	EVITGIRII	9	sp|O15439-2|MRP4_HUMAN Isoform 2 of Multidrug resistance-associated protein 4	4.82789e+07	2.3918e+06	0.997	62	38.8	EVITGIRII	0.5917	0.0873	0.4616	0.0387	EVITGIRII	0.0064	13.9545	0.1104	35.274	EVITGIRII	0.0023	9.3459	0.0463	29.0415	EVITGIRII	0.0013	9.2543	0.0543	17.243	EVITGIRII	0.0623	1.202	0.3244	2.2747	EVITGIRII	0.0171	4.1787	0.1767	9.9279
Homo sapiens	EVITNRPKGF	10	Isoform 1 of A-kinase anchor protein 9	1918165	1036965	0.99	38.2	45.8	EVITNRPKGF	0.5468	0.1128	0.3521	0.1244	EVITNRPKGF	0.0005	44.3226	0.0584	64.8971	EVITNRPKGF	0.0009	14.6043	0.0452	29.9853	EVITNRPKGF	0.002	7.8051	0.0513	18.7473	EVITNRPKGF	0.0011	11.2654	0.0875	21.0897	EVITNRPKGF	0.0005	17.8488	0.0675	30.9148
Homo sapiens	EVIVGVNKY	9	Methylmalonyl-CoA mutase, mitochondrial	11120290	1916329	0.966	51.6	43.1	EVIVGVNKY	0.9748	0.0019	0.6208	0.0088	EVIVGVNKY	0.0022	23.899	0.0465	74.5268	EVIVGVNKY	0.1027	1.1091	0.1571	3.8319	EVIVGVNKY	0.0306	2.1808	0.0831	9.1123	EVIVGVNKY	0.0564	1.2976	0.2296	4.8381	EVIVGVNKY	0.0298	3.1117	0.1567	11.8942
Homo sapiens	EVIVPLPTW	9	sp|Q9Y6X9-2|MORC2_HUMAN Isoform 2 of ATPase MORC2	27009400	2135260	0.997	40.7	42.4	EVIVPLPTW	0.9571	0.0033	0.522	0.0181	EVIVPLPTW	0.003	20.6213	0.0607	63.2332	EVIVPLPTW	0.0232	2.8289	0.0939	9.5662	EVIVPLPTW	0.1087	1.1159	0.1589	3.3893	EVIVPLPTW	0.0173	2.9038	0.1585	9.3933	EVIVPLPTW	0.0111	5.151	0.1258	15.8253
Homo sapiens	EVKLKVDSF	9	sp|P61289-2|PSME3_HUMAN Isoform 2 of Proteasome activator complex subunit 3	19519600	3431510	0.997	39.5	42.8	EVKLKVDSF	0.8339	0.0152	0.4279	0.0586	EVKLKVDSF	0.006	14.4286	0.082	48.9413	EVKLKVDSF	0.0379	2.1173	0.0941	9.5186	EVKLKVDSF	0.0046	5.4128	0.0378	29.4499	EVKLKVDSF	0.019	2.7585	0.1508	10.1668	EVKLKVDSF	0.0167	4.2265	0.134	14.6585
Homo sapiens	EVLDFITHLY	10	sp|Q13057-2|COASY_HUMAN Isoform 2 of Bifunctional coenzyme A synthase	9.84455e+06	732514	0.966	59.7	46.6	EVLDFITHLY	0.8758	0.0094	0.4311	0.0571	EVLDFITHLY	0.0032	19.7768	0.0843	47.633	EVLDFITHLY	0.0239	2.7839	0.1905	2.5932	EVLDFITHLY	0.0179	2.8295	0.1215	5.1937	EVLDFITHLY	0.0061	5.1256	0.1645	8.8443	EVLDFITHLY	0.0039	8.149	0.1551	12.0671
Homo sapiens	EVLDHMGTF	9	sp|Q13416|ORC2_HUMAN Origin recognition complex subunit 2	8585310	1690970	0.997	44.1	44	EVLDHMGTF	0.9813	0.0014	0.7782	0.0051	EVLDHMGTF	0.0022	23.6442	0.0677	58.1071	EVLDHMGTF	0.0186	3.192	0.136	5.0337	EVLDHMGTF	0.007	4.4831	0.075	10.6876	EVLDHMGTF	0.0513	1.3992	0.2981	2.8106	EVLDHMGTF	0.0272	3.2801	0.2245	6.7607
Homo sapiens	EVLDKRYNVY	10	sp|Q13523|PRP4B_HUMAN Serine/threonine-protein kinase PRP4 homolog	10039400	5603120	0.899	26.9	46	EVLDKRYNVY	0.4999	0.1354	0.2829	0.2981	EVLDKRYNVY	0.0019	25.2761	0.0674	58.3171	EVLDKRYNVY	0.0077	5.1173	0.1108	7.2399	EVLDKRYNVY	0.0031	6.4736	0.0538	17.4575	EVLDKRYNVY	0.0038	6.4765	0.1213	13.9057	EVLDKRYNVY	0.0036	8.4561	0.1231	16.2347
Homo sapiens	EVLDNLLAF	9	sp|O75348|VATG1_HUMAN V-type proton ATPase subunit G 1	26633100	1175040	0.922	24.7	44.8	EVLDNLLAF	0.9372	0.0048	0.6202	0.0088	EVLDNLLAF	0.0031	20.3256	0.0614	62.7143	EVLDNLLAF	0.0651	1.4966	0.2106	2.0755	EVLDNLLAF	0.0133	3.3044	0.1097	6.0255	EVLDNLLAF	0.0632	1.1891	0.3236	2.2888	EVLDNLLAF	0.0551	2.1299	0.3254	3.2321
Homo sapiens	EVLDSLLAQY	10	sp|Q9NZI8-2|IF2B1_HUMAN Isoform 2 of Insulin-like growth factor 2 mRNA-binding protein 1	7364600	1033420	0.906	31.2	46.2	EVLDSLLAQY	0.8522	0.0125	0.4655	0.0369	EVLDSLLAQY	0.0026	22.2227	0.0592	64.2948	EVLDSLLAQY	0.0138	3.7586	0.157	3.835	EVLDSLLAQY	0.0072	4.429	0.0917	7.8574	EVLDSLLAQY	0.0041	6.2206	0.1402	11.3212	EVLDSLLAQY	0.0021	10.4477	0.129	15.3475
Homo sapiens	EVLHQIFSKF	10	sp|O95758-2|PTBP3_HUMAN Isoform 2 of Polypyrimidine tract-binding protein 3	5262050	571995	0.997	41.8	45.8	EVLHQIFSKF	0.7072	0.0425	0.4438	0.0514	EVLHQIFSKF	0.0009	35.371	0.0714	55.5118	EVLHQIFSKF	0.0018	10.5613	0.0997	8.6455	EVLHQIFSKF	0.0016	8.5829	0.0795	9.7591	EVLHQIFSKF	0.0004	17.717	0.0885	20.8124	EVLHQIFSKF	0.0001	28.8462	0.0661	31.5366
Homo sapiens	EVLQKTMGF	9	sp|O95373|IPO7_HUMAN Importin-7	4806810	1373170	0.956	34.3	45.8	EVLQKTMGF	0.857	0.0118	0.4691	0.0353	EVLQKTMGF	0.0056	15.0394	0.0796	50.3148	EVLQKTMGF	0.011	4.2486	0.094	9.5389	EVLQKTMGF	0.006	4.826	0.0621	14.1299	EVLQKTMGF	0.0112	3.7026	0.1655	8.7572	EVLQKTMGF	0.0103	5.3375	0.1629	11.2477
Homo sapiens	EVLRGAIETY	10	sp|Q12797-10|ASPH_HUMAN Isoform 10 of Aspartyl/asparaginyl beta-hydroxylase	23527400	5084750	0.988	35.4	46.2	EVLRGAIETY	0.8014	0.0196	0.4541	0.0439	EVLRGAIETY	0.0039	17.9585	0.1115	34.8034	EVLRGAIETY	0.0137	3.7719	0.1366	4.9959	EVLRGAIETY	0.0036	6.0841	0.0668	12.6428	EVLRGAIETY	0.0026	7.742	0.1333	12.1921	EVLRGAIETY	0.0012	12.9204	0.109	18.7529
Homo sapiens	EVLSKFGQM	9	sp|Q14204|DYHC1_HUMAN Cytoplasmic dynein 1 heavy chain 1	43793300	4021370	0.989	38.9	45.3	EVLSKFGQM	0.5957	0.0848	0.4407	0.0528	EVLSKFGQM	0.0065	13.8647	0.1235	30.4518	EVLSKFGQM	0.0023	9.3775	0.0674	16.3997	EVLSKFGQM	0.0006	13.2	0.0365	30.9851	EVLSKFGQM	0.0098	4.0219	0.191	6.8504	EVLSKFGQM	0.008	5.9854	0.1625	11.2895
Homo sapiens	EVLTEPVSKW	10	sp|O00142-2|KITM_HUMAN Isoform 2 of Thymidine kinase 2, mitochondrial	10220200	2004930	0.997	59.2	46.3	EVLTEPVSKW	0.8888	0.0085	0.3754	0.105	EVLTEPVSKW	0.0004	46.6786	0.0368	82.7774	EVLTEPVSKW	0.0014	11.8127	0.0371	39.5071	EVLTEPVSKW	0.0325	2.1083	0.1024	6.6835	EVLTEPVSKW	0.0005	15.4286	0.0493	37.9013	EVLTEPVSKW	0.0002	25.45	0.0415	45.8886
Homo sapiens	EVMDVFLRF	9	sp|Q9P2E5|CHPF2_HUMAN Chondroitin sulfate glucuronyltransferase	1878370	499863	0.981	29.8	45.2	EVMDVFLRF	0.9585	0.0032	0.6038	0.0091	EVMDVFLRF	0.0149	8.5424	0.0881	45.5485	EVMDVFLRF	0.1028	1.1086	0.2387	1.5668	EVMDVFLRF	0.07	1.3886	0.2014	2.2467	EVMDVFLRF	0.1058	0.7889	0.3282	2.2025	EVMDVFLRF	0.0526	2.2013	0.2594	5.2133
Homo sapiens	EVMKLLKSF	9	sp|Q8IUC4-2|RHPN2_HUMAN Isoform 2 of Rhophilin-2	7849650	1722130	0.997	47.4	42.3	EVMKLLKSF	0.9458	0.0041	0.6438	0.0082	EVMKLLKSF	0.0045	16.8673	0.0861	46.6394	EVMKLLKSF	0.0621	1.5391	0.1971	2.4041	EVMKLLKSF	0.0314	2.1522	0.132	4.5805	EVMKLLKSF	0.0635	1.1843	0.2822	3.1807	EVMKLLKSF	0.0232	3.5679	0.2232	6.826
Homo sapiens	EVNGLISMY	9	sp|Q15029-2|U5S1_HUMAN Isoform 2 of 116 kDa U5 small nuclear ribonucleoprotein component	52486600	2225530	0.99	38.7	44.7	EVNGLISMY	0.9787	0.0016	0.685	0.0073	EVNGLISMY	0.0064	13.9767	0.0653	59.7566	EVNGLISMY	0.0753	1.3658	0.1815	2.8991	EVNGLISMY	0.0358	1.9901	0.1074	6.2271	EVNGLISMY	0.0503	1.4193	0.2708	3.4693	EVNGLISMY	0.0195	3.9047	0.1758	10.0046
Homo sapiens	EVNTEKLTAF	10	sp|A2A3N6|PIPSL_HUMAN Putative PIP5K1A and PSMD4-like protein	40518208	2391593	0.993	51.2	46.2	EVNTEKLTAF	0.8252	0.0164	0.4941	0.024	EVNTEKLTAF	0.0005	42.5882	0.0465	74.6021	EVNTEKLTAF	0.0023	9.2273	0.0773	13.1855	EVNTEKLTAF	0.002	7.7572	0.0563	16.3519	EVNTEKLTAF	0.0017	9.3481	0.0941	19.2801	EVNTEKLTAF	0.0013	12.5363	0.0956	21.7667
Homo sapiens	EVPGSIPNSW	10	sp|P40692-4|MLH1_HUMAN DNA mismatch repair protein Mlh1	16038600	1253960	0.947	28.1	44.9	EVPGSIPNSW	0.9012	0.0075	0.4685	0.0356	EVPGSIPNSW	0.0004	47.8333	0.0349	84.415	EVPGSIPNSW	0.0016	10.9516	0.0431	32.1271	EVPGSIPNSW	0.015	3.0924	0.0878	8.3687	EVPGSIPNSW	0.0012	10.9424	0.0683	27.7855	EVPGSIPNSW	0.0004	19.8305	0.0557	36.4963
Homo sapiens	EVPKPFPTHY	10	sp|Q86W56|PARG_HUMAN Poly(ADP-ribose) glycohydrolase	36300400	5.07471e+06	0.978	46.3	46.1	EVPKPFPTHY	0.8884	0.0085	0.3805	0.1008	EVPKPFPTHY	0.0162	8.1099	0.0789	50.7404	EVPKPFPTHY	0.0473	1.8226	0.0997	8.6368	EVPKPFPTHY	0.0132	3.3099	0.0551	16.8489	EVPKPFPTHY	0.0234	2.4311	0.1482	10.4376	EVPKPFPTHY	0.012	4.9523	0.1245	16.0199
Homo sapiens	EVPSEPGRLAF	11	Isoform Beta-4A of Integrin beta-4	202348750	4.15219e+06	0.937	48.4	46.5	EVPSEPGRLAF	0.4041	0.2013	0.207	0.7346	EVPSEPGRLAF	0.0005	44.6452	0.0342	85.0031	EVPSEPGRLAF	0.002	10.0598	0.0624	18.473	EVPSEPGRLAF	0.001	10.5682	0.0312	38.7215	EVPSEPGRLAF	0.0014	10.322	0.0835	22.2765	EVPSEPGRLAF	0.0085	5.837	0.1594	11.6177
Homo sapiens	EVQDRGVGW	9	C4b-binding protein alpha chain	6484813	1352499	0.93	37.5	45.8	EVQDRGVGW	0.8878	0.0085	0.4211	0.0635	EVQDRGVGW	0.0014	28.8189	0.0439	76.7456	EVQDRGVGW	0.0031	8.0236	0.0467	28.6325	EVQDRGVGW	0.0371	1.9564	0.0907	7.9749	EVQDRGVGW	0.0032	6.9423	0.0868	21.2724	EVQDRGVGW	0.0034	8.6136	0.0728	28.7735
Homo sapiens	EVQEIVSVY	9	sp|Q68CR1-2|SE1L3_HUMAN Isoform 2 of Protein sel-1 homolog 3	20243800	2770260	0.995	43.5	45	EVQEIVSVY	0.9767	0.0018	0.6223	0.0087	EVQEIVSVY	0.0042	17.3361	0.0631	61.4112	EVQEIVSVY	0.2828	0.4879	0.2808	1.0866	EVQEIVSVY	0.0574	1.5504	0.105	6.425	EVQEIVSVY	0.1251	0.6897	0.3262	2.2396	EVQEIVSVY	0.0673	1.8494	0.2649	4.997
Homo sapiens	EVQSLYREI	9	sp|Q92878-3|RAD50_HUMAN Isoform 3 of DNA repair protein RAD50	15017700	4686030	0.996	39	45.6	EVQSLYREI	0.1798	0.664	0.2169	0.6429	EVQSLYREI	0.0035	19.1695	0.1379	26.1254	EVQSLYREI	0.0011	12.9907	0.0528	23.8613	EVQSLYREI	0.0012	9.7057	0.065	13.182	EVQSLYREI	0.0106	3.8277	0.1916	6.8087	EVQSLYREI	0.0044	7.7199	0.1456	13.1745
Homo sapiens	EVRTPTNTW	9	Protein bicaudal C homolog 1	1.57083e+07	1506053	0.928	32.5	46.7	EVRTPTNTW	0.9451	0.0042	0.4654	0.037	EVRTPTNTW	0.0311	5.2148	0.1429	24.7834	EVRTPTNTW	0.022	2.9057	0.0711	15.0737	EVRTPTNTW	0.0644	1.4513	0.0943	7.5539	EVRTPTNTW	0.0508	1.4092	0.2	6.2977	EVRTPTNTW	0.0257	3.3783	0.1611	11.4298
Homo sapiens	EVSGRITLW	9	sp|Q3MJ13|WDR72_HUMAN WD repeat-containing protein 72	25966605	2769390	0.962	34.6	45.9	EVSGRITLW	0.9648	0.0027	0.5844	0.0096	EVSGRITLW	0.0018	25.9755	0.0525	69.624	EVSGRITLW	0.0075	5.2224	0.0553	22.2395	EVSGRITLW	0.0534	1.6184	0.1157	5.571	EVSGRITLW	0.0199	2.69	0.1419	11.1148	EVSGRITLW	0.009	5.6569	0.1065	19.2776
Homo sapiens	EVSSISSKF	9	sp|Q9Y5K6|CD2AP_HUMAN CD2-associated protein	12031900	2485300	0.997	59.1	43.7	EVSSISSKF	0.966	0.0026	0.5813	0.0097	EVSSISSKF	0.002	24.9011	0.0579	65.3241	EVSSISSKF	0.0363	2.1805	0.1149	6.8107	EVSSISSKF	0.0308	2.1724	0.0975	7.1983	EVSSISSKF	0.0437	1.577	0.2403	4.426	EVSSISSKF	0.0312	3.02	0.2023	8.0924
Homo sapiens	EVSVPTFSW	9	sp|O95864|FADS2_HUMAN Acyl-CoA 6-desaturase	101504000	10097200	0.979	31.7	45.4	EVSVPTFSW	0.9021	0.0074	0.4056	0.0773	EVSVPTFSW	0.003	20.4718	0.058	65.2467	EVSVPTFSW	0.0079	5.059	0.0871	10.8508	EVSVPTFSW	0.0576	1.547	0.1657	3.1576	EVSVPTFSW	0.0083	4.3867	0.1387	11.5072	EVSVPTFSW	0.0083	5.8869	0.1501	12.6463
Homo sapiens	EVTDHNLHEL	10	U3 small nucleolar ribonucleoprotein protein IMP3	643917	153326	0.917	29.6	46.4	EVTDHNLHEL	0.3474	0.2804	0.2723	0.3364	EVTDHNLHEL	0.0011	31.9888	0.0587	64.6981	EVTDHNLHEL	0.0004	21.641	0.0315	48.4703	EVTDHNLHEL	0.0005	14.3108	0.0305	39.9341	EVTDHNLHEL	0.0028	7.3853	0.1109	15.7395	EVTDHNLHEL	0.0023	10.1657	0.1207	16.6215
Homo sapiens	EVTDLLASF	9	sp|Q6NXT1-2|ANR54_HUMAN Isoform 2 of Ankyrin repeat domain-containing protein 54	6597790	1083300	0.997	48	44.8	EVTDLLASF	0.9806	0.0015	0.7237	0.0064	EVTDLLASF	0.0013	29.8846	0.0453	75.5861	EVTDLLASF	0.0372	2.1412	0.1544	3.9412	EVTDLLASF	0.0121	3.4523	0.0861	8.6184	EVTDLLASF	0.0336	1.8963	0.28	3.235	EVTDLLASF	0.0137	4.6511	0.2106	7.5475
Homo sapiens	EVTEIISQF	9	sp|Q99996-1|AKAP9_HUMAN Isoform 1 of A-kinase anchor protein 9	83082900	2668390	0.987	34	45.3	EVTEIISQF	0.9915	0.0006	0.693	0.0071	EVTEIISQF	0.0026	21.8939	0.0425	77.9845	EVTEIISQF	0.081	1.2957	0.1365	4.9983	EVTEIISQF	0.0384	1.9219	0.0834	9.0672	EVTEIISQF	0.1082	0.776	0.2668	3.581	EVTEIISQF	0.0359	2.7937	0.1854	9.237
Homo sapiens	EVTHVSQLTW	10	sp|P15151-2|PVR_HUMAN Isoform Beta of Poliovirus receptor	5841220	958629	0.934	35	45.8	EVTHVSQLTW	0.7857	0.0246	0.3797	0.1015	EVTHVSQLTW	0.0005	45.1667	0.0695	56.8554	EVTHVSQLTW	0.001	13.8529	0.0507	25.3545	EVTHVSQLTW	0.0071	4.4688	0.1282	4.7943	EVTHVSQLTW	0.0003	18.3913	0.0846	21.9301	EVTHVSQLTW	0.0005	17.5465	0.1	20.7176
Homo sapiens	EVTTHILSQF	10	sp|Q9BR11|ZSWM1_HUMAN Zinc finger SWIM domain-containing protein 1	3869860	1036160	0.978	33.2	46.5	EVTTHILSQF	0.8093	0.0186	0.5065	0.0212	EVTTHILSQF	0.0004	48.0909	0.0595	64.057	EVTTHILSQF	0.0014	11.7951	0.0695	15.6353	EVTTHILSQF	0.0007	11.7853	0.0597	14.9557	EVTTHILSQF	0.0008	12.7212	0.1267	13.093	EVTTHILSQF	0.0008	14.7778	0.1305	15.1278
Homo sapiens	EVVAFIQHF	9	sp|Q5THJ4-2|VP13D_HUMAN Isoform 2 of Vacuolar protein sorting-associated protein 13D	7980755	1013546	0.994	47	46.2	EVVAFIQHF	0.9722	0.0021	0.6325	0.0085	EVVAFIQHF	0.0038	18.3926	0.0654	59.7003	EVVAFIQHF	0.0611	1.554	0.1687	3.3629	EVVAFIQHF	0.0322	2.1204	0.1344	4.4517	EVVAFIQHF	0.0589	1.2572	0.2963	2.8509	EVVAFIQHF	0.0128	4.803	0.1824	9.4546
Homo sapiens	EVVAGIKEY	9	Mortality factor 4-like protein 2	135250150	11362769	0.997	61	44.1	EVVAGIKEY	0.9808	0.0015	0.6711	0.0076	EVVAGIKEY	0.0023	23.2837	0.0464	74.6145	EVVAGIKEY	0.0832	1.2731	0.1593	3.7401	EVVAGIKEY	0.0425	1.8244	0.1001	6.9086	EVVAGIKEY	0.1268	0.6831	0.3172	2.4107	EVVAGIKEY	0.0606	1.9814	0.2293	6.5072
Homo sapiens	EVVAGIKEYF	10	Mortality factor 4-like protein 2	2.44385e+07	2.06677e+06	0.969	63.2	45.5	EVVAGIKEYF	0.828	0.016	0.4993	0.0228	EVVAGIKEYF	0.0004	46.1429	0.0524	69.7046	EVVAGIKEYF	0.0023	9.3202	0.0635	17.9739	EVVAGIKEYF	0.0014	8.9975	0.0681	12.2825	EVVAGIKEYF	0.0013	10.4814	0.1193	14.25	EVVAGIKEYF	0.0005	17.8023	0.1095	18.6622
Homo sapiens	EVVDFIQSKI	10	sp|O15355|PPM1G_HUMAN Protein phosphatase 1G	4491010	980037	0.994	63	45.3	EVVDFIQSKI	0.498	0.1363	0.4381	0.0539	EVVDFIQSKI	0.0009	35.5645	0.0696	56.7962	EVVDFIQSKI	0.0002	26.3333	0.0349	42.7803	EVVDFIQSKI	0.0006	12.84	0.0531	17.8187	EVVDFIQSKI	0.0007	13.5789	0.1321	12.3585	EVVDFIQSKI	0.0002	25.7	0.0696	30.0342
Homo sapiens	EVVDFSSHY	9	F-box/LRR-repeat protein 4	8.10021e+06	2.12165e+06	0.997	59.7	43.5	EVVDFSSHY	0.9884	0.0009	0.7196	0.0065	EVVDFSSHY	0.0053	15.3959	0.0684	57.653	EVVDFSSHY	0.1306	0.9275	0.2049	2.2151	EVVDFSSHY	0.0553	1.5864	0.1181	5.4041	EVVDFSSHY	0.1515	0.5932	0.3919	1.3353	EVVDFSSHY	0.0588	2.0267	0.2723	4.7391
Homo sapiens	EVVEKYEIY	9	sp|Q9BZD4|NUF2_HUMAN Kinetochore protein Nuf2	33010800	5646480	0.997	47.6	45.9	EVVEKYEIY	0.9457	0.0041	0.5907	0.0095	EVVEKYEIY	0.002	24.8791	0.0467	74.4044	EVVEKYEIY	0.0832	1.2739	0.1621	3.6223	EVVEKYEIY	0.0122	3.4392	0.0614	14.3536	EVVEKYEIY	0.0275	2.2022	0.2155	5.4772	EVVEKYEIY	0.0249	3.4319	0.1843	9.3195
Homo sapiens	EVVERLLSV	9	sp|Q27J81-2|INF2_HUMAN Isoform 2 of Inverted formin-2	24151065	1.49058e+06	0.985	41.8	43	EVVERLLSV	0.7449	0.0342	0.5956	0.0093	EVVERLLSV	0.0161	8.1605	0.1435	24.6304	EVVERLLSV	0.0032	7.9391	0.0689	15.8651	EVVERLLSV	0.0017	8.3862	0.0473	21.1658	EVVERLLSV	0.1835	0.5045	0.434	1.003	EVVERLLSV	0.0701	1.7994	0.2998	3.872
Homo sapiens	EVVERVLTF	9	sp|Q8NEZ5|FBX22_HUMAN F-box only protein 22	8.15923e+07	3340545	0.997	60.5	44.8	EVVERVLTF	0.9929	0.0005	0.7611	0.0055	EVVERVLTF	0.0099	10.9339	0.0652	59.8401	EVVERVLTF	0.1225	0.9736	0.1759	3.0978	EVVERVLTF	0.028	2.2794	0.0887	8.2516	EVVERVLTF	0.2876	0.2849	0.4025	1.2326	EVVERVLTF	0.2152	0.7145	0.3551	2.5919
Homo sapiens	EVVETTQVY	9	sp|Q15149|PLEC_HUMAN Plectin	136518000	2.83274e+06	0.975	44	45.5	EVVETTQVY	0.9838	0.0012	0.6955	0.007	EVVETTQVY	0.003	20.4086	0.048	73.2925	EVVETTQVY	0.2249	0.5874	0.2305	1.6913	EVVETTQVY	0.0496	1.6803	0.0948	7.4973	EVVETTQVY	0.159	0.5725	0.3717	1.5603	EVVETTQVY	0.1127	1.2754	0.3206	3.3374
Homo sapiens	EVVETTQVY	9	sp|Q15149-2|PLEC_HUMAN Isoform 2 of Plectin	7852585	2.83274e+06	0.975	44	45.5	EVVETTQVY	0.9838	0.0012	0.6955	0.007	EVVETTQVY	0.003	20.4086	0.048	73.2925	EVVETTQVY	0.2249	0.5874	0.2305	1.6913	EVVETTQVY	0.0496	1.6803	0.0948	7.4973	EVVETTQVY	0.159	0.5725	0.3717	1.5603	EVVETTQVY	0.1127	1.2754	0.3206	3.3374
Homo sapiens	EVVETTQVY	9	Isoform 2 of Plectin	3075340	2.83274e+06	0.975	44	45.5	EVVETTQVY	0.9838	0.0012	0.6955	0.007	EVVETTQVY	0.003	20.4086	0.048	73.2925	EVVETTQVY	0.2249	0.5874	0.2305	1.6913	EVVETTQVY	0.0496	1.6803	0.0948	7.4973	EVVETTQVY	0.159	0.5725	0.3717	1.5603	EVVETTQVY	0.1127	1.2754	0.3206	3.3374
Homo sapiens	EVVGALVTHI	10	sp|Q9BXW9-3|FACD2_HUMAN Isoform 3 of Fanconi anemia group D2 protein	3070760	1188670	0.982	31.9	40.6	EVVGALVTHI	0.3238	0.3172	0.409	0.0743	EVVGALVTHI	0.0006	42.0882	0.0816	49.1645	EVVGALVTHI	0.0001	34.5	0.0342	43.9232	EVVGALVTHI	0.0001	26.5	0.0463	21.8258	EVVGALVTHI	0.0002	21.1071	0.1096	15.9628	EVVGALVTHI	0	36.8	0.0655	31.7683
Homo sapiens	EVVGEQVTSY	10	sp|Q96KP4|CNDP2_HUMAN Cytosolic non-specific dipeptidase	46349400	5995490	0.988	34.1	44.8	EVVGEQVTSY	0.9601	0.003	0.6485	0.0081	EVVGEQVTSY	0.0007	38.9362	0.0324	86.3517	EVVGEQVTSY	0.0137	3.7692	0.0994	8.6867	EVVGEQVTSY	0.0042	5.6656	0.0525	18.0723	EVVGEQVTSY	0.0043	6.0968	0.1263	13.149	EVVGEQVTSY	0.0017	11.3271	0.092	22.7115
Homo sapiens	EVVGPEGMEKF	11	DCN1-like protein 5	8.82438e+06	1027100	0.997	56.8	45.7	EVVGPEGMEKF	0.7483	0.0336	0.3955	0.0858	EVVGPEGMEK	0.0003	53.046	0.0291	88.9702	EVVGPEGMEKF	0.0009	14.3957	0.0328	46.1807	EVVGPEGMEKF	0.0012	9.7199	0.0273	46.0565	EVVGPEGMEKF	0.0002	20.4242	0.0479	38.8383	EVVGPEGMEKF	0.0002	24.24	0.0489	40.4784
Homo sapiens	EVVGYLGGRW	10	sp|Q8N594|MPND_HUMAN MPN domain-containing protein	4346400	731094	0.969	55	46.3	EVVGYLGGRW	0.7357	0.036	0.6002	0.0092	EVVGYLGGRW	0.0001	80.2941	0.0346	84.6676	EVVGYLGGRW	0.0002	26.3333	0.0422	33.0842	EVVGYLGGRW	0.002	7.7652	0.1053	6.4057	EVVGYLGGRW	0.0001	31.25	0.0565	33.5517	EVVGYLGGRW	0	51	0.031	55.7882
Homo sapiens	EVVISGSTW	9	sp|O15344-2|TRI18_HUMAN Isoform 2 of E3 ubiquitin-protein ligase Midline-1	10258600	1683550	0.914	32.4	45.8	EVVISGSTW	0.9383	0.0047	0.5529	0.0125	EVVISGSTW	0.0005	45.1	0.0423	78.1391	EVVISGSTW	0.0113	4.1874	0.0835	11.6288	EVVISGSTW	0.0491	1.6891	0.1524	3.6304	EVVISGSTW	0.0065	4.9658	0.1561	9.6344	EVVISGSTW	0.0047	7.4908	0.1275	15.5751
Homo sapiens	EVVNLFLHF	9	sp|Q9H0C5|BTBD1_HUMAN BTB/POZ domain-containing protein 1	10882125	1181685	0.997	62.4	46	EVVNLFLHF	0.8802	0.0091	0.5023	0.0222	EVVNLFLHF	0.0031	20.1229	0.067	58.6335	EVVNLFLHF	0.0258	2.6595	0.1832	2.8437	EVVNLFLHF	0.0125	3.3995	0.1397	4.1825	EVVNLFLHF	0.0179	2.8581	0.2412	4.3936	EVVNLFLHF	0.0079	6.0211	0.1709	10.4621
Homo sapiens	EVVPEPVARW	10	sp|P27707|DCK_HUMAN Deoxycytidine kinase	13571876	732709	0.945	38.6	45.4	EVVPEPVARW	0.9417	0.0044	0.4822	0.0293	EVVPEPVARW	0.0005	45	0.031	87.4563	EVVPEPVARW	0.0014	11.6396	0.0403	35.3539	EVVPEPVARW	0.035	2.0155	0.1139	5.7023	EVVPEPVARW	0.001	11.7678	0.0746	25.314	EVVPEPVARW	0.0005	18.2647	0.0543	37.2397
Homo sapiens	EVVSEPFRSF	10	sp|Q13200|PSMD2_HUMAN 26S proteasome non-ATPase regulatory subunit 2	28090060	1.98524e+06	0.94	46.2	46.1	EVVSEPFRSF	0.9236	0.0058	0.5692	0.0099	EVVSEPFRSF	0.002	24.7912	0.068	57.9207	EVVSEPFRSF	0.0041	6.9535	0.0859	11.1102	EVVSEPFRSF	0.006	4.8435	0.0812	9.4299	EVVSEPFRSF	0.0144	3.226	0.1923	6.7617	EVVSEPFRSF	0.008	5.9881	0.1946	8.5955
Homo sapiens	EVVSVLHVF	9	sp|Q9BPX7-2|CG025_HUMAN Isoform 2 of UPF0415 protein C7orf25	13447200	1444720	0.98	35.2	44.3	EVVSVLHVF	0.9766	0.0018	0.685	0.0073	EVVSVLHVF	0.0024	22.8996	0.0613	62.7203	EVVSVLHVF	0.1048	1.0936	0.2313	1.6781	EVVSVLHVF	0.0227	2.4832	0.1097	6.0236	EVVSVLHVF	0.0861	0.9331	0.3188	2.38	EVVSVLHVF	0.0403	2.5824	0.2547	5.3958
Homo sapiens	EVVTTIPTI	9	Isoform 2 of ADP-ribosylation factor-like protein 1	2511920	491112	0.915	27.3	43.7	EVVTTIPTI	0.7215	0.0386	0.4904	0.0248	EVVTTIPTI	0.007	13.2761	0.1247	30.0523	EVVTTIPTI	0.0025	8.8441	0.063	18.2057	EVVTTIPTI	0.0024	7.2593	0.0569	16.0808	EVVTTIPTI	0.0238	2.4088	0.2676	3.5585	EVVTTIPTI	0.0065	6.5507	0.1739	10.186
Homo sapiens	EVYAGSHQY	9	Golgi resident protein GCP60	2312265	281834	0.943	50.8	43.7	EVYAGSHQY	0.9854	0.0011	0.6235	0.0087	EVYAGSHQY	0.0417	4.2083	0.1259	29.6622	EVYAGSHQY	0.2435	0.5545	0.2519	1.3876	EVYAGSHQY	0.1216	1.0478	0.1438	3.9802	EVYAGSHQY	0.3574	0.2125	0.4736	0.7554	EVYAGSHQY	0.2313	0.661	0.3798	2.1555
Homo sapiens	EVYDDFLHY	9	sp|P53634|CATC_HUMAN Dipeptidyl peptidase 1	5766062	802606	0.977	58.8	42.9	EVYDDFLHY	0.9779	0.0017	0.6174	0.0088	EVYDDFLHY	0.0391	4.4136	0.105	37.469	EVYDDFLHY	0.1915	0.6799	0.2509	1.3983	EVYDDFLHY	0.1252	1.0293	0.1622	3.2771	EVYDDFLHY	0.3287	0.2428	0.4713	0.7676	EVYDDFLHY	0.1529	0.9825	0.3443	2.8223
Homo sapiens	EVYDPTTNAW	10	Isoform 2 of Kelch-like protein 2	5962910	561080	0.916	22.7	43.6	EVYDPTTNAW	0.9694	0.0023	0.5713	0.0099	EVYDPTTNAW	0.0021	24.1758	0.059	64.4871	EVYDPTTNAW	0.0173	3.3225	0.0905	10.2011	EVYDPTTNAW	0.092	1.2168	0.1506	3.7018	EVYDPTTNAW	0.0119	3.568	0.1771	7.8144	EVYDPTTNAW	0.0028	9.2892	0.1192	16.8634
Homo sapiens	EVYPFGIVGM	10	sp|O75534-2|CSDE1_HUMAN Isoform 2 of Cold shock domain-containing protein E1	1.31878e+07	779608	0.918	36.2	45.8	EVYPFGIVGM	0.6956	0.0466	0.409	0.0743	EVYPFGIVGM	0.0035	19.065	0.1008	39.3621	EVYPFGIVGM	0.001	13.6176	0.0907	10.1533	EVYPFGIVGM	0.0007	12.224	0.0576	15.7916	EVYPFGIVGM	0.007	4.7844	0.2527	4.0022	EVYPFGIVGM	0.0019	10.9625	0.1775	9.8631
Homo sapiens	EVYTEEDAASY	11	Isoform 2 of cAMP-dependent protein kinase type I-alpha regulatory subunit	6.96774e+07	5.6762e+06	0.997	56.2	40.1	EVYTEEDAASY	0.7989	0.02	0.4005	0.0816	EVYTEEDAASY	0.0005	44.6452	0.0311	87.3784	EVYTEEDAASY	0.0107	4.3135	0.1079	7.5612	EVYTEEDAASY	0.002	7.722	0.0449	22.8812	EVYTEEDAASY	0.0015	9.9429	0.1012	17.636	EVYTEEDAASY	0.0005	17.6977	0.0872	24.0258
Homo sapiens	EVYVSRPSHF	10	sp|P52630-4|STAT2_HUMAN Isoform 2 of Signal transducer and activator of transcription 2	16429700	3546290	0.981	40.8	46.7	EVYVSRPSHF	0.7247	0.038	0.398	0.0837	EVYVSRPSHF	0.0039	18.1062	0.1099	35.4616	EVYVSRPSHF	0.002	9.9062	0.0813	12.1487	EVYVSRPSHF	0.0026	6.9277	0.074	10.8843	EVYVSRPSHF	0.0062	5.0904	0.1654	8.7643	EVYVSRPSHF	0.0031	8.9862	0.1396	13.9081
Homo sapiens	FAADIISVL	9	sp|Q13200|PSMD2_HUMAN 26S proteasome non-ATPase regulatory subunit 2	9400110	747323	0.995	35.2	42.1	FAADIISVL	0.4704	0.1515	0.3615	0.1165	FAADIISVL	0.0073	12.9781	0.0921	43.458	FAADIISVL	0.0181	3.2465	0.1427	4.5965	FAADIISVL	0.0038	5.8956	0.0637	13.614	FAADIISVL	0.9805	0.0016	0.9207	0.0052	FAADIISVL	0.926	0.0082	0.8734	0.0081
Homo sapiens	FAFEHSEEY	9	sp|Q9BQ70|TCF25_HUMAN Transcription factor 25	8943220	1993600	0.992	35.1	40.2	FAFEHSEEY	0.7805	0.0261	0.4562	0.0421	FAFEHSEEY	0.0208	6.8934	0.1169	32.7989	FAFEHSEEY	0.488	0.2558	0.445	0.286	FAFEHSEEY	0.063	1.4685	0.1495	3.7479	FAFEHSEEY	0.976	0.002	0.8936	0.007	FAFEHSEEY	0.9809	0.0021	0.8877	0.0072
Homo sapiens	FAFFDPVMY	9	sp|O95071-2|UBR5_HUMAN Isoform 2 of E3 ubiquitin-protein ligase UBR5	3358760	502124	0.966	31.5	43.4	FAFFDPVMY	0.4462	0.1693	0.2598	0.381	FAFFDPVMY	0.0078	12.4818	0.1048	37.578	FAFFDPVMY	0.115	1.0208	0.3245	0.7508	FAFFDPVMY	0.0068	4.5533	0.1165	5.5114	FAFFDPVMY	0.789	0.0229	0.823	0.0173	FAFFDPVMY	0.728	0.0739	0.8014	0.025
Homo sapiens	FAFLRQEL	8	sp|Q16654|PDK4_HUMAN [Pyruvate dehydrogenase (acetyl-transferring)] kinase isozyme 4, mitochondrial	8745240	1.04944e+06	0.927	34.6	44.1	FAFLRQEL	0.0028	10.3548	0.043	14.409	FAFLRQEL	0.0018	26.4595	0.081	49.4958	FAFLRQEL	0.0054	6.1102	0.0966	9.1014	FAFLRQEL	0.0001	24.6667	0.0273	46.1913	FAFLRQEL	0.7495	0.0291	0.7009	0.096	FAFLRQEL	0.9046	0.0113	0.7794	0.0414
Homo sapiens	FAFPLHVDY	9	sp|Q8TDY4-2|ASAP3_HUMAN Isoform 2 of Arf-GAP with SH3 domain, ANK repeat and PH domain-containing protein 3	7857740	1238220	0.997	68.4	46.3	FAFPLHVDY	0.3761	0.2402	0.2168	0.6432	FAFPLHVDY	0.0153	8.4126	0.1247	30.0435	FAFPLHVDY	0.2358	0.5681	0.3943	0.4129	FAFPLHVDY	0.015	3.0879	0.1113	5.8994	FAFPLHVDY	0.9089	0.0076	0.8577	0.0094	FAFPLHVDY	0.8429	0.0291	0.8229	0.0163
Homo sapiens	FAFTPSRIY	9	sp|O60337-5|MARH6_HUMAN Isoform 2 of E3 ubiquitin-protein ligase MARCH6	3638170	903243	0.986	34.5	46.1	FAFTPSRIY	0.4371	0.176	0.2128	0.6766	FAFTPSRIY	0.0423	4.1645	0.1723	18.4745	FAFTPSRIY	0.1142	1.0261	0.2555	1.3452	FAFTPSRIY	0.0164	2.9513	0.0977	7.1712	FAFTPSRIY	0.963	0.0031	0.8837	0.0077	FAFTPSRIY	0.9625	0.0042	0.8657	0.0086
Homo sapiens	FAIDPHLLLSV	11	sp|Q29RF7|PDS5A_HUMAN Sister chromatid cohesion protein PDS5 homolog A	24320200	1484460	0.997	49.4	42.7	FAIDPHLLLSV	0.0142	4.5377	0.0832	4.9628	FAIDPHLLLSV	0.0023	23.3077	0.0819	49.01	FAIDPHLLLSV	0.0001	37.1667	0.0446	30.6134	FAIDPHLLLSV	0.0001	30.8571	0.0315	38.1726	FAIDPHLLLSV	0.2235	0.3906	0.5681	0.3715	FAIDPHLLLSV	0.098	1.4122	0.4455	1.333
Homo sapiens	FAISILQQI	9	sp|P60842-2|IF4A1_HUMAN Isoform 2 of Eukaryotic initiation factor 4A-I	6494150	1122500	0.936	27.1	41.5	FAISILQQI	0.2409	0.4756	0.2497	0.4267	FAISILQQI	0.0124	9.568	0.133	27.5054	FAISILQQI	0.0033	7.7816	0.0872	10.8317	FAISILQQI	0.0019	7.9409	0.0718	11.3846	FAISILQQI	0.8567	0.0126	0.8465	0.0105	FAISILQQI	0.505	0.2163	0.7049	0.1246
Homo sapiens	FANSRDTSF	9	Fatty acid synthase	1797350	1073290	0.994	40.4	43.5	FANSRDTSF	0.2406	0.4762	0.2126	0.6786	FANSRDTSF	0.0042	17.3361	0.0887	45.2407	FANSRDTSF	0.0352	2.222	0.1587	3.7632	FANSRDTSF	0.0059	4.8688	0.0698	11.8345	FANSRDTSF	0.7886	0.023	0.7872	0.0324	FANSRDTSF	0.9611	0.0043	0.8682	0.0084
Homo sapiens	FAQDVGRMF	9	sp|Q13263|TIF1B_HUMAN Transcription intermediary factor 1-beta	3.3508e+07	2.12513e+06	0.986	55.8	44.6	FAQDVGRMF	0.2548	0.4466	0.1692	1.2326	FAQDVGRMF	0.0024	23.0144	0.0533	68.9646	FAQDVGRMF	0.0326	2.3249	0.1624	3.6103	FAQDVGRMF	0.0132	3.3102	0.0745	10.7765	FAQDVGRMF	0.8465	0.0137	0.7722	0.04	FAQDVGRMF	0.9054	0.0111	0.7803	0.0407
Homo sapiens	FAQGNVRLF	9	sp|Q7L5A8|FA2H_HUMAN Fatty acid 2-hydroxylase	15520600	2245230	0.997	63.3	44.5	FAQGNVRLF	0.2674	0.4202	0.2272	0.5633	FAQGNVRLF	0.0027	21.447	0.0846	47.4412	FAQGNVRLF	0.0217	2.9285	0.1549	3.9226	FAQGNVRLF	0.0091	3.9688	0.0861	8.6202	FAQGNVRLF	0.843	0.0141	0.8026	0.0244	FAQGNVRLF	0.9171	0.0092	0.8204	0.0173
Homo sapiens	FASGLIHRV	9	sp|Q8N6L1-2|KTAP2_HUMAN Isoform 2 of Keratinocyte-associated protein 2	38023120	8.13413e+06	0.997	77	43.7	FASGLIHRV	0.1179	0.9974	0.1667	1.2765	FASGLIHRV	0.0101	10.8041	0.1196	31.8148	FASGLIHRV	0.0022	9.4881	0.0743	14.0379	FASGLIHRV	0.0017	8.3882	0.0455	22.3996	FASGLIHRV	0.9239	0.0064	0.8288	0.0155	FASGLIHRV	0.7155	0.0774	0.691	0.1449
Homo sapiens	FASHVSPEV	9	sp|Q9NP61-2|ARFG3_HUMAN Isoform 2 of ADP-ribosylation factor GTPase-activating protein 3	3727600	581617	0.992	62.1	44.8	FASHVSPEV	0.0318	2.7956	0.1181	2.5923	FASHVSPEV	0.007	13.2794	0.1588	21.0822	FASHVSPEV	0.0017	10.6496	0.0867	10.9353	FASHVSPEV	0.0005	13.5263	0.0482	20.5305	FASHVSPEV	0.8261	0.0166	0.8546	0.0096	FASHVSPEV	0.7471	0.0671	0.8159	0.0191
Homo sapiens	FASTILHLV	9	sp|P61803|DAD1_HUMAN Dolichyl-diphosphooligosaccharide--protein glycosyltransferase subunit DAD1	17337150	1820412	0.982	49.2	43.9	FASTILHLV	0.0484	2.1121	0.143	1.7598	FASTILHLV	0.0108	10.3637	0.183	16.6619	FASTILHLV	0.0018	10.359	0.099	8.7478	FASTILHLV	0.0006	12.76	0.0685	12.1699	FASTILHLV	0.8119	0.019	0.8263	0.0163	FASTILHLV	0.5906	0.1459	0.7477	0.0692
Homo sapiens	FATPFLVVR	9	sp|P15954|COX7C_HUMAN Cytochrome c oxidase subunit 7C, mitochondrial	7392490	643002	0.987	67.6	41.3	FATPFLVVR	0.0109	5.2382	0.0576	9.1685	FATPFLVVR	0.0152	8.4307	0.1295	28.5429	FATPFLVVR	0.0027	8.5338	0.0897	10.3449	FATPFLVVR	0.0002	20.4167	0.0321	37.2656	FATPFLVVR	0.0773	1.0127	0.3883	1.3787	FATPFLVVR	0.0507	2.255	0.3618	2.4605
Homo sapiens	FATPVFITK	9	sp|Q8IY34|S15A3_HUMAN Solute carrier family 15 member 3	4157530	615280	0.9	22.8	41.9	FATPVFITK	0.0168	4.1203	0.0619	8.2139	FATPVFITK	0.2437	0.685	0.3333	4.5167	FATPVFITK	0.0035	7.5161	0.0908	10.1397	FATPVFITK	0.0004	15.8387	0.0377	29.6203	FATPVFITK	0.1614	0.5658	0.4524	0.8696	FATPVFITK	0.1508	0.9937	0.4653	1.1413
Homo sapiens	FAWPKILKI	9	Band 4.1-like protein 1	1058210	173812	0.933	24.8	37.1	FAWPKILKI	0.1022	1.1421	0.0994	3.5873	FAWPKILKI	0.0852	2.3364	0.1886	15.7988	FAWPKILKI	0.0099	4.4808	0.0921	9.8892	FAWPKILKI	0.0031	6.4159	0.0604	14.7041	FAWPKILKI	0.9153	0.0071	0.8175	0.019	FAWPKILKI	0.8459	0.0284	0.7735	0.0456
Homo sapiens	FAYDGKDYLTL	11	sp|P13747|HLAE_HUMAN HLA class I histocompatibility antigen, alpha chain E	4913700	531376	0.985	34.1	46.4	FAYDGKDYLTL	0.0137	4.6433	0.0652	7.5319	FAYDGKDYLTL	0.0027	21.803	0.0644	60.4324	FAYDGKDYLTL	0.0009	14.2014	0.0597	19.759	FAYDGKDYLTL	0.0003	17.3171	0.0336	34.8628	FAYDGKDYLTL	0.5258	0.0953	0.6539	0.1546	FAYDGKDYLTL	0.5379	0.1864	0.6449	0.2477
Homo sapiens	FAYPAIRYL	9	sp|P51398-2|RT29_HUMAN Isoform 2 of 28S ribosomal protein S29, mitochondrial	2.48546e+07	1.25305e+06	0.995	51	44.5	FAYPAIRYL	0.3285	0.3089	0.2124	0.6805	FAYPAIRYL	0.105	1.8835	0.2522	8.8584	FAYPAIRYL	0.0171	3.3375	0.1277	5.6451	FAYPAIRYL	0.0055	5.0067	0.0639	13.5426	FAYPAIRYL	0.9962	0.0003	0.9431	0.0038	FAYPAIRYL	0.9814	0.0021	0.9048	0.0061
Homo sapiens	FEAPIKLVF	9	sp|Q8TCT9-5|HM13_HUMAN Isoform 5 of Minor histocompatibility antigen H13	8503305	1794435	0.997	50.8	42.5	FEAPIKLVF	0.0766	1.4739	0.079	5.4486	FEAPIKLVF	0.0009	35.8226	0.0324	86.3541	FEAPIKLVF	0.9884	0.0038	0.8057	0.0089	FEAPIKLVF	0.9078	0.0621	0.4839	0.2484	FEAPIKLVF	0.1025	0.8091	0.3287	2.1935	FEAPIKLVF	0.0773	1.6708	0.2983	3.9113
Homo sapiens	FEDETVRKF	9	sp|P29728-2|OAS2_HUMAN Isoform p69 of 2'-5'-oligoadenylate synthase 2	7316380	3454850	0.997	49.2	46	FEDETVRKF	0.0853	1.3481	0.0589	8.8572	FEDETVRKF	0.0015	28.1732	0.0169	95.9094	FEDETVRKF	0.9376	0.0231	0.5566	0.1049	FEDETVRKF	0.9364	0.0442	0.3825	0.5435	FEDETVRKF	0.038	1.7473	0.1282	12.8712	FEDETVRKF	0.044	2.4441	0.1411	13.7183
Homo sapiens	FEFIIPESY	9	sp|Q86T24|KAISO_HUMAN Transcriptional regulator Kaiso	5673860	642944	0.977	31.9	46	FEFIIPESY	0.0709	1.5686	0.0717	6.4281	FEFIIPESY	0.0012	31.5955	0.0353	84.0339	FEFIIPESY	0.9925	0.0025	0.808	0.0088	FEFIIPESY	0.8738	0.0798	0.5042	0.2039	FEFIIPESY	0.0457	1.5193	0.2791	3.2579	FEFIIPESY	0.0177	4.0996	0.2205	6.9729
Homo sapiens	FEHIVTQF	8	sp|P43490|NAMPT_HUMAN Nicotinamide phosphoribosyltransferase	2989430	629226	0.938	28.4	45.7	FEHIVTQF	0.0039	8.8591	0.0279	25.7679	FEHIVTQF	0.0001	71.0714	0.0242	92.5035	FEHIVTQF	0.9744	0.0084	0.6279	0.0474	FEHIVTQF	0.3115	0.5703	0.2195	1.9041	FEHIVTQF	0.0025	7.8681	0.077	24.4164	FEHIVTQF	0.0014	12.1384	0.0695	30.0836
Homo sapiens	FEYEFIYKH	9	sp|Q63HN8-4|RN213_HUMAN Isoform 2 of E3 ubiquitin-protein ligase RNF213	11058000	4520420	0.936	28.9	45.4	FEYEFIYKH	0.0136	4.6511	0.0388	16.6974	FEYEFIYKH	0.0025	22.2795	0.0398	80.3089	FEYEFIYKH	0.9116	0.0357	0.7102	0.0204	FEYEFIYKH	0.356	0.5124	0.3038	0.9479	FEYEFIYKH	0.0159	3.0379	0.1711	8.2906	FEYEFIYKH	0.0028	9.3649	0.1108	18.4178
Homo sapiens	FFAVRESL	8	sp|P23378|GCSP_HUMAN Glycine dehydrogenase (decarboxylating), mitochondrial	20081200	1663910	0.92	25.2	44.4	FFAVRESL	0.0004	22.5577	0.0269	26.9522	FFAVRESL	0.0005	45.4667	0.0646	60.2833	FFAVRESL	0.001	13.9882	0.0651	17.2892	FFAVRESL	0	39.5	0.0185	69.5665	FFAVRESL	0.0118	3.5753	0.2277	4.9132	FFAVRESL	0.0316	2.9932	0.2628	5.0793
Homo sapiens	FGATLSQEGL	10	E3 ubiquitin-protein ligase RNF167	4.69356e+07	3506625	0.993	50	45.6	FGATLSQEGL	0.0003	25.303	0.0356	18.8503	FGATLSQEGL	0.0003	54.4253	0.0595	64.127	FGATLSQEGL	0	49	0.0336	44.8976	FGATLSQEGL	0	58.75	0.0284	43.7741	FGATLSQEGL	0.001	11.8294	0.1968	6.4737	FGATLSQEGL	0.0054	7.127	0.2809	4.4462
Homo sapiens	FGGLGYGYSCGC	12	sp|Q3SYF9|KR197_HUMAN Keratin-associated protein 19-7	1647330	348797	0.967	21.1	36.2	FGGLGYGYSCGC	0	100	0.0055	90.6741	FGGLGYGYSCGC	0	98	0.0388	81.0836	FGGLGYGYSCGC	0	100	0.0145	88.1017	FGGLGYGYSCGC	0	95	0.0145	81.9238	FGGLGYGYSCGC	0	100	0.0278	58.2497	FGGLGYGYSCGC	0	100	0.0197	70.8589
Homo sapiens	FHSAVSLDP	9	sp|Q9Y3F4-2|STRAP_HUMAN Isoform 2 of Serine-threonine kinase receptor-associated protein	9345730	1937890	0.97	30.3	44.8	FHSAVSLDP	0	77.5	0.0101	68.1385	FHSAVSLDP	0.0002	61.4286	0.05	71.7091	FHSAVSLDP	0.0002	26.1429	0.061	19.117	FHSAVSLDP	0.0001	33.25	0.0402	26.9608	FHSAVSLDP	0	34.4	0.0457	40.4119	FHSAVSLDP	0	53	0.0387	48.2144
Homo sapiens	FIGGFFATVV	10	Phosphatidate cytidylyltransferase 2	2517900	351065	0.93	28.9	45.1	FIGGFFATVV	0.0001	35.3	0.052	10.8201	FIGGFFATVV	0.0001	72.3214	0.0913	43.8328	FIGGFFATVV	0	85	0.0397	35.9596	FIGGFFATVV	0	95	0.0311	38.9495	FIGGFFATVV	0.0002	21.3571	0.2193	5.2967	FIGGFFATVV	0	36	0.1487	12.8088
Homo sapiens	FIIDDKGILRQI	12	sp|Q13162|PRDX4_HUMAN Peroxiredoxin-4	8307510	1827920	0.997	69.2	42	FIIDDKGILRQI	0.0025	10.8014	0.0875	4.5493	FIIDDKGILRQI	0.0004	45.9333	0.0739	53.8802	FIIDDKGILRQI	0	60	0.0233	66.1405	FIIDDKGILRQI	0	52.5	0.0209	62.314	FIIDDKGILRQI	0.0012	10.7051	0.1804	7.5758	FIIDDKGILRQI	0.0001	26.6111	0.0927	22.5265
Homo sapiens	FILSQQQEL	9	sp|Q9H1M0|N62CL_HUMAN Nucleoporin-62 C-terminal-like protein	14897300	3294300	0.972	35.2	45.8	FILSQQQEL	0.0444	2.2514	0.0935	4.0125	FILSQQQEL	0.0035	19.1102	0.0781	51.2294	FILSQQQEL	0.0011	13.3176	0.0482	27.3565	FILSQQQEL	0.0005	14.2973	0.0239	54.2514	FILSQQQEL	0.1822	0.5082	0.4583	0.8374	FILSQQQEL	0.2946	0.4907	0.5076	0.8393
Homo sapiens	FIRDPLTL	8	sp|P48506|GSH1_HUMAN Glutamate--cysteine ligase catalytic subunit	2361750	969480	0.969	33.3	42.7	FIRDPLTL	0.0077	6.3236	0.0529	10.517	FIRDPLTL	0.0071	13.2306	0.1064	36.8739	FIRDPLTL	0.0007	16.4505	0.0379	38.3466	FIRDPLTL	0.0001	33.25	0.0153	79.4683	FIRDPLTL	0.1463	0.6102	0.3564	1.7519	FIRDPLTL	0.21	0.7331	0.3841	2.0829
Homo sapiens	FITDKISSF	9	sp|Q86U38-2|NOP9_HUMAN Isoform 2 of Nucleolar protein 9	7641130	1432690	0.991	45.4	45.6	FITDKISSF	0.7767	0.0273	0.4738	0.0332	FITDKISSF	0.0031	20.2558	0.05	71.6893	FITDKISSF	0.0147	3.6217	0.1007	8.4915	FITDKISSF	0.0028	6.7415	0.0377	29.5558	FITDKISSF	0.4816	0.114	0.6377	0.19	FITDKISSF	0.5324	0.1912	0.6122	0.3544
Homo sapiens	FIVDARPAM	9	sp|Q9UNZ2-4|NSF1C_HUMAN Isoform 2 of NSFL1 cofactor p47	17413900	3198240	0.995	43.2	46	FIVDARPAM	0.2717	0.4113	0.345	0.1365	FIVDARPAM	0.0048	16.3182	0.1001	39.6489	FIVDARPAM	0.0032	7.9276	0.1075	7.6061	FIVDARPAM	0.0002	20.0417	0.0282	44.3326	FIVDARPAM	0.3026	0.2696	0.6423	0.1798	FIVDARPAM	0.3478	0.3952	0.6368	0.2744
Homo sapiens	FLENVIRDAV	10	sp|P62805|H4_HUMAN Histone H4	10289000	1147000	0.997	57.5	46.2	FLENVIRDAV	0.0001	34.75	0.037	17.8691	FLENVIRDAV	0.0001	70.8929	0.0774	51.6703	FLENVIRDAV	0.0016	11.2261	0.1949	2.4576	FLENVIRDAV	0.0005	13.5158	0.1469	3.854	FLENVIRDAV	0.0002	23	0.1609	9.169	FLENVIRDAV	0.0001	30	0.1268	15.6689
Homo sapiens	FLKDVGIEDNQ	11	sp|Q96E29-2|MTEF3_HUMAN Isoform 2 of Transcription termination factor 3, mitochondrial	93966600	7341780	0.912	31.1	46.4	FLKDVGIEDNQ	0	54.5455	0.0085	75.3823	FLKDVGIEDNQ	0.0002	58.7121	0.03	88.2772	FLKDVGIEDNQ	0	53.5	0.0193	76.1496	FLKDVGIEDNQ	0	70	0.0107	92.3449	FLKDVGIEDNQ	0	49	0.0299	55.4612	FLKDVGIEDNQ	0	54	0.0212	68.4553
Homo sapiens	FNVIPTLA	8	sp|Q9NP58-4|ABCB6_HUMAN Isoform 2 of ATP-binding cassette sub-family B member 6, mitochondrial	38467900	1146020	0.989	31.9	45.1	FNVIPTLA	0	67.5	0.0106	65.652	FNVIPTLA	0.0003	49.5714	0.0675	58.249	FNVIPTLA	0.0004	21.1282	0.0429	32.3422	FNVIPTLA	0	58.75	0.0198	65.5495	FNVIPTLA	0.0001	26.6923	0.0572	33.211	FNVIPTLA	0.0001	28.9231	0.0548	36.9402
Homo sapiens	FRGGLGGGYGGASG	14	Isoform 2 of Keratin, type II cytoskeletal 8	742504	199666	0.982	45.6	45.2	FRGGLGGGYGGASG	0	100	0.0061	87.7215	FRGGLGGGYGGASG	0	99.5	0.0231	93.2721	FRGGLGGGYGGASG	0	100	0.012	93.276	FRGGLGGGYGGASG	0	100	0.0103	93.0949	FRGGLGGGYGGASG	0	100	0.0103	88.7103	FRGGLGGGYGGASG	0	100	0.0079	92.5009
Homo sapiens	FSAGEPRVL	9	sp|Q9BRA0-2|LSMD1_HUMAN Isoform 2 of N-alpha-acetyltransferase 38, NatC auxiliary subunit	22100500	2237460	0.991	35.7	45.5	FSAGEPRVL	0.0383	2.458	0.0973	3.733	FSAGEPRVL	0.0043	17.2822	0.0792	50.5473	FSAGEPRVL	0.0016	11.2403	0.0468	28.5912	FSAGEPRVL	0.0008	11.3252	0.026	49.1224	FSAGEPRVL	0.8372	0.0148	0.7601	0.0446	FSAGEPRVL	0.9046	0.0113	0.7824	0.0392
Homo sapiens	FSFLKDNST	9	sp|Q9BXT5|TEX15_HUMAN Testis-expressed protein 15	13648100	3062530	0.997	42.1	44.9	FSFLKDNST	0.0003	24.9487	0.0349	19.3515	FSFLKDNST	0.0017	27.1385	0.1555	21.7979	FSFLKDNST	0.0002	29.5	0.0499	25.9742	FSFLKDNST	0	51.25	0.0191	67.8083	FSFLKDNST	0.0147	3.1812	0.3819	1.4498	FSFLKDNST	0.0241	3.4891	0.4152	1.6603
Homo sapiens	FSFVRVISL	9	sp|Q9BVK2-2|ALG8_HUMAN Isoform 2 of Probable dolichyl pyrophosphate Glc1Man9GlcNAc2 alpha-1,3-glucosyltransferase	1.07454e+07	1.71918e+06	0.98	55.6	41	FSFVRVISL	0.094	1.2293	0.1457	1.6893	FSFVRVISL	0.0977	2.0172	0.3363	4.418	FSFVRVISL	0.0049	6.4272	0.1179	6.5132	FSFVRVISL	0.0003	18.125	0.0397	27.4248	FSFVRVISL	0.8669	0.0115	0.8605	0.0092	FSFVRVISL	0.859	0.0252	0.8564	0.0092
Homo sapiens	FSGIRNISF	9	sp|O14672|ADA10_HUMAN Disintegrin and metalloproteinase domain-containing protein 10	5381140	1808890	0.913	30.1	44.4	FSGIRNISF	0.0209	3.6201	0.0864	4.6518	FSGIRNISF	0.004	17.89	0.126	29.6514	FSGIRNISF	0.0046	6.5938	0.0988	8.7801	FSGIRNISF	0.0003	16.7959	0.0356	32.1298	FSGIRNISF	0.171	0.5391	0.5154	0.5582	FSGIRNISF	0.6743	0.0968	0.738	0.0791
Homo sapiens	FSMYKPITY	9	sp|Q68CL5-4|TPGS2_HUMAN Isoform 4 of Tubulin polyglutamylase complex subunit 2	2331970	701467	0.997	51.5	46.2	FSMYKPITY	0.409	0.197	0.2473	0.4398	FSMYKPITY	0.0915	2.1756	0.2393	9.9238	FSMYKPITY	0.1081	1.0705	0.2659	1.2317	FSMYKPITY	0.0071	4.4467	0.0939	7.6056	FSMYKPITY	0.9038	0.0081	0.8529	0.0097	FSMYKPITY	0.9782	0.0024	0.9102	0.0057
Homo sapiens	FSQDHLVIY	9	sp|Q9BW91-2|NUDT9_HUMAN Isoform 2 of ADP-ribose pyrophosphatase, mitochondrial	21260700	1301290	0.979	37.4	46.6	FSQDHLVIY	0.3359	0.2967	0.2517	0.4154	FSQDHLVIY	0.023	6.4234	0.1468	23.8197	FSQDHLVIY	0.0583	1.5947	0.2171	1.9334	FSQDHLVIY	0.0084	4.1233	0.0749	10.6897	FSQDHLVIY	0.8257	0.0166	0.783	0.0345	FSQDHLVIY	0.9137	0.0096	0.8211	0.017
Homo sapiens	FSSSMSESSAGT	12	sp|Q02505-4|MUC3A_HUMAN Isoform 4 of Mucin-3A	2837960	620152	0.911	24.8	37	FSSSMSESSAGT	0	85	0.0168	44.6872	FSSSMSESSAGT	0	88.2143	0.0704	56.2107	FSSSMSESSAGT	0	95	0.0202	73.8225	FSSSMSESSAGT	0	100	0.0246	52.5488	FSSSMSESSAGT	0	85	0.042	43.3317	FSSSMSESSAGT	0	70	0.0465	42.0611
Homo sapiens	FSVDSPRIY	9	sp|Q9Y2U8|MAN1_HUMAN Inner nuclear membrane protein Man1	8288335	1.40919e+06	0.973	46.5	45.5	FSVDSPRIY	0.3234	0.318	0.2027	0.7821	FSVDSPRIY	0.0113	10.1	0.086	46.7055	FSVDSPRIY	0.0365	2.1716	0.1401	4.7685	FSVDSPRIY	0.0136	3.2646	0.0665	12.7292	FSVDSPRIY	0.9033	0.0081	0.813	0.0205	FSVDSPRIY	0.9284	0.0079	0.8115	0.0208
Homo sapiens	FTADFVRQL	9	sp|Q96Q15-2|SMG1_HUMAN Isoform 2 of Serine/threonine-protein kinase SMG1	8136330	2009300	0.997	41.7	45	FTADFVRQL	0.569	0.103	0.374	0.1062	FTADFVRQL	0.0614	3.1036	0.1704	18.837	FTADFVRQL	0.0082	4.9529	0.0813	12.1372	FTADFVRQL	0.0034	6.2444	0.0493	19.9038	FTADFVRQL	0.971	0.0024	0.8696	0.0086	FTADFVRQL	0.9313	0.0076	0.806	0.0231
Homo sapiens	FTAGPDEVRAW	11	sp|Q9NTK5-2|OLA1_HUMAN Isoform 2 of Obg-like ATPase 1	18964400	1706520	0.997	62.7	46.3	FTAGPDEVRAW	0.4776	0.1473	0.294	0.2584	FTAGPDEVRAW	0.0005	43.1875	0.0343	84.9077	FTAGPDEVRAW	0.0005	19.0545	0.0353	42.1551	FTAGPDEVRAW	0.0038	5.8913	0.0608	14.5667	FTAGPDEVRAW	0.0104	3.8697	0.1925	6.7538	FTAGPDEVRAW	0.0166	4.2382	0.1905	8.8774
Homo sapiens	FTGHMGKL	8	ATP synthase subunit beta, mitochondrial	1252580	300181	0.99	35	45.9	FTGHMGKL	0.0031	9.9112	0.088	4.5033	FTGHMGKL	0.0002	62.9592	0.0467	74.3663	FTGHMGKL	0	51	0.0198	74.9478	FTGHMGKL	0	65	0.0122	88.6676	FTGHMGKL	0.0134	3.3524	0.2377	4.5154	FTGHMGKL	0.0165	4.2506	0.2182	7.1024
Homo sapiens	FTHVLVPVW	9	sp|O95139-2|NDUB6_HUMAN Isoform 2 of NADH dehydrogenase [ubiquinone] 1 beta subcomplex subunit 6	3626490	832034	0.91	34.1	43.4	FTHVLVPVW	0.3369	0.2953	0.2824	0.2999	FTHVLVPVW	0.0047	16.3836	0.1286	28.8228	FTHVLVPVW	0.0054	6.1047	0.1206	6.2669	FTHVLVPVW	0.0032	6.3678	0.1062	6.3268	FTHVLVPVW	0.0862	0.9318	0.4445	0.9182	FTHVLVPVW	0.0718	1.7667	0.409	1.7357
Homo sapiens	FTSDPKPTI	9	sp|P00390-2|GSHR_HUMAN Isoform Cytoplasmic of Glutathione reductase, mitochondrial	4085800	3344460	0.948	28.8	45.5	FTSDPKPTI	0.1883	0.6308	0.1553	1.4811	FTSDPKPTI	0.0464	3.8789	0.1763	17.7565	FTSDPKPTI	0.001	13.8	0.0355	41.8261	FTSDPKPTI	0.001	10.5136	0.0244	53.0521	FTSDPKPTI	0.5968	0.0662	0.6161	0.24	FTSDPKPTI	0.6001	0.1409	0.5923	0.4216
Homo sapiens	FTVDDYSHY	9	sp|Q8NCM8-2|DYHC2_HUMAN Isoform 2 of Cytoplasmic dynein 2 heavy chain 1	5137310	1169120	0.994	36.5	40.1	FTVDDYSHY	0.8877	0.0085	0.629	0.0086	FTVDDYSHY	0.0046	16.5673	0.0757	52.7692	FTVDDYSHY	0.0209	2.9784	0.1549	3.9227	FTVDDYSHY	0.0089	4.0101	0.0839	8.9791	FTVDDYSHY	0.4855	0.1124	0.7041	0.091	FTVDDYSHY	0.3989	0.3247	0.6187	0.3335
Homo sapiens	FTVDQIRAI	9	Elongation factor 2	1.32129e+07	1.33629e+06	0.997	53.2	44.8	FTVDQIRAI	0.4953	0.1378	0.4936	0.0241	FTVDQIRAI	0.0127	9.3902	0.1389	25.8746	FTVDQIRAI	0.0018	10.5413	0.0598	19.7366	FTVDQIRAI	0.0012	9.4571	0.0432	24.2414	FTVDQIRAI	0.8325	0.0154	0.8241	0.017	FTVDQIRAI	0.5888	0.1468	0.6931	0.1418
Homo sapiens	FVAWNALLLL	10	sp|P26572|MGAT1_HUMAN Alpha-1,3-mannosyl-glycoprotein 2-beta-N-acetylglucosaminyltransferase	6706330	494983	0.936	21.8	41.3	FVAWNALLLL	0.0114	5.1283	0.152	1.5467	FVAWNALLLL	0.001	33.7887	0.1286	28.8228	FVAWNALLLL	0	48	0.0726	14.5631	FVAWNALLLL	0	48	0.0626	13.9576	FVAWNALLLL	0.0064	5.0129	0.4019	1.2387	FVAWNALLLL	0.0082	5.9237	0.4135	1.6798
Homo sapiens	FVEEEHQTW	9	sp|Q5H8A4-3|PIGG_HUMAN Isoform 3 of GPI ethanolamine phosphate transferase 2	31422900	5567420	0.997	47.4	43.3	FVEEEHQTW	0.5332	0.1188	0.2137	0.669	FVEEEHQTW	0.0013	30.5895	0.0299	88.3115	FVEEEHQTW	0.0122	3.9994	0.0806	12.3149	FVEEEHQTW	0.0469	1.7312	0.0859	8.6636	FVEEEHQTW	0.0703	1.0918	0.2692	3.5106	FVEEEHQTW	0.098	1.4122	0.2912	4.123
Homo sapiens	FVTEYTPRSW	10	sp|Q96LT4|SAMD8_HUMAN Sphingomyelin synthase-related protein 1	7353590	776857	0.997	49.9	45.8	FVTEYTPRSW	0.4192	0.1894	0.3038	0.229	FVTEYTPRSW	0.0004	45.8	0.0495	72.064	FVTEYTPRSW	0.0005	19.2909	0.0505	25.5151	FVTEYTPRSW	0.0033	6.2612	0.0807	9.537	FVTEYTPRSW	0.0109	3.7796	0.2339	4.666	FVTEYTPRSW	0.0092	5.625	0.233	6.332
Homo sapiens	FVYENPISL	9	sp|Q6NTF9-2|RHBD2_HUMAN Isoform 2 of Rhomboid domain-containing protein 2	21246900	708777	0.997	43.4	45.3	FVYENPISL	0.5935	0.0862	0.3211	0.1788	FVYENPISL	0.0619	3.0835	0.1597	20.8902	FVYENPISL	0.0366	2.1674	0.1261	5.7801	FVYENPISL	0.0037	5.9538	0.0502	19.3473	FVYENPISL	0.9451	0.0046	0.8775	0.0081	FVYENPISL	0.8494	0.0275	0.8286	0.0144
Homo sapiens	GAAVKTGKVKP	11	Isoform 2 of Alcohol dehydrogenase class 4 mu/sigma chain	485271	150442	0.905	21	37.8	GAAVKTGKVKP	0	68.75	0.0055	90.426	GAAVKTGKVKP	0.0013	30.4	0.0677	58.1029	GAAVKTGKVKP	0	82.5	0.0077	96.5046	GAAVKTGKVKP	0	70	0.0091	95.2285	GAAVKTGKVKP	0	65	0.0108	87.6871	GAAVKTGKVKP	0	56.6667	0.0124	83.8592
Homo sapiens	GAEDAKEEKRA	11	Mannosyl-oligosaccharide 1,2-alpha-mannosidase IC	7952255	201278	0.912	30.5	46.5	GAEDAKEEKRA	0	75	0.0032	96.336	GAEDAKEEKRA	0.0001	73.9286	0.0191	95.3709	GAEDAKEEKRA	0	71.6667	0.007	96.8442	AEDAKEEKRA	0.0001	31.2	0.0146	81.8262	GAEDAKEEKRA	0	70	0.0071	94.6915	GAEDAKEEKRA	0	62.5	0.0086	91.1846
Homo sapiens	GAFGLPITV	9	sp|Q9Y2Q3-4|GSTK1_HUMAN Isoform 4 of Glutathione S-transferase kappa 1	14332500	717494	0.993	38.5	45.1	GAFGLPITV	0.0175	4.014	0.056	9.6127	GAFGLPITV	0.069	2.825	0.2363	10.1811	GAFGLPITV	0.0045	6.6922	0.073	14.4598	GAFGLPITV	0.0018	8.0346	0.0587	15.3353	GAFGLPITV	0.6462	0.0539	0.7081	0.0876	GAFGLPITV	0.3447	0.3995	0.5691	0.5147
Homo sapiens	GAYDGKIKVW	10	sp|Q9Y297|FBW1A_HUMAN F-box/WD repeat-containing protein 1A	8750870	1830550	0.997	55.7	45.5	GAYDGKIKVW	0.1369	0.8801	0.0998	3.5539	GAYDGKIKVW	0.005	15.8738	0.0712	55.6864	GAYDGKIKVW	0.0028	8.5032	0.0463	28.973	GAYDGKIKVW	0.036	1.9851	0.1014	6.7773	GAYDGKIKVW	0.0429	1.5979	0.2172	5.3963	GAYDGKIKVW	0.0354	2.8129	0.1903	8.8919
Homo sapiens	GAYEQVIKY	9	sp|P98194-2|AT2C1_HUMAN Isoform 2 of Calcium-transporting ATPase type 2C member 1	20798400	3455250	0.997	57.5	44.5	GAYEQVIKY	0.3782	0.2372	0.1429	1.762	GAYEQVIKY	0.1359	1.4463	0.1504	22.9549	GAYEQVIKY	0.2219	0.5927	0.1809	2.9219	GAYEQVIKY	0.0742	1.3525	0.0927	7.7416	GAYEQVIKY	0.8217	0.0173	0.6249	0.2194	GAYEQVIKY	0.727	0.0742	0.5796	0.472
Homo sapiens	GAYGKVFLV	9	sp|O75582-2|KS6A5_HUMAN Isoform 2 of Ribosomal protein S6 kinase alpha-5	28122400	1097310	0.957	26.6	42.5	GAYGKVFLV	0.0104	5.3876	0.0705	6.6079	GAYGKVFLV	0.1575	1.2308	0.3721	3.3159	GAYGKVFLV	0.0009	14.223	0.0587	20.3365	GAYGKVFLV	0.0004	14.7973	0.0569	16.0637	GAYGKVFLV	0.5207	0.0976	0.653	0.1566	GAYGKVFLV	0.3473	0.3958	0.5638	0.5382
Homo sapiens	GAYGQAVRY	9	Isoform 2 of Vacuolar protein sorting-associated protein 51 homolog	746249	1448585	0.997	50.7	43.9	GAYGQAVRY	0.1869	0.6364	0.1132	2.8178	GAYGQAVRY	0.0946	2.0983	0.1881	15.8791	GAYGQAVRY	0.0497	1.7628	0.1364	5.0067	GAYGQAVRY	0.0203	2.651	0.0815	9.3934	GAYGQAVRY	0.6322	0.0566	0.5961	0.2843	GAYGQAVRY	0.5545	0.1722	0.5594	0.558
Homo sapiens	GDRIGGEK	8	Isoform 3 of Solute carrier family 17 member 9	497463000	27768300	0.99	35.9	45.7	GDRIGGEK	0	82.5	0.0051	92.0968	GDRIGGEK	0.0007	38.766	0.0563	66.6182	GDRIGGEK	0	46	0.0145	88.1786	GDRIGGEK	0	47	0.0124	88.1362	GDRIGGEK	0	85	0.007	94.9835	GDRIGGEK	0	65	0.0087	90.925
Homo sapiens	GECCKACNLGEG	12	sp|P08138|TNR16_HUMAN Tumor necrosis factor receptor superfamily member 16	16722850	2122265	0.902	22.2	36.6	GECCKACNLGEG	0	100	0.0079	78.5321	GECCKACNLGEG	0	100	0.0203	95.0819	GECCKACNLGEG	0	100	0.0211	71.5379	GECCKACNLGEG	0	85	0.045	22.8196	GECCKACNLGEG	0	100	0.0045	96.8023	GECCKACNLGEG	0	100	0.0033	97.4673
Homo sapiens	GEDVETSKKW	10	Isoform 2 of Endothelial differentiation-related factor 1	1482720	201587	0.997	55.8	46.2	GEDVETSKKW	0.0129	4.7919	0.0368	17.9822	GEDVETSKKW	0.0001	67.3684	0.0134	96.7608	GEDVETSKKW	0.0258	2.6564	0.0788	12.7898	GEDVETSKKW	0.9899	0.0051	0.6458	0.0491	GEDVETSKKW	0	55	0.0101	89.2352	GEDVETSKKW	0	56.6667	0.009	90.3839
Homo sapiens	GEEQNKEALQDVEDENQ	17	Isoform SV of 14-3-3 protein epsilon	3568910	279946	0.997	51.4	42	GEEQNKEALQDVEDENQ	0	100	0.0021	97.6595	GEEQNKEALQDVEDENQ	0	100	0.0065	98.4331	GEEQNKEALQDVEDENQ	0	82.5	0.0097	95.6289	GEEQNKEALQDVEDENQ	0	75	0.0089	95.3188	GEEQNKEALQDVEDENQ	0	100	0.0017	98.7918	GEEQNKEALQDVEDENQ	0	100	0.0012	99.0859
Homo sapiens	GEIDQQYSRF	10	sp|P40763-2|STAT3_HUMAN Isoform Del-701 of Signal transducer and activator of transcription 3	13910500	2433410	0.997	59.8	45.1	GEIDQQYSRF	0.0172	4.0591	0.0572	9.2695	GEIDQQYSRF	0.0002	59.0152	0.0273	90.2945	GEIDQQYSRF	0.3272	0.4241	0.2907	0.9966	GEIDQQYSRF	0.9138	0.0586	0.5468	0.1427	GEIDQQYSRF	0.0001	30.7143	0.0335	51.3827	GEIDQQYSRF	0	36.8	0.0315	55.2224
Homo sapiens	GEIDTRFSF	9	sp|P53611|PGTB2_HUMAN Geranylgeranyl transferase type-2 subunit beta	4949890	1370350	0.981	31.9	44.7	GEIDTRFSF	0.0584	1.8281	0.0797	5.363	GEIDTRFSF	0.0021	24.1264	0.0489	72.5703	GEIDTRFSF	0.9132	0.035	0.6799	0.0322	GEIDTRFSF	0.9688	0.024	0.6554	0.0431	GEIDTRFSF	0.0033	6.9117	0.1018	17.5113	GEIDTRFSF	0.0015	12.0623	0.0888	23.5987
Homo sapiens	GEISDPFRF	9	sp|O15438-4|MRP3_HUMAN Isoform 4 of Canalicular multispecific organic anion transporter 2	8993630	1097672	0.902	39.2	45.5	GEISDPFRF	0.0206	3.6464	0.0384	16.9032	GEISDPFRF	0.0003	49.9524	0.0235	92.9818	GEISDPFRF	0.5026	0.2438	0.3655	0.533	GEISDPFRF	0.9494	0.0367	0.6142	0.0678	GEISDPFRF	0.0004	16.2464	0.0441	41.6997	GEISDPFRF	0.0002	24.84	0.0377	49.1104
Homo sapiens	GELERIIAD	9	sp|P46939-2|UTRO_HUMAN Isoform 2 of Utrophin	5999270	909460	0.905	26.3	45.2	GELERIIAD	0	57.1429	0.01	68.3228	GELERIIAD	0	88.9286	0.0223	93.8443	GELERIIAD	0.0051	6.2613	0.1436	4.5429	GELERIIAD	0.0074	4.3717	0.1626	3.2646	GELERIIAD	0	85	0.0087	91.8454	GELERIIAD	0	100	0.0066	94.7697
Homo sapiens	GELERILAD	9	sp|P11532-2|DMD_HUMAN Isoform 1 of Dystrophin	5999270	909460	0.905	26.3	45.2	GELERILAD	0	57.1429	0.0113	62.6829	GELERILAD	0	88.9286	0.0232	93.1613	GELERILAD	0.0041	6.97	0.1458	4.4107	GELERILAD	0.0087	4.0649	0.1935	2.4126	GELERILAD	0	100	0.0093	90.7877	GELERILAD	0	100	0.0072	93.6801
Homo sapiens	GENSGIGKLF	10	sp|Q6P0N0|M18BP_HUMAN Mis18-binding protein 1	5880460	1028200	0.996	43.7	45.6	GENSGIGKLF	0.008	6.2037	0.0547	9.9858	GENSGIGKLF	0.0005	42.7059	0.0417	78.6218	GENSGIGKLF	0.0816	1.2893	0.189	2.6435	GENSGIGKLF	0.9532	0.0344	0.6584	0.0412	GENSGIGKLF	0.0001	27	0.0371	47.66	GENSGIGKLF	0.0001	28.0769	0.043	44.6576
Homo sapiens	GENVIISHF	9	sp|Q96AD5|PLPL2_HUMAN Patatin-like phospholipase domain-containing protein 2	8899400	1398260	0.994	41.4	44.9	GENVIISHF	0.0281	3.0012	0.0482	12.1399	GENVIISHF	0.0006	40.6047	0.034	85.1325	GENVIISHF	0.6215	0.1665	0.4015	0.3904	GENVIISHF	0.975	0.016	0.6902	0.025	GENVIISHF	0.0006	14.24	0.0582	32.626	GENVIISHF	0.0004	19.9661	0.0451	43.0715
Homo sapiens	GEPRFIAVGYVDDTQFVRFDSDAASPR	27	sp|Q95604|1C17_HUMAN HLA class I histocompatibility antigen, Cw-17 alpha chain	12482200	955155	0.997	64.1	48.1	GEPRFIAVGYVDDTQFVRF	0	100	0.0093	71.8684	TQFVRFDSDAASPR	0	98	0.0438	76.8951	GEPRFIAVGY	0	95	0.0219	69.4879	GEPRFIAVGYVDDTQF	0	100	0.0195	66.5904	TQFVRFDSDAASPR	0	100	0.0119	85.5146	YVDDTQFVRFDSDAASPR	0	100	0.0098	88.8921
Homo sapiens	GEQVTLFLF	9	sp|Q9H8V3-4|ECT2_HUMAN Isoform 4 of Protein ECT2	47563100	3621490	0.988	33.8	44.9	GEQVTLFLF	0.0027	10.5484	0.0329	20.9735	GEQVTLFLF	0.0002	57.2727	0.0404	79.7223	GEQVTLFLF	0.3486	0.395	0.5152	0.1589	GEQVTLFLF	0.7396	0.1636	0.6843	0.0285	GEQVTLFLF	0.0001	33.4	0.0342	50.6233	GEQVTLFLF	0	38.25	0.0345	52.1505
Homo sapiens	GESSFTYRAY	10	sp|Q99590|SCAFB_HUMAN Protein SCAF11	2633880	1525550	0.994	40.9	44.4	GESSFTYRAY	0.0056	7.4338	0.0914	4.1962	GESSFTYRAY	0.0027	21.447	0.1769	17.6577	GESSFTYRAY	0.3078	0.4521	0.5077	0.1715	GESSFTYRAY	0.9055	0.0633	0.7205	0.0135	GESSFTYRAY	0.0007	13.2256	0.1656	8.7492	GESSFTYRAY	0.005	7.351	0.2831	4.3777
Homo sapiens	GETSYIRVY	9	sp|Q13242|SRSF9_HUMAN Serine/arginine-rich splicing factor 9	7782230	1778710	0.997	40.9	45.5	GETSYIRVY	0.0235	3.3664	0.0503	11.3849	GETSYIRVY	0.0011	32.6824	0.0457	75.2025	GETSYIRVY	0.8461	0.0562	0.5916	0.0675	GETSYIRVY	0.9818	0.0093	0.7108	0.0164	GETSYIRVY	0.004	6.3319	0.1116	15.6129	GETSYIRVY	0.0016	11.5585	0.093	22.4404
Homo sapiens	GEVDPKVAL	9	NADH dehydrogenase [ubiquinone] 1 beta subcomplex subunit 7	16779270	3110831	0.987	44.6	42.4	GEVDPKVAL	0.0189	3.8493	0.0308	22.8423	GEVDPKVAL	0.0018	26.1486	0.03	88.2671	GEVDPKVAL	0.4314	0.3048	0.2419	1.5214	GEVDPKVAL	0.8446	0.0998	0.3171	0.8636	GEVDPKVAL	0.0024	7.958	0.0626	30.38	GEVDPKVAL	0.0018	11.1543	0.0569	35.8464
Homo sapiens	GEVEGHPVW	9	sp|Q8N1F7-2|NUP93_HUMAN Isoform 2 of Nuclear pore complex protein Nup93	10873100	2472840	0.985	33.8	45.7	GEVEGHPVW	0.0388	2.4411	0.0664	7.3052	GEVEGHPVW	0.0004	48.0909	0.0279	89.887	GEVEGHPVW	0.5108	0.2371	0.3836	0.4559	GEVEGHPVW	0.9871	0.0066	0.6971	0.0201	GEVEGHPVW	0.0004	17.6792	0.0514	36.5617	GEVEGHPVW	0.0003	21.85	0.0452	43.0306
Homo sapiens	GEWASGGVRSF	11	Isoform 4 of Peroxiredoxin-5, mitochondrial	1.80484e+07	2600980	0.994	70.8	45.8	EWASGGVRSF	0.021	3.6067	0.0664	7.312	GEWASGGVRSF	0.0008	37.3396	0.0356	83.7997	GEWASGGVRSF	0.1587	0.8003	0.2971	0.9446	GEWASGGVRSF	0.8133	0.1197	0.5212	0.1781	GEWASGGVRSF	0.0118	3.5884	0.1672	8.6133	GEWASGGVRSF	0.0493	2.2944	0.2357	6.2035
Homo sapiens	GGDVDISAGR	10	Protein unc-119 homolog B	639359	185987	0.978	28.8	45.3	GGDVDISAGR	0.0001	43.6	0.013	56.468	GGDVDISAGR	0.0021	24.3791	0.0791	50.6435	GGDVDISAGR	0	50	0.0187	77.7789	GGDVDISAGR	0.0002	19.963	0.0253	50.8488	GGDVDISAGR	0	52.5	0.0179	73.8444	GGDVDISAGR	0	58.3333	0.0195	71.2133
Homo sapiens	GGFLSQLVS	9	sp|P55263-2|ADK_HUMAN Isoform 2 of Adenosine kinase	9718850	1997270	0.956	31.8	44.3	GGFLSQLVS	0	82.5	0.0057	89.3671	GGFLSQLVS	0.0025	22.2489	0.1735	18.2693	GGFLSQLVS	0	47.3333	0.037	39.6695	GGFLSQLVS	0	58.75	0.027	46.7674	GGFLSQLVS	0	34.8	0.0585	32.47	GGFLSQLVS	0.0001	35.6667	0.0756	27.7773
Homo sapiens	GGPYGGGNYGPGGSGGSGGYGGRSRY	26	sp|P22626-2|ROA2_HUMAN Isoform A2 of Heterogeneous nuclear ribonucleoproteins A2/B1	22479300	1219230	0.997	41.3	42.1	NYGPGGSGGSGGYGGRSRY	0	85	0.0092	72.3594	SGGYGGRSRY	0	99	0.0197	95.2269	GPGGSGGSGGYGGRSRY	0	77.5	0.0171	81.9379	GPGGSGGSGGYGGRSRY	0	95	0.0108	91.9954	NYGPGGSGGSGGYGGRSRY	0	100	0.0162	76.9819	NYGPGGSGGSGGYGGRSRY	0	100	0.0113	85.9474
Homo sapiens	GHQQLYWSHPRKFGQGS	17	Isoform 2 of 40S ribosomal protein S29	3641340	1274760	0.995	38.7	47.3	GHQQLYWSHPRKFGQGS	0	82.5	0.0066	85.4333	GHQQLYWSHPRKFGQGS	0	96	0.0482	73.142	GHQQLYWSHPRKFGQGS	0	90	0.0254	61.0757	GHQQLYWSHPRKFGQGS	0	85	0.0238	54.4316	GHQQLYWSHPRKF	0	100	0.009	91.2707	GHQQLYWSHPRKF	0	100	0.0076	93.0293
Homo sapiens	GIGTLIYGHW	10	sp|Q9P0J0-2|NDUAD_HUMAN Isoform 2 of NADH dehydrogenase [ubiquinone] 1 alpha subcomplex subunit 13	14098400	1973911	0.974	64.2	46.2	GIGTLIYGHW	0.0041	8.6934	0.0748	5.977	GIGTLIYGHW	0.0001	76.8182	0.0501	71.6074	GIGTLIYGHW	0	62	0.0327	46.389	GIGTLIYGHW	0.0002	22.1765	0.0901	8.0595	GIGTLIYGHW	0	56.6667	0.0344	50.3167	GIGTLIYGHW	0	60	0.0292	57.8981
Homo sapiens	GIIDSQIRQW	10	sp|Q8NF91-4|SYNE1_HUMAN Isoform 4 of Nesprin-1	7856470	1059830	0.997	49.7	46.6	GIIDSQIRQW	0.2818	0.3917	0.1616	1.3671	GIIDSQIRQW	0.0015	28	0.0471	74.0743	GIIDSQIRQW	0.0005	18.2923	0.0261	59.5189	GIIDSQIRQW	0.0136	3.2697	0.0866	8.5388	GIIDSQIRQW	0.0008	12.8121	0.0635	29.9298	GIIDSQIRQW	0.0005	18.1029	0.0478	41.2122
Homo sapiens	GILQLQRK	8	sp|O75251|NDUS7_HUMAN NADH dehydrogenase [ubiquinone] iron-sulfur protein 7, mitochondrial	1466890	278383	0.99	27.9	37	GILQLQRK	0	52.2727	0.0067	84.9447	GILQLQRK	0.0026	22.1921	0.0809	49.5605	GILQLQRK	0	60	0.0131	91.2248	GILQLQRK	0	62.5	0.0101	93.7083	GILQLQRK	0	65	0.0087	91.8123	GILQLQRK	0	58.3333	0.0104	87.8229
Homo sapiens	GIRNSLLTI	9	sp|Q8NCM8-2|DYHC2_HUMAN Isoform 2 of Cytoplasmic dynein 2 heavy chain 1	23486400	1840230	0.997	39.7	41.2	GIRNSLLTI	0.0054	7.5519	0.0781	5.5544	GIRNSLLTI	0.3268	0.4397	0.6227	0.3314	GIRNSLLTI	0.0001	37.3333	0.0296	52.1575	GIRNSLLTI	0.0002	20.2917	0.0284	43.7898	GIRNSLLTI	0.0055	5.3838	0.2284	4.8855	GIRNSLLTI	0.002	10.7535	0.1747	10.1093
Homo sapiens	GLEDEQKMLTESGD	14	Cytochrome b-c1 complex subunit 6-like, mitochondrial	4098675	418964	0.997	103	43.7	GLEDEQKMLTESGD	0	100	0.0034	96.1748	GLEDEQKML	0	100	0.0111	97.3174	GLEDEQKMLTESGD	0	100	0.0088	96.0169	GLEDEQKML	0	100	0.0132	85.7847	GLEDEQKML	0	100	0.0025	98.2415	GLEDEQKML	0	100	0.0019	98.4999
Homo sapiens	GLKEKTLIL	9	sp|Q8WWQ2-2|HPSE2_HUMAN Isoform 2 of Inactive heparanase-2	2173570	366610	0.997	33.2	34.8	GLKEKTLIL	0.0086	5.9629	0.0428	14.5097	GLKEKTLIL	0.0796	2.4777	0.222	11.5791	GLKEKTLIL	0.0019	10.3077	0.0371	39.4373	GLKEKTLIL	0.0008	11.2822	0.0246	52.4812	GLKEKTLIL	0.0155	3.0865	0.1769	7.8343	GLKEKTLIL	0.0232	3.5626	0.1988	8.3209
Homo sapiens	GLLSILRKLK	10	sp|P36405|ARL3_HUMAN ADP-ribosylation factor-like protein 3	7072200	1972230	0.995	25.5	26.6	GLLSILRKLK	0	49.3333	0.0127	57.465	GLLSILRKLK	0.034	4.8795	0.2684	7.708	GLLSILRKLK	0	71.6667	0.0214	70.6736	GLLSILRKLK	0	48	0.0327	36.3838	GLLSILRKL	0	60	0.0199	70.1824	GLLSILRKLK	0	65	0.0185	72.8421
Homo sapiens	GMLKSIHSKM	10	sp|O95249-2|GOSR1_HUMAN Isoform 2 of Golgi SNAP receptor complex member 1	17619600	1745400	0.957	45	46.5	GMLKSIHSKM	0.0014	14.0142	0.0507	11.2292	GMLKSIHSKM	0.0081	12.2537	0.229	10.8566	GMLKSIHSKM	0.0002	27.9412	0.0528	23.8651	GMLKSIHSKM	0.0001	24	0.0483	20.4657	GMLKSIHSKM	0.0003	19.1351	0.1233	13.6088	GMLKSIHSKM	0.0002	22.8889	0.1086	18.8457
Homo sapiens	GNLRVKQLK	9	Isoform 2 of Myosin-14	422581	58360.9	0.976	20	35.8	GNLRVKQLK	0.0001	42.2	0.0106	65.8049	GNLRVKQLK	0.0806	2.4529	0.2941	6.2175	GNLRVKQLK	0.0002	28.3125	0.0241	64.162	GNLRVKQLK	0.0002	21.6	0.0271	46.5065	GNLRVKQLK	0	49	0.0175	74.4944	GNLRVKQLK	0	43	0.0222	67.0142
Homo sapiens	GPYGGGNYGPGGSGGSGGYGGRSRY	25	sp|P22626-2|ROA2_HUMAN Isoform A2 of Heterogeneous nuclear ribonucleoproteins A2/B1	3565910	478160	0.989	37.4	42.5	NYGPGGSGGSGGYGGRSRY	0	82.5	0.0095	70.858	SGGYGGRSRY	0	99	0.02	95.1457	GPGGSGGSGGYGGRSRY	0	75	0.0195	75.67	GPYGGGNYGPGGSGGSGGY	0	85	0.0124	88.0681	NYGPGGSGGSGGYGGRSRY	0	100	0.0169	75.7005	NYGPGGSGGSGGYGGRSRY	0	100	0.012	84.7326
Homo sapiens	GSFVSIYK	8	sp|Q86UB9-2|TM135_HUMAN Isoform 2 of Transmembrane protein 135	6615860	2304390	0.905	26.2	45.1	GSFVSIYK	0	49.3333	0.01	68.3183	GSFVSIYK	0.0848	2.3459	0.3834	3.0301	GSFVSIYK	0.0001	33.6	0.0296	52.0813	GSFVSIYK	0	50	0.0212	61.4736	GSFVSIYK	0.0001	27.5833	0.0484	38.5231	GSFVSIYK	0.0003	20.1304	0.063	32.8931
Homo sapiens	GSGVSVLLEL	10	Isoform 2 of Nicalin	750501	181741	0.967	25.4	43.2	GSGVSVLLEL	0.0005	21.7797	0.0413	15.2294	GSGVSVLLEL	0.0015	28.2205	0.133	27.4977	GSGVSVLLEL	0	67.5	0.0277	56.1595	GSGVSVLLEL	0	48	0.0384	28.7788	GSGVSVLLEL	0.0005	15.881	0.1425	11.0439	GSGVSVLLEL	0.0007	15.8296	0.1662	10.9096
Homo sapiens	GSHSMRYFYTSVSRPGR	17	HLA class I histocompatibility antigen, A-68 alpha chain	6062010	959934	0.952	32.8	46.8	GSHSMRYFYTSVSRPGR	0	82.5	0.013	56.2325	GSHSMRYFYTSVSRPGR	0.0008	36.4211	0.1814	16.8945	GSHSMRYFYTSVSRPGR	0	95	0.0267	58.2835	GSHSMRYFYTSVSRPGR	0	95	0.0223	58.6346	GSHSMRYFYTSVSRPGR	0	100	0.0199	70.1824	GSHSMRYFYTSVSRPGR	0	100	0.0182	73.3234
Homo sapiens	GSKANIWKQ	9	sp|Q8IZU8|DSEL_HUMAN Dermatan-sulfate epimerase-like protein	2235540	421353	0.963	30	46	GSKANIWKQ	0.0002	31.9375	0.0156	48.0472	GSKANIWKQ	0.0438	4.0483	0.2874	6.5661	GSKANIWKQ	0.0001	35.625	0.0229	67.051	GSKANIWKQ	0	41.3333	0.0165	75.7222	GSKANIWKQ	0.0002	20.4848	0.0473	39.2416	GSKANIWKQ	0.0004	19.661	0.0655	31.7754
Homo sapiens	GTADELVLHSW	11	sp|Q5VWZ2-2|LYPL1_HUMAN Isoform 2 of Lysophospholipase-like protein 1	5808340	781840	0.997	76.1	46	GTADELVLHSW	0.2695	0.4159	0.1675	1.2622	GTADELVLHSW	0.0013	29.6538	0.0482	73.199	GTADELVLHSW	0.0006	17.2632	0.0381	38.1623	GTADELVLHSW	0.0209	2.6034	0.121	5.2212	GTADELVLHSW	0.0014	10.322	0.0631	30.1028	GTADELVLHSW	0.001	14	0.0655	31.7727
Homo sapiens	GTIAEVGKW	9	sp|P35573-2|GDE_HUMAN Isoform 5 of Glycogen debranching enzyme	6202220	2132220	0.992	40.8	45.8	GTIAEVGKW	0.477	0.1476	0.327	0.1674	GTIAEVGKW	0.0024	22.6769	0.0732	54.3818	GTIAEVGKW	0.0005	18.2154	0.0318	47.9084	GTIAEVGKW	0.0197	2.696	0.1208	5.2371	GTIAEVGKW	0.0041	6.2427	0.1294	12.7094	GTIAEVGKW	0.0017	11.4867	0.1034	19.9433
Homo sapiens	GTKDVVVSV	9	Isoform 2 of Solute carrier family 12 member 2	699886	96448.2	0.971	32.1	44.3	GTKDVVVSV	0.1038	1.1269	0.1271	2.254	GTKDVVVSV	0.5379	0.1328	0.5244	0.8735	GTKDVVVSV	0.0013	12.2512	0.0325	46.704	GTKDVVVSV	0.0012	9.5674	0.0284	43.7466	GTKDVVVSV	0.3235	0.2483	0.4504	0.88	GTKDVVVSV	0.124	1.1834	0.312	3.5336
Homo sapiens	GTKYIFMVK	9	Isoform 2 of E3 ubiquitin-protein ligase Midline-1	1.98399e+06	793730	0.952	63.7	45.5	GTKYIFMVK	0.001	16.0504	0.0353	19.0215	GTKYIFMVK	0.8185	0.0144	0.8225	0.0148	GTKYIFMVK	0.0002	26.381	0.0454	29.8654	GTKYIFMVK	0	41.3333	0.0286	43.5167	GTKYIFMVK	0.0006	14.38	0.1054	16.7611	GTKYIFMVK	0.0004	19.678	0.092	22.7131
Homo sapiens	GTQPWFISK	9	sp|Q15746-2|MYLK_HUMAN Isoform 2 of Myosin light chain kinase, smooth muscle	35028400	3382190	0.997	43.4	45.6	GTQPWFISK	0.0087	5.924	0.0399	16.0182	GTQPWFISK	0.8122	0.0152	0.6855	0.1626	GTQPWFISK	0.0003	22.1471	0.0423	32.9576	GTQPWFISK	0.0005	13.6105	0.0443	23.3504	GTQPWFISK	0.0017	9.3738	0.094	19.3053	GTQPWFISK	0.0052	7.205	0.1401	13.8495
Homo sapiens	GTRESAINV	9	Isoform 2 of Stomatin-like protein 2, mitochondrial	14690350	1393040	0.997	55.4	46	GTRESAINV	0.0038	8.9198	0.0496	11.6367	GTRESAINV	0.5584	0.1182	0.6966	0.1359	GTRESAINV	0.0001	34.875	0.0215	70.5274	GTRESAINV	0.0003	16.8163	0.0245	52.649	GTRESAINV	0.0199	2.6882	0.2464	4.2171	GTRESAINV	0.0117	4.9984	0.2081	7.7125
Homo sapiens	GTRYIFIVK	9	Isoform 2 of Probable E3 ubiquitin-protein ligase MID2	5.66619e+06	1370831	0.936	25.2	40.6	GTRYIFIVK	0.0007	18.1939	0.0276	26.1845	GTRYIFIVK	0.8326	0.013	0.8367	0.0113	GTRYIFIVK	0.0001	31.3333	0.0451	30.1081	GTRYIFIVK	0	43.5	0.027	46.7043	GTRYIFIVK	0.0005	15.5238	0.0886	20.7641	GTRYIFIVK	0.0004	19.2542	0.084	25.0044
Homo sapiens	GTWKSPLGKVK	11	Aldo-keto reductase family 1 member B10	1281140	283285	0.987	29.5	42.7	GTWKSPLGKVK	0.0002	32.2857	0.0152	49.0636	GTWKSPLGKVK	0.1578	1.2281	0.3005	5.8984	GTWKSPLGKVK	0	49.3333	0.0225	68.0901	GTWKSPLGKVK	0.0001	23.5333	0.0253	50.676	GTWKSPLGKVK	0	41	0.0257	61.0338	GTWKSPLGKVK	0.0001	31.1111	0.032	54.6864
Homo sapiens	GTYENLIHVW	10	sp|Q6Q0C0-2|TRAF7_HUMAN Isoform 2 of E3 ubiquitin-protein ligase TRAF7	88990430	2432815	0.997	70.8	46.4	GTYENLIHVW	0.2906	0.3761	0.2108	0.6934	GTYENLIHVW	0.0046	16.7091	0.1199	31.6843	GTYENLIHVW	0.0009	14.1439	0.0618	18.7468	GTYENLIHVW	0.0119	3.4723	0.1419	4.0725	GTYENLIHVW	0.0068	4.8687	0.1717	8.2374	GTYENLIHVW	0.0053	7.153	0.1614	11.3994
Homo sapiens	GVAESIHLW	9	sp|Q9BV38|WDR18_HUMAN WD repeat-containing protein 18	12043165	1174128	0.974	45.8	45.1	GVAESIHLW	0.7368	0.0357	0.3252	0.1705	GVAESIHLW	0.0108	10.355	0.0913	43.8323	GVAESIHLW	0.0052	6.2466	0.0603	19.4791	GVAESIHLW	0.1189	1.0614	0.1736	2.9142	GVAESIHLW	0.0297	2.0803	0.1932	6.7056	GVAESIHLW	0.0272	3.2803	0.1759	9.9999
Homo sapiens	GVIDVITKTW	10	sp|Q9H2D1|MFTC_HUMAN Mitochondrial folate transporter/carrier	2.28732e+09	2.04825e+07	0.995	77	44.7	GVIDVITKTW	0.586	0.0913	0.2508	0.4204	GVIDVITKTW	0.002	25.1166	0.055	67.6138	GVIDVITKTW	0.0012	12.707	0.042	33.3675	GVIDVITKTW	0.0268	2.327	0.1254	4.9497	GVIDVITKTW	0.0018	9.1565	0.1009	17.6957	GVIDVITKTW	0.0008	14.9591	0.075	27.9871
Homo sapiens	GVIEKLLTSY	10	sp|O75534-2|CSDE1_HUMAN Isoform 2 of Cold shock domain-containing protein E1	8.78055e+08	2.27141e+07	0.997	63.6	42.5	GVIEKLLTSY	0.3857	0.2269	0.2699	0.345	GVIEKLLTSY	0.0247	6.1159	0.1246	30.0971	GVIEKLLTSY	0.0065	5.5883	0.1047	7.9564	GVIEKLLTSY	0.004	5.7875	0.0695	11.9093	GVIEKLLTSY	0.0085	4.338	0.1907	6.8669	GVIEKLLTSY	0.0125	4.8611	0.1778	9.8415
Homo sapiens	GVIRSLMAF	9	sp|Q15393|SF3B3_HUMAN Splicing factor 3B subunit 3	1835660	582778	0.966	26.1	43.5	GVIRSLMAF	0.2744	0.4057	0.2986	0.2436	GVIRSLMAF	0.025	6.0784	0.218	12.0035	GVIRSLMAF	0.0039	7.1788	0.1309	5.3955	GVIRSLMAF	0.0011	10.1727	0.0898	8.1031	GVIRSLMAF	0.0085	4.3353	0.281	3.2098	GVIRSLMAF	0.0111	5.1285	0.3089	3.6183
Homo sapiens	GVIWKTIGW	9	sp|Q8IWA4-3|MFN1_HUMAN Isoform 3 of Mitofusin-1	8.0514e+06	1.13429e+06	0.954	51.1	44.6	GVIWKTIGW	0.3572	0.2666	0.2165	0.6461	GVIWKTIGW	0.0072	13.1109	0.0995	39.9206	GVIWKTIGW	0.0009	14.036	0.046	29.2599	GVIWKTIGW	0.004	5.7931	0.0967	7.2871	GVIWKTIGW	0.0025	7.7971	0.1306	12.5559	GVIWKTIGW	0.0008	14.7602	0.0995	20.848
Homo sapiens	GVRTNLLTL	9	sp|Q9BVG8-5|KIFC3_HUMAN Isoform 4 of Kinesin-like protein KIFC3	23486400	1840230	0.997	39.7	41.2	GVRTNLLTL	0.0189	3.8527	0.0931	4.0474	GVRTNLLTL	0.4044	0.289	0.5737	0.551	GVRTNLLTL	0.0004	21.4872	0.0383	37.8556	GVRTNLLTL	0.0002	19.1111	0.0267	47.4118	GVRTNLLTL	0.0549	1.3269	0.3176	2.4024	GVRTNLLTL	0.0367	2.7535	0.3102	3.5826
Homo sapiens	GVYPGHRPGL	10	Isoform 2 of Tensin-2	3105835	1183810	0.992	40.5	44.8	GVYPGHRPGL	0.0098	5.5459	0.067	7.2045	GVYPGHRPGL	0.1168	1.6924	0.3516	3.9221	GVYPGHRPGL	0.0001	37.1667	0.0282	54.8798	GVYPGHRPGL	0.0003	16.6735	0.0342	34.0978	GVYPGHRPGL	0.0109	3.7828	0.2226	5.1393	GVYPGHRPGL	0.0046	7.5838	0.208	7.7181
Homo sapiens	HAAELIKTV	9	Isoform 2 of Programmed cell death 6-interacting protein	1405515	1481965	0.997	43.5	40.8	HAAELIKTV	0.2389	0.4797	0.2072	0.7316	HAAELIKTV	0.0392	4.4049	0.1906	15.5072	HAAELIKTV	0.0123	3.9703	0.0835	11.6366	HAAELIKTV	0.0062	4.7481	0.0516	18.5511	HAAELIKTV	0.9102	0.0075	0.7858	0.0331	HAAELIKTV	0.6856	0.0925	0.6344	0.2828
Homo sapiens	HAANPNGRYY	10	Fibrinogen beta chain	1092160	204229	0.937	24.7	44.7	HAANPNGRYY	0.2235	0.5173	0.1972	0.8444	HAANPNGRYY	0.0349	4.7976	0.2008	14.1041	HAANPNGRYY	0.0097	4.5366	0.0925	9.8115	HAANPNGRYY	0.0092	3.9473	0.0848	8.8263	HAANPNGRYY	0.3834	0.1871	0.5586	0.4043	HAANPNGRYY	0.5859	0.1483	0.6063	0.3729
Homo sapiens	HAATTSLSW	9	Isoform 3 of Hypoxia-inducible factor 1-alpha	4.61769e+07	2.01161e+06	0.994	72.3	45	HAATTSLSW	0.6676	0.0581	0.3101	0.211	HAATTSLSW	0.0118	9.8476	0.1347	27.0249	HAATTSLSW	0.0259	2.6521	0.1233	6.0138	HAATTSLSW	0.0667	1.4244	0.1863	2.5814	HAATTSLSW	0.2413	0.3578	0.5015	0.6109	HAATTSLSW	0.3518	0.3897	0.5638	0.5384
Homo sapiens	HASDRIIAL	9	sp|P29401-2|TKT_HUMAN Isoform 2 of Transketolase	63887164	2958160	0.997	69.8	42.1	HASDRIIAL	0.3496	0.2773	0.2196	0.62	HASDRIIAL	0.104	1.9006	0.2385	9.9832	HASDRIIAL	0.0228	2.8542	0.0947	9.4205	HASDRIIAL	0.0057	4.9498	0.0411	26.1385	HASDRIIAL	0.9513	0.0041	0.7972	0.027	HASDRIIAL	0.9827	0.0019	0.8522	0.0094
Homo sapiens	HEIEALKSF	9	sp|O43847-2|NRDC_HUMAN Isoform 2 of Nardilysin	10953300	5006030	0.962	30.2	45.6	HEIEALKSF	0.2015	0.5842	0.1742	1.1482	HEIEALKSF	0.0014	28.9134	0.0426	77.8486	HEIEALKSF	0.9879	0.004	0.7466	0.0136	HEIEALKSF	0.99	0.0051	0.6252	0.061	HEIEALKSF	0.0229	2.4569	0.1835	7.3602	HEIEALKSF	0.0083	5.8972	0.1233	16.2112
Homo sapiens	HEIITPEQF	9	sp|Q29RF7|PDS5A_HUMAN Sister chromatid cohesion protein PDS5 homolog A	12973080	989634	0.925	54	45.9	HEIITPEQF	0.0258	3.1854	0.0435	14.1631	HEIITPEQF	0.0007	38.2553	0.0242	92.5231	HEIITPEQF	0.9589	0.0137	0.5529	0.1092	HEIITPEQF	0.958	0.0316	0.4671	0.2854	HEIITPEQF	0.0031	7.0745	0.0743	25.4148	HEIITPEQF	0.0013	12.5398	0.0584	35.0854
Homo sapiens	HELPDVSEF	9	sp|Q9NPA0|EMC7_HUMAN ER membrane protein complex subunit 7	36708200	2727650	0.997	39.9	44.1	HELPDVSEF	0.0979	1.1834	0.0748	5.969	HELPDVSEF	0.0015	28.3937	0.0309	87.5577	HELPDVSEF	0.9669	0.0109	0.6175	0.0511	HELPDVSEF	0.9602	0.0304	0.4847	0.2465	HELPDVSEF	0.0076	4.5961	0.1118	15.5781	HELPDVSEF	0.0039	8.1265	0.0867	24.2018
Homo sapiens	HESGHAIIAY	10	Isoform 2 of ATP-dependent zinc metalloprotease YME1L1	839371	258264	0.997	39.1	45.3	HESGHAIIAY	0.0363	2.5443	0.0962	3.813	HESGHAIIAY	0.0021	24.2637	0.1082	36.1562	HESGHAIIAY	0.7325	0.1047	0.5645	0.094	HESGHAIIAY	0.829	0.1097	0.5078	0.1974	HESGHAIIAY	0.0018	9.1449	0.1567	9.5759	HESGHAIIAY	0.0077	6.0715	0.2508	5.5527
Homo sapiens	HEVEVQYY	8	sp|Q9P246-2|STIM2_HUMAN Isoform 2 of Stromal interaction molecule 2	4794410	1473100	0.99	45	44.2	HEVEVQYY	0.0056	7.4433	0.0266	27.2942	HEVEVQYY	0.0001	65.2632	0.0221	93.9481	HEVEVQYY	0.9622	0.0125	0.612	0.0546	HEVEVQYY	0.682	0.2028	0.3219	0.8352	HEVEVQYY	0.001	11.5877	0.0469	39.5196	HEVEVQYY	0.0005	17.4186	0.0416	45.7592
Homo sapiens	HEVLTFIKY	9	sp|Q8WVV9-5|HNRLL_HUMAN Isoform 5 of Heterogeneous nuclear ribonucleoprotein L-like	1686270	706846	0.942	31	44.6	HEVLTFIKY	0.0585	1.8252	0.0674	7.1376	HEVLTFIKY	0.0023	23.5096	0.0535	68.8496	HEVLTFIKY	0.9851	0.0049	0.7628	0.0119	HEVLTFIKY	0.9703	0.0219	0.6159	0.0667	HEVLTFIKY	0.0059	5.2128	0.1102	15.8565	HEVLTFIKY	0.0032	8.8025	0.0882	23.748
Homo sapiens	HEVPYTTSF	9	sp|Q8TD19|NEK9_HUMAN Serine/threonine-protein kinase Nek9	6848390	3037210	0.997	42.5	44.9	HEVPYTTSF	0.2225	0.5205	0.1647	1.3128	HEVPYTTSF	0.0025	22.4061	0.0486	72.7887	HEVPYTTSF	0.989	0.0036	0.7417	0.0142	HEVPYTTSF	0.9585	0.0314	0.5277	0.1692	HEVPYTTSF	0.0523	1.3785	0.2515	4.0436	HEVPYTTSF	0.0345	2.8558	0.1988	8.3188
Homo sapiens	HIIGRIESY	9	Repressor of RNA polymerase III transcription MAF1 homolog	5.19978e+07	9.63481e+06	0.982	45.3	45.8	HIIGRIESY	0.9446	0.0042	0.6376	0.0084	HIIGRIESY	0.0577	3.2727	0.1666	19.541	HIIGRIESY	0.0902	1.2034	0.1626	3.6014	HIIGRIESY	0.0136	3.2686	0.0588	15.2854	HIIGRIESY	0.3621	0.2075	0.5218	0.5354	HIIGRIESY	0.3072	0.4677	0.4612	1.1792
Homo sapiens	HIKHKYENK	9	sp|Q9UDW1|QCR9_HUMAN Cytochrome b-c1 complex subunit 9	2711390	1389010	0.995	45.1	44.6	HIKHKYENK	0.0007	19.012	0.0261	27.9087	HIKHKYENK	0.3806	0.3308	0.5296	0.8305	HIKHKYENK	0.0001	35.125	0.0196	75.4979	HIKHKYENK	0.0001	30.5714	0.0108	92.0579	HIKHKYENK	0.0002	20.5152	0.048	38.769	HIKHKYENK	0.0001	30.7273	0.0395	47.5038
Homo sapiens	HILETYEGW	9	sp|Q14185|DOCK1_HUMAN Dedicator of cytokinesis protein 1	1711680	803285	0.971	31	45.4	HILETYEGW	0.5419	0.115	0.2879	0.2802	HILETYEGW	0.0021	24.3791	0.0756	52.8382	HILETYEGW	0.002	10.0399	0.0637	17.8828	HILETYEGW	0.0088	4.042	0.1115	5.8849	HILETYEGW	0.0011	11.4123	0.1153	14.9525	HILETYEGW	0.0013	12.4464	0.1058	19.4274
Homo sapiens	HLKDAQIFIQK	11	sp|P04040|CATA_HUMAN Catalase	29050000	1669130	0.906	24.4	42.6	HLKDAQIFIQK	0.0004	23.0213	0.0185	40.684	HLKDAQIFIQK	0.3219	0.4515	0.4132	2.3681	HLKDAQIFIQK	0.0001	32.4	0.032	47.5722	HLKDAQIFIQK	0.0001	25.8182	0.0265	47.8584	HLKDAQIFIQK	0	40.5	0.0273	58.8371	HLKDAQIFIQK	0	47	0.0228	66.1819
Homo sapiens	HRPAFMPSEG	10	Alpha-actinin-3	3539065	702746	0.983	33.4	44.5	HRPAFMPSEG	0	47	0.0218	34.2983	HRPAFMPSEG	0.0002	57.7273	0.1097	35.5287	HRPAFMPSEG	0	54	0.0359	41.2039	HRPAFMPSEG	0	58.75	0.0337	34.8175	HRPAFMPSEG	0	60	0.0409	44.2868	HRPAFMPSEG	0	80	0.0291	57.9477
Homo sapiens	HSAPFSWET	9	sp|Q9H425|CA198_HUMAN Uncharacterized protein C1orf198	7864170	1871010	0.997	48.8	43.6	HSAPFSWET	0.0056	7.4155	0.0581	9.0522	HSAPFSWET	0.0199	7.096	0.2702	7.5999	HSAPFSWET	0.0009	14.6475	0.0748	13.8985	HSAPFSWET	0.0002	20.5	0.048	20.6614	HSAPFSWET	0.0337	1.8953	0.3588	1.7174	HSAPFSWET	0.0471	2.3565	0.4212	1.5913
Homo sapiens	HTADISSHF	9	Dual specificity protein phosphatase 5	4633140	770824	0.997	63.9	43.9	HTADISSHF	0.9515	0.0037	0.6065	0.0091	HTADISSHF	0.0438	4.0452	0.1708	18.7511	HTADISSHF	0.0287	2.4807	0.1176	6.5465	HTADISSHF	0.0276	2.2957	0.088	8.3491	HTADISSHF	0.548	0.0849	0.6392	0.1867	HTADISSHF	0.5691	0.1607	0.6069	0.3712
Homo sapiens	HTFQNDIHVY	10	Isoform 2 of Delta(24)-sterol reductase	37878250	3383457	0.997	62.8	45.2	HTFQNDIHVY	0.6196	0.073	0.3423	0.1415	HTFQNDIHVY	0.0372	4.5721	0.2117	12.7411	HTFQNDIHVY	0.0288	2.4737	0.1828	2.8555	HTFQNDIHVY	0.0056	4.9512	0.0853	8.7494	HTFQNDIHVY	0.0967	0.8509	0.4514	0.875	HTFQNDIHVY	0.0992	1.3989	0.4542	1.2454
Homo sapiens	HTIGPFSSF	9	sp|Q6EMB2-2|TTLL5_HUMAN Isoform 2 of Tubulin polyglutamylase TTLL5	45784700	2168850	0.997	61.8	45.7	HTIGPFSSF	0.9827	0.0013	0.7588	0.0056	HTIGPFSSF	0.209	0.8606	0.3126	5.3409	HTIGPFSSF	0.0436	1.9262	0.165	3.4988	HTIGPFSSF	0.0188	2.7607	0.0909	7.9534	HTIGPFSSF	0.6533	0.0526	0.7173	0.081	HTIGPFSSF	0.6307	0.1248	0.6926	0.1426
Homo sapiens	HTIKPALVGW	10	sp|Q16719|KYNU_HUMAN Kynureninase	2.68278e+07	1.61565e+06	0.991	57	42.2	HTIKPALVGW	0.7007	0.0448	0.4228	0.0618	HTIKPALVGW	0.0198	7.1181	0.2011	14.0587	HTIKPALVGW	0.0006	17.3553	0.0525	24.0657	HTIKPALVGW	0.0064	4.7004	0.118	5.4152	HTIKPALVGW	0.0038	6.4246	0.1691	8.451	HTIKPALVGW	0.0026	9.617	0.1545	12.1466
Homo sapiens	HTMTDDVTFW	10	sp|Q00610-2|CLH1_HUMAN Isoform 2 of Clathrin heavy chain 1	10262000	933903	0.997	40.6	42	HTMTDDVTFW	0.5538	0.1097	0.3515	0.1248	HTMTDDVTFW	0.0018	26.0405	0.0933	42.8523	HTMTDDVTFW	0.0005	17.9605	0.0551	22.3454	HTMTDDVTFW	0.0059	4.8726	0.1547	3.5383	HTMTDDVTFW	0.002	8.6945	0.1536	9.8789	HTMTDDVTFW	0.0019	10.927	0.1709	10.4686
Homo sapiens	HTVDFTFNKF	10	sp|P18084|ITB5_HUMAN Integrin beta-5	6980480	934402	0.984	38.9	46	HTVDFTFNKF	0.6836	0.0511	0.4352	0.0553	HTVDFTFNK	0.0073	12.9453	0.2038	13.7281	HTVDFTFNKF	0.002	9.9978	0.1031	8.1625	HTVDFTFNKF	0.002	7.8355	0.0858	8.6729	HTVDFTFNKF	0.0177	2.8717	0.3133	2.4847	HTVDFTFNKF	0.0206	3.8025	0.2991	3.8906
Homo sapiens	HTVEDYQAI	9	sp|Q99832-2|TCPH_HUMAN Isoform 2 of T-complex protein 1 subunit eta	15311400	2684020	0.995	47.2	45.2	HTVEDYQAI	0.4606	0.1588	0.4483	0.0488	HTVEDYQAI	0.0088	11.7025	0.1778	17.5063	HTVEDYQAI	0.0007	15.6636	0.0547	22.654	HTVEDYQAI	0.001	10.4318	0.0537	17.5377	HTVEDYQAI	0.102	0.8128	0.5225	0.5328	HTVEDYQAI	0.0779	1.662	0.4497	1.2888
Homo sapiens	HVADENLKAF	10	sp|Q5BKU9|OXLD1_HUMAN Oxidoreductase-like domain-containing protein 1	65502400	11323400	0.997	56.1	46.1	HVADENLKAF	0.5657	0.1045	0.3957	0.0856	HVADENLKAF	0.0018	26.0338	0.068	57.9242	HVADENLKAF	0.0036	7.425	0.0841	11.5081	HVADENLKAF	0.0031	6.4375	0.0585	15.4281	HVADENLKAF	0.022	2.5137	0.267	3.5759	HVADENLKAF	0.079	1.6449	0.3437	2.834
Homo sapiens	HVAEPYGSW	9	sp|Q6UX53|MET7B_HUMAN Methyltransferase-like protein 7B	15368400	2432850	0.997	58.6	44.3	HVAEPYGSW	0.9689	0.0024	0.6389	0.0083	HVAEPYGSW	0.0351	4.7782	0.1618	20.4663	HVAEPYGSW	0.0082	4.944	0.0798	12.5324	HVAEPYGSW	0.0339	2.0567	0.1258	4.9263	HVAEPYGSW	0.0825	0.9648	0.3583	1.7259	HVAEPYGSW	0.0551	2.13	0.2972	3.9435
Homo sapiens	HVFSDGVTNW	10	sp|Q07820|MCL1_HUMAN Induced myeloid leukemia cell differentiation protein Mcl-1	22171455	828785	0.956	63.3	45	HVFSDGVTNW	0.855	0.0121	0.3865	0.0944	HVFSDGVTNW	0.0085	11.9119	0.107	36.6176	HVFSDGVTNW	0.0031	7.992	0.0714	14.963	HVFSDGVTNW	0.0207	2.6147	0.1229	5.1035	HVFSDGVTNW	0.012	3.5294	0.2093	5.8015	HVFSDGVTNW	0.0042	7.8639	0.1511	12.5321
Homo sapiens	HVGPILVGW	9	sp|Q9NR81-3|ARHG3_HUMAN Isoform 3 of Rho guanine nucleotide exchange factor 3	2764610	428239	0.958	25	41.6	HVGPILVGW	0.7361	0.0359	0.3311	0.1607	HVGPILVGW	0.014	8.877	0.1086	35.9936	HVGPILVGW	0.0024	9.0435	0.0597	19.7844	HVGPILVGW	0.0231	2.4656	0.1026	6.6548	HVGPILVGW	0.0197	2.7044	0.1867	7.1432	HVGPILVGW	0.0137	4.6511	0.1416	13.6578
Homo sapiens	HVHVHDLQSF	10	Endoplasmic reticulum-Golgi intermediate compartment protein 3	13105545	1781547	0.944	46.1	46.4	HVHVHDLQSF	0.4281	0.1827	0.3348	0.1547	HVHVHDLQSF	0.0099	10.8901	0.2177	12.0462	HVHVHDLQSF	0.0033	7.7736	0.0921	9.8857	HVHVHDLQSF	0.004	5.7806	0.0692	11.9885	HVHVHDLQSF	0.0048	5.8174	0.2062	5.9635	HVHVHDLQSF	0.0089	5.6873	0.2388	6.0552
Homo sapiens	HVIDDFVQF	9	sp|Q9UPY3|DICER_HUMAN Endoribonuclease Dicer	30909195	1.33322e+06	0.996	56.7	46.1	HVIDDFVQF	0.9492	0.0039	0.5533	0.0124	HVIDDFVQF	0.0331	4.9703	0.1042	37.8409	HVIDDFVQF	0.0758	1.359	0.1812	2.9095	HVIDDFVQF	0.0351	2.009	0.0918	7.8543	HVIDDFVQF	0.3392	0.2317	0.5	0.6189	HVIDDFVQF	0.2629	0.5678	0.4574	1.2149
Homo sapiens	HVITGLLEHY	10	sp|Q96FV2-2|SCRN2_HUMAN Isoform 2 of Secernin-2	1.31815e+07	1.91901e+06	0.973	74.1	45.4	HVITGLLEHY	0.6265	0.0701	0.3878	0.093	HVITGLLEHY	0.0199	7.095	0.1433	24.6975	HVITGLLEHY	0.0055	6.0483	0.1139	6.9104	HVITGLLEHY	0.0025	7.0988	0.0727	11.1609	HVITGLLEHY	0.0139	3.2829	0.2756	3.3482	HVITGLLEHY	0.0116	5.0136	0.2562	5.337
Homo sapiens	HVKDANGNSF	10	40S ribosomal protein S4, Y isoform 1	27662200	491393	0.997	37.3	45.1	HVKDANGNSF	0.5404	0.1156	0.3026	0.2323	HVKDANGNSF	0.0331	4.9679	0.2288	10.8729	HVKDANGNSF	0.0059	5.8392	0.0741	14.0918	HVKDANGNSF	0.0047	5.3706	0.0547	17.0517	HVKDANGNSF	0.0403	1.6793	0.2445	4.2828	HVKDANGNSF	0.0314	3.0066	0.2314	6.4082
Homo sapiens	HVPGADILNSY	11	sp|P32519-2|ELF1_HUMAN Isoform 2 of ETS-related transcription factor Elf-1	18699700	1646500	0.997	47.7	46.3	HVPGADILNSY	0.7711	0.0289	0.3777	0.1031	HVPGADILNSY	0.0045	16.8236	0.0679	57.9729	HVPGADILNSY	0.0074	5.255	0.0985	8.8128	HVPGADILNSY	0.002	7.7013	0.0376	29.6375	HVPGADILNSY	0.0148	3.1713	0.2056	5.9976	HVPGADILNSY	0.0136	4.6723	0.1929	8.71
Homo sapiens	HVPNFIFDEF	10	sp|Q12768|WASC5_HUMAN WASH complex subunit 5	7079520	768316	0.963	54	46	HVPNFIFDEF	0.2072	0.5669	0.2774	0.3181	HVPNFIFDEF	0.0012	31.5618	0.1094	35.6553	HVPNFIFDEF	0.004	7.0721	0.1815	2.9012	HVPNFIFDEF	0.0003	17.0488	0.0832	9.1014	HVPNFIFDEF	0.003	7.1548	0.2364	4.5665	HVPNFIFDEF	0.0022	10.288	0.2429	5.8812
Homo sapiens	HVQSVDIAAF	10	sp|P29692-3|EF1D_HUMAN Isoform 3 of Elongation factor 1-delta	2233280	1109520	0.953	29.1	45.4	HVQSVDIAAF	0.2503	0.4558	0.291	0.2692	HVQSVDIAAF	0.002	25.1779	0.1227	30.7245	HVQSVDIAAF	0.0037	7.3327	0.1508	4.1276	HVQSVDIAAF	0.0016	8.4533	0.1043	6.4867	HVQSVDIAAF	0.001	11.7441	0.1755	7.9348	HVQSVDIAAF	0.0031	8.9947	0.2091	7.646
Homo sapiens	HVTLSQPKIVKWDRDM	16	Beta-2-microglobulin	2193630	167035	0.996	42.8	46.6	HVTLSQPKIVKW	0.0001	44.25	0.0211	35.5558	HVTLSQPKIVKWDRDM	0	91.5	0.0346	84.6273	HVTLSQPKIVKWDRDM	0	82.5	0.0172	81.655	HVTLSQPKIVKW	0	85	0.0142	82.8232	HVTLSQPKIVKWDRDM	0	70	0.0331	51.7574	HVTLSQPKIVKWDRDM	0	65	0.0342	52.5169
Homo sapiens	HVVDRDTEAW	10	Isoform 2 of Endonuclease V	756158	191066	0.997	39.4	45.2	HVVDRDTEAW	0.7542	0.0325	0.4268	0.0591	HVVDRDTEAW	0.0007	39.0698	0.0502	71.5073	HVVDRDTEAW	0.0013	12.2093	0.0442	31.0159	HVVDRDTEAW	0.0078	4.2944	0.0858	8.6679	HVVDRDTEAW	0.0027	7.4988	0.1373	11.6792	HVVDRDTEAW	0.003	9.0486	0.1263	15.7537
Homo sapiens	HVVPDQLMAF	10	sp|P14174|MIF_HUMAN Macrophage migration inhibitory factor	5077340	1304870	0.917	27.4	45.8	HVVPDQLMAF	0.711	0.0411	0.4989	0.0229	HVVPDQLMAF	0.0042	17.3589	0.0957	41.7026	HVVPDQLMAF	0.0018	10.4046	0.0909	10.1243	HVVPDQLMAF	0.0022	7.4679	0.0573	15.9033	HVVPDQLMAF	0.0115	3.6343	0.2651	3.6319	HVVPDQLMAF	0.0132	4.7459	0.2727	4.7274
Homo sapiens	IAAVIARFY	9	sp|P40305-4|IFI27_HUMAN Isoform 4 of Interferon alpha-inducible protein 27, mitochondrial	7117475	1.04358e+06	0.98	47	40.7	IAAVIARFY	0.0624	1.7297	0.0972	3.7434	IAAVIARFY	0.0186	7.4067	0.2181	11.9994	IAAVIARFY	0.0248	2.7248	0.1882	2.6696	IAAVIARFY	0.0042	5.6869	0.1079	6.1816	IAAVIARFY	0.6512	0.053	0.7336	0.0646	IAAVIARFY	0.7688	0.0532	0.7604	0.0566
Homo sapiens	IAFPTSISV	9	sp|Q9UQ80-2|PA2G4_HUMAN Isoform 2 of Proliferation-associated protein 2G4	11616500	1947540	0.96	25.1	43	IAFPTSISV	0.0495	2.0758	0.0748	5.9755	IAFPTSISV	0.1151	1.7184	0.3215	4.9666	IAFPTSISV	0.0108	4.2761	0.1004	8.5352	IAFPTSISV	0.001	10.25	0.0489	20.1139	IAFPTSISV	0.9251	0.0063	0.8789	0.008	IAFPTSISV	0.7855	0.0446	0.8092	0.0218
Homo sapiens	IAIPFLIKL	9	sp|Q8N2K0-2|ABD12_HUMAN Isoform 2 of Monoacylglycerol lipase ABHD12	5126450	1019390	0.995	28.5	31.9	IAIPFLIKL	0.0979	1.1834	0.084	4.8812	IAIPFLIKL	0.0752	2.617	0.1796	17.2038	IAIPFLIKL	0.0077	5.1173	0.0889	10.5133	IAIPFLIKL	0.0034	6.2364	0.0509	18.9309	IAIPFLIKL	0.8796	0.0101	0.7516	0.0479	IAIPFLIKL	0.7692	0.0529	0.6941	0.1404
Homo sapiens	IANQRITAF	9	sp|Q06265-3|EXOS9_HUMAN Isoform 3 of Exosome complex component RRP45	4912900	1465820	0.981	34.5	43.5	IANQRITAF	0.2452	0.4666	0.1621	1.3584	IANQRITAF	0.0402	4.3233	0.1705	18.8028	IANQRITAF	0.0782	1.3296	0.1737	3.1803	IANQRITAF	0.0051	5.1865	0.062	14.1526	IANQRITAF	0.8439	0.014	0.7609	0.0443	IANQRITAF	0.9784	0.0024	0.8625	0.0088
Homo sapiens	IASPVIAAV	9	sp|Q6ZMZ0-3|RN19B_HUMAN Isoform 3 of E3 ubiquitin-protein ligase RNF19B	36235900	3691550	0.997	45.1	37.9	IASPVIAAV	0.0561	1.8835	0.1207	2.4825	IASPVIAAV	0.0435	4.0716	0.2393	9.9247	IASPVIAAV	0.0043	6.8378	0.096	9.2111	IASPVIAAV	0.0007	12.184	0.0518	18.4484	IASPVIAAV	0.8885	0.0093	0.867	0.0088	IASPVIAAV	0.7449	0.0685	0.8042	0.0238
Homo sapiens	IATSQNRIY	9	Isoform 2 of Prohibitin-2	1376660	710132	0.973	52.7	44.3	IATSQNRIY	0.017	4.0969	0.0527	10.5889	IATSQNRIY	0.0061	14.3208	0.1095	35.634	IATSQNRIY	0.0152	3.5478	0.1043	7.995	IATSQNRIY	0.0029	6.6245	0.0499	19.5128	IATSQNRIY	0.5671	0.0768	0.6011	0.2733	IATSQNRIY	0.8908	0.0147	0.7506	0.0662
Homo sapiens	IAYPKAVTM	9	sp|P48066|S6A11_HUMAN Sodium- and chloride-dependent GABA transporter 3	7477260	751986	0.945	36.1	45	IAYPKAVTM	0.2196	0.529	0.104	3.2985	IAYPKAVTM	0.1819	1.027	0.2447	9.4924	IAYPKAVTM	0.0794	1.3143	0.1527	4.0217	IAYPKAVTM	0.0042	5.655	0.0423	25.0103	IAYPKAVTM	0.9864	0.0011	0.8795	0.0079	IAYPKAVTM	0.9906	0.001	0.8875	0.0072
Homo sapiens	IDVITKTW	8	sp|Q9H2D1|MFTC_HUMAN Mitochondrial folate transporter/carrier	9634560	6943450	0.99	67.1	44.7	IDVITKTW	0.0047	8.0755	0.0303	23.3554	IDVITKTW	0.0001	73.3929	0.017	95.8759	IDVITKTW	0.0135	3.7929	0.0606	19.3436	IDVITKTW	0.1437	0.9491	0.1467	3.8649	IDVITKTW	0.0001	24.6111	0.0266	59.841	IDVITKTW	0.0005	17.314	0.0369	49.8513
Homo sapiens	IEEHLGKF	8	sp|Q6DKI1|RL7L_HUMAN 60S ribosomal protein L7-like 1	22751900	5027910	0.99	47.8	45	IEEHLGKF	0.0009	16.7554	0.0284	25.2375	IEEHLGKF	0	89.6429	0.0153	96.2849	IEEHLGKF	0.1573	0.8063	0.2145	1.9851	IEEHLGKF	0.0493	1.6849	0.1222	5.1459	IEEHLGKF	0	37.3333	0.0238	63.8194	IEEHLGKF	0.0001	29.6364	0.0265	61.1239
Homo sapiens	IEFDIPITY	9	sp|Q9Y3C8|UFC1_HUMAN Ubiquitin-fold modifier-conjugating enzyme 1	14899300	1430520	0.997	38	45.3	IEFDIPITY	0.1493	0.8057	0.0608	8.4507	IEFDIPITY	0.0157	8.2885	0.0612	62.8493	IEFDIPITY	0.9966	0.0011	0.7933	0.0095	IEFDIPITY	0.9757	0.0151	0.5485	0.1401	IEFDIPITY	0.1508	0.5952	0.2952	2.8727	IEFDIPITY	0.0852	1.5605	0.2568	5.317
Homo sapiens	IEIVKEEFN	9	sp|Q8WXH0|SYNE2_HUMAN Nesprin-2	10247200	5151020	0.912	26.7	45.4	IEIVKEEFN	0	85	0.0039	95.5392	IEIVKEEFN	0	88.9286	0.026	91.2048	IEIVKEEFN	0.0005	17.9079	0.0621	18.6047	IEIVKEEFN	0.0002	21.95	0.0668	12.6497	IEIVKEEFN	0	100	0.0071	94.7962	IEIVKEEFN	0	100	0.0068	94.4936
Homo sapiens	IEKLLTSY	8	sp|O75534-2|CSDE1_HUMAN Isoform 2 of Cold shock domain-containing protein E1	11323700	6633845	0.99	45.7	41.5	IEKLLTSY	0.0038	8.9403	0.0234	31.7073	IEKLLTSY	0.0002	59.0152	0.0353	84.0801	IEKLLTSY	0.9182	0.0328	0.5371	0.1279	IEKLLTSY	0.1767	0.8345	0.1668	3.1222	IEKLLTSY	0.0003	17.9623	0.0438	41.9509	IEKLLTSY	0.0006	16.2816	0.0537	37.5567
Homo sapiens	IEKNPARL	8	sp|Q8WXF1|PSPC1_HUMAN Paraspeckle component 1	7880930	2800710	0.985	28.5	40.3	IEKNPARL	0.0003	26.6667	0.0111	63.7398	IEKNPARL	0.0005	44.4839	0.0334	85.5769	IEKNPARL	0.0851	1.2541	0.1031	8.1672	IEKNPARL	0.0219	2.5257	0.0629	13.8658	IEKNPARL	0.0001	27.5	0.0241	63.4391	IEKNPARL	0.0003	21.5	0.0297	57.2943
Homo sapiens	IENPALLRW	9	sp|O95168-2|NDUB4_HUMAN Isoform 2 of NADH dehydrogenase [ubiquinone] 1 beta subcomplex subunit 4	2378760	1866060	0.955	27.5	43.7	IENPALLRW	0.064	1.6929	0.0565	9.4655	IENPALLRW	0.0024	22.8777	0.039	80.951	IENPALLRW	0.4287	0.3077	0.2989	0.9304	IENPALLRW	0.9886	0.0058	0.6776	0.032	IENPALLRW	0.0038	6.4163	0.0831	22.4043	IENPALLRW	0.0018	11.0213	0.0705	29.6801
Homo sapiens	IETELIYKY	9	sp|Q9Y6X9-2|MORC2_HUMAN Isoform 2 of ATPase MORC2	9763060	1875480	0.997	53.2	45.7	IETELIYKY	0.0746	1.5015	0.0539	10.2331	IETELIYKY	0.0012	31.0225	0.0329	86.0134	IETELIYKY	0.9882	0.0039	0.7678	0.0114	IETELIYKY	0.9778	0.0128	0.5989	0.0835	IETELIYKY	0.0099	3.9811	0.1018	17.4927	IETELIYKY	0.0057	6.9282	0.105	19.6021
Homo sapiens	IFAQKNFFT	9	sp|Q2LD37-4|K1109_HUMAN Isoform 4 of Transmembrane protein KIAA1109	15846400	3388920	0.982	30.9	46	IFAQKNFFT	0	65	0.0095	70.9009	IFAQKNFFT	0.0072	13.102	0.1831	16.643	IFAQKNFFT	0	55.7143	0.0325	46.6936	IFAQKNFFT	0	70	0.018	71.0051	IFAQKNFFT	0	38.6667	0.0566	33.49	IFAQKNFFT	0.0001	31	0.0722	28.9942
Homo sapiens	IFSIREVSF	9	sp|Q07021|C1QBP_HUMAN Complement component 1 Q subcomponent-binding protein, mitochondrial	8224380	1265400	0.997	54.8	44.4	IFSIREVSF	0.0096	5.6271	0.0413	15.2367	IFSIREVSF	0.0062	14.2623	0.1028	38.4746	IFSIREVSF	0.0158	3.4707	0.1309	5.3997	IFSIREVSF	0.0016	8.4207	0.0386	28.5587	IFSIREVSF	0.018	2.8439	0.2114	5.6905	IFSIREVSF	0.0454	2.4042	0.3243	3.2567
Homo sapiens	IGSPFLRAY	9	sp|Q9BSC4-2|NOL10_HUMAN Isoform 2 of Nucleolar protein 10	4409420	734051	0.997	54.7	43.6	IGSPFLRAY	0.0351	2.6118	0.0613	8.3385	IGSPFLRAY	0.0433	4.0897	0.2047	13.6123	IGSPFLRAY	0.041	1.9946	0.1776	3.0349	IGSPFLRAY	0.0039	5.8331	0.0637	13.5996	IGSPFLRAY	0.5264	0.095	0.5891	0.2995	IGSPFLRAY	0.7529	0.0636	0.7019	0.1289
Homo sapiens	IGVEHVVVY	9	sp|P49411|EFTU_HUMAN Elongation factor Tu, mitochondrial	79082364	6023532	0.99	52.6	44.7	IGVEHVVVY	0.0638	1.6973	0.0793	5.4069	IGVEHVVVY	0.0208	6.8962	0.1303	28.3045	IGVEHVVVY	0.1003	1.1271	0.2166	1.9431	IGVEHVVVY	0.0025	7.0827	0.0483	20.5274	IGVEHVVVY	0.5	0.1064	0.5845	0.3149	IGVEHVVVY	0.6891	0.0911	0.6573	0.2157
Homo sapiens	IGWDKIPQ	8	sp|Q86Y91-2|KI18B_HUMAN Isoform 2 of Kinesin-like protein KIF18B	1365580	337230	0.971	29.2	43.7	IGWDKIPQ	0	75	0.0038	95.6629	IGWDKIPQ	0.0005	44.8064	0.0459	75.0496	IGWDKIPQ	0.0001	39	0.0248	62.5462	IGWDKIPQ	0	60	0.0082	95.6754	IGWDKIPQ	0	35.25	0.0242	63.3377	IGWDKIPQ	0.0001	29.3636	0.0371	49.634
Homo sapiens	IIKVKTI	7	sp|Q7Z3U7-6|MON2_HUMAN Isoform 6 of Protein MON2 homolog	3766220	1033710	0.9	21.6	28
Homo sapiens	IILLILI	7	Protein SOGA3	134337600	32945060	0.9	44.5	28.5
Homo sapiens	IILLILIL	8	Protein SOGA3	148173850	29138950	0.986	34	25	IILLILIL	0	47.6667	0.009	73.2841	IILLILIL	0.0005	43.4375	0.0568	66.1544	IILLILIL	0.0001	38.6667	0.0332	45.5668	IILLILIL	0	80	0.0132	85.7357	IILLILIL	0.0002	21.5	0.0543	34.7927	IILLILIL	0.0008	14.7895	0.092	22.7048
Homo sapiens	IILLKPIIKVLPKL	14	sp|Q14008-3|CKAP5_HUMAN Isoform 3 of Cytoskeleton-associated protein 5	26777500	1853810	0.982	29.6	25	IILLKPIIKVLPKL	0	53.6364	0.0156	47.9648	IILLKPIIKVLPKL	0.0002	61.6327	0.0602	63.553	IILLKPIIKVLPKL	0	77.5	0.0205	73.0261	IILLKPIIKVLPKL	0	95	0.0122	88.7084	IILLKPIIKVLPKL	0	55	0.0306	54.5986	IILLKPIIKVLPKL	0	43.5	0.033	53.6878
Homo sapiens	IILLLLL	7	sp|Q08345-2|DDR1_HUMAN Isoform 2 of Epithelial discoidin domain-containing receptor 1	604633000	6414510	0.9	28.1	28.5
Homo sapiens	IITKKLLKA	9	sp|Q9Y5W7-4|SNX14_HUMAN Isoform 4 of Sorting nexin-14	78789300	1480160	0.899	26.2	27	IITKKLLKA	0.0003	27.1667	0.023	32.2512	IITKKLLKA	0.0347	4.8155	0.2035	13.7569	IITKKLLKA	0.0001	35.375	0.0216	70.3212	IITKKLLKA	0.0001	33	0.012	89.049	IITKKLLKA	0.0012	10.6814	0.1105	15.8092	IITKKLLKA	0.0018	11.1809	0.1213	16.5217
Homo sapiens	IIVDPAREL	9	sp|Q9H3U1-2|UN45A_HUMAN Isoform 2 of Protein unc-45 homolog A	5390750	981727	0.986	33.7	40	IIVDPAREL	0.1044	1.1209	0.0875	4.5468	IIVDPAREL	0.0183	7.4903	0.0954	41.8588	IIVDPAREL	0.0009	14.5396	0.0361	40.9547	IIVDPAREL	0.0007	12.312	0.0226	57.7034	IIVDPAREL	0.4251	0.1484	0.5195	0.5435	IIVDPAREL	0.4224	0.2947	0.4916	0.9455
Homo sapiens	ILIILII	7	Fer-1-like protein 6	134337600	32945060	0.9	44.5	28.5
Homo sapiens	ILTERGYSF	9	Actin, aortic smooth muscle	139575748	8014698	0.997	57.6	45.5	ILTERGYSF	0.0434	2.2847	0.0908	4.2522	ILTERGYSF	0.0028	21.3523	0.0754	52.9573	ILTERGYSF	0.0195	3.104	0.1518	4.072	ILTERGYSF	0.0019	7.9776	0.0502	19.3805	ILTERGYSF	0.0444	1.5574	0.3141	2.4698	ILTERGYSF	0.2087	0.7374	0.4766	1.0514
Homo sapiens	IMILIMVV	8	sp|Q13291-2|SLAF1_HUMAN Isoform 2 of Signaling lymphocytic activation molecule	1479640	374954	0.99	28.7	38.7	IMILIMVV	0	47	0.0151	49.4191	IMILIMVV	0.0006	42.0882	0.0859	46.7571	IMILIMVV	0.0001	41.25	0.0574	21.0108	IMILIMVV	0	72.5	0.0239	54.1212	IMILIMVV	0.0007	13.2556	0.1391	11.4552	IMILIMVV	0.0003	22.0556	0.11	18.5598
Homo sapiens	ISAPLVKTL	9	Isoform 1 of M-phase inducer phosphatase 2	47615319	1404888	0.997	68.2	37.5	ISAPLVKTL	0.0758	1.4855	0.077	5.6984	ISAPLVKTL	0.1015	1.9454	0.2104	12.8998	ISAPLVKTL	0.0073	5.2803	0.0587	20.293	ISAPLVKTL	0.0029	6.616	0.0367	30.762	ISAPLVKTL	0.8558	0.0127	0.7023	0.0939	ISAPLVKTL	0.9034	0.0116	0.7243	0.0953
Homo sapiens	ISRSGGFI	8	sp|Q8IXT5|RB12B_HUMAN RNA-binding protein 12B	15690300	10072400	0.981	34	42.8	ISRSGGFI	0	48.6667	0.0184	40.8463	ISRSGGFI	0.0057	14.8442	0.3083	5.5273	ISRSGGFI	0	58.5714	0.0238	64.8523	ISRSGGFI	0	65	0.017	74.2193	ISRSGGFI	0.0022	8.3817	0.1768	7.8425	ISRSGGFI	0.008	5.9818	0.2435	5.8531
Homo sapiens	ISSHIPLIIQF	11	sp|P20591|MX1_HUMAN Interferon-induced GTP-binding protein Mx1	1659620	358498	0.9	20.3	41.2	ISSHIPLIIQF	0.0129	4.8002	0.0405	15.6767	ISSHIPLIIQF	0.0023	23.3125	0.0745	53.509	ISSHIPLIIQF	0.0041	6.9835	0.0906	10.1758	ISSHIPLIIQF	0.0016	8.6055	0.048	20.686	ISSHIPLIIQF	0.0096	4.0491	0.1966	6.4857	ISSHIPLIIQF	0.0331	2.9224	0.2909	4.1334
Homo sapiens	ISTPVIRTF	9	Isoform D of Constitutive coactivator of PPAR-gamma-like protein 1	2.96793e+08	5.34057e+06	0.997	62.2	41.4	ISTPVIRTF	0.2651	0.4251	0.1272	2.2502	ISTPVIRTF	0.0628	3.0405	0.1564	21.6117	ISTPVIRTF	0.0395	2.0513	0.1306	5.4202	ISTPVIRTF	0.0159	2.9842	0.0679	12.3455	ISTPVIRTF	0.8702	0.0111	0.723	0.0753	ISTPVIRTF	0.9428	0.0063	0.7731	0.046
Homo sapiens	ISTVREVAL	9	sp|P11802|CDK4_HUMAN Cyclin-dependent kinase 4	9750840	1839270	0.997	65.5	43	ISTVREVAL	0.0009	16.9856	0.0284	25.2787	ISTVREVAL	0.006	14.4727	0.1506	22.9198	ISTVREVAL	0.0008	14.8561	0.0451	30.1285	ISTVREVAL	0.0001	30.1429	0.0172	73.7769	ISTVREVAL	0.1186	0.7204	0.4163	1.1159	ISTVREVAL	0.7278	0.074	0.7319	0.0856
Homo sapiens	ISVERVIEY	9	sp|O15439-2|MRP4_HUMAN Isoform 2 of Multidrug resistance-associated protein 4	8460440	1155650	0.993	35	43.8	ISVERVIEY	0.3541	0.271	0.1835	1.0079	ISVERVIEY	0.0881	2.2632	0.1879	15.9077	ISVERVIEY	0.1003	1.1269	0.1913	2.5631	ISVERVIEY	0.0108	3.6668	0.0608	14.5818	ISVERVIEY	0.8917	0.0091	0.7625	0.0437	ISVERVIEY	0.9549	0.005	0.8139	0.0198
Homo sapiens	ISVSRSTSF	9	sp|P05783|K1C18_HUMAN Keratin, type I cytoskeletal 18	10298700	2246940	0.995	36.6	44	ISVSRSTSF	0.147	0.8197	0.1595	1.4032	ISVSRSTSF	0.0341	4.8679	0.2176	12.0588	ISVSRSTSF	0.01	4.4516	0.1108	7.2407	ISVSRSTSF	0.0013	9.4171	0.0499	19.5245	ISVSRSTSF	0.4867	0.1119	0.6388	0.1876	ISVSRSTSF	0.907	0.0107	0.8067	0.0228
Homo sapiens	ITAPPSRVL	9	Acyl-CoA desaturase	2094285	2672801	0.996	34.4	38.4	ITAPPSRVL	0.1398	0.8625	0.1063	3.1688	ITAPPSRVL	0.2195	0.8035	0.2967	6.0874	ITAPPSRVL	0.0016	11.1378	0.0452	30.0555	ITAPPSRVL	0.0026	6.9468	0.0326	36.4511	ITAPPSRVL	0.8297	0.0159	0.6998	0.0977	ITAPPSRVL	0.9158	0.0093	0.7497	0.0672
Homo sapiens	ITQAVSLLT	9	sp|Q96RU2|UBP28_HUMAN Ubiquitin carboxyl-terminal hydrolase 28	1045370	309006	0.916	22.4	41.4	ITQAVSLLT	0.0001	40.3333	0.02	37.5632	ITQAVSLLT	0.0143	8.7498	0.2761	7.2226	ITQAVSLLT	0	54.5	0.0348	42.8264	ITQAVSLLT	0	50	0.035	32.9959	ITQAVSLLT	0.0002	21.3214	0.1303	12.5987	ITQAVSLLT	0.0007	15.563	0.2033	8.0272
Homo sapiens	ITTKAISRW	9	sp|P49368-2|TCPG_HUMAN Isoform 2 of T-complex protein 1 subunit gamma	4327880	1950290	0.997	45.6	42.1	ITTKAISRW	0.36	0.2627	0.2292	0.5499	ITTKAISRW	0.0059	14.5701	0.0969	41.1476	ITTKAISRW	0.0009	14.1223	0.0378	38.5708	ITTKAISRW	0.0125	3.4068	0.084	8.9612	ITTKAISRW	0.0181	2.8379	0.2222	5.1572	ITTKAISRW	0.0238	3.5103	0.2228	6.847
Homo sapiens	IVRDHWVHV	9	Isoform 2 of NADH dehydrogenase [ubiquinone] 1 beta subcomplex subunit 1	1.14418e+07	3171533	0.948	32.9	45.5	IVRDHWVHV	0.0232	3.3944	0.0939	3.9818	IVRDHWVHV	0.5325	0.1374	0.6633	0.2116	IVRDHWVHV	0.0004	21.3846	0.0389	36.9949	IVRDHWVHV	0.0006	13.3368	0.0276	45.5832	IVRDHWVHV	0.206	0.4373	0.4977	0.6303	IVRDHWVHV	0.1045	1.3487	0.3821	2.1175
Homo sapiens	KAFARPWSL	9	sp|Q8NAF0|ZN579_HUMAN Zinc finger protein 579	10500400	1774630	0.99	34	44.1	KAFARPWSL	0.0657	1.663	0.0765	5.7517	KAFARPWSL	0.4932	0.1752	0.5982	0.4298	KAFARPWSL	0.0099	4.4704	0.1121	7.1018	KAFARPWSL	0.0029	6.6713	0.0755	10.5847	KAFARPWSL	0.835	0.015	0.7617	0.044	KAFARPWSL	0.9455	0.006	0.8589	0.009
Homo sapiens	KAFNQGKIFK	10	Isoform 2 of Elongation factor 1-gamma	3555060	578496	0.99	49.5	41.6	KAFNQGKIF	0.0004	23.4255	0.0185	40.6234	KAFNQGKIFK	0.7035	0.04	0.707	0.1134	KAFNQGKIFK	0.0001	33.6	0.033	45.7614	KAFNQGKIFK	0.0001	26.6	0.0386	28.6074	KAFNQGKIF	0.0009	12.2606	0.1478	10.4767	KAFNQGKIF	0.003	9.1365	0.1784	9.7891
Homo sapiens	KAFQKIVVL	9	sp|Q9Y6E2|BZW2_HUMAN Basic leucine zipper and W2 domain-containing protein 2	61116225	4110900	0.997	50.2	32.4	KAFQKIVVL	0.0633	1.7087	0.0623	8.1344	KAFQKIVVL	0.3908	0.312	0.4195	2.2527	KAFQKIVVL	0.0225	2.8764	0.0969	9.0558	KAFQKIVVL	0.0042	5.6831	0.0439	23.6529	KAFQKIVVL	0.8877	0.0094	0.7554	0.0464	KAFQKIVVL	0.942	0.0064	0.8053	0.0234
Homo sapiens	KAIDYIRFL	9	sp|P36956-4|SRBP1_HUMAN Isoform 4 of Sterol regulatory element-binding protein 1	3.58802e+07	2.72462e+06	0.972	46	41.8	KAIDYIRFL	0.0864	1.332	0.1091	3.0052	KAIDYIRFL	0.2503	0.6601	0.4366	1.9389	KAIDYIRFL	0.0039	7.1856	0.0691	15.7964	KAIDYIRFL	0.0063	4.7239	0.0806	9.5476	KAIDYIRFL	0.9268	0.0061	0.8169	0.0192	KAIDYIRFL	0.9036	0.0116	0.7977	0.0278
Homo sapiens	KALSDLGRYK	10	Zinc finger CCCH domain-containing protein 7A	3088940	641369	0.993	36.8	43.1	KALSDLGRY	0.0001	36.7778	0.0192	39.2255	KALSDLGRYK	0.3929	0.308	0.5897	0.4689	KALSDLGRYK	0.0001	45.25	0.0277	56.0013	KALSDLGRYK	0.0001	25.4545	0.0377	29.5673	KALSDLGRYK	0.0003	18.2826	0.082	22.7356	KALSDLGRYK	0.0013	12.5398	0.1088	18.8016
Homo sapiens	KAPDFVFYA	9	sp|P26038|MOES_HUMAN Moesin	15277600	1797290	0.961	30	45.6	KAPDFVFYA	0.0023	11.1756	0.0384	16.9284	KAPDFVFYA	0.0983	2.0019	0.4153	2.3304	KAPDFVFYA	0.0013	12.0512	0.0526	24.0058	KAPDFVFYA	0.0003	16.9388	0.0477	20.893	KAPDFVFYA	0.1451	0.6147	0.5277	0.5142	KAPDFVFYA	0.099	1.4018	0.5054	0.8532
Homo sapiens	KAQGPAASAEEPKPVEAPAANSDQTVTVKE	30	Brain acid soluble protein 1	1526510	273069	0.997	67	48.8	KAQGPAASAEEPK	0	100	0.0035	96.0602	KAQGPAASAEEPK	0	98.5	0.0287	89.282	KAQGPAASAEEPKPVEA	0	100	0.0079	96.4158	KAQGPAASAEEPKPVEA	0	100	0.0086	95.5021	KAQGPAASAEEPK	0	100	0.0041	97.0598	KAQGPAASAEEPK	0	100	0.0039	96.976
Homo sapiens	KASGTLREY	9	60S ribosomal protein L18a	31896450	2674740	0.997	55.2	44.5	KASGTLREY	0.1017	1.1471	0.0934	4.0182	KASGTLREY	0.1917	0.9626	0.2851	6.6937	KASGTLREY	0.0283	2.4969	0.1022	8.2951	KASGTLREY	0.022	2.517	0.082	9.2942	KASGTLREY	0.784	0.0238	0.6685	0.1373	KASGTLREY	0.9288	0.0079	0.7669	0.0506
Homo sapiens	KASLRELAL	9	Ribonuclease inhibitor	10506570	2.42491e+06	0.997	44.7	40.3	KASLRELAL	0.0018	12.774	0.0287	24.9271	KASLRELAL	0.0474	3.8151	0.295	6.1758	KASLRELAL	0.0012	12.5023	0.0468	28.5687	KASLRELAL	0.0002	19.3333	0.0301	40.5227	KASLRELAL	0.2213	0.3947	0.4515	0.8741	KASLRELAL	0.8315	0.0318	0.7589	0.0581
Homo sapiens	KATAYILSV	9	sp|P01106-2|MYC_HUMAN Isoform 2 of Myc proto-oncogene protein	27270700	2843450	0.997	50.2	40	KATAYILSV	0.0054	7.5647	0.0561	9.5742	KATAYILSV	0.1173	1.6859	0.4825	1.2976	KATAYILSV	0.0005	18.8769	0.0598	19.7356	KATAYILSV	0.0002	18.5	0.0725	11.2052	KATAYILSV	0.482	0.1139	0.7399	0.0581	KATAYILSV	0.5494	0.1763	0.774	0.0453
Homo sapiens	KATNVVRLL	9	sp|Q9NYU1|UGGG2_HUMAN UDP-glucose:glycoprotein glucosyltransferase 2	23810600	4149170	0.997	50.1	37.9	KATNVVRLL	0.0117	5.0448	0.0505	11.3231	KATNVVRLL	0.1757	1.072	0.4021	2.5927	KATNVVRLL	0.0012	12.493	0.0485	27.0301	KATNVVRLL	0.0029	6.7	0.0626	13.948	KATNVVRLL	0.6977	0.0416	0.6561	0.15	KATNVVRLL	0.7752	0.0492	0.7026	0.128
Homo sapiens	KAVGHPFVIQL	11	sp|O14980|XPO1_HUMAN Exportin-1	7578840	761964	0.994	39.5	39.6	KAVGHPFVIQL	0.003	10.0577	0.0286	25.0043	KAVGHPFVIQL	0.0539	3.4401	0.2347	10.3311	KAVGHPFVIQL	0.0001	35	0.0309	49.5164	KAVGHPFVIQL	0.0001	22.7059	0.0273	46.063	KAVGHPFVIQL	0.0466	1.4974	0.2607	3.7643	KAVGHPFVIQL	0.0689	1.8199	0.3504	2.6922
Homo sapiens	KAYELALYL	9	sp|P35080-2|PROF2_HUMAN Isoform IIb of Profilin-2	6.73514e+06	656421	0.954	45.2	43.5	KAYELALYL	0.023	3.4116	0.0542	10.1241	KAYELALYL	0.2852	0.5464	0.456	1.6417	KAYELALYL	0.0032	7.869	0.0895	10.3901	KAYELALYL	0.0034	6.2228	0.0946	7.5218	KAYELALYL	0.794	0.0221	0.7946	0.0285	KAYELALYL	0.7378	0.0712	0.7851	0.0372
Homo sapiens	KDLIRFKP	8	sp|Q86YR7-4|MF2L2_HUMAN Isoform 4 of Probable guanine nucleotide exchange factor MCF2L2	3.9117e+07	2204690	0.945	31.1	38.9	KDLIRFKP	0	80	0.0049	93.0273	KDLIRFKP	0.0001	70.1786	0.0455	75.3717	KDLIRFKP	0.0001	40.4	0.0212	71.3081	KDLIRFKP	0.0001	34.5	0.0191	67.6313	KDLIRFKP	0	85	0.0058	95.8653	KDLIRFKP	0	100	0.0059	95.4405
Homo sapiens	KDLKQEPL	8	Mastermind-like protein 3	183120	278930	0.92	21.2	41.9	KDLKQEPL	0.0001	41.3333	0.0086	75.2854	KDLKQEPL	0.0001	70	0.0292	88.8525	KDLKQEPL	0.0003	23.125	0.0212	71.2977	KDLKQEPL	0.0001	22.7647	0.0196	66.2729	KDLKQEPL	0	58.3333	0.0133	82.6794	KDLKQEPL	0	47.5	0.0225	66.6277
Homo sapiens	KDPNCVGTVLA	11	Isoform 2 of DAZ-associated protein 1	1103170	235350	0.902	25.4	46.1	KDPNCVGTVL	0	64	0.012	60.0041	KDPNCVGTVLA	0.0006	41.7568	0.0938	42.6013	KDPNCVGTVLA	0	68.75	0.0294	52.6522	KDPNCVGTVLA	0	49.5	0.0232	56.0705	KDPNCVGTVL	0	85	0.0171	75.1756	KDPNCVGTVL	0	80	0.0246	63.5921
Homo sapiens	KEAGGGGVGGP	11	Isoform 2 of Plasminogen activator inhibitor 1 RNA-binding protein	2338620	551780	0.983	34.8	45	KEAGGGGVGGP	0	75	0.0065	85.7303	KEAGGGGVGGP	0	85.3571	0.025	91.9208	KEAGGGGVGGP	0.0001	39.2	0.0191	76.8874	KEAGGGGVGGP	0.0005	14.2027	0.0436	23.9448	KEAGGGGVGGP	0	100	0.005	96.4256	KEAGGGGVGGP	0	100	0.0038	97.0753
Homo sapiens	KEFPGFLEN	9	sp|P60903|S10AA_HUMAN Protein S100-A10	994895	1021820	0.975	31.7	45.5	KEFPGFLEN	0.0002	29.2381	0.0131	55.9492	KEFPGFLEN	0.0028	21.1288	0.0878	45.7228	KEFPGFLEN	0.021	2.974	0.1965	2.4195	KEFPGFLEN	0.0475	1.7182	0.2752	1.1864	KEFPGFLEN	0	36.5	0.0396	45.3998	KEFPGFLEN	0	45.5	0.0287	58.472
Homo sapiens	KEIGDVENW	9	sp|P78537-2|BL1S1_HUMAN Isoform 2 of Biogenesis of lysosome-related organelles complex 1 subunit 1	8926860	2591560	0.953	41.8	45.1	KEIGDVENW	0.0515	2.0059	0.0598	8.6653	KEIGDVENW	0.0004	47.0417	0.0239	92.6837	KEIGDVENW	0.1236	0.9675	0.143	4.5819	KEIGDVENW	0.9841	0.0081	0.6595	0.0406	KEIGDVENW	0.0001	24.8889	0.0357	49.0381	KEIGDVENW	0.0001	28.3077	0.0283	58.8315
Homo sapiens	KEIKDILIQY	10	40S ribosomal protein S16	5.66021e+07	2.47743e+06	0.971	62.8	41.3	EIKDILIQY	0.1727	0.6916	0.1351	1.9726	KEIKDILIQY	0.2677	0.5958	0.3115	5.3904	KEIKDILIQY	0.4728	0.2687	0.3473	0.6196	KEIKDILIQY	0.9616	0.0295	0.6075	0.0739	KEIKDILIQY	0.0065	4.9758	0.1195	14.2023	KEIKDILIQY	0.0029	9.1676	0.0973	21.3711
Homo sapiens	KEIRDINRVY	10	Annexin A1	5196400	1119180	0.969	28	44.8	EIRDINRVY	0.0203	3.6814	0.0866	4.6341	KEIRDINRVY	0.243	0.6875	0.4698	1.4396	KEIRDINRVY	0.428	0.3084	0.3418	0.649	KEIRDINRVY	0.9728	0.0187	0.6055	0.0763	KEIRDINRVY	0.0057	5.2939	0.1484	10.42	KEIRDINRVY	0.0052	7.198	0.1402	13.8313
Homo sapiens	KELEDVNKW	9	sp|Q08499-4|PDE4D_HUMAN Isoform 1 of cAMP-specific 3',5'-cyclic phosphodiesterase 4D	11399400	3072360	0.951	31.2	46.7	KELEDVNKW	0.0539	1.9397	0.0496	11.6328	KELEDVNKW	0.0009	34.3881	0.0238	92.7504	KELEDVNKW	0.2454	0.5512	0.1736	3.1849	KELEDVNKW	0.9937	0.0032	0.6596	0.0405	KELEDVNKW	0.0002	20.8485	0.0307	54.5149	KELEDVNKW	0.0001	29.1818	0.0244	63.823
Homo sapiens	KESEVFYEL	9	sp|Q16665-3|HIF1A_HUMAN Isoform 3 of Hypoxia-inducible factor 1-alpha	41960700	1487600	0.926	27	45	KESEVFYEL	0.0335	2.6989	0.0542	10.126	KESEVFYEL	0.0069	13.4224	0.0895	44.7949	KESEVFYEL	0.6019	0.1771	0.4835	0.2073	KESEVFYEL	0.8505	0.0969	0.5215	0.1776	KESEVFYEL	0.0159	3.0273	0.1472	10.5386	KESEVFYEL	0.0105	5.2767	0.1598	11.5753
Homo sapiens	KESGIIIGV	9	sp|O14763-2|TR10B_HUMAN Isoform Short of Tumor necrosis factor receptor superfamily member 10B	15150000	3247430	0.99	35.8	42	KESGIIIGV	0.0058	7.2957	0.0404	15.735	KESGIIIGV	0.0111	10.1889	0.116	33.1213	KESGIIIGV	0.0512	1.7287	0.1645	3.5202	KESGIIIGV	0.3813	0.4815	0.3895	0.5167	KESGIIIGV	0.0016	9.6984	0.0935	19.4366	KESGIIIGV	0.0003	20.913	0.0672	31.0288
Homo sapiens	KETDLLILF	9	sp|P05455|LA_HUMAN Lupus La protein	2718620	552264	0.997	51.8	40.7	KETDLLILF	0.0269	3.0934	0.0497	11.6049	KETDLLILF	0.002	25.1166	0.0504	71.3691	KETDLLILF	0.6487	0.1517	0.5112	0.1657	KETDLLILF	0.9479	0.0375	0.6582	0.0414	KETDLLILF	0.0019	8.8836	0.0954	18.9371	KETDLLILF	0.0014	12.3149	0.0967	21.5046
Homo sapiens	KEVEVIGGADKY	12	sp|P04183|KITH_HUMAN Thymidine kinase, cytosolic	6234470	2024800	0.997	43.7	46.2	EVEVIGGADKY	0.0131	4.7522	0.0832	4.9638	KEVEVIGGADKY	0.0007	39.4884	0.0436	77.0403	KEVEVIGGADKY	0.034	2.2715	0.1704	3.3016	KEVEVIGGADKY	0.5753	0.288	0.4101	0.4461	KEVEVIGGADKY	0.0001	27.75	0.048	38.7785	KEVEVIGGADKY	0.0002	25.05	0.0518	38.6617
Homo sapiens	KEYEGPQLDIW	11	sp|A0A0B4J2F2|SIK1B_HUMAN Probable serine/threonine-protein kinase SIK1B	8494250	618244	0.997	56.7	46.3	KEYEGPQLDIW	0.0189	3.8496	0.0377	17.3701	KEYEGPQLDIW	0.001	33.507	0.0315	87.1095	KEYEGPQLDIW	0.0525	1.7003	0.1009	8.4685	KEYEGPQLDIW	0.9682	0.0248	0.5612	0.1226	KEYEGPQLDIW	0.0001	26.4615	0.0254	61.5786	KEYEGPQLDIW	0	38.75	0.0199	70.4797
Homo sapiens	KEYEPEMGKVY	11	sp|P16615-2|AT2A2_HUMAN Isoform 2 of Sarcoplasmic/endoplasmic reticulum calcium ATPase 2	5862840	1082560	0.99	42.5	45.3	KEYEPEMGKVY	0.0111	5.1888	0.0305	23.1506	KEYEPEMGKVY	0.003	20.5448	0.0435	77.142	KEYEPEMGKVY	0.5137	0.2348	0.3362	0.6789	KEYEPEMGKVY	0.9509	0.0358	0.4699	0.2791	KEYEPEMGKVY	0.0037	6.5	0.0561	33.7664	KEYEPEMGKVY	0.0009	14.6433	0.0519	38.5996
Homo sapiens	KEYIPPLIW	9	sp|P08910|ABHD2_HUMAN Monoacylglycerol lipase ABHD2	35203900	2025970	0.997	43	45.1	KEYIPPLIW	0.0378	2.477	0.0388	16.6856	KEYIPPLIW	0.0044	17.0041	0.0509	70.9439	KEYIPPLIW	0.2469	0.5485	0.2068	2.1671	KEYIPPLIW	0.9616	0.0295	0.6261	0.0605	KEYIPPLIW	0.0025	7.9261	0.0728	26.0238	KEYIPPLIW	0.0011	13.1714	0.0738	28.4076
Homo sapiens	KFKEFVQSV	9	ADP-ribosylation factor-like protein 4D	1.82246e+07	2.79998e+06	0.997	54.3	44.1	KFKEFVQSV	0.0196	3.7663	0.0527	10.5814	KFKEFVQSV	0.5543	0.1206	0.6118	0.373	KFKEFVQSV	0.0045	6.6554	0.0661	16.9136	KFKEFVQSV	0.0016	8.4248	0.0357	32.0342	KFKEFVQSV	0.0533	1.3587	0.3134	2.4826	KFKEFVQSV	0.0271	3.2877	0.2531	5.4616
Homo sapiens	KFKFPGRQK	9	60S ribosomal protein L10	84280200	3535810	0.981	33.8	40.5	KFKFPGRQK	0.0003	25.7576	0.0123	59.0177	KFKFPGRQK	0.8446	0.0117	0.7347	0.0725	KFKFPGRQK	0.0001	30.8462	0.0215	70.5326	KFKFPGRQK	0.0002	20.8333	0.0162	76.8162	KFKFPGRQK	0.0003	18.8478	0.0483	38.5876	KFKFPGRQK	0.0009	14.5789	0.051	39.1506
Homo sapiens	KFLNILEKPKK	11	sp|Q52LA3|LIN52_HUMAN Protein lin-52 homolog	2010920	534821	0.935	21.8	35.4	KFLNILEKPKK	0.0001	44.75	0.0075	80.5181	KFLNILEKPKK	0.1638	1.173	0.3247	4.845	KFLNILEKPKK	0	71.6667	0.0161	84.3565	KFLNILEKPKK	0	46	0.0142	82.7866	KFLNILEKPKK	0	85	0.0109	87.4695	KFLNILEKPKK	0	70	0.0123	84.0689
Homo sapiens	KFTRSRIPEKVFQASPEDHEKYGGD	25	Isoform 2 of 39S ribosomal protein L30, mitochondrial	12590900	1588518	0.942	48	48.6	RIPEKVFQASPEDHEKY	0	100	0.0045	94.4541	KFTRSRIPEK	0.0001	75.6818	0.1026	38.5214	KFTRSRIPEKVF	0	100	0.0114	94.2408	KFTRSRIPEKV	0	100	0.0092	95.167	KFTRSRIPEKVF	0	100	0.007	95.0072	KFTRSRIPEKVF	0	100	0.006	95.385
Homo sapiens	KGPPGPKGEP	10	sp|Q86Y22-2|CONA1_HUMAN Isoform 2 of Collagen alpha-1(XXIII) chain	1101150	296429	0.986	33.4	44.6	KGPPGPKGEP	0	68.75	0.0041	95.3768	KGPPGPKGEP	0.0011	31.9663	0.0546	67.9746	KGPPGPKGEP	0	67.5	0.0074	96.668	KGPPGPKGEP	0	51.25	0.0078	95.8802	KGPPGPKGEP	0	53.75	0.0115	86.308	KGPPGPKGEP	0	51	0.0121	84.5383
Homo sapiens	KIALTSANKL	10	sp|Q6KC79|NIPBL_HUMAN Nipped-B-like protein	3957400	1426360	0.992	33.8	38.6	KIALTSANKL	0.0009	16.9856	0.0343	19.8423	KIALTSANKL	0.0097	11.0491	0.2589	8.36	KIALTSANKL	0	54.5	0.0205	73.1462	KIALTSANKL	0.0001	34	0.0309	39.1516	KIALTSANKL	0.0008	12.6909	0.1134	15.2833	KIALTSANKL	0.0062	6.7094	0.2105	7.5539
Homo sapiens	KIELLPSY	8	sp|O95436-2|NPT2B_HUMAN Isoform 2 of Sodium-dependent phosphate transport protein 2B	30739700	1002560	0.919	23.3	41.6	KIELLPSY	0.0056	7.442	0.0355	18.8593	KIELLPSY	0.006	14.4961	0.0994	39.9726	KIELLPSY	0.0182	3.2375	0.1081	7.5346	KIELLPSY	0.0004	15.6774	0.0288	42.9805	KIELLPSY	0.0009	12.4545	0.0731	25.9147	KIELLPSY	0.0033	8.724	0.1155	17.5201
Homo sapiens	KIRSLGGKLGA	11	Isoform 2 of DNA polymerase eta	1608500	1907270	0.997	32.5	35.6	KIRSLGGKLGA	0	62	0.0094	71.0772	KIRSLGGKLGA	0.1129	1.7553	0.4791	1.3328	KIRSLGGKLGA	0	80	0.0129	91.6212	KIRSLGGKLGA	0	49.5	0.0154	79.3178	KIRSLGGKLGA	0	55	0.0261	60.4435	KIRSLGGKLGA	0	49	0.0265	61.0709
Homo sapiens	KKSGAQKKK	9	sp|Q494R4|CC153_HUMAN Coiled-coil domain-containing protein 153	6376935	5921910	0.997	57.2	34.4	KKSGAQKKK	0	51.8182	0.0048	93.5443	KKSGAQKKK	0.0558	3.3573	0.1567	21.5474	KKSGAQKKK	0	47	0.0096	95.6366	KKSGAQKKK	0.0003	16.7959	0.0165	75.9342	KKSGAQKKK	0	35	0.0175	74.5305	KKSGAQKKK	0	46	0.0134	81.9988
Homo sapiens	KLKDLAFLK	9	sp|L0R6Q1|S35U4_HUMAN SLC35A4 upstream open reading frame protein	8906310	4415900	0.997	28.9	32.1	KLKDLAFLK	0.0005	21.8814	0.0161	46.5133	KLKDLAFLK	0.7594	0.0271	0.71	0.108	KLKDLAFLK	0.0002	24.9615	0.0446	30.6436	KLKDLAFLK	0.0003	18.4062	0.0458	22.1994	KLKDLAFLK	0.0002	20.9394	0.0517	36.3376	KLKDLAFLK	0.0001	28.9231	0.0515	38.8329
Homo sapiens	KLKNVFLAY	9	sp|O94766-2|B3GA3_HUMAN Isoform 2 of Galactosylgalactosylxylosylprotein 3-beta-glucuronosyltransferase 3	12150100	1764990	0.984	36.7	39.8	KLKNVFLAY	0.0906	1.2728	0.1038	3.3137	KLKNVFLAY	0.6041	0.0898	0.6343	0.2917	KLKNVFLAY	0.0558	1.6384	0.229	1.7155	KLKNVFLAY	0.0142	3.1876	0.1143	5.6782	KLKNVFLAY	0.0371	1.7732	0.3014	2.7404	KLKNVFLAY	0.0339	2.8855	0.3107	3.5692
Homo sapiens	KLSEIVREF	9	sp|O60264|SMCA5_HUMAN SWI/SNF-related matrix-associated actin-dependent regulator of chromatin subfamily A member 5	1.3584e+07	1.71909e+06	0.977	44.8	43.5	KLSEIVREF	0.1209	0.9789	0.0938	3.9906	KLSEIVREF	0.0861	2.3129	0.1784	17.396	KLSEIVREF	0.0263	2.6217	0.1232	6.0226	KLSEIVREF	0.0455	1.7593	0.112	5.8454	KLSEIVREF	0.2351	0.3693	0.4004	1.2518	KLSEIVREF	0.3108	0.4612	0.4537	1.2506
Homo sapiens	KLTFISGRTK	10	Signal peptidase complex subunit 2	3656640	807931	0.997	43.1	39.2	KLTFISGRTK	0.0002	28.8636	0.0199	37.8419	KLTFISGRTK	0.6339	0.0758	0.6891	0.155	KLTFISGRTK	0.0001	45.25	0.0294	52.5481	KLTFISGRTK	0.0001	27.875	0.0329	36.0168	KLTFISGRTK	0.0002	23.7619	0.0635	29.9104	KLTFISGRTK	0.0003	21.675	0.07	29.8832
Homo sapiens	KLVDFVIHF	9	sp|P59998-3|ARPC4_HUMAN Isoform 3 of Actin-related protein 2/3 complex subunit 4	4963400	1132750	0.997	55.1	43.6	KLVDFVIHF	0.1109	1.0603	0.0761	5.8127	KLVDFVIHF	0.0523	3.5165	0.1381	26.0939	KLVDFVIHF	0.0207	2.9892	0.1116	7.1589	KLVDFVIHF	0.0137	3.2495	0.0929	7.7193	KLVDFVIHF	0.0637	1.1814	0.2847	3.1176	KLVDFVIHF	0.0272	3.2823	0.2443	5.8206
Homo sapiens	KLVSESSDVLPK	12	Isoform 2 of Keratin, type II cytoskeletal 8	2614150	780103	0.997	37.7	44.7	KLVSESSDVLPK	0	56.4286	0.0133	55.1067	KLVSESSDVLPK	0.0112	10.1754	0.2198	11.8132	KLVSESSDVLPK	0	55	0.0269	57.7005	KLVSESSDVLPK	0.0002	19.7037	0.0629	13.8693	KLVSESSDVLPK	0	70	0.0215	67.5626	KLVSESSDVLPK	0	80	0.025	63.1396
Homo sapiens	KMKEALLSIGK	11	Protein FAM136A	3955030	574304	0.983	43.6	41.6	KMKEALLSIGK	0.0001	35	0.0142	52.164	KMKEALLSIGK	0.5924	0.0973	0.6309	0.3001	KMKEALLSIGK	0.0001	34.25	0.046	29.2323	KMKEALLSIGK	0.001	10.5182	0.0873	8.4431	KMKEALLSIGK	0	58.3333	0.0297	55.6767	KMKEALLSIGK	0	54	0.0277	59.5771
Homo sapiens	KNEFISEY	8	Isoform 4 of Histone-lysine N-methyltransferase EZH1	956050	240534	0.969	26.6	44.2	KNEFISEY	0.0014	14.2972	0.0222	33.4865	KNEFISEY	0.0013	29.8846	0.0699	56.6057	KNEFISEY	0.0148	3.606	0.0963	9.1622	KNEFISEY	0.0006	12.528	0.0374	29.9217	KNEFISEY	0.0013	10.5051	0.077	24.4149	KNEFISEY	0.0031	9.0027	0.1178	17.1032
Homo sapiens	KNFLSKTVQ	9	sp|Q8IXQ5-2|KLHL7_HUMAN Isoform 2 of Kelch-like protein 7	12814700	3682290	0.942	24.8	41.8	KNFLSKTVQ	0	57.8571	0.0057	89.6982	KNFLSKTVQ	0.0116	9.932	0.1941	14.9933	KNFLSKTVQ	0.0002	29.4286	0.0308	49.7582	KNFLSKTVQ	0	37.6667	0.0174	73.189	KNFLSKTVQ	0.0001	33.2	0.036	48.6776	KNFLSKTVQ	0.0003	20.7826	0.051	39.1639
Homo sapiens	KPGVPLPSPE	10	sp|Q00722-2|PLCB2_HUMAN Isoform 2 of 1-phosphatidylinositol 4,5-bisphosphate phosphodiesterase beta-2	4944820	1841550	0.984	38.9	43.3	KPGVPLPSPE	0	55.7143	0.0066	85.0925	KPGVPLPSPE	0.0022	23.7019	0.0941	42.4713	KPGVPLPSPE	0.0001	37.1667	0.0291	53.0849	KPGVPLPSPE	0	44.5	0.0181	70.8533	KPGVPLPSPE	0	70	0.0197	70.5977	KPGVPLPSPE	0	60	0.028	59.2141
Homo sapiens	KPLTKKEKK	9	sp|Q8IY37|DHX37_HUMAN Probable ATP-dependent RNA helicase DHX37	575302	1606210	0.997	29.6	33.3	KPLTKKEKK	0.0001	37.5714	0.0057	89.7176	KPLTKKEKK	0.0333	4.95	0.116	33.117	KPLTKKEKK	0.0006	17.1316	0.017	82.0556	KPLTKKEKK	0.0006	12.624	0.0111	91.3773	KPLTKKEKK	0.0001	34	0.0137	81.873	KPLTKKEKK	0.0001	27.625	0.0164	76.3736
Homo sapiens	KPSDEEMLFIY	11	Isoform 2 of Acyl-CoA-binding protein	5627945	169523	0.9	25.4	45.3	KPSDEEMLFIY	0.0039	8.8971	0.0265	27.3677	KPSDEEMLFIY	0.0003	52.4713	0.0375	82.2066	KPSDEEMLFIY	0.0151	3.5639	0.1414	4.6825	KPSDEEMLFIY	0.0051	5.2071	0.0673	12.5194	KPSDEEMLFIY	0.0003	18.6304	0.0481	38.7045	KPSDEEMLFIY	0.0008	14.7544	0.0774	27.1622
Homo sapiens	KPSEPVGTGN	10	Serine/threonine-protein kinase ICK	5400700	1298890	0.936	25.1	44.3	KPSEPVGTGN	0	57.1429	0.0082	76.8705	KPSEPVGTGN	0.0002	56.6667	0.0733	54.3166	KPSEPVGTGN	0.0001	43.5	0.0218	69.6141	KPSEPVGTGN	0	45.5	0.0235	55.1802	KPSEPVGTGN	0	70	0.015	79.2648	KPSEPVGTGN	0	65	0.021	68.747
Homo sapiens	KPSQEDGN	8	Calcium signal-modulating cyclophilin ligand	747510	451760	0.99	35.6	42.7	KPSQEDGN	0	95	0.0021	97.63	KPSQEDGN	0	98	0.009	97.8207	KPSQEDGN	0	77.5	0.0074	96.6354	KPSQEDGN	0	75	0.0075	96.0856	KPSQEDGN	0	100	0.0034	97.5477	KPSQEDGN	0	100	0.0036	97.237
Homo sapiens	KSHPPPPEK	9	Negative regulator of P-body association	8520927	5.68804e+06	0.905	60	46.1	KSHPPPPEK	0.0022	11.6366	0.014	52.8854	KSHPPPPEK	0.9826	0.0013	0.7797	0.0382	KSHPPPPEK	0.0007	16.2527	0.016	84.632	KSHPPPPEK	0.0017	8.4004	0.0205	63.4696	KSHPPPPEK	0.0348	1.852	0.1353	11.9341	KSHPPPPEK	0.0623	1.9462	0.1985	8.3379
Homo sapiens	KSKDGFLGV	9	Isoform 2 of Selenoprotein N	1401370	332141	0.997	53.9	43.3	KSKDGFLGV	0.0117	5.0545	0.0571	9.3152	KSKDGFLGV	0.7456	0.0297	0.7672	0.045	KSKDGFLGV	0.0001	31.0833	0.0251	61.8652	KSKDGFLGV	0.0006	12.656	0.0351	32.8251	KSKDGFLGV	0.1325	0.6618	0.4024	1.2339	KSKDGFLGV	0.1163	1.2458	0.397	1.8922
Homo sapiens	KSKNILFVITK	11	Isoform skNAC-2 of Nascent polypeptide-associated complex subunit alpha, muscle-specific form	14576370	2609671	0.997	52.9	33.5	KSKNILFVITK	0.0001	40.8333	0.012	59.8786	KSKNILFVITK	0.7216	0.0356	0.7034	0.12	KSKNILFVITK	0	63	0.0275	56.5128	KSKNILFVITK	0	47	0.0288	43.0452	KSKNILFVITK	0.0001	28.2	0.0403	44.7702	KSKNILFVITK	0.0001	27.875	0.0508	39.2899
Homo sapiens	KSSDIAKTF	9	Isoform 2 of Plastin-3	1450695	395048	0.997	48.4	43.8	KSSDIAKTF	0.1017	1.1475	0.0733	6.1842	KSSDIAKTF	0.0962	2.0569	0.2036	13.7497	KSSDIAKTF	0.0147	3.6181	0.0788	12.7756	KSSDIAKTF	0.0288	2.2507	0.0827	9.1884	KSSDIAKTF	0.4912	0.1101	0.5248	0.5247	KSSDIAKTF	0.8197	0.0345	0.6752	0.1758
Homo sapiens	KSTAISLFY	9	sp|P13639|EF2_HUMAN Elongation factor 2	14342900	2042330	0.988	34.6	45.4	KSTAISLFY	0.0245	3.2927	0.0678	7.0687	KSTAISLFY	0.2234	0.7832	0.4931	1.1935	KSTAISLFY	0.0057	5.9228	0.1424	4.6218	KSTAISLFY	0.0039	5.8781	0.1331	4.5215	KSTAISLFY	0.1184	0.721	0.5084	0.583	KSTAISLFY	0.3755	0.357	0.6744	0.1776
Homo sapiens	KSVDWLLVF	9	Isoform 2 of Thioredoxin domain-containing protein 15	62579500	3268500	0.997	65.4	44	KSVDWLLVF	0.102	1.1442	0.1578	1.4351	KSVDWLLVF	0.0709	2.7623	0.224	11.3629	KSVDWLLVF	0.0104	4.3796	0.1499	4.1795	KSVDWLLVF	0.003	6.5745	0.1136	5.7313	KSVDWLLVF	0.3283	0.2432	0.6153	0.242	KSVDWLLVF	0.4453	0.2727	0.6928	0.1423
Homo sapiens	KSVKDLVIL	9	Isoform 2 of Heat shock protein HSP 90-alpha	2727940	456134	0.997	46.5	35.5	KSVKDLVIL	0.0046	8.1448	0.0523	10.7028	KSVKDLVIL	0.0409	4.271	0.242	9.7037	KSVKDLVIL	0.0002	29.5714	0.0306	50.0821	KSVKDLVIL	0.0004	15.7419	0.0299	40.9347	KSVKDLVIL	0.0212	2.5764	0.2857	3.0927	KSVKDLVIL	0.0617	1.9585	0.3889	2.0017
Homo sapiens	KTETQEKNPLPS	12	Thymosin beta-4	7573600	273708	0.964	28.6	46.1	KTETQEKNPLPS	0	95	0.0071	82.6308	KTETQEKNPLPS	0.0001	64.1837	0.0909	44.0284	KTETQEKNPLPS	0	95	0.0164	83.693	KTETQEKNPL	0	95	0.021	62.2487	KTETQEKNPLPS	0	100	0.0117	85.9296	KTETQEKNPLPS	0	100	0.0157	77.6031
Homo sapiens	KTETQEKNPLPSKETIEQEKQAGES	25	Thymosin beta-4	51862200	1235860	0.997	43.2	48.6	KTETQEKNPLPSK	0	100	0.0037	95.8275	KTETQEKNPLPSK	0.0001	68.8158	0.0718	55.2823	KTETQEKNPLPSKETI	0	100	0.0075	96.6255	KTETQEKNPLPSKETI	0	100	0.0067	96.5037	KTETQEKNPLPSK	0	100	0.0032	97.6991	KTETQEKNPLPSKETI	0	100	0.0025	98.0387
Homo sapiens	KTGTFVLYKS	10	sp|Q8N2E2|VWDE_HUMAN von Willebrand factor D and EGF domain-containing protein	1694820	349937	0.97	30.8	45.4	KTGTFVLYK	0	75	0.0132	55.6806	KTGTFVLYK	0.0126	9.4601	0.3714	3.3339	KTGTFVLYKS	0	95	0.0185	78.329	KTGTFVLYKS	0	95	0.0282	44.1663	KTGTFVLYKS	0	85	0.0345	50.2966	KTGTFVLYK	0	65	0.0453	42.9062
Homo sapiens	KTIDDLEDKLK	11	sp|P06753-7|TPM3_HUMAN Isoform 7 of Tropomyosin alpha-3 chain	16553000	2713990	0.997	66.8	45.2	KTIDDLEDKLK	0.0005	21.3898	0.0217	34.4288	KTIDDLEDKLK	0.0902	2.2087	0.2143	12.4359	KTIDDLEDKLK	0	65	0.0106	95.2006	KTIDDLEDKLK	0.0001	27.875	0.0151	80.064	KTIDDLEDKLK	0.0001	32.1667	0.0249	62.2511	KTIDDLEDKLK	0.0001	26.5	0.0302	56.6916
Homo sapiens	KTIDYIQFL	9	sp|Q9UH92|MLX_HUMAN Max-like protein X	2103570	486808	0.982	32	44.5	KTIDYIQFL	0.1895	0.6261	0.1823	1.0241	KTIDYIQFL	0.3876	0.3179	0.5155	0.9521	KTIDYIQFL	0.0015	11.5654	0.0523	24.2001	KTIDYIQFL	0.0038	5.915	0.0725	11.2205	KTIDYIQFL	0.6177	0.0594	0.6956	0.1038	KTIDYIQFL	0.5937	0.1443	0.6913	0.1444
Homo sapiens	KTKDIVNGL	9	Isoform 2 of F-actin-capping protein subunit beta	1.87405e+07	1.8083e+06	0.997	62	43	KTKDIVNGL	0.1317	0.9118	0.1223	2.4239	KTKDIVNGL	0.7971	0.0186	0.6989	0.1298	KTKDIVNGL	0.0006	17.5921	0.0239	64.5776	KTKDIVNGL	0.0022	7.4951	0.0291	42.3879	KTKDIVNGL	0.2539	0.3349	0.396	1.2896	KTKDIVNGL	0.1703	0.8912	0.3497	2.7071
Homo sapiens	KTKEAVLLL	9	60S ribosomal protein L4	2378800	496876	0.997	49.5	35.4	KTKEAVLLL	0.0757	1.4858	0.1	3.5382	KTKEAVLLL	0.8628	0.0099	0.7695	0.0438	KTKEAVLLL	0.0008	14.8273	0.0385	37.5254	KTKEAVLLL	0.0017	8.3801	0.0431	24.3573	KTKEAVLLL	0.2961	0.2762	0.4684	0.783	KTKEAVLLL	0.3659	0.3703	0.5195	0.7672
Homo sapiens	KTKEAVLLLK	10	60S ribosomal protein L4	5.09813e+06	887383	0.997	57.9	32.4	KTKEAVLLLK	0.0005	21.6441	0.0279	25.8275	KTKEAVLLLK	0.8084	0.016	0.7806	0.0377	KTKEAVLLLK	0	53	0.0249	62.3015	KTKEAVLLLK	0.0001	32.4	0.0372	30.0938	KTKEAVLLL	0.0002	20.7879	0.0781	24.0116	KTKEAVLLL	0.0004	18.8088	0.096	21.6837
Homo sapiens	KTKGDFILV	9	Isoform 2 of DNA damage-binding protein 1	14937660	1.03172e+06	0.996	50	39.1	KTKGDFILV	0.0142	4.5423	0.0777	5.6051	KTKGDFILV	0.7243	0.0349	0.7763	0.0401	KTKGDFILV	0.0001	36	0.0252	61.4635	KTKGDFILV	0.0005	14.2297	0.0353	32.5492	KTKGDFILV	0.075	1.0398	0.3639	1.6512	KTKGDFILV	0.0481	2.3278	0.3341	3.0396
Homo sapiens	KTPDFILQV	9	Isoform 2 of Uncharacterized protein C15orf41	60758920	1224251	0.974	55.7	44.3	KTPDFILQV	0.0976	1.1866	0.1172	2.633	KTPDFILQV	0.2597	0.6244	0.3648	3.4996	KTPDFILQV	0.0012	12.5163	0.0289	53.6478	KTPDFILQV	0.0014	8.9623	0.0369	30.5423	KTPDFILQV	0.4832	0.1133	0.5711	0.3611	KTPDFILQV	0.3723	0.3615	0.5117	0.8132
Homo sapiens	KTPEPVVPTAP	11	sp|Q14676-2|MDC1_HUMAN Isoform 2 of Mediator of DNA damage checkpoint protein 1	7.10061e+07	2560160	0.917	26.5	44.5	KTPEPVVPTAP	0.0001	36.6667	0.0121	59.5511	KTPEPVVPTAP	0.0086	11.831	0.1238	30.3463	KTPEPVVPTAP	0.0001	40.6	0.0169	82.4512	KTPEPVVPTAP	0.0002	20.6667	0.0209	62.4475	KTPEPVVPTAP	0	39.3333	0.0264	60.0411	KTPEPVVPTAP	0	36.4	0.0314	55.2616
Homo sapiens	KTRDEYLSL	9	sp|Q96RN5|MED15_HUMAN Mediator of RNA polymerase II transcription subunit 15	21495900	3271430	0.991	35.1	44.8	KTRDEYLSL	0.0525	1.9778	0.0913	4.21	KTRDEYLSL	0.8544	0.0107	0.7867	0.0344	KTRDEYLSL	0.0014	11.8198	0.0395	36.2236	KTRDEYLSL	0.0009	10.8136	0.0338	34.6248	KTRDEYLSL	0.2462	0.3488	0.444	0.9222	KTRDEYLSL	0.4255	0.2917	0.5444	0.6296
Homo sapiens	KTREIFTNL	9	Putative protein FAM45B	12739460	2.64109e+06	0.915	29.8	44.1	KTREIFTNL	0.0554	1.8991	0.1056	3.2056	KTREIFTNL	0.8966	0.0075	0.8426	0.0099	KTREIFTNL	0.0008	14.9568	0.0418	33.5245	KTREIFTNL	0.0007	11.8344	0.0354	32.3975	KTREIFTNL	0.1909	0.4827	0.4572	0.8434	KTREIFTNL	0.1973	0.7784	0.4698	1.1
Homo sapiens	KTRGIFETKF	10	Hexokinase-2	1521470	527179	0.94	24.6	43.9	KTRGIFETKF	0.0301	2.8877	0.0991	3.6049	KTRGIFETK	0.3706	0.3493	0.6635	0.2109	KTRGIFETKF	0.0003	22.1176	0.0518	24.5376	KTRGIFETKF	0.0005	13.8737	0.0526	18.0452	KTRGIFETKF	0.0039	6.4011	0.1862	7.1772	KTRGIFETKF	0.0065	6.5531	0.2316	6.3976
Homo sapiens	KTRIIDVVY	9	sp|P62241|RS8_HUMAN 40S ribosomal protein S8	8565630	2.30323e+06	0.924	36.1	40.2	KTRIIDVVY	0.0326	2.7497	0.0727	6.2694	KTRIIDVVY	0.5771	0.1068	0.6999	0.1271	KTRIIDVVY	0.0139	3.7402	0.1259	5.7951	KTRIIDVVY	0.0022	7.4704	0.0588	15.3023	KTRIIDVVY	0.0738	1.0533	0.3782	1.4902	KTRIIDVVY	0.1804	0.8471	0.4911	0.9488
Homo sapiens	KVKAEVQNL	9	Isoform 2 of Catenin alpha-1	30763500	309980	0.997	49.5	42.2	KVKAEVQNL	0.0641	1.6926	0.0777	5.6018	KVKAEVQNL	0.6968	0.0443	0.6406	0.2758	KVKAEVQNL	0.0006	16.8681	0.0211	71.6214	KVKAEVQNL	0.0012	9.7695	0.0253	50.6485	KVKAEVQNL	0.0777	1.0083	0.258	3.8453	KVKAEVQNL	0.0849	1.5633	0.2608	5.16
Homo sapiens	KVKLEAEIATY	11	sp|P05783|K1C18_HUMAN Keratin, type I cytoskeletal 18	18181700	2088060	0.972	35.6	43.3	KVKLEAEIATY	0.0299	2.9003	0.0578	9.1163	KVKLEAEIATY	0.0843	2.3583	0.2386	9.9801	KVKLEAEIATY	0.0023	9.3459	0.0655	17.1328	KVKLEAEIATY	0.0005	13.7895	0.0318	37.7066	KVKLEAEIATY	0.0007	13.391	0.074	25.5345	KVKLEAEIATY	0.001	14	0.089	23.5348
Homo sapiens	KVKSAFLLQNL	11	sp|Q9NZL4-3|HPBP1_HUMAN Isoform 3 of Hsp70-binding protein 1	4545460	368533	0.971	24.6	39	KVKSAFLLQNL	0.0014	14.0094	0.0371	17.8095	KVKSAFLLQNL	0.2787	0.5649	0.5807	0.5122	KVKSAFLLQNL	0	49	0.0243	63.5688	KVKSAFLLQNL	0	36.6667	0.0279	44.894	KVKSAFLLQNL	0.0004	17.6981	0.0937	19.391	KVKSAFLLQNL	0.0004	18.4559	0.1329	14.801
Homo sapiens	KVQAKREKL	9	sp|Q05682-2|CALD1_HUMAN Isoform 2 of Caldesmon	3506780	4301200	0.995	28.7	36.3	KVQAKREKL	0.004	8.7119	0.0277	26.008	KVQAKREKL	0.2408	0.6959	0.3833	3.034	KVQAKREKL	0.0003	22.7059	0.0168	82.7691	KVQAKREKL	0.0007	12.048	0.0171	74.0392	KVQAKREKL	0.0094	4.101	0.1052	16.8005	KVQAKREKL	0.0453	2.4086	0.199	8.3042
Homo sapiens	KYIQELWRKK	10	sp|P61313-2|RL15_HUMAN Isoform 2 of 60S ribosomal protein L15	5584770	1032120	0.982	37.4	41.5	KYIQELWRKK	0.0003	26.5333	0.0191	39.428	KYIQELWRKK	0.2706	0.5876	0.4816	1.3068	KYIQELWRKK	0	51.5	0.0278	55.8257	KYIQELWRKK	0.0001	25.9091	0.0306	39.6178	KYIQELWRKK	0	45	0.0293	56.2339	KYIQELWRKK	0	50	0.0309	55.9127
Homo sapiens	KYKDIYTEL	9	sp|Q6WCQ1-2|MPRIP_HUMAN Isoform 2 of Myosin phosphatase Rho-interacting protein	17401400	2636630	0.91	27.5	46.2	KYKDIYTEL	0.0268	3.1053	0.0437	14.0278	KYKDIYTEL	0.4893	0.1791	0.5022	1.0876	KYKDIYTEL	0.0091	4.7016	0.0625	18.4241	KYKDIYTEL	0.0027	6.8617	0.0267	47.5054	KYKDIYTEL	0.0993	0.832	0.2655	3.6209	KYKDIYTEL	0.0779	1.6623	0.2737	4.6915
Homo sapiens	KYVGSRPIK	9	Isoform 2 of RNA-binding protein 42	552321	49472.3	0.938	23.5	38.7	KYVGSRPIK	0.0002	29	0.0134	54.888	KYVGSRPIK	0.6197	0.083	0.661	0.2188	KYVGSRPIK	0.0001	35.375	0.0214	70.6762	KYVGSRPIK	0.0001	33	0.0159	77.5814	KYVGSRPIK	0.0004	17.4906	0.0529	35.6013	KYVGSRPIK	0.0002	22.4444	0.0603	34.1581
Homo sapiens	LAAYHPWVV	9	sp|Q5TA50|CPTP_HUMAN Ceramide-1-phosphate transfer protein	11954600	2159710	0.996	43.3	44.5	LAAYHPWVV	0.0047	8.1205	0.0819	5.1021	LAAYHPWVV	0.01	10.8561	0.2574	8.4794	LAAYHPWVV	0.0009	14.5899	0.0956	9.2733	LAAYHPWVV	0.0001	32.4	0.0462	21.9279	LAAYHPWVV	0.4762	0.1162	0.7651	0.0427	LAAYHPWVV	0.5084	0.2131	0.7766	0.0434
Homo sapiens	LAKNFFNEL	9	sp|Q15021|CND1_HUMAN Condensin complex subunit 1	24767400	1.59313e+06	0.986	45.6	45	LAKNFFNEL	0.0288	2.9609	0.1033	3.3383	LAKNFFNEL	0.0695	2.8067	0.377	3.1925	LAKNFFNEL	0.0044	6.7553	0.0966	9.1084	LAKNFFNEL	0.0004	15.1129	0.0433	24.168	LAKNFFNEL	0.6935	0.0428	0.7479	0.0493	LAKNFFNEL	0.7569	0.0612	0.7687	0.0491
Homo sapiens	LALSSPRLL	9	sp|P48751-3|B3A3_HUMAN Isoform 3 of Anion exchange protein 3	4684880	3176960	0.988	26.8	37.5	LALSSPRLL	0.0038	8.9794	0.0374	17.5936	LALSSPRLL	0.0313	5.1917	0.2212	11.6655	LALSSPRLL	0.0011	13.3647	0.0568	21.3789	LALSSPRLL	0.0004	14.6081	0.0422	25.0644	LALSSPRLL	0.5272	0.0946	0.6209	0.2289	LALSSPRLL	0.7338	0.0724	0.7073	0.121
Homo sapiens	LANGEVRIY	9	sp|Q8NFJ9-2|BBS1_HUMAN Isoform 3 of Bardet-Biedl syndrome 1 protein	7334020	1631080	0.997	42.3	44.7	LANGEVRIY	0.0969	1.1931	0.0995	3.5742	LANGEVRIY	0.0073	12.979	0.0929	43.044	LANGEVRIY	0.0261	2.6363	0.1319	5.325	LANGEVRIY	0.0087	4.0491	0.0631	13.8081	LANGEVRIY	0.703	0.0402	0.6811	0.1242	LANGEVRIY	0.8126	0.0361	0.71	0.1169
Homo sapiens	LASSSRGP	8	Rho GTPase-activating protein 6	115668600	13144985	0.927	26.4	44.8	LASSSRGP	0	95	0.0071	82.6861	LASSSRGP	0.0001	69.8684	0.069	57.1905	LASSSRGP	0	75	0.0165	83.2899	LASSSRGP	0	85	0.0119	89.4687	LASSSRGP	0.0001	33.4	0.0574	33.0775	LASSSRGP	0.0001	35.3333	0.0829	25.3726
Homo sapiens	LDALRPLPL	9	sp|P38435-2|VKGC_HUMAN Isoform 2 of Vitamin K-dependent gamma-carboxylase	6703050	816585	0.994	27.3	35.4	LDALRPLPL	0.001	15.9176	0.0365	18.1838	LDALRPLPL	0.0009	35.629	0.0789	50.7335	LDALRPLPL	0.0045	6.6539	0.0961	9.1972	LDALRPLPL	0.0006	12.568	0.0618	14.2134	LDALRPLPL	0.0002	20.3939	0.0788	23.7638	LDALRPLPL	0.0013	12.6851	0.1384	14.0619
Homo sapiens	LDGPPAPVLP	10	sp|Q86WN1|FCSD1_HUMAN F-BAR and double SH3 domains protein 1	17471100	12484500	0.994	33	44.1	LDGPPAPVLP	0	63	0.0077	79.475	LDGPPAPVLP	0.0003	49.8571	0.0453	75.5631	LDGPPAPVLP	0	50.5	0.0152	86.5322	LDGPPAPVLP	0.0001	34.75	0.0212	61.6752	LDGPPAPVLP	0	56.6667	0.0158	77.8252	LDGPPAPVLP	0	58.3333	0.0182	73.213
Homo sapiens	LDVLTQTVS	9	sp|Q8NBT0-3|POC1A_HUMAN Isoform 3 of POC1 centriolar protein homolog A	18210600	11761300	0.997	67.1	44.5	LDVLTQTVS	0	77.5	0.0096	70.448	LDVLTQTVS	0.0001	78.6364	0.0391	80.8444	LDVLTQTVS	0.0002	28.875	0.0494	26.3081	LDVLTQTVS	0	48	0.0263	48.3402	LDVLTQTVS	0	85	0.0152	78.9811	LDVLTQTVS	0	100	0.0132	82.3509
Homo sapiens	LDVLYSKAA	9	sp|Q07864|DPOE1_HUMAN DNA polymerase epsilon catalytic subunit A	4.30145e+06	997317	0.98	34.4	43	LDVLYSKAA	0	56.4286	0.0173	43.5584	LDVLYSKAA	0.0001	65.1316	0.0593	64.2582	LDVLYSKAA	0.0014	11.9505	0.094	9.5495	LDVLYSKAA	0.0002	22.4706	0.053	17.8643	LDVLYSKAA	0	60	0.0305	54.7413	LDVLYSKAA	0	70	0.0268	60.686
Homo sapiens	LEDFLYHEGY	10	sp|O00571-2|DDX3X_HUMAN Isoform 2 of ATP-dependent RNA helicase DDX3X	31786500	1570350	0.997	63.4	43.7	LEDFLYHEGY	0.0018	12.7492	0.0367	18.0348	LEDFLYHEGY	0	83.5294	0.0349	84.3814	LEDFLYHEGY	0.2418	0.5575	0.5553	0.1065	LEDFLYHEGY	0.1807	0.8218	0.4695	0.28	LEDFLYHEGY	0	43	0.0485	38.4382	LEDFLYHEGY	0	40.3333	0.0488	40.5597
Homo sapiens	LEEPTVIKKY	10	Sorting nexin-5	9261610	785662	0.95	49.9	43.6	LEEPTVIKKY	0.0098	5.5438	0.0275	26.2882	LEEPTVIKKY	0.0002	60.9184	0.0203	95.0703	LEEPTVIKKY	0.3935	0.3461	0.3163	0.8057	LEEPTVIKKY	0.877	0.0781	0.4034	0.4685	LEEPTVIKKY	0.0001	24.5556	0.0316	53.4991	LEEPTVIKKY	0.0001	26.6111	0.0319	54.7391
Homo sapiens	LEHEYIQNF	9	Microtubule-associated protein RP/EB family member 1	9010574	1.94774e+06	0.905	32.2	46.1	LEHEYIQNF	0.0608	1.77	0.0844	4.8507	LEHEYIQNF	0.0005	43.3438	0.0377	82.0572	LEHEYIQNF	0.9623	0.0125	0.7107	0.0203	LEHEYIQNF	0.9303	0.0478	0.552	0.135	LEHEYIQNF	0.0106	3.8367	0.145	10.7754	LEHEYIQNF	0.0027	9.4216	0.0973	21.3694
Homo sapiens	LEHLITEL	8	sp|Q14204|DYHC1_HUMAN Cytoplasmic dynein 1 heavy chain 1	6299400	2187540	0.968	31.1	42.2	LEHLITEL	0.0005	20.6143	0.0187	40.2987	LEHLITEL	0.0001	66.9737	0.0317	86.9114	LEHLITEL	0.7251	0.1098	0.4414	0.2935	LEHLITEL	0.0364	1.973	0.1385	4.2424	LEHLITEL	0.0005	15.1667	0.0518	36.2634	LEHLITEL	0.0005	18.0882	0.0534	37.7102
Homo sapiens	LEQFLSVL	8	Zinc finger and SCAN domain-containing protein 10	2894000	514388	0.99	31.3	42.1	LEQFLSVL	0.0002	29.7143	0.0181	41.5714	LEQFLSVL	0	86.0714	0.0305	87.8336	LEQFLSVL	0.2737	0.5012	0.428	0.3253	LEQFLSVL	0.0048	5.3375	0.1502	3.7196	LEQFLSVL	0.0001	31	0.0464	39.8915	LEQFLSVL	0.0001	31.6667	0.0578	35.4002
Homo sapiens	LESVFKTEF	9	sp|Q12965|MYO1E_HUMAN Unconventional myosin-Ie	3480360	616743	0.973	31.3	45.3	LESVFKTEF	0.0068	6.755	0.0399	16.0287	LESVFKTEF	0.0002	56.3636	0.0342	84.9841	LESVFKTEF	0.9158	0.0339	0.6709	0.0347	LESVFKTEF	0.7406	0.1629	0.4657	0.2884	LESVFKTEF	0.0017	9.4509	0.1042	16.9948	LESVFKTEF	0.0024	9.9894	0.1156	17.5138
Homo sapiens	LESVFRIPPELDMSLLLEFIGANE	24	sp|Q9BYE7|PCGF6_HUMAN Polycomb group RING finger protein 6	706543	145859	0.938	23.2	48	LESVFRIPPELDMSLLLEF	0	100	0.0081	77.7064	RIPPELDMSLLLEFIGANE	0	100	0.0209	94.81	LESVFRIPPELDMSLLLEF	0	90	0.0411	34.3169	LESVFRIPPELDMSLLLEF	0	100	0.0403	26.8271	LESVFRIPPEL	0	100	0.0084	92.3981	LESVFRIPPEL	0	100	0.0067	94.5466
Homo sapiens	LFHPEQLIT	9	sp|Q9BQE3|TBA1C_HUMAN Tubulin alpha-1C chain	13328900	796975	0.927	26.5	44.4	LFHPEQLIT	0	55	0.0094	71.3203	LFHPEQLIT	0.0037	18.4864	0.1123	34.5028	LFHPEQLIT	0.0001	33.3	0.0304	50.5649	LFHPEQLIT	0	49.5	0.0155	78.9582	LFHPEQLIT	0.0003	20.1515	0.0744	25.3937	LFHPEQLIT	0.0002	24.28	0.0734	28.5609
Homo sapiens	LFKPPQPPA	9	sp|O15372|EIF3H_HUMAN Eukaryotic translation initiation factor 3 subunit H	12758900	2372940	0.979	33.1	42.5	LFKPPQPPA	0.0003	26.2	0.0181	41.6636	LFKPPQPPA	0.3707	0.3493	0.5765	0.5357	LFKPPQPPA	0.0009	14.0504	0.0466	28.6918	LFKPPQPPA	0.0001	35	0.0171	73.9475	LFKPPQPPA	0.0018	9.0724	0.1496	10.2931	LFKPPQPPA	0.0018	11.1436	0.135	14.5149
Homo sapiens	LFLENSKLE	9	sp|Q38SD2|LRRK1_HUMAN Leucine-rich repeat serine/threonine-protein kinase 1	6156930	2764220	0.991	39	44.3	LFLENSKLE	0	70	0.0075	80.6841	LFLENSKLE	0.0007	39.0465	0.0706	56.1106	LFLENSKLE	0	46	0.03	51.4483	LFLENSKLE	0	65	0.0149	80.7927	LFLENSKLE	0	49	0.0345	50.1907	LFLENSKLE	0	49	0.0352	51.4974
Homo sapiens	LGGENRETRENVTIYSFPAPLLTLS	25	sp|Q9UMF0|ICAM5_HUMAN Intercellular adhesion molecule 5	7812220	7063070	0.938	27.3	47.9	LGGENRETRENVTIY	0	100	0.0094	71.4061	SFPAPLLTLS	0	99.5	0.0402	79.9077	LGGENRETRENVTIYSF	0	95	0.0268	58.0863	LGGENRETRENVTIYSF	0	100	0.0219	59.6505	YSFPAPLLTL	0	100	0.0183	72.9975	YSFPAPLLTL	0	100	0.0143	80.1712
Homo sapiens	LIFTGIRDRK	10	Angiotensin-converting enzyme 2	30723600	3444540	0.952	21.4	39.9	LIFTGIRDRK	0.0003	26.4	0.0272	26.6241	LIFTGIRDRK	0.0502	3.6439	0.3104	5.4385	LIFTGIRDRK	0	57.8571	0.0248	62.4769	LIFTGIRDRK	0	58.75	0.0209	62.5752	LIFTGIRDRK	0	42	0.047	39.4951	LIFTGIRDRK	0	47.5	0.0434	44.3582
Homo sapiens	LIISVAYARV	10	sp|Q9NYM4|GPR83_HUMAN Probable G-protein coupled receptor 83	19324500	6791480	0.977	28.9	37.6	LIISVAYARV	0.0003	24.4103	0.0659	7.3977	LIISVAYARV	0.0005	42.7941	0.1573	21.4081	LIISVAYARV	0	75	0.0435	31.678	LIISVAYARV	0	80	0.0343	33.9144	LIISVAYARV	0	35.75	0.1159	14.8377	LIISVAYARV	0	52	0.0829	25.3694
Homo sapiens	LKLIILPLII	10	sp|P43005|EAA3_HUMAN Excitatory amino acid transporter 3	1009580	421713	0.931	21.4	25	LKLIILPLII	0	59.2857	0.0182	41.2926	LKLIILPLII	0.0002	62.1429	0.1149	33.5074	LKLIILPLII	0	62	0.0473	28.062	LKLIILPLII	0	62.5	0.0507	19.0717	LKLIILPLII	0	49	0.0666	28.5146	LKLIILPLII	0	65	0.0438	44.0715
Homo sapiens	LKLLLLLLLLPL	12	sp|P02747|C1QC_HUMAN Complement C1q subcomponent subunit C	15646200	226404	0.958	27.8	25	LKLLLLLLLLPL	0	95	0.0087	74.409	LKLLLLLLLLPL	0	84.1176	0.0594	64.1434	LKLLLLLLLLPL	0	90	0.0412	34.2239	LKLLLLLLLLPL	0	95	0.0257	49.6424	LKLLLLLLLLPL	0	85	0.0264	60	LKLLLLLLLLPL	0	80	0.0265	61.1637
Homo sapiens	LKPRTVATPLNQVANPNSAIFGGARPREEVVQKEQE	36	Isoform Short of Eukaryotic translation initiation factor 4H	11413100	717376	0.952	47.8	47.8	RPREEVVQKEQE	0	100	0.004	95.4597	RPREEVVQKEQE	0	100	0.0195	95.2744	LKPRTVATPL	0	100	0.011	95.0163	RPREEVVQKEQE	0	100	0.0081	95.7463	LKPRTVATPL	0	100	0.006	95.6593	LKPRTVATPL	0	100	0.0056	95.6592
Homo sapiens	LLEETLVI	8	sp|P15289-2|ARSA_HUMAN Isoform 2 of Arylsulfatase A	8391090	652314	0.904	22.3	42.2	LLEETLVI	0.0001	43.4	0.0143	51.7885	LLEETLVI	0	80.8824	0.031	87.4462	LLEETLVI	0.0001	44	0.0287	53.9163	LLEETLVI	0	65	0.0158	77.901	LLEETLVI	0.0001	27.5833	0.0634	29.9621	LLEETLVI	0.0002	25.4	0.076	27.6543
Homo sapiens	LLIISVAYARV	11	sp|Q9NYM4|GPR83_HUMAN Probable G-protein coupled receptor 83	47948000	7620380	0.982	24.8	35.8	LLIISVAYARV	0	72.5	0.0169	44.5923	LLIISVAYARV	0.0001	74.1071	0.0808	49.575	LLIISVAYARV	0	90	0.0229	66.9149	LLIISVAYARV	0	95	0.0201	64.8382	LLIISVAYARV	0	65	0.0452	40.8385	LLIISVAYARV	0	80	0.0298	57.1825
Homo sapiens	LLILILLL	8	sp|P12830-2|CADH1_HUMAN Isoform 2 of Cadherin-1	65434800	6796130	0.99	25.8	25	LLILILLL	0.0001	42.8	0.0126	57.9654	LLILILLL	0.0003	52.7586	0.0439	76.7387	LLILILLL	0.0001	44	0.0346	43.2533	LLILILLL	0	70	0.0184	69.8565	LLILILLL	0.0001	25.4667	0.0575	33.0148	LLILILLL	0.0002	22.7778	0.07	29.8792
Homo sapiens	LLILLLLLL	9	Transmembrane protein 119	172452000	45642800	0.992	33.8	25	LLILLLLLL	0.0004	23.1064	0.0285	25.1345	LLILLLLLL	0.0021	24.489	0.0755	52.8959	LLILLLLLL	0	51.5	0.0404	35.1259	LLILLLLLL	0	49	0.0331	35.7311	LLILLLLLL	0.0002	23.2381	0.0981	18.3015	LLILLLLLL	0.0002	23.6667	0.1066	19.2518
Homo sapiens	LLITRKH	7	sp|Q5VVW2-2|GARL3_HUMAN Isoform 2 of GTPase-activating Rap/Ran-GAP domain-like protein 3	13915400	3313420	0.9	21.3	28.8
Homo sapiens	LLKEIHIQP	9	sp|Q9NR09|BIRC6_HUMAN Baculoviral IAP repeat-containing protein 6	8816890	2708810	0.984	25.6	37.7	LLKEIHIQP	0.0002	31.875	0.0144	51.581	LLKEIHIQP	0.035	4.7818	0.1954	14.8127	LLKEIHIQP	0.0004	21.4359	0.0352	42.1936	LLKEIHIQP	0.0001	31	0.0163	76.3921	LLKEIHIQP	0.0003	17.8302	0.0573	33.1108	LLKEIHIQP	0.0001	27.875	0.0379	48.9077
Homo sapiens	LLKHIKHKDS	10	sp|Q6PGP7|TTC37_HUMAN Tetratricopeptide repeat protein 37	428515000	23671700	0.949	27.5	39.9	LLKHIKHKDS	0	95	0.0047	93.8007	LLKHIKHKDS	0.0005	43.9688	0.1019	38.8522	LLKHIKHKDS	0	95	0.0113	94.4746	LLKHIKHKDS	0	67.5	0.0095	94.9537	LLKHIKHKDS	0	85	0.0142	80.8911	LLKHIKHKDS	0	80	0.0112	86.2838
Homo sapiens	LLLPGLLLLL	10	sp|Q7Z6M3-2|MILR1_HUMAN Isoform 2 of Allergin-1	7682680	1079370	0.992	23.5	25	LLLPGLLLLL	0.0006	20.3429	0.0411	15.3772	LLLPGLLLLL	0.0023	23.1587	0.097	41.1132	LLLPGLLLLL	0	53	0.0432	31.9989	LLLPGLLLLL	0	45	0.0419	25.3871	LLLPGLLLLL	0.0002	21.2857	0.1117	15.5815	LLLPGLLLLL	0.0001	26.5556	0.1085	18.8576
Homo sapiens	LLLTVPPSHT	10	sp|Q9P2D3-3|HTR5B_HUMAN Isoform 3 of HEAT repeat-containing protein 5B	16298300	1742990	0.936	23.5	41	LLLTVPPSH	0	75	0.0077	79.4495	LLLTVPPSHT	0.0003	51.0345	0.0709	55.8679	LLLTVPPSH	0	58.5714	0.0245	63.2918	LLLTVPPSHT	0	75	0.0182	70.4109	LLLTVPPSHT	0	70	0.0261	60.4581	LLLTVPPSHT	0	60	0.0266	61.0138
Homo sapiens	LLRSVVALSP	10	sp|P18858-3|DNLI1_HUMAN Isoform 3 of DNA ligase 1	8924840	712723	0.953	24	36.7	LLRSVVALSP	0	75	0.0132	55.4599	LLRSVVALSP	0.0021	24.4011	0.2209	11.694	LLRSVVALSP	0	73.3333	0.0309	49.5068	LLRSVVALSP	0	75	0.0283	44.0956	LLRSVVALSP	0	62.5	0.0376	47.1996	LLRSVVALSP	0	80	0.0255	62.4483
Homo sapiens	LLTLSYKPG	9	sp|Q8WU49|CG033_HUMAN Uncharacterized protein C7orf33	2714060	1209450	0.927	26	40.6	LLTLSYKPG	0	100	0.0111	63.8537	LLTLSYKPG	0.0001	75	0.1264	29.5156	LLTLSYKPG	0	95	0.0281	55.143	LLTLSYKPG	0	100	0.0265	47.8606	LLTLSYKPG	0	85	0.0412	43.9473	LLTLSYKPG	0	80	0.0447	43.3763
Homo sapiens	LQEALKVEI	9	Isoform 3 of PHD finger protein 21A	57213170	3.21943e+06	0.994	42.3	42.3	LQEALKVEI	0.0004	23.8936	0.0193	39.0543	LQEALKVEI	0.0011	32.2235	0.0782	51.2123	LQEALKVEI	0.0021	9.7232	0.082	11.9727	LQEALKVEI	0.0024	7.2346	0.0595	15.0222	LQEALKVEI	0.0006	14.01	0.0985	18.2146	LQEALKVEI	0.0015	12.0588	0.1161	17.4053
Homo sapiens	LSAGATRVY	9	Isoform 2 of Ribose-phosphate pyrophosphokinase 1	619859	433532	0.895	25.7	43.4	LSAGATRVY	0.1316	0.9127	0.1726	1.1735	LSAGATRVY	0.0339	4.8937	0.2066	13.3677	LSAGATRVY	0.0142	3.6984	0.1332	5.2344	LSAGATRVY	0.0068	4.5596	0.07	11.7904	LSAGATRVY	0.6179	0.0593	0.7275	0.0705	LSAGATRVY	0.8437	0.0289	0.7951	0.0297
Homo sapiens	LSASLVRIL	9	sp|Q9NX02-2|NALP2_HUMAN Isoform 2 of NACHT, LRR and PYD domains-containing protein 2	3598770	1978350	0.987	26	37.1	LSASLVRIL	0.0077	6.3374	0.0756	5.8725	LSASLVRIL	0.0242	6.2166	0.2614	8.1749	LSASLVRIL	0.0007	16.6264	0.063	18.2189	LSASLVRIL	0.0002	20.5417	0.044	23.5754	LSASLVRIL	0.373	0.1966	0.6476	0.1682	LSASLVRIL	0.5051	0.2162	0.688	0.1493
Homo sapiens	LSKLKARIE	9	Isoform 2 of Plectin	308962	53140.1	0.996	26.7	36.7	LSKLKARIE	0	75	0.0084	76.2232	LSKLKARIE	0.0151	8.4607	0.2682	7.7192	LSKLKARIE	0	47	0.0213	70.953	LSKLKARIE	0	80	0.0081	95.7332	LSKLKARIE	0.0003	19.2432	0.0775	24.2309	LSKLKARIE	0.0007	15.7037	0.0943	22.0879
Homo sapiens	LSSLSSAAET	10	sp|O43822-2|CF410_HUMAN Isoform Short of Cilia- and flagella-associated protein 410	11458000	2416670	0.937	32.2	46.1	LSSLSSAAET	0	85	0.0129	56.755	LSSLSSAAET	0.0003	49.9524	0.14	25.5696	LSSLSSAAET	0	95	0.0218	69.7501	LSSLSSAAET	0	95	0.0255	50.1152	LSSLSSAAET	0	58.3333	0.0575	33.0454	LSSLSSAAET	0	47	0.0912	22.9301
Homo sapiens	LSSSVIREL	9	sp|Q8NEJ9-2|NGDN_HUMAN Isoform 2 of Neuroguidin	43258110	2611551	0.987	54.1	43.5	LSSSVIREL	0.0242	3.3156	0.0813	5.1712	LSSSVIREL	0.0638	2.9972	0.2554	8.6267	LSSSVIREL	0.0023	9.3281	0.0604	19.4248	LSSSVIREL	0.0008	11.3129	0.0422	25.0271	LSSSVIREL	0.7029	0.0402	0.695	0.1046	LSSSVIREL	0.8391	0.03	0.7459	0.0711
Homo sapiens	LSTPLIRTF	9	sp|Q8WXH5|SOCS4_HUMAN Suppressor of cytokine signaling 4	24919900	2097190	0.997	46	40.2	LSTPLIRTF	0.2126	0.5503	0.1402	1.8307	LSTPLIRTF	0.0218	6.665	0.1322	27.7275	LSTPLIRTF	0.0214	2.9429	0.1275	5.6623	LSTPLIRTF	0.0077	4.3145	0.0691	11.9991	LSTPLIRTF	0.7091	0.0387	0.6682	0.1376	LSTPLIRTF	0.8542	0.0263	0.7296	0.088
Homo sapiens	LSVAPSKAREY	11	MICOS complex subunit MIC13	478281	457656	0.967	32.2	45.3	LSVAPSKAREY	0.0093	5.7171	0.0548	9.9341	LSVAPSKAREY	0.0021	24.5714	0.0761	52.5253	LSVAPSKAREY	0.0012	12.8186	0.0594	19.9472	LSVAPSKAREY	0.0006	12.744	0.0336	34.9153	LSVAPSKAREY	0.0228	2.4642	0.2637	3.6735	LSVAPSKAREY	0.0971	1.4232	0.3741	2.2522
Homo sapiens	LTHDAILVI	9	sp|P42263-2|GRIA3_HUMAN Isoform Flip of Glutamate receptor 3	8995220	880717	0.951	21.9	38.3	LTHDAILVI	0.052	1.9905	0.1505	1.5784	LTHDAILVI	0.0681	2.8548	0.3484	4.0257	LTHDAILVI	0.0008	15.5701	0.0551	22.3536	LTHDAILVI	0.0003	16.1429	0.0446	23.0585	LTHDAILVI	0.2798	0.2929	0.6366	0.1925	LTHDAILVI	0.1707	0.8897	0.5535	0.5842
Homo sapiens	LTVKPSSPA	9	sp|O75829|CNMD_HUMAN Leukocyte cell-derived chemotaxin 1	3756620	1587580	0.912	26.9	42.2	LTVKPSSPA	0.0024	11.0415	0.1055	3.2148	LTVKPSSPA	0.0545	3.4128	0.4086	2.4543	LTVKPSSPA	0.0001	40.2	0.0422	33.0603	LTVKPSSPA	0.0001	34	0.0306	39.6837	LTVKPSSPA	0.006	5.2026	0.3212	2.3346	LTVKPSSPA	0.0033	8.7452	0.3043	3.7474
Homo sapiens	LVLSTLSGRPVK	12	sp|Q9Y2P8|RCL1_HUMAN RNA 3'-terminal phosphate cyclase-like protein	9489800	3819350	0.991	37.9	38.5	LVLSTLSGRPVK	0	58.5714	0.0215	34.7017	LVLSTLSGRPVK	0.0346	4.8238	0.3819	3.0679	LVLSTLSGRPVK	0	77.5	0.0258	60.2539	LVLSTLSGRPVK	0	80	0.0205	63.5009	LVLSTLSGRPVK	0	65	0.0355	49.1856	LVLSTLSGRPVK	0	50	0.0465	42.091
Homo sapiens	LVSESSDVLPK	11	Isoform 2 of Keratin, type II cytoskeletal 8	4593515	412770	0.997	77.8	46.3	LVSESSDVLPK	0.0001	34.0833	0.0193	38.8755	LVSESSDVLPK	0.0214	6.7727	0.2035	13.7541	LVSESSDVLPK	0.0001	35	0.0438	31.3591	LVSESSDVLPK	0.0002	20.4583	0.0587	15.347	LVSESSDVLPK	0	56.6667	0.0322	52.8256	LVSESSDVLPK	0	49	0.0437	44.1543
Homo sapiens	LYNKDAVIEF	10	sp|Q9BY42|RTF2_HUMAN Protein RTF2 homolog	17632400	647824	0.991	33	45.7	LYNKDAVIEF	0.0163	4.2084	0.0553	9.8125	LYNKDAVIEF	0.0043	17.2946	0.1053	37.3574	LYNKDAVIEF	0.0037	7.3875	0.1256	5.823	LYNKDAVIEF	0.0007	11.8098	0.0538	17.449	LYNKDAVIEF	0.0027	7.5957	0.1682	8.5288	LYNKDAVIEF	0.002	10.7574	0.1695	10.593
Homo sapiens	MAADGRLVF	9	sp|Q8NI36|WDR36_HUMAN WD repeat-containing protein 36	26793900	4519320	0.994	42.7	45.4	MAADGRLVF	0.3708	0.2474	0.2804	0.3073	MAADGRLVF	0.0124	9.5661	0.1506	22.9096	MAADGRLVF	0.0701	1.4306	0.2556	1.3447	MAADGRLVF	0.0228	2.4798	0.1359	4.3755	MAADGRLVF	0.8361	0.0149	0.8149	0.0198	MAADGRLVF	0.9724	0.0031	0.8966	0.0066
Homo sapiens	MEDLIHEIY	9	sp|P18124|RL7_HUMAN 60S ribosomal protein L7	12764300	1494860	0.988	34.1	44.9	MEDLIHEIY	0.0099	5.5221	0.0419	14.9163	MEDLIHEIY	0.0003	53.7931	0.0323	86.4702	MEDLIHEIY	0.9346	0.0247	0.7296	0.0159	MEDLIHEIY	0.8144	0.119	0.5128	0.1901	MEDLIHEIY	0.001	11.5213	0.0975	18.4616	MEDLIHEIY	0.0023	10.073	0.1252	15.9052
Homo sapiens	MELDDTLKY	9	sp|P62714|PP2AB_HUMAN Serine/threonine-protein phosphatase 2A catalytic subunit beta isoform	7278670	1439860	0.988	37.1	44	MELDDTLKY	0.1093	1.0749	0.0744	6.0304	MELDDTLKY	0.0016	27.9	0.0381	81.7324	MELDDTLKY	0.9426	0.0204	0.6661	0.0361	MELDDTLKY	0.9714	0.0205	0.6436	0.0504	MELDDTLKY	0.0059	5.2262	0.1333	12.1997	MELDDTLKY	0.005	7.3124	0.1245	16.0107
Homo sapiens	MEVEVDGQKF	10	sp|Q96SI9-2|STRBP_HUMAN Isoform 2 of Spermatid perinuclear RNA-binding protein	2730590	603519	0.997	48.5	44.7	MEVEVDGQKF	0.0219	3.4974	0.0801	5.3192	MEVEVDGQKF	0.0001	72.3214	0.0275	90.1921	MEVEVDGQKF	0.7068	0.1225	0.5349	0.1307	MEVEVDGQKF	0.9475	0.0377	0.613	0.0685	MEVEVDGQKF	0.0003	19.4054	0.0731	25.9009	MEVEVDGQKF	0.0004	19.4746	0.0837	25.113
Homo sapiens	MGSCLLVTSGF	11	Membrane protein MLC1	1228965	526468	0.969	28.3	45	MGSCLLVTSGF	0.0002	31.25	0.0486	11.9693	MGSCLLVTSGF	0.0001	66.8421	0.0857	46.8303	MGSCLLVTSGF	0.0001	43.25	0.0856	11.1597	MGSCLLVTSGF	0	45	0.0572	15.9436	MGSCLLVTSGF	0.0001	29.125	0.0947	19.1321	MGSCLLVTSGF	0.0002	25.5	0.1382	14.0881
Homo sapiens	MIRAAPPPL	9	sp|P10619-2|PPGB_HUMAN Isoform 2 of Lysosomal protective protein	57579975	6.80316e+06	0.919	34.4	42.5	MIRAAPPPL	0.0136	4.6489	0.1264	2.2775	MIRAAPPPL	0.3452	0.3964	0.739	0.0666	MIRAAPPPL	0.0003	23.125	0.0838	11.5597	MIRAAPPPL	0	37	0.0427	24.6868	MIRAAPPPL	0.0223	2.4914	0.4653	0.7995	MIRAAPPPL	0.0384	2.6728	0.5041	0.8617
Homo sapiens	MNSFVNDIFERI	12	sp|Q99880|H2B1L_HUMAN Histone H2B type 1-L	3915980	464253	0.997	63.5	46.1	MNSFVNDIFERI	0.0011	15.7912	0.0604	8.5288	MNSFVNDIFERI	0.0002	63.3673	0.101	39.2466	MNSFVNDIFERI	0	61	0.0419	33.4573	MNSFVNDIFERI	0	51.25	0.0543	17.2421	MNSFVNDIFERI	0	42	0.0823	22.6375	MNSFVNDIFERI	0	54	0.0761	27.6187
Homo sapiens	MQAFLKGTSISTKPPLTKDRGVA	23	sp|P35249|RFC4_HUMAN Replication factor C subunit 4	5364850	5279970	0.938	20.3	44.6	MQAFLKGTSISTKPPLTK	0	95	0.0095	70.8961	STKPPLTKDRGVA	0	86.4286	0.0741	53.8156	MQAFLKGTSISTKPPLTK	0	100	0.0237	65.1336	MQAFLKGTSISTKPPLTK	0	100	0.0192	67.3626	MQAFLKGTSI	0	100	0.0185	72.658	MQAFLKGTSI	0	100	0.0158	77.3951
Homo sapiens	MRQTVAVGVIKAVDKKAAGAGKVTKSAQKAQKAK	34	Isoform 2 of Elongation factor 1-alpha 1	12234500	872108	0.98	33.3	37.6	SAQKAQKAK	0	100	0.0058	89.26	KSAQKAQKAK	0	97.5	0.0381	81.6711	SAQKAQKAK	0	100	0.0137	90.0972	MRQTVAVGVIKAVDKK	0	100	0.0118	89.7684	SAQKAQKAK	0	100	0.009	91.2652	SAQKAQKAK	0	100	0.0063	95.1101
Homo sapiens	MSSPLSKEL	9	sp|P61254|RL26_HUMAN 60S ribosomal protein L26	35161890	2.84824e+06	0.991	53.1	46.2	MSSPLSKEL	0.0547	1.9194	0.0935	4.0146	MSSPLSKEL	0.04	4.341	0.2316	10.6183	MSSPLSKEL	0.0026	8.8215	0.0664	16.7705	MSSPLSKEL	0.0029	6.6489	0.0572	15.9315	MSSPLSKEL	0.6796	0.0465	0.6949	0.1048	MSSPLSKEL	0.8971	0.0132	0.7805	0.0406
Homo sapiens	MTAGVDGHSW	10	sp|O75694|NU155_HUMAN Nuclear pore complex protein Nup155	23660100	7438090	0.997	81.5	41.8	MTAGVDGHSW	0.7118	0.0408	0.4799	0.0305	MTAGVDGHSW	0.0021	24.0934	0.1093	35.6894	MTAGVDGHSW	0.0013	12.0512	0.0699	15.4781	MTAGVDGHSW	0.0122	3.4462	0.1853	2.607	MTAGVDGHSW	0.0121	3.5165	0.2308	4.7911	MTAGVDGHSW	0.0103	5.3194	0.2351	6.2301
Homo sapiens	MTIEELLTRY	10	sp|O15355|PPM1G_HUMAN Protein phosphatase 1G	1820100	351515	0.968	28.8	46	MTIEELLTRY	0.6968	0.0462	0.5076	0.021	MTIEELLTRY	0.0076	12.6588	0.1354	26.8146	MTIEELLTRY	0.0058	5.8838	0.1627	3.5943	MTIEELLTRY	0.0027	6.8702	0.1008	6.8436	MTIEELLTRY	0.0233	2.4378	0.3885	1.3763	MTIEELLTRY	0.0285	3.1984	0.3761	2.2189
Homo sapiens	MVLDIVQHW	9	sp|Q8IVJ1|S41A1_HUMAN Solute carrier family 41 member 1	5787560	1.1776e+06	0.994	57.6	45.5	MVLDIVQHW	0.8708	0.0098	0.3569	0.1203	MVLDIVQHW	0.0178	7.6223	0.1069	36.6587	MVLDIVQHW	0.0228	2.8538	0.1181	6.4925	MVLDIVQHW	0.1748	0.8405	0.2424	1.561	MVLDIVQHW	0.1227	0.6987	0.3518	1.8189	MVLDIVQHW	0.0562	2.0993	0.2712	4.7786
Homo sapiens	MVSDINNGW	9	sp|O43707|ACTN4_HUMAN Alpha-actinin-4	5380720	1415280	0.932	28.4	42.6	MVSDINNGW	0.8396	0.0144	0.5012	0.0224	MVSDINNGW	0.0044	17.0768	0.1023	38.6784	MVSDINNGW	0.0059	5.8645	0.0978	8.9258	MVSDINNGW	0.0419	1.8381	0.194	2.4015	MVSDINNGW	0.0177	2.8685	0.2882	3.0282	MVSDINNGW	0.0148	4.4744	0.2497	5.597
Homo sapiens	NAFASVILF	9	sp|P26641-2|EF1G_HUMAN Isoform 2 of Elongation factor 1-gamma	15317100	989123	0.996	42.6	43.8	NAFASVILF	0.3622	0.2595	0.2051	0.756	NAFASVILF	0.0072	13.0754	0.1445	24.383	NAFASVILF	0.0925	1.185	0.3237	0.7563	NAFASVILF	0.0088	4.0247	0.1691	3.042	NAFASVILF	0.4866	0.112	0.7182	0.0804	NAFASVILF	0.3972	0.3271	0.6804	0.165
Homo sapiens	NAFSGVMML	9	sp|Q9NTX5-5|ECHD1_HUMAN Isoform 5 of Ethylmalonyl-CoA decarboxylase	3.08888e+07	1.445e+06	0.959	39	43.1	NAFSGVMML	0.2228	0.5195	0.1772	1.0976	NAFSGVMML	0.015	8.4923	0.1844	16.4363	NAFSGVMML	0.0114	4.158	0.1368	4.9785	NAFSGVMML	0.0019	7.9121	0.0769	10.2922	NAFSGVMML	0.7379	0.0313	0.7892	0.0314	NAFSGVMML	0.5864	0.1481	0.7347	0.0826
Homo sapiens	NAIEHVIIP	9	sp|Q9Y5K8|VATD_HUMAN V-type proton ATPase subunit D	38210300	2889750	0.994	39.5	43	NAIEHVIIP	0.0016	13.1822	0.0391	16.4733	NAIEHVIIP	0.0017	26.5946	0.0807	49.6587	NAIEHVIIP	0.0043	6.8371	0.0721	14.7505	NAIEHVIIP	0.0002	18.7188	0.0326	36.5076	NAIEHVIIP	0.0083	4.398	0.1699	8.3881	NAIEHVIIP	0.005	7.3337	0.1376	14.1682
Homo sapiens	NANEMFRIF	9	sp|Q14204|DYHC1_HUMAN Cytoplasmic dynein 1 heavy chain 1	12595980	1098146	0.928	39.7	45.4	NANEMFRIF	0.1762	0.6778	0.1794	1.0665	NANEMFRIF	0.003	20.4551	0.0895	44.8018	NANEMFRIF	0.0848	1.2569	0.2708	1.1814	NANEMFRIF	0.0093	3.9341	0.1226	5.1209	NANEMFRIF	0.543	0.0872	0.6639	0.142	NANEMFRIF	0.7392	0.0709	0.7241	0.0956
Homo sapiens	NAYARLLEY	9	sp|Q9Y4D8-5|HECD4_HUMAN Isoform 5 of Probable E3 ubiquitin-protein ligase HECTD4	11284700	1588440	0.952	32.9	45.8	NAYARLLEY	0.5559	0.1088	0.3232	0.1736	NAYARLLEY	0.1126	1.7601	0.2838	6.7682	NAYARLLEY	0.2898	0.4779	0.3653	0.5337	NAYARLLEY	0.034	2.0541	0.1604	3.3378	NAYARLLEY	0.9435	0.0047	0.8585	0.0093	NAYARLLEY	0.9587	0.0046	0.8615	0.0088
Homo sapiens	NAYYEEVVY	9	sp|P30838|AL3A1_HUMAN Aldehyde dehydrogenase, dimeric NADP-preferring	51607520	1.07344e+06	0.988	48.4	44.1	NAYYEEVVY	0.197	0.5977	0.1443	1.7252	NAYYEEVVY	0.0019	25.8037	0.0779	51.3865	NAYYEEVVY	0.1706	0.7551	0.292	0.9859	NAYYEEVVY	0.0061	4.7758	0.0727	11.1801	NAYYEEVVY	0.4647	0.121	0.6266	0.2156	NAYYEEVVY	0.5966	0.1427	0.6863	0.1524
Homo sapiens	NEADRTLIY	9	sp|O15145|ARPC3_HUMAN Actin-related protein 2/3 complex subunit 3	4907730	1439870	0.913	32	46.3	NEADRTLIY	0.0803	1.4216	0.0803	5.2923	NEADRTLIY	0.0015	27.9923	0.0437	76.9139	NEADRTLIY	0.9686	0.0103	0.7142	0.0194	NEADRTLIY	0.9436	0.04	0.554	0.132	NEADRTLIY	0.0134	3.3428	0.1611	9.1447	NEADRTLIY	0.0116	5.0169	0.1606	11.4876
Homo sapiens	NEADVHGIYF	10	sp|P00450|CERU_HUMAN Ceruloplasmin	30920800	2513840	0.997	61	44.7	NEADVHGIYF	0.0235	3.3672	0.0815	5.1533	NEADVHGIYF	0.0002	57.0455	0.0456	75.358	NEADVHGIYF	0.7916	0.0757	0.6367	0.0447	NEADVHGIYF	0.8637	0.0902	0.6114	0.0695	NEADVHGIYF	0.003	7.2565	0.1579	9.4501	NEADVHGIYF	0.0187	3.9772	0.264	5.0319
Homo sapiens	NEASVLHNL	9	sp|P35579|MYH9_HUMAN Myosin-9	4551150	1306040	0.9	29.8	44.7	NEASVLHNL	0.0338	2.6825	0.0787	5.48	NEASVLHNL	0.0016	27.2	0.0596	64.0331	NEASVLHNL	0.8895	0.0434	0.577	0.0812	NEASVLHNL	0.8956	0.0686	0.5112	0.1924	NEASVLHNL	0.0049	5.7148	0.1016	17.5533	NEASVLHNL	0.0016	11.5691	0.0862	24.3338
Homo sapiens	NEDFSFHY	8	sp|P49770|EI2BB_HUMAN Translation initiation factor eIF-2B subunit beta	15129700	3445960	0.99	35.6	38.8	NEDFSFHY	0.0022	11.522	0.0171	43.9195	NEDFSFHY	0.0001	70.3571	0.0254	91.6283	NEDFSFHY	0.9077	0.0374	0.6436	0.0426	NEDFSFHY	0.3015	0.5833	0.3131	0.8872	NEDFSFHY	0.0001	29	0.0271	59.1262	NEDFSFHY	0.0003	20.7609	0.0379	48.92
Homo sapiens	NEDNGIIKAF	10	sp|P36578|RL4_HUMAN 60S ribosomal protein L4	55226800	3270250	0.997	49	46.6	NEDNGIIKAF	0.0129	4.7905	0.0499	11.5141	NEDNGIIKAF	0.0002	60.4082	0.0205	95.0335	NEDNGIIKAF	0.6383	0.1574	0.5263	0.1422	NEDNGIIKAF	0.9084	0.0618	0.5886	0.0944	NEDNGIIKAF	0.0001	27.75	0.0322	52.8189	NEDNGIIKAF	0.0001	29.8182	0.0355	51.144
Homo sapiens	NEFDAIQKA	9	sp|Q14674-2|ESPL1_HUMAN Isoform 2 of Separin	3988350	1365820	0.984	33.8	46	NEFDAIQKA	0.002	12.1238	0.0277	26.0513	NEFDAIQKA	0.0027	21.6705	0.0558	66.944	NEFDAIQKA	0.7971	0.0734	0.5027	0.1789	NEFDAIQKA	0.3849	0.4773	0.295	1.0075	NEFDAIQKA	0.001	11.5735	0.0625	30.3895	NEFDAIQKA	0.0002	24.88	0.0314	55.3065
Homo sapiens	NEFEQWITHY	10	sp|Q96Q15-2|SMG1_HUMAN Isoform 2 of Serine/threonine-protein kinase SMG1	3477290	433974	0.986	47.7	44.1	NEFEQWITHY	0.0486	2.1074	0.0754	5.8966	NEFEQWITHY	0.0007	38.7234	0.0412	79.0789	NEFEQWITHY	0.9376	0.0231	0.751	0.0132	NEFEQWITHY	0.9209	0.0538	0.6426	0.051	NEFEQWITHY	0.0009	12.3636	0.0868	21.2694	NEFEQWITHY	0.0002	22.8611	0.0759	27.6879
Homo sapiens	NEFIDASRLVY	11	sp|P35221-2|CTNA1_HUMAN Isoform 2 of Catenin alpha-1	5070700	543429	0.992	41.9	45.9	EFIDASRLVY	0.0075	6.4258	0.0533	10.4204	NEFIDASRLVY	0.0005	44.5484	0.0493	72.2369	NEFIDASRLVY	0.7334	0.1041	0.6617	0.0373	NEFIDASRLVY	0.5637	0.296	0.495	0.224	NEFIDASRLVY	0.0001	24.2778	0.0864	21.3935	NEFIDASRLVY	0.0007	15.8148	0.1299	15.2295
Homo sapiens	NEFLTREL	8	sp|P23396-2|RS3_HUMAN Isoform 2 of 40S ribosomal protein S3	21331600	2217850	0.967	34.4	45.6	NEFLTREL	0.0009	17.336	0.0193	38.9347	NEFLTREL	0.0001	69.2105	0.0325	86.3034	NEFLTREL	0.9167	0.0334	0.594	0.0659	NEFLTREL	0.1808	0.8215	0.2262	1.8	NEFLTREL	0.001	11.5829	0.0593	32.0566	NEFLTREL	0.001	13.8905	0.0641	32.4143
Homo sapiens	NEFPEPIKL	9	Ras-related protein Rab-7a	1455450	635627	0.974	28.3	45.4	NEFPEPIKL	0.0379	2.4709	0.035	19.2723	NEFPEPIKL	0.0046	16.6091	0.0351	84.253	NEFPEPIKL	0.9689	0.0103	0.5618	0.0985	NEFPEPIKL	0.9238	0.0518	0.3694	0.5932	NEFPEPIKL	0.0241	2.3913	0.1068	16.4985	NEFPEPIKL	0.0104	5.2997	0.086	24.4073
Homo sapiens	NEFTITGSTY	10	sp|P16615-2|AT2A2_HUMAN Isoform 2 of Sarcoplasmic/endoplasmic reticulum calcium ATPase 2	41167100	2712940	0.945	26.9	43.7	NEFTITGSTY	0.0209	3.6124	0.0786	5.4866	NEFTITGSTY	0.0006	40.9535	0.0514	70.5228	NEFTITGSTY	0.9334	0.0253	0.7256	0.0168	NEFTITGSTY	0.8444	0.1	0.6184	0.0652	NEFTITGSTY	0.0005	15.6667	0.1086	16.1522	NEFTITGSTY	0.0004	18.7059	0.1074	19.0851
Homo sapiens	NEGQTALHY	9	Acyl-CoA-binding domain-containing protein 6	837486	212452	0.997	58.6	44.8	NEGQTALHY	0.0128	4.8068	0.028	25.718	NEGQTALHY	0.0003	53.6782	0.0231	93.2384	NEGQTALHY	0.9077	0.0374	0.5998	0.0623	NEGQTALHY	0.9242	0.0515	0.5571	0.1274	NEGQTALHY	0.0007	13.6316	0.0418	43.4745	NEGQTALHY	0.0005	17.8837	0.0496	40.0642
Homo sapiens	NEIEDTFRQF	10	sp|Q16864|VATF_HUMAN V-type proton ATPase subunit F	4.49468e+07	1188009	0.997	53	45.3	NEIEDTFRQF	0.0527	1.9715	0.0825	5.0386	NEIEDTFRQF	0.0002	56.8939	0.0291	88.957	NEIEDTFRQF	0.8271	0.0624	0.6159	0.0521	NEIEDTFRQF	0.9666	0.026	0.6423	0.0511	NEIEDTFRQF	0.0006	14.67	0.0714	26.5596	NEIEDTFRQF	0.0008	15.1778	0.0801	26.265
Homo sapiens	NEITIPVTF	9	sp|P04792|HSPB1_HUMAN Heat shock protein beta-1	2.03165e+07	2279075	0.972	49.5	45.5	NEITIPVTF	0.08	1.4264	0.0655	7.4659	NEITIPVTF	0.0009	35.1936	0.0284	89.4933	NEITIPVTF	0.9958	0.0014	0.8114	0.0086	NEITIPVTF	0.9709	0.0212	0.6158	0.0668	NEITIPVTF	0.012	3.5358	0.1362	11.8281	NEITIPVTF	0.01	5.3917	0.1222	16.3737
Homo sapiens	NELGVGGTSQW	11	Protein transport protein Sec23B	21436500	1079741	0.915	49.8	45.8	ELGVGGTSQW	0.0457	2.2036	0.1055	3.2128	NELGVGGTSQW	0.0001	71.6071	0.0195	95.2652	NELGVGGTSQW	0.1372	0.8925	0.224	1.8027	NELGVGGTSQW	0.9536	0.0342	0.5745	0.1095	NELGVGGTSQW	0.0001	25.8	0.0326	52.3528	NELGVGGTSQW	0.0001	26.7222	0.036	50.7278
Homo sapiens	NELILKTL	8	sp|Q9BZX2|UCK2_HUMAN Uridine-cytidine kinase 2	4300470	876683	0.99	36	41.2	NELILKTL	0.0007	18.7551	0.0161	46.4814	NELILKTL	0.0001	79.7727	0.0224	93.7735	NELILKTL	0.7732	0.0839	0.4411	0.294	NELILKTL	0.1216	1.0477	0.1764	2.8408	NELILKTL	0.0001	27.4167	0.0244	63.0426	NELILKTL	0.0001	27.8125	0.0282	59.0436
Homo sapiens	NELITNAL	8	sp|P37268-2|FDFT_HUMAN Isoform 2 of Squalene synthase	15065200	1884650	0.99	46.7	44.9	NELITNAL	0.0003	25.5758	0.0173	43.4857	NELITNAL	0	85	0.0255	91.5933	NELITNAL	0.8411	0.0578	0.5597	0.1014	NELITNAL	0.0315	2.1476	0.1667	3.1235	NELITNAL	0	34.6	0.0302	55.0867	NELITNAL	0.0001	32	0.0429	44.7434
Homo sapiens	NELNIIHKF	9	Isoform 2 of U4/U6 small nuclear ribonucleoprotein Prp31	7.58247e+06	4.80819e+06	0.984	46.8	44.7	NELNIIHKF	0.0735	1.5214	0.0672	7.1749	NELNIIHKF	0.0013	30.5474	0.0309	87.5101	NELNIIHKF	0.9932	0.0022	0.7749	0.0107	NELNIIHKF	0.9936	0.0032	0.6978	0.0198	NELNIIHKF	0.0057	5.3344	0.0677	28.0426	NELNIIHKF	0.0016	11.5532	0.0587	34.9644
Homo sapiens	NENDIITHF	9	sp|Q9ULK4-3|MED23_HUMAN Isoform 3 of Mediator of RNA polymerase II transcription subunit 23	14838300	2467380	0.987	39	45	NENDIITHF	0.1278	0.9363	0.0743	6.0447	NENDIITHF	0.0017	26.973	0.0288	89.1659	NENDIITHF	0.9925	0.0025	0.7309	0.0156	NENDIITHF	0.9943	0.0029	0.6669	0.037	NENDIITHF	0.0222	2.4954	0.1141	15.1588	NENDIITHF	0.0067	6.4922	0.0893	23.4582
Homo sapiens	NENLVERF	8	sp|P31350-2|RIR2_HUMAN Isoform 2 of Ribonucleoside-diphosphate reductase subunit M2	12325900	2491850	0.99	42.3	46.3	NENLVERF	0.0011	15.8352	0.0166	45.3419	NENLVERF	0	88.9286	0.0166	95.9647	NENLVERF	0.919	0.0324	0.5052	0.1756	NENLVERF	0.5483	0.3091	0.3118	0.8953	NENLVERF	0	35	0.0157	77.9236	NENLVERF	0	38.25	0.0164	76.3316
Homo sapiens	NENSLFKSL	9	sp|Q00610-2|CLH1_HUMAN Isoform 2 of Clathrin heavy chain 1	25722600	2781980	0.986	33.7	45.3	NENSLFKSL	0.0167	4.1345	0.0494	11.7052	NENSLFKSL	0.001	33.9718	0.0579	65.309	NENSLFKSL	0.9167	0.0334	0.6337	0.0456	NENSLFKSL	0.9389	0.0428	0.5724	0.1116	NENSLFKSL	0.0031	7.0851	0.0961	18.7779	NENSLFKSL	0.0024	9.9012	0.0955	21.805
Homo sapiens	NEPILYGRSY	10	sp|Q96AK3|ABC3D_HUMAN DNA dC->dU-editing enzyme APOBEC-3D	2705500	828284	0.939	33.3	46.2	NEPILYGRSY	0.0222	3.4726	0.0876	4.5387	NEPILYGRSY	0.0001	68.8158	0.0385	81.3371	NEPILYGRSY	0.6606	0.1457	0.6219	0.0492	NEPILYGRSY	0.8217	0.1144	0.6505	0.0462	NEPILYGRSY	0.0005	15.6071	0.0853	21.7043	NEPILYGRSY	0.0014	12.1211	0.1046	19.6818
Homo sapiens	NEQDLGIQY	9	Isoform 2 of Catenin alpha-1	4.66386e+07	3330460	0.937	65.4	45	NEQDLGIQY	0.0242	3.3172	0.0324	21.3716	NEQDLGIQY	0.0009	34.6567	0.0254	91.6199	NEQDLGIQY	0.9894	0.0035	0.7454	0.0138	NEQDLGIQY	0.9885	0.0058	0.6241	0.0617	NEQDLGIQY	0.0044	6.0083	0.0647	29.3712	NEQDLGIQY	0.0023	10.1479	0.0717	29.1987
Homo sapiens	NESEEVRQF	9	Calpain small subunit 1	4004590	723753	0.997	52.1	45.1	NESEEVRQF	0.069	1.6027	0.0579	9.1072	NESEEVRQF	0.0004	46.7857	0.0177	95.7166	NESEEVRQF	0.9751	0.0082	0.6231	0.0488	NESEEVRQF	0.9887	0.0057	0.5659	0.1179	NESEEVRQF	0.007	4.793	0.0686	27.6699	NESEEVRQF	0.0057	6.9488	0.0673	30.986
Homo sapiens	NESEPIVVY	9	sp|P42892|ECE1_HUMAN Endothelin-converting enzyme 1	6512580	1006560	0.942	32.6	45.2	NESEPIVVY	0.0998	1.1654	0.0603	8.5421	NESEPIVVY	0.0021	24.2143	0.0298	88.3949	NESEPIVVY	0.9952	0.0016	0.7686	0.0113	NESEPIVVY	0.9839	0.0082	0.5649	0.119	NESEPIVVY	0.0256	2.3066	0.1306	12.5513	NESEPIVVY	0.0155	4.3848	0.1368	14.2722
Homo sapiens	NETLIVSKF	9	sp|Q9BQA1|MEP50_HUMAN Methylosome protein 50	1935400	735524	0.961	31.3	43.2	NETLIVSKF	0.0312	2.8265	0.0606	8.4933	NETLIVSKF	0.0003	54.0805	0.0251	91.8605	NETLIVSKF	0.9798	0.0067	0.7102	0.0204	NETLIVSKF	0.9549	0.0335	0.6067	0.0748	NETLIVSKF	0.0014	10.3119	0.0664	28.6145	NETLIVSKF	0.0007	16.0485	0.0565	36.045
Homo sapiens	NEVDFQEY	8	sp|P26447|S10A4_HUMAN Protein S100-A4	58984016	2.11696e+06	0.943	52.2	40.4	NEVDFQEY	0.0044	8.3903	0.0216	34.5881	NEVDFQEY	0.0001	78.1818	0.0164	96.0299	NEVDFQEY	0.9769	0.0076	0.7058	0.0216	NEVDFQEY	0.4667	0.3853	0.3031	0.952	NEVDFQEY	0.0005	15.3333	0.035	49.7533	NEVDFQEY	0.0002	22.8333	0.0352	51.5203
Homo sapiens	NEVEIEKL	8	sp|Q14683|SMC1A_HUMAN Structural maintenance of chromosomes protein 1A	11922100	2154760	0.99	35.8	44.7	NEVEIEKL	0.0006	20.3571	0.014	52.8985	NEVEIEKL	0	88.2143	0.0118	97.1322	NEVEIEKL	0.7397	0.0998	0.3435	0.6399	NEVEIEKL	0.1194	1.059	0.1304	4.6696	NEVEIEKL	0.0001	29.875	0.0151	79.0197	NEVEIEKL	0.0001	34.4	0.0142	80.4598
Homo sapiens	NEVENQIL	8	sp|O43707|ACTN4_HUMAN Alpha-actinin-4	7894030	1880030	0.911	29.6	45	NEVENQIL	0.0002	28.8636	0.0124	58.5357	NEVENQIL	0	89.6429	0.015	96.3555	NEVENQIL	0.5312	0.2208	0.3272	0.7331	NEVENQIL	0.0349	2.0172	0.117	5.4738	NEVENQIL	0	35.5	0.0217	67.1574	NEVENQIL	0.0001	30.7273	0.0245	63.7128
Homo sapiens	NEVEVQEGF	9	sp|Q8N9N2-2|ASCC1_HUMAN Isoform 2 of Activating signal cointegrator 1 complex subunit 1	10105100	2388620	0.984	31.7	43.9	NEVEVQEGF	0.0303	2.8764	0.068	7.0319	NEVEVQEGF	0.0002	63.4694	0.0203	95.0798	NEVEVQEGF	0.9528	0.016	0.6593	0.038	NEVEVQEGF	0.9511	0.0357	0.5594	0.1243	NEVEVQEGF	0.0006	14.54	0.0542	34.8394	NEVEVQEGF	0.0002	24.88	0.0409	46.3883
Homo sapiens	NEVIMTIGF	9	sp|P49770|EI2BB_HUMAN Translation initiation factor eIF-2B subunit beta	5915770	790507	0.991	39.7	45.5	NEVIMTIGF	0.0065	6.9233	0.0545	10.03	NEVIMTIGF	0.0001	75	0.0295	88.6374	NEVIMTIGF	0.8587	0.0522	0.7449	0.0138	NEVIMTIGF	0.6398	0.241	0.6313	0.0574	NEVIMTIGF	0.0001	25.2	0.0544	34.7501	NEVIMTIGF	0.0001	29.9091	0.0441	43.8003
Homo sapiens	NEVISKLY	8	sp|P50990-2|TCPQ_HUMAN Isoform 2 of T-complex protein 1 subunit theta	16602600	7898170	0.934	25.5	43.1	NEVISKLY	0.0007	19.1807	0.0154	48.5103	NEVISKLY	0	87.1429	0.019	95.3903	NEVISKLY	0.93	0.0271	0.5854	0.0723	NEVISKLY	0.6111	0.263	0.3563	0.6553	NEVISKLY	0	35	0.02	70.0596	NEVISKLY	0.0001	35	0.0261	61.6401
Homo sapiens	NEVSKIVQTY	10	sp|P12814-2|ACTN1_HUMAN Isoform 2 of Alpha-actinin-1	12428100	2530650	0.976	36.8	45.7	NEVSKIVQTY	0.4368	0.1762	0.2431	0.4628	NEVSKIVQTY	0.0012	31.6742	0.0467	74.4077	NEVSKIVQTY	0.9112	0.0359	0.6452	0.0422	NEVSKIVQTY	0.9671	0.0256	0.6312	0.0575	NEVSKIVQTY	0.0036	6.6234	0.15	10.2497	NEVSKIVQTY	0.0065	6.5808	0.1672	10.8171
Homo sapiens	NEVVAGIKEY	10	sp|Q9UBU8-2|MO4L1_HUMAN Isoform 2 of Mortality factor 4-like protein 1	25670100	5190310	0.997	44.5	46.4	NEVVAGIKEY	0.3144	0.3339	0.2497	0.4267	NEVVAGIKEY	0.0004	45.9	0.0376	82.1554	NEVVAGIKEY	0.7135	0.1179	0.5692	0.0881	NEVVAGIKEY	0.9203	0.0542	0.5892	0.0936	NEVVAGIKEY	0.0037	6.5261	0.1431	10.9717	NEVVAGIKEY	0.0024	9.9346	0.1192	16.865
Homo sapiens	NEWHDSVSGKKF	12	Retinal dehydrogenase 1	1322780	315315	0.993	35.1	46.1	NEWHDSVSGKKF	0.0016	13.3682	0.0288	24.8409	NEWHDSVSGKKF	0	87.1429	0.028	89.8043	NEWHDSVSGKKF	0.1471	0.85	0.4221	0.3398	NEWHDSVSGKKF	0.5259	0.33	0.4572	0.3088	NEWHDSVSGKKF	0	60	0.022	66.7391	NEWHDSVSGKKF	0	70	0.0211	68.6715
Homo sapiens	NEYLNPEL	8	sp|Q9NVP2|ASF1B_HUMAN Histone chaperone ASF1B	3212870	976446	0.962	33.6	45.4	NEYLNPEL	0.0009	16.7842	0.0152	48.941	NEYLNPEL	0.0001	66.1842	0.0307	87.7089	NEYLNPEL	0.8785	0.0465	0.5345	0.1313	NEYLNPEL	0.0796	1.3068	0.1741	2.9011	NEYLNPEL	0.0005	16.0725	0.0431	42.4756	NEYLNPEL	0.0012	12.8097	0.0552	36.7381
Homo sapiens	NIFRNVEV	8	sp|Q5VZM2-2|RRAGB_HUMAN Isoform 2 of Ras-related GTP-binding protein B	62222720	2.60395e+06	0.971	37.6	45.6	NIFRNVEV	0.0015	13.6357	0.0355	18.8802	NIFRNVEV	0.001	33.0282	0.0825	48.6568	NIFRNVEV	0.0005	18.1385	0.0501	25.8224	NIFRNVEV	0	44.5	0.019	68.0189	NIFRNVEV	0.0089	4.2393	0.1618	9.0834	NIFRNVEV	0.0076	6.131	0.153	12.3121
Homo sapiens	NIGDEALIGRW	11	sp|Q96JG8-2|MAGD4_HUMAN Isoform 2 of Melanoma-associated antigen D4	8872840	793151	0.997	55.8	46.6	NIGDEALIGRW	0.0321	2.7757	0.0857	4.7208	NIGDEALIGR	0	85.7143	0.0183	95.5714	NIGDEALIGRW	0	47.3333	0.0258	60.1016	NIGDEALIGRW	0.0036	6.0288	0.1017	6.7455	NIGDEALIGRW	0	58.3333	0.0175	74.5161	NIGDEALIGRW	0	56.6667	0.0186	72.5915
Homo sapiens	NLSPVGRVTPKEWRNQ	16	Cytochrome c oxidase subunit 7B, mitochondrial	3790700	496619	0.963	32.8	46.4	NLSPVGRVTPKEW	0	82.5	0.0085	75.5505	NLSPVGRVTPKEWRNQ	0	97.5	0.0259	91.3064	NLSPVGRVTPKEWRNQ	0	90	0.0156	85.5574	NLSPVGRVTPKEW	0	80	0.0184	69.7741	NLSPVGRVTPKEWRNQ	0	100	0.0108	87.7665	NLSPVGRVTPKEWRNQ	0	100	0.0099	88.6234
Homo sapiens	NLYGSPREY	9	Isoform 3 of Myoferlin	1693570	487618	0.919	24.5	45.3	NLYGSPREY	0.3251	0.3149	0.1638	1.3277	NLYGSPREY	0.0527	3.4937	0.1246	30.1038	NLYGSPREY	0.1719	0.7497	0.2215	1.8509	NLYGSPREY	0.0476	1.7176	0.1072	6.2421	NLYGSPREY	0.4243	0.149	0.5323	0.4979	NLYGSPREY	0.2851	0.5112	0.4516	1.2707
Homo sapiens	NMGGPYGGGNYGPGGSGGSGGYGGRSRY	28	sp|P22626-2|ROA2_HUMAN Isoform A2 of Heterogeneous nuclear ribonucleoproteins A2/B1	3.48524e+06	348795	0.938	48.9	39.6	NYGPGGSGGSGGYGGRSRY	0	85	0.0089	73.4175	SGGYGGRSRY	0	99	0.0193	95.3302	GPGGSGGSGGYGGRSRY	0	80	0.0168	82.6315	GPGGSGGSGGYGGRSRY	0	95	0.0124	88.1526	NYGPGGSGGSGGYGGRSRY	0	100	0.0156	78.2015	NYGPGGSGGSGGYGGRSRY	0	100	0.0108	86.9412
Homo sapiens	NQGGYGGSSSSSSYGSGRRF	20	Heterogeneous nuclear ribonucleoprotein A1	927477	217246	0.958	28.1	42.3	QGGYGGSSSSSSYGSGRRF	0	62	0.0177	42.5484	QGGYGGSSSSSSYGSGRRF	0	97.5	0.0275	90.2083	QGGYGGSSSSSSYGSGRRF	0	77.5	0.0236	65.1658	QGGYGGSSSSSSYGSGRRF	0	85	0.0219	59.5658	SSYGSGRRF	0	62.5	0.0467	39.7115	SSYGSGRRF	0	70	0.036	50.7378
Homo sapiens	NQNKELVSY	9	sp|Q8WVM8-3|SCFD1_HUMAN Isoform 3 of Sec1 family domain-containing protein 1	2674260	745419	0.936	27.5	45.8	NQNKELVSY	0.1865	0.638	0.1189	2.5588	NQNKELVSY	0.0139	8.9015	0.0865	46.4371	NQNKELVSY	0.5892	0.1836	0.3979	0.3993	NQNKELVSY	0.2302	0.7103	0.1848	2.6194	NQNKELVSY	0.0511	1.4019	0.2362	4.5777	NQNKELVSY	0.0566	2.0871	0.2608	5.1592
Homo sapiens	NSSIRPIF	8	sp|O43663-2|PRC1_HUMAN Isoform 2 of Protein regulator of cytokinesis 1	17482700	1282540	0.986	45.3	44.3	NSSIRPIF	0.0026	10.7623	0.0358	18.7096	NSSIRPIF	0.001	33.9577	0.0816	49.1467	NSSIRPIF	0.0046	6.5811	0.0754	13.7184	NSSIRPIF	0.0003	16.898	0.0259	49.2165	NSSIRPIF	0.0296	2.0884	0.1945	6.6193	NSSIRPIF	0.4229	0.2943	0.4612	1.1789
Homo sapiens	NTIKETEAW	9	sp|Q96MG7|NSE3_HUMAN Non-structural maintenance of chromosomes element 3 homolog	24007900	4068390	0.992	42.4	46.4	NTIKETEAW	0.8109	0.0183	0.443	0.0518	NTIKETEAW	0.001	33.1268	0.051	70.8322	NTIKETEAW	0.0089	4.7618	0.0746	13.9402	NTIKETEAW	0.0327	2.102	0.1238	5.0488	NTIKETEAW	0.0125	3.4542	0.2005	6.2705	NTIKETEAW	0.0236	3.5303	0.2193	7.0403
Homo sapiens	NTIPFIIRY	9	S1 RNA-binding domain-containing protein 1	3741570	1.12256e+06	0.967	36.8	42.9	NTIPFIIRY	0.905	0.0072	0.4354	0.0552	NTIPFIIRY	0.0928	2.1423	0.1826	16.7182	NTIPFIIRY	0.2177	0.6003	0.2738	1.1528	NTIPFIIRY	0.0647	1.4481	0.137	4.3217	NTIPFIIRY	0.7364	0.0317	0.6495	0.1642	NTIPFIIRY	0.536	0.188	0.5497	0.6011
Homo sapiens	NVHQSVISSW	10	Isoform 2 of Nucleoporin Nup43	1.09468e+07	4.15133e+06	0.983	53.5	46.2	NVHQSVISSW	0.7342	0.0362	0.3854	0.0956	NVHQSVISSW	0.001	33.7183	0.0809	49.5376	NVHQSVISSW	0.0066	5.5399	0.099	8.7442	NVHQSVISSW	0.0214	2.562	0.1678	3.0881	NVHQSVISSW	0.0008	13.0677	0.1212	13.9257	NVHQSVISSW	0.0008	14.9474	0.0989	20.9892
Homo sapiens	NVIDKLAQF	9	sp|Q8IWX8|CHERP_HUMAN Calcium homeostasis endoplasmic reticulum protein	23734700	1708810	0.986	32.6	44.2	NVIDKLAQF	0.9595	0.0031	0.6239	0.0087	NVIDKLAQF	0.011	10.283	0.0791	50.641	NVIDKLAQF	0.0605	1.563	0.1463	4.3849	NVIDKLAQF	0.0212	2.5808	0.0746	10.7548	NVIDKLAQF	0.3002	0.2721	0.4568	0.8457	NVIDKLAQF	0.2242	0.684	0.3922	1.9571
Homo sapiens	NVIESFTEL	9	sp|Q96S21-2|RB40C_HUMAN Isoform 2 of Ras-related protein Rab-40C	7048810	934044	0.948	27.7	45.2	NVIESFTEL	0.7515	0.033	0.4541	0.0439	NVIESFTEL	0.0148	8.584	0.133	27.5017	NVIESFTEL	0.0136	3.7792	0.1167	6.6373	NVIESFTEL	0.0036	6.0288	0.0606	14.6261	NVIESFTEL	0.3805	0.1898	0.5943	0.2882	NVIESFTEL	0.3068	0.4683	0.5444	0.6292
Homo sapiens	NVIETISSL	9	sp|Q92616|GCN1_HUMAN eIF-2-alpha kinase activator GCN1	4526320	580489	0.969	33.8	44.5	NVIETISSL	0.9045	0.0073	0.5991	0.0093	NVIETISSL	0.0162	8.1128	0.1303	28.3149	NVIETISSL	0.0133	3.8349	0.1047	7.9559	NVIETISSL	0.0036	6.0777	0.0562	16.3735	NVIETISSL	0.3677	0.2017	0.589	0.2997	NVIETISSL	0.1835	0.8337	0.4638	1.1556
Homo sapiens	NVKDLTQAW	9	sp|P42345|MTOR_HUMAN Serine/threonine-protein kinase mTOR	28507100	2948120	0.993	37.4	46.1	NVKDLTQAW	0.9245	0.0057	0.4393	0.0534	NVKDLTQAW	0.0155	8.3317	0.1021	38.7521	NVKDLTQAW	0.0472	1.8255	0.1141	6.8962	NVKDLTQAW	0.0761	1.3361	0.1162	5.5337	NVKDLTQAW	0.0991	0.8332	0.2976	2.8217	NVKDLTQAW	0.0544	2.1503	0.2333	6.3174
Homo sapiens	NVKDYYQKW	9	U1 small nuclear ribonucleoprotein C	101100960	9333170	0.987	51.2	46.1	NVKDYYQKW	0.7564	0.0321	0.315	0.197	NVKDYYQKW	0.0154	8.3849	0.1014	39.0758	NVKDYYQKW	0.0174	3.314	0.076	13.5576	NVKDYYQKW	0.0448	1.7739	0.1045	6.4718	NVKDYYQKW	0.0415	1.6408	0.1845	7.2918	NVKDYYQKW	0.0109	5.186	0.1252	15.9132
Homo sapiens	PAASAEEPKPVEAPAANSDQTVTVKE	26	Brain acid soluble protein 1	3344660	502773	0.997	111	48.2	KPVEAPAANSDQTVTVKE	0	100	0.0026	96.9932	VEAPAANSDQTVTVKE	0	100	0.0116	97.1873	EPKPVEAPAANSDQTVTV	0	100	0.0074	96.6486	APAANSDQTVTVKE	0	100	0.0073	96.1675	EPKPVEAPAANSDQTVTVK	0	100	0.0026	98.0994	KPVEAPAANSDQTVTVKE	0	100	0.0023	98.2135
Homo sapiens	PDAPADPAPL	10	Isoform 2 of Zinc finger protein 414	1365260	675186	0.941	30.9	45.9	DAPADPAPL	0.0001	38.625	0.0236	31.2896	PDAPADPAPL	0	81.4706	0.0309	87.5265	PDAPADPAPL	0	46.3333	0.0168	82.5914	PDAPADPAPL	0.0001	27.5	0.0217	60.0596	DAPADPAPL	0	51.25	0.0405	44.5833	PDAPADPAPL	0	53	0.0411	46.2067
Homo sapiens	PDEVIKKW	8	sp|P14735|IDE_HUMAN Insulin-degrading enzyme	14146500	2957930	0.99	37.9	44.7	PDEVIKKW	0.0035	9.3043	0.0144	51.5152	PDEVIKKW	0	91	0.0058	98.5914	PDEVIKKW	0.0031	8.0389	0.0193	76.1496	PDEVIKKW	0.0088	4.04	0.0356	32.1872	PDEVIKKW	0	38	0.0078	93.3841	PDEVIKKW	0.0001	31.1111	0.01	88.5054
Homo sapiens	PDIKLFGKW	9	sp|P46782|RS5_HUMAN 40S ribosomal protein S5	5233105	1823690	0.997	74.1	44.2	PDIKLFGKW	0.006	7.1816	0.0506	11.2825	PDIKLFGKW	0	87.8571	0.018	95.6412	PDIKLFGKW	0.0013	12.2326	0.053	23.6924	PDIKLFGKW	0.0564	1.5674	0.2099	2.0683	PDIKLFGKW	0	70	0.0103	88.7327	PDIKLFGKW	0	80	0.0082	91.9159
Homo sapiens	PEVDDDSIEDLGEVKK	16	Density-regulated protein	4119750	687703	0.997	124	46.4	EVDDDSIEDLGEVKK	0	80	0.0076	79.9287	PEVDDDSIEDLGEVKK	0	96.5	0.0122	97.0428	PEVDDDSIEDLGEVKK	0	82.5	0.01	95.47	PEVDDDSIEDLGEVKK	0	62.5	0.0111	91.3796	EVDDDSIEDLGEVKK	0	100	0.0034	97.59	EVDDDSIEDLGEVKK	0	100	0.0032	97.5289
Homo sapiens	PGDSDIIRSMPEQTGEK	17	60S ribosomal protein L30	11878700	1660395	0.997	75.7	46.3	DSDIIRSMPEQTGEK	0	95	0.0073	81.8561	RSMPEQTGEK	0	82.0588	0.0669	58.6467	PGDSDIIRSMPEQTGEK	0	95	0.0104	95.3124	GDSDIIRSMPEQTGEK	0	95	0.0105	92.8079	PGDSDIIRSMPEQTGEK	0	100	0.008	93.1161	PGDSDIIRSMPEQTGEK	0	100	0.0074	93.4223
Homo sapiens	PGRQESLQAEVIPD	14	Pre-rRNA-processing protein TSR1 homolog	2957740	329844	0.91	35.6	46.6	GRQESLQAEVI	0	100	0.0037	95.8082	PGRQESLQAEVIPD	0	100	0.0157	96.2044	PGRQESLQAEVIPD	0	100	0.0089	95.9572	PGRQESLQAEVIPD	0	100	0.0114	90.6713	PGRQESLQAEVIPD	0	100	0.003	97.829	GRQESLQAEVIPD	0	100	0.0023	98.2281
Homo sapiens	PKFEVIEKPQA	11	Isoform 2 of ATP synthase-coupling factor 6, mitochondrial	18756900	2735025	0.997	62.2	44.9	PKFEVIEKPQA	0	80	0.0034	96.1544	KFEVIEKPQA	0.0002	62.0408	0.0615	62.5697	FEVIEKPQA	0	53	0.0201	74.1514	PKFEVIEKPQA	0	40	0.0153	79.5175	PKFEVIEKPQA	0	100	0.0045	96.7398	PKFEVIEKPQA	0	100	0.0041	96.842
Homo sapiens	PLLEAVPKTGDEKDVSV	17	Hsp90 co-chaperone Cdc37	5929025	839152	0.996	50	46	EAVPKTGDEKDVSV	0	95	0.0103	67.0054	PLLEAVPKTGDEKDVSV	0	98	0.0261	91.162	PLLEAVPKTGDEKDVSV	0	90	0.0138	89.8344	PLLEAVPKTGDEKDVSV	0	100	0.0133	85.5886	EAVPKTGDEKDVSV	0	100	0.0134	82.5181	PLLEAVPKTGDEKDVSV	0	100	0.0099	88.664
Homo sapiens	PLSSVLEQYK	10	sp|O95897|NOE2_HUMAN Noelin-2	56450200	7794120	0.989	32.1	45.6	PLSSVLEQY	0.0001	43.2	0.0154	48.3717	PLSSVLEQYK	0.0033	19.6497	0.1585	21.1508	PLSSVLEQY	0	59.2857	0.0214	70.8903	PLSSVLEQY	0	65	0.0214	61.0108	PLSSVLEQYK	0	70	0.0252	61.8311	LSSVLEQYK	0	62.5	0.0373	49.4648
Homo sapiens	PPVKTKFGYHIIMVEGRK	18	Isoform 2 of Peptidyl-prolyl cis-trans isomerase NIMA-interacting 4	220279000	9108695	0.997	59.3	44.8	PPVKTKFGYHIIMVEGRK	0	95	0.0062	86.962	KTKFGYHIIMVEGRK	0.0001	74.8214	0.1155	33.3019	PPVKTKFGYHIIMVEGRK	0	95	0.017	82.0806	PPVKTKFGYHIIMVEGRK	0	100	0.0113	90.7801	PPVKTKFGYHIIMVEGRK	0	100	0.0091	91.1697	PPVKTKFGYHIIMVEGRK	0	100	0.007	94.0329
Homo sapiens	PSNHVIDRW	9	sp|O14744-2|ANM5_HUMAN Isoform 2 of Protein arginine N-methyltransferase 5	7334730	1.91091e+06	0.996	51.1	46	PSNHVIDRW	0.0253	3.2209	0.0599	8.6405	PSNHVIDRW	0.0002	63.1633	0.0281	89.6929	PSNHVIDRW	0.0004	20.9348	0.0195	75.8003	PSNHVIDRW	0.0027	6.8596	0.057	16.0422	PSNHVIDRW	0.0002	23.4286	0.037	47.6877	PSNHVIDRW	0.0002	23.7	0.0436	44.1956
Homo sapiens	PSPGSNLGGGDDLKLR	16	Isoform 2 of Core-binding factor subunit beta	796452	281972	0.997	88.5	46.6	PSPGSNLGGGDDLKLR	0	95	0.0056	89.8345	PSPGSNLGGGDDLKLR	0	92	0.0256	91.4867	SPGSNLGGGDDLKLR	0	95	0.0084	96.1913	SPGSNLGGGDDLKLR	0	95	0.0074	96.1166	PSPGSNLGGGDDLKLR	0	100	0.0058	95.8516	PSPGSNLGGGDDLKLR	0	100	0.0069	94.2962
Homo sapiens	PSQFELLKV	9	Isoform 2 of Ribosomal protein S6 kinase alpha-2	1648790	351418	0.977	27.4	44	PSQFELLKV	0.0001	34.5833	0.0175	42.8779	PSQFELLKV	0.0006	40.2791	0.0896	44.7584	PSQFELLKV	0	54.5	0.0136	90.129	PSQFELLKV	0	48	0.0153	79.539	PSQFELLKV	0.0001	29.375	0.0469	39.5322	PSQFELLKV	0.0002	24.88	0.0734	28.5793
Homo sapiens	PSSPGTTPPQARQAPAPTVIRD	22	Chromatin assembly factor 1 subunit B	1182400	176102	0.969	38.2	47.7	SSPGTTPPQARQAPAPTVI	0	100	0.0047	93.8586	RQAPAPTVIR	0	99.5	0.0242	92.5238	PSSPGTTPPQARQAPAPTV	0	100	0.0077	96.5109	SSPGTTPPQARQAPAPTVI	0	100	0.0093	95.1155	SPGTTPPQARQAPAPTVIR	0	100	0.0055	96.0683	RQAPAPTVIR	0	100	0.0046	96.4477
Homo sapiens	PTADDTSAAVTEEMPPLEGDDDTSRMEEVD	30	Isoform 2 of Heat shock protein HSP 90-alpha	60480500	498241	0.997	106	36.6	PTADDTSAAVTEEM	0	100	0.0039	95.5834	PTADDTSAAV	0	100	0.0093	97.7434	MPPLEGDDDTSRMEEV	0	100	0.0077	96.5136	EEMPPLEGDDDTSRMEEV	0	100	0.007	96.3472	PTADDTSAAVTEEM	0	100	0.0034	97.547	MPPLEGDDDTSRMEEV	0	100	0.0025	98.0571
Homo sapiens	PTRLEGW	7	sp|Q6QHC5|DEGS2_HUMAN Sphingolipid delta(4)-desaturase/C4-monooxygenase DES2	4129580	5773420	0.9	36.3	43.9
Homo sapiens	PTVIKKY	7	Sorting nexin-5	773313	592543	0.9	32.7	38.1
Homo sapiens	QAIDLVYIDF	10	sp|Q8N0X4-2|CLYBL_HUMAN Isoform 2 of Citramalyl-CoA lyase, mitochondrial	8.69466e+07	3.77937e+06	0.981	51.3	45.6	QAIDLVYIDF	0.0532	1.9589	0.1235	2.383	QAIDLVYIDF	0.0002	56.4394	0.0634	61.1518	QAIDLVYIDF	0.0012	12.7256	0.1441	4.5065	QAIDLVYIDF	0.0007	11.9325	0.1109	5.9331	QAIDLVYIDF	0.0055	5.3865	0.2568	3.8782	QAIDLVYIDF	0.0046	7.6024	0.2627	5.0847
Homo sapiens	QASPFVLRA	9	sp|Q9BUE0|MED18_HUMAN Mediator of RNA polymerase II transcription subunit 18	10804900	1530640	0.997	53.9	43.7	QASPFVLRA	0.0069	6.7104	0.0431	14.3296	QASPFVLRA	0.0702	2.7842	0.2777	7.122	QASPFVLRA	0.0044	6.7928	0.0636	17.9258	QASPFVLRA	0.0031	6.4151	0.0752	10.6437	QASPFVLRA	0.1888	0.4891	0.4536	0.863	QASPFVLRA	0.1304	1.1327	0.4	1.8541
Homo sapiens	QAYPEVRIV	9	sp|Q08211|DHX9_HUMAN ATP-dependent RNA helicase A	18304800	1456870	0.997	45.5	45.3	QAYPEVRIV	0.053	1.9652	0.0752	5.9217	QAYPEVRIV	0.0745	2.6419	0.2079	13.2081	QAYPEVRIV	0.0057	5.9305	0.0568	21.3464	QAYPEVRIV	0.0064	4.6923	0.0463	21.8502	QAYPEVRIV	0.9136	0.0072	0.7766	0.0377	QAYPEVRIV	0.698	0.0857	0.6234	0.3186
Homo sapiens	QDKGQVGP	8	Vasorin	6461520	1307200	0.926	23.7	44.2	QDKGQVGP	0	75	0.0051	92.1092	QDKGQVGP	0	87.5	0.0172	95.8333	QDKGQVGP	0.0001	38.3333	0.0133	90.7797	QDKGQVGP	0	35.25	0.0113	90.7847	QDKGQVGP	0	100	0.0031	97.7486	QDKGQVGP	0	100	0.0032	97.5127
Homo sapiens	QDVEIPPNIP	10	sp|Q5H9T9|FSCB_HUMAN Fibrous sheath CABYR-binding protein	732490	235572	0.952	29.3	46.4	QDVEIPPNIP	0	52.7273	0.0081	77.8491	QDVEIPPNIP	0.0001	69.0789	0.0272	90.3696	QDVEIPPNIP	0.0002	29	0.0161	84.309	QDVEIPPNIP	0.0002	21.05	0.0332	35.5363	QDVEIPPNIP	0	100	0.0062	95.523	QDVEIPPNIP	0	100	0.0075	93.1298
Homo sapiens	QEAEAWLNY	9	sp|P00973-2|OAS1_HUMAN Isoform p41 of 2'-5'-oligoadenylate synthase 1	11525300	1298880	0.922	29.1	43.9	QEAEAWLNY	0.076	1.4828	0.085	4.793	QEAEAWLNY	0.0018	26.3176	0.0532	69.0747	QEAEAWLNY	0.9182	0.0328	0.676	0.0333	QEAEAWLNY	0.9734	0.018	0.7266	0.0115	QEAEAWLNY	0.0016	9.6114	0.0876	21.0405	QEAEAWLNY	0.0008	14.7134	0.0846	24.8352
Homo sapiens	QEEGTLGLYHA	11	sp|Q14789-4|GOGB1_HUMAN Isoform 4 of Golgin subfamily B member 1	36062300	6013280	0.938	41.1	44.7	QEEGTLGLY	0.0001	44.5	0.0103	67.1673	QEEGTLGLYHA	0.0001	74.4643	0.0451	75.7092	QEEGTLGLY	0.0005	17.9737	0.0689	15.8381	QEEGTLGLYHA	0.0029	6.6777	0.1062	6.3283	QEEGTLGLYHA	0	100	0.0079	93.3015	QEEGTLGLYHA	0	100	0.0079	92.5009
Homo sapiens	QEFGLARFK	9	sp|Q9Y255-2|PRLD1_HUMAN Isoform 2 of PRELI domain-containing protein 1, mitochondrial	3130900	1088740	0.986	32.8	44.3	QEFGLARFK	0.0013	14.717	0.0214	34.9508	QEFGLARFK	0.0295	5.4265	0.1919	15.3094	QEFGLARFK	0.0529	1.692	0.2275	1.7409	QEFGLARFK	0.1345	0.9859	0.3209	0.8407	QEFGLARFK	0.0001	29.125	0.0376	47.1146	QEFGLARFK	0	36.4	0.0312	55.492
Homo sapiens	QEIPVNVRF	9	sp|Q96KP4|CNDP2_HUMAN Cytosolic non-specific dipeptidase	8985110	2002010	0.997	48.1	45.7	QEIPVNVRF	0.1072	1.0949	0.0631	7.9559	QEIPVNVRF	0.0017	26.8986	0.0334	85.6127	QEIPVNVRF	0.9625	0.0124	0.6058	0.0585	QEIPVNVRF	0.995	0.0025	0.6438	0.0503	QEIPVNVRF	0.0075	4.6102	0.0847	21.8841	QEIPVNVRF	0.0021	10.5365	0.0635	32.6632
Homo sapiens	QEIYGGSDSRF	11	sp|O75533|SF3B1_HUMAN Splicing factor 3B subunit 1	3027298	1086224	0.911	54.8	44.3	EIYGGSDSRF	0.0185	3.8933	0.0989	3.6198	QEIYGGSDSRF	0.0002	61.9388	0.0272	90.399	QEIYGGSDSRF	0.0857	1.2481	0.1956	2.4404	QEIYGGSDSRF	0.7367	0.1654	0.4173	0.4223	QEIYGGSDSRF	0	37.3333	0.037	47.7154	QEIYGGSDSRF	0	44	0.0305	56.3678
Homo sapiens	QELDSTDGAKVF	12	sp|P61011-2|SRP54_HUMAN Isoform 2 of Signal recognition particle 54 kDa protein	14612600	1724390	0.997	51.2	45.7	QELDSTDGAKVF	0.0026	10.7453	0.0311	22.5589	QELDSTDGAKVF	0	82.0588	0.0214	94.4271	QELDSTDGAKVF	0.0904	1.2008	0.2157	1.9612	QELDSTDGAKVF	0.8139	0.1193	0.4572	0.309	QELDSTDGAKVF	0.0002	21.3571	0.0587	32.3674	QELDSTDGAKVF	0.0018	11.25	0.1072	19.1189
Homo sapiens	QELLAISALRR	11	Isoform 2 of Peroxisomal targeting signal 1 receptor	343619	184468	0.978	30	41.4	QELLAISALRR	0	48	0.0116	61.6626	QELLAISALRR	0.0005	43.25	0.0453	75.5631	QELLAISALRR	0.001	13.4824	0.0883	10.62	QELLAISALRR	0.0022	7.4654	0.0976	7.1831	QELLAISALRR	0	85	0.0102	88.8832	QELLAISALRR	0	70	0.0103	87.848
Homo sapiens	QELQEINRVY	10	Putative annexin A2-like protein	64726852	4.90852e+06	0.997	84.2	46.7	QELQEINRVY	0.0166	4.1485	0.058	9.0667	QELQEINRVY	0.0014	29.5673	0.059	64.4558	QELQEINRVY	0.7471	0.0964	0.5077	0.1715	QELQEINRVY	0.9869	0.0067	0.6712	0.035	QELQEINRVY	0.0007	13.6466	0.0779	24.0895	QELQEINRVY	0.0013	12.6401	0.1027	20.1126
Homo sapiens	QELQVETY	8	sp|O00232-2|PSD12_HUMAN Isoform 2 of 26S proteasome non-ATPase regulatory subunit 12	8691460	1982560	0.897	24.9	44.2	QELQVETY	0.0021	11.8878	0.0156	48.0442	QELQVETY	0.0001	80.2941	0.0134	96.7596	QELQVETY	0.9398	0.0219	0.504	0.1772	QELQVETY	0.7098	0.183	0.3234	0.826	QELQVETY	0.0001	32.8333	0.0173	74.8555	QELQVETY	0	36.4	0.02	70.3347
Homo sapiens	QEQVTDLRSQ	10	Nucleoprotein TPR	18760000	1596728	0.946	31.8	46.5	QEQVTDLRSQ	0	57.1429	0.0105	66.0297	QEQVTDLRSQ	0.0001	64.6939	0.0292	88.858	QEQVTDLRSQ	0.0011	13.2412	0.0638	17.8782	QEQVTDLRSQ	0.0094	3.9114	0.1282	4.793	QEQVTDLRSQ	0	65	0.0133	82.6512	QEQVTDLRSQ	0	80	0.0106	87.4285
Homo sapiens	QETSFTKEAY	10	sp|P13693-2|TCTP_HUMAN Isoform 2 of Translationally-controlled tumor protein	3.96654e+06	501961	0.908	50.4	44.8	QETSFTKEAY	0.0265	3.1284	0.1019	3.4242	QETSFTKEAY	0.0005	44.2903	0.0661	59.2107	QETSFTKEAY	0.4607	0.2789	0.4543	0.2669	QETSFTKEAY	0.9516	0.0353	0.6696	0.0357	QETSFTKEAY	0.0004	17.6415	0.0882	20.8724	QETSFTKEAY	0.0024	9.9726	0.1583	11.729
Homo sapiens	QEVETSVTY	9	sp|O43169|CYB5B_HUMAN Cytochrome b5 type B	18584800	3177440	0.997	43.6	44.1	QEVETSVTY	0.123	0.966	0.0798	5.3482	QEVETSVTY	0.0029	20.8272	0.0318	86.8257	QEVETSVTY	0.9874	0.0041	0.718	0.0186	QEVETSVTY	0.9929	0.0036	0.6568	0.0423	QEVETSVTY	0.0066	4.9309	0.1199	14.1471	QEVETSVTY	0.0047	7.4833	0.1062	19.3406
Homo sapiens	QEVIKAYGF	9	sp|Q99622|C10_HUMAN Protein C10	7179260	1081380	0.9	28.9	44.8	QEVIKAYGF	0.0167	4.1399	0.0432	14.3121	QEVIKAYGF	0.0001	66.4474	0.0283	89.6048	QEVIKAYGF	0.5897	0.1834	0.4788	0.2169	QEVIKAYGF	0.8967	0.068	0.6056	0.0762	QEVIKAYGF	0.0001	33	0.0333	51.5868	QEVIKAYGF	0.0001	33.2857	0.0302	56.6409
Homo sapiens	QEVNFQEY	8	Protein S100-A6	2.61206e+07	2188331	0.932	51	42.6	QEVNFQEY	0.0037	9.0447	0.0226	32.8394	QEVNFQEY	0.0001	72.8571	0.0219	94.0736	QEVNFQEY	0.9024	0.0398	0.5406	0.1234	QEVNFQEY	0.6638	0.2193	0.3937	0.5006	QEVNFQEY	0.0002	20.7879	0.0346	50.1405	QEVNFQEY	0.0002	24.76	0.0414	45.9468
Homo sapiens	QGFPNRVVF	9	sp|P35579|MYH9_HUMAN Myosin-9	24758700	1443200	0.937	32.4	45.4	QGFPNRVVF	0.0373	2.4919	0.0547	9.9838	QGFPNRVVF	0.0301	5.3468	0.1591	21.0228	QGFPNRVVF	0.048	1.8021	0.1641	3.5379	QGFPNRVVF	0.0067	4.5761	0.0647	13.2904	QGFPNRVVF	0.2544	0.3338	0.4711	0.7688	QGFPNRVVF	0.486	0.2341	0.5942	0.4144
Homo sapiens	QHEDAKELKEN	11	Protein Shroom2	9337805	671953	0.944	31.4	46.2	QHEDAKELKEN	0	95	0.0033	96.3019	QHEDAKELK	0	88.2143	0.0146	96.4716	QHEDAKELKEN	0	80	0.0111	94.8448	QHEDAKELKEN	0	52.5	0.0157	78.3712	QHEDAKELK	0	100	0.003	97.8476	QHEDAKELK	0	100	0.003	97.6921
Homo sapiens	QLLGSLQPLL	10	sp|Q8IUG5-2|MY18B_HUMAN Isoform 2 of Unconventional myosin-XVIIIb	11044600	2422130	0.974	28.4	37.6	QLLGSLQPLL	0.001	15.9231	0.0488	11.8994	QLLGSLQPLL	0.0019	25.3497	0.1142	33.7555	QLLGSLQPLL	0.0001	45.25	0.0377	38.7029	QLLGSLQPLL	0.0002	18.75	0.0521	18.3271	QLLGSLQPLL	0	34.4	0.0708	26.7972	QLLGSLQPLL	0.0001	31.7778	0.0874	23.9681
Homo sapiens	QNNGLIDA	8	Calcium-activated chloride channel regulator 1	188446	133357	0.926	24.1	44.6	QNNGLIDA	0	85	0.0059	88.5005	QNNGLIDA	0.0001	78.1818	0.0399	80.2216	QNNGLIDA	0	49	0.023	66.8209	QNNGLIDA	0	52.5	0.0191	67.8846	QNNGLIDA	0	70	0.0097	90.0055	QNNGLIDA	0	100	0.0107	87.237
Homo sapiens	QRSVEMAF	8	Isoform 5 of Mucin-4	3165250	414199	0.985	34.8	44.4	QRSVEMAF	0.0008	17.832	0.0219	34.0322	QRSVEMAF	0.0004	49.0952	0.0621	62.1232	QRSVEMAF	0.0071	5.3466	0.1009	8.4614	QRSVEMAF	0.0006	13.1895	0.0396	27.5871	QRSVEMAF	0.0004	17.4906	0.0706	26.8644	QRSVEMAF	0.0003	20.1739	0.0745	28.1775
Homo sapiens	QSKEELGR	8	sp|Q15050|RRS1_HUMAN Ribosome biogenesis regulatory protein homolog	8916290	291766	0.901	31.9	46	QSKEELGR	0.0001	44	0.0099	68.8984	QSKEELGR	0.0014	29.4904	0.0719	55.1961	QSKEELGR	0.0001	38.8333	0.0134	90.6152	QSKEELGR	0	60	0.0078	95.9186	QSKEELGR	0	38.3333	0.0166	76.21	QSKEELGR	0	40.6667	0.0157	77.5757
Homo sapiens	QSSSWTRVF	9	sp|Q92934|BAD_HUMAN Bcl2-associated agonist of cell death	3966200	1260680	0.982	37.1	45.7	QSSSWTRVF	0.1109	1.0602	0.1598	1.3982	QSSSWTRVF	0.0216	6.7141	0.1776	17.5342	QSSSWTRVF	0.0077	5.1419	0.1242	5.941	QSSSWTRVF	0.0091	3.9761	0.1144	5.6671	QSSSWTRVF	0.4103	0.1621	0.6046	0.2657	QSSSWTRVF	0.7591	0.0599	0.7524	0.0644
Homo sapiens	QSTFIGRA	8	sp|Q9H9B4|SFXN1_HUMAN Sideroflexin-1	274139	165416	0.914	25.2	44.6	QSTFIGRA	0	68.75	0.0123	59.0728	QSTFIGRA	0.0005	45.0667	0.1062	36.9475	QSTFIGRA	0	51.5	0.027	57.6658	QSTFIGRA	0	62.5	0.0225	57.9492	QSTFIGRA	0	36.75	0.0497	37.6445	QSTFIGRA	0.0002	22.8889	0.0788	26.6695
Homo sapiens	QSTFSGGRIPK	11	sp|Q7L590-2|MCM10_HUMAN Isoform 2 of Protein MCM10 homolog	9313960	3498120	0.923	29	47.1	QSTFSGGRIPK	0.0002	30.9412	0.0199	37.7648	STFSGGRIPK	0.1465	1.3346	0.4477	1.7699	QSTFSGGRIPK	0	64	0.0275	56.3979	QSTFSGGRIPK	0	52.5	0.0209	62.5156	QSTFSGGRIPK	0	44	0.0438	41.9275	QSTFSGGRIPK	0.0001	33.4286	0.0652	31.9225
Homo sapiens	QSVMLGSLADA	11	Isoform 2 of Serine/threonine-protein kinase WNK2	1121150	1036730	0.97	28.5	46	QSVMLGSLADA	0	70	0.0217	34.3949	QSVMLGSLADA	0.0003	52.7011	0.1347	27.0255	QSVMLGSLADA	0	90	0.0256	60.5956	QSVMLGSLADA	0	72.5	0.0325	36.5703	QSVMLGSLADA	0	62.5	0.0385	46.2882	QSVMLGSLADA	0	65	0.0369	49.8273
Homo sapiens	QTTFWLRAY	9	sp|Q13219|PAPP1_HUMAN Pappalysin-1	1320530	575334	0.917	27.2	45.6	QTTFWLRAY	0.3308	0.3049	0.3607	0.1172	QTTFWLRAY	0.0162	8.1048	0.1881	15.8692	QTTFWLRAY	0.0051	6.2815	0.1535	3.9815	QTTFWLRAY	0.0037	5.9969	0.1057	6.3721	QTTFWLRAY	0.1161	0.7336	0.4932	0.6534	QTTFWLRAY	0.1322	1.1182	0.5327	0.6922
Homo sapiens	QVADAFLSKF	10	sp|Q9Y2V7-2|COG6_HUMAN Isoform 2 of Conserved oligomeric Golgi complex subunit 6	4449680	790986	0.997	50.9	45.6	QVADAFLSKF	0.6283	0.0696	0.3649	0.1137	QVADAFLSK	0.0104	10.5988	0.1391	25.8002	QVADAFLSKF	0.0023	9.2846	0.0899	10.3161	QVADAFLSKF	0.0032	6.3982	0.1057	6.3663	QVADAFLSKF	0.0032	6.9847	0.1957	6.5369	QVADAFLSKF	0.0079	6.0203	0.2346	6.2539
Homo sapiens	QVADVVVSRW	10	sp|P49327|FAS_HUMAN Fatty acid synthase	3.22087e+07	2.09398e+06	0.997	70.3	46.5	QVADVVVSRW	0.8427	0.0139	0.3636	0.1148	QVADVVVSRW	0.0021	24.5055	0.0591	64.3976	QVADVVVSRW	0.0024	9.1601	0.0507	25.3729	QVADVVVSRW	0.0254	2.3802	0.1521	3.643	QVADVVVSRW	0.002	8.7182	0.1178	14.5112	QVADVVVSRW	0.0009	14.6842	0.1026	20.1364
Homo sapiens	QVAPKTLPW	9	sp|Q00341|VIGLN_HUMAN Vigilin	35656000	2158480	0.992	38.1	41.9	QVAPKTLPW	0.8151	0.0178	0.3543	0.1225	QVAPKTLPW	0.0581	3.2508	0.1642	19.9817	QVAPKTLPW	0.0054	6.0808	0.0677	16.2802	QVAPKTLPW	0.0409	1.8618	0.1411	4.1128	QVAPKTLPW	0.0543	1.3394	0.3038	2.6887	QVAPKTLPW	0.0833	1.5818	0.3307	3.1141
Homo sapiens	QVIEKFEAL	9	sp|Q6WCQ1-2|MPRIP_HUMAN Isoform 2 of Myosin phosphatase Rho-interacting protein	25712700	1876460	0.997	39.6	44.3	QVIEKFEAL	0.6029	0.0802	0.3707	0.1089	QVIEKFEAL	0.0265	5.8447	0.1452	24.2037	QVIEKFEAL	0.0098	4.4863	0.083	11.7578	QVIEKFEAL	0.0029	6.6511	0.0454	22.5081	QVIEKFEAL	0.1566	0.579	0.4112	1.1587	QVIEKFEAL	0.1977	0.7767	0.431	1.4814
Homo sapiens	QVKELLTSF	9	sp|P26368-2|U2AF2_HUMAN Isoform 2 of Splicing factor U2AF 65 kDa subunit	48700500	3492760	0.98	33.7	42.8	QVKELLTSF	0.8719	0.0097	0.4376	0.0542	QVKELLTSF	0.1375	1.4281	0.2188	11.9231	QVKELLTSF	0.0541	1.6713	0.134	5.1767	QVKELLTSF	0.0141	3.2004	0.0647	13.2751	QVKELLTSF	0.199	0.4583	0.3652	1.6353	QVKELLTSF	0.1214	1.2046	0.3013	3.8288
Homo sapiens	QVLEKVEEF	9	sp|Q6KB66-3|K2C80_HUMAN Isoform 3 of Keratin, type II cytoskeletal 80	33133600	5191130	0.968	30.5	45.4	QVLEKVEEF	0.5465	0.1129	0.2027	0.7828	QVLEKVEEF	0.0137	9.0021	0.0744	53.6021	QVLEKVEEF	0.0388	2.079	0.0989	8.7613	QVLEKVEEF	0.0192	2.7296	0.0595	15.0375	QVLEKVEEF	0.0784	1.0008	0.2303	4.8103	QVLEKVEEF	0.155	0.9711	0.2977	3.9295
Homo sapiens	QVLFLAGKTK	10	sp|Q8IWV8-4|UBR2_HUMAN Isoform 4 of E3 ubiquitin-protein ligase UBR2	5878580	932224	0.969	35.2	41.5	QVLFLAGKTK	0.0007	18.5612	0.0313	22.3671	QVLFLAGKTK	0.0877	2.272	0.3117	5.383	QVLFLAGKTK	0.0001	42.75	0.0375	38.9257	QVLFLAGKTK	0.0001	33.5	0.0362	31.3202	QVLFLAGKTK	0	39.6667	0.0387	46.1409	QVLFLAGKTK	0	40	0.0376	49.2012
Homo sapiens	QVQLQQSGPGLVK	13	Immunoglobulin heavy variable 6-1	2617250	218143	0.997	35.3	44.4	QVQLQQSGPGLVK	0.0002	30.7647	0.0134	55	QVQLQQSGPGLVK	0.0211	6.8244	0.1562	21.6474	QVQLQQSGPGLVK	0	59.2857	0.0233	65.9574	QVQLQQSGPGLVK	0.0001	32.6	0.0262	48.6416	QVQLQQSGPGLVK	0	58.3333	0.0188	72.1145	QVQLQQSGPGLVK	0	53	0.0234	65.1703
Homo sapiens	QVQLQQSGPGLVKPS	15	sp|A0A0B4J1U7|HV601_HUMAN Immunoglobulin heavy variable 6-1	33538300	1381130	0.997	77.8	46.2	QVQLQQSGPGLVK	0	95	0.008	78.313	QVQLQQSGPGLVK	0	94.5	0.0405	79.6779	QVQLQQSGPGLVKPS	0	100	0.0134	90.604	QVQLQQSGPGLVKPS	0	95	0.0144	82.4238	QVQLQQSGPGLVKPS	0	100	0.008	93.0334	QVQLQQSGPGLVK	0	100	0.0078	92.5887
Homo sapiens	QVQLQQSGPGLVKPSQ	16	Immunoglobulin heavy variable 6-1	95263170	4.14121e+06	0.997	73	46.3	QVQLQQSGPGLVKPSQ	0	95	0.0053	91.3027	QVQLQQSGPGLVKPSQ	0	93	0.026	91.2251	QVQLQQSGPGLVKPSQ	0	85	0.0144	88.4771	QVQLQQSGPGLVKPSQ	0	85	0.0115	90.4838	QVQLQQSGPGLVKPSQ	0	100	0.005	96.4034	QVQLQQSGPGLVKPSQ	0	100	0.0055	95.7462
Homo sapiens	QVSTHEQSE	9	Filaggrin	2081750	386042	0.919	21.3	42	QVSTHEQSE	0.0002	29.0952	0.015	49.5318	QVSTHEQSE	0.0007	38.5745	0.0585	64.8606	QVSTHEQSE	0.0001	35.75	0.017	82.1057	QVSTHEQSE	0	42	0.0113	90.8403	QVSTHEQSE	0.0002	23.1905	0.0339	50.9645	QVSTHEQSE	0.0001	26.3889	0.0427	44.9067
Homo sapiens	QVSTHKQSESSHGWTGPSTG	20	Filaggrin	3008750	131991	0.933	24.6	44.5	QVSTHKQSESSHGW	0	80	0.0085	75.6881	STHKQSESSHGWTGPSTG	0	99	0.0317	86.9496	QVSTHKQSESSHGW	0	95	0.0156	85.583	QVSTHKQSESSHGW	0	75	0.0245	52.8067	QVSTHKQSESSHGW	0	100	0.0069	95.023	QVSTHKQSESSHGW	0	100	0.0053	95.8902
Homo sapiens	RAAPFSLEY	9	Inorganic pyrophosphatase	1409170	247527	0.934	25.2	45.3	RAAPFSLEY	0.2883	0.3802	0.1402	1.8302	RAAPFSLEY	0.4511	0.2225	0.4396	1.8876	RAAPFSLEY	0.1372	0.8925	0.2503	1.4067	RAAPFSLEY	0.0821	1.2875	0.1809	2.7239	RAAPFSLEY	0.9063	0.0078	0.8003	0.0253	RAAPFSLEY	0.9746	0.0028	0.8816	0.0076
Homo sapiens	RADTFPQV	8	3'-5' exoribonuclease 1	10291650	936263	0.99	33.6	45.9	RADTFPQV	0.001	16.3885	0.0163	46.0984	RADTFPQV	0.0051	15.7902	0.1477	23.5966	RADTFPQV	0.0005	18.8154	0.0288	53.6939	RADTFPQV	0.0002	20.7083	0.0213	61.3032	RADTFPQV	0.016	3.0178	0.1743	8.0245	RADTFPQV	0.0572	2.0702	0.2631	5.0681
Homo sapiens	RAFGGILVV	9	sp|Q8NHX9|TPC2_HUMAN Two pore calcium channel protein 2	35123100	1183098	0.995	36	38.7	RAFGGILVV	0.0283	2.9852	0.0819	5.1092	RAFGGILVV	0.3393	0.4095	0.5038	1.0694	RAFGGILVV	0.0038	7.2779	0.0953	9.3222	RAFGGILVV	0.0012	9.617	0.0779	10.0753	RAFGGILVV	0.8564	0.0127	0.8582	0.0094	RAFGGILVV	0.6697	0.0986	0.7937	0.0308
Homo sapiens	RANIQAVSL	9	sp|O43633|CHM2A_HUMAN Charged multivesicular body protein 2a	18182700	4600960	0.994	49	43.8	RANIQAVSL	0.0072	6.5481	0.0423	14.7454	RANIQAVSL	0.1911	0.9666	0.4585	1.599	RANIQAVSL	0.0036	7.4442	0.0643	17.6307	RANIQAVSL	0.0007	12.232	0.0428	24.5783	RANIQAVSL	0.2894	0.2831	0.5318	0.4999	RANIQAVSL	0.779	0.0475	0.7529	0.0639
Homo sapiens	RAVVVKKIETRDGK	14	Isoform 2 of Keratin, type II cytoskeletal 8	3339550	150316	0.936	25.1	38.1	RAVVVKKIETRDGK	0	61	0.0083	76.5087	RAVVVKKIETRDGK	0.0021	24.6319	0.1683	19.2125	RAVVVKKIETRDGK	0	95	0.0119	93.3321	RAVVVKKIETRDGK	0	85	0.0131	86.2561	RAVVVKKIETRDGK	0	85	0.0156	78.1957	RAVVVKKIETRDGK	0	70	0.0231	65.6931
Homo sapiens	RAVVVKKIETRDGKLVSESSDVLPK	25	Isoform 2 of Keratin, type II cytoskeletal 8	6623150	566830	0.976	34.1	40.5	ETRDGKLVSESSDVLPK	0	100	0.0069	83.6167	RAVVVKKIETR	0	97.5	0.0488	72.6936	VSESSDVLPK	0	100	0.0133	90.8583	SESSDVLPK	0	100	0.0163	76.4014	RAVVVKKIETR	0	100	0.0076	93.7899	TRDGKLVSESSDVLPK	0	100	0.0074	93.3382
Homo sapiens	REFPKFFTF	9	sp|Q13085-3|ACACA_HUMAN Isoform 3 of Acetyl-CoA carboxylase 1	7889800	1513580	0.981	31.1	46.5	REFPKFFTF	0.1275	0.938	0.0743	6.0384	REFPKFFTF	0.0362	4.6726	0.1295	28.5347	REFPKFFTF	0.9275	0.0284	0.6766	0.0331	REFPKFFTF	0.9321	0.0467	0.5557	0.1295	REFPKFFTF	0.0691	1.1075	0.2094	5.7938	REFPKFFTF	0.0392	2.6347	0.2301	6.4686
Homo sapiens	RELLPVKKF	9	sp|Q08211|DHX9_HUMAN ATP-dependent RNA helicase A	3766310	1753860	0.939	24.3	37.6	RELLPVKKF	0.0165	4.1623	0.028	25.7072	RELLPVKKF	0.0021	24.1319	0.0397	80.3592	RELLPVKKF	0.5254	0.2255	0.285	1.0485	RELLPVKKF	0.9778	0.0128	0.5336	0.1612	RELLPVKKF	0.002	8.7509	0.0471	39.4097	RELLPVKKF	0.0008	14.9181	0.0486	40.6468
Homo sapiens	REVSVPTFSW	10	sp|O95864|FADS2_HUMAN Acyl-CoA 6-desaturase	7258400	822928	0.968	40.3	46.8	EVSVPTFSW	0.1353	0.8897	0.1792	1.0688	REVSVPTFSW	0.0055	15.2082	0.1383	26.0376	REVSVPTFSW	0.0544	1.6652	0.2315	1.6757	REVSVPTFSW	0.9581	0.0316	0.7449	0.0095	REVSVPTFSW	0.0004	17.6415	0.0919	19.8679	REVSVPTFSW	0.0008	14.9649	0.13	15.204
Homo sapiens	RFFDKVIEK	9	sp|Q5HYI8|RABL3_HUMAN Rab-like protein 3	31423628	4.52511e+06	0.941	40	43.3	RFFDKVIEK	0.0024	10.9745	0.0207	36.2491	RFFDKVIEK	0.9064	0.0067	0.6783	0.1776	RFFDKVIEK	0.002	9.9754	0.0555	22.1318	RFFDKVIEK	0.0008	11.6933	0.0303	40.2178	RFFDKVIEK	0.0058	5.2885	0.1481	10.4517	RFFDKVIEK	0.0064	6.6192	0.1594	11.6154
Homo sapiens	RFKDIFQEI	9	Isocitrate dehydrogenase [NADP] cytoplasmic	11634115	771700	0.95	40	45	RFKDIFQEI	0.0235	3.3689	0.0553	9.8059	RFKDIFQEI	0.4751	0.1933	0.5783	0.5254	RFKDIFQEI	0.0054	6.0832	0.0742	14.0567	RFKDIFQEI	0.0028	6.733	0.0452	22.6547	RFKDIFQEI	0.0437	1.5751	0.2902	2.9816	RFKDIFQEI	0.0284	3.2032	0.2474	5.6947
Homo sapiens	RGLDQDVRVLK	11	Isoform p30 of 2'-5'-oligoadenylate synthase-like protein	11831250	2487872	0.978	39.5	43	RGLDQDVRVLK	0	50	0.0079	78.5474	RGLDQDVRVLK	0.2163	0.821	0.3797	3.1249	RGLDQDVRVLK	0.0001	40.2	0.0203	73.6553	RGLDQDVRVLK	0.0002	21.4	0.0216	60.4429	RGLDQDVRVLK	0	50	0.0258	60.9427	RGLDQDVRVLK	0	37.75	0.0326	54.0273
Homo sapiens	RHLTLTSIMK	10	sp|Q96HP4|OXND1_HUMAN Oxidoreductase NAD-binding domain-containing protein 1	12055800	1561790	0.992	35.5	44.7	RHLTLTSIMK	0	48.6667	0.0152	48.9941	RHLTLTSIMK	0.0662	2.9175	0.3545	3.8298	RHLTLTSIMK	0	53	0.0425	32.804	RHLTLTSIMK	0.0001	33.5	0.0458	22.228	RHLTLTSIMK	0	55	0.0411	44.0956	RHLTLTSIMK	0	48	0.0444	43.6274
Homo sapiens	RIGRFGYGYGPYQPVPEQPLYPQPYQPQYQQYT	33	sp|P02808|STAT_HUMAN Statherin	117298000	6416580	0.997	80.4	48.9	QPYQPQYQQY	0	100	0.0055	90.5418	RIGRFGYGYGPYQPV	0	99.5	0.0338	85.2689	QPYQPQYQQY	0	95	0.0165	83.3225	RIGRFGYGYGPYQPVPEQ	0	100	0.013	86.4005	QPYQPQYQQY	0	100	0.0101	89.2311	QPYQPQYQQY	0	100	0.0076	93.0347
Homo sapiens	RIGRFGYGYGPYQPVPEQPLYPQPYQPQYQQYTF	34	sp|P02808|STAT_HUMAN Statherin	97509800	4272030	0.997	68.5	49	LYPQPYQPQYQQYTF	0	82.5	0.0115	62.1667	RIGRFGYGYGPYQPV	0	99.5	0.0343	84.8909	YPQPYQPQYQQYTF	0	80	0.0416	33.8248	QPYQPQYQQYTF	0	95	0.02	64.9205	YQPQYQQYTF	0	100	0.0203	69.5636	YPQPYQPQYQQYTF	0	100	0.0233	65.3584
Homo sapiens	RIKAIQLEY	9	Isoform 2 of 26S proteasome non-ATPase regulatory subunit 3	1.00843e+07	1560434	0.994	48.3	41.4	RIKAIQLEY	0.1339	0.8983	0.0984	3.6569	RIKAIQLEY	0.7373	0.0317	0.6335	0.2936	RIKAIQLEY	0.0231	2.8341	0.1292	5.5185	RIKAIQLEY	0.0177	2.8455	0.0778	10.0911	RIKAIQLEY	0.1098	0.7674	0.3359	2.0564	RIKAIQLEY	0.1533	0.9806	0.402	1.8278
Homo sapiens	RIKDEFQLL	9	sp|Q08117-2|AES_HUMAN Isoform 2 of Amino-terminal enhancer of split	26367400	1810570	0.99	37.8	43.9	RIKDEFQLL	0.0675	1.6305	0.0951	3.8934	RIKDEFQLL	0.5391	0.1318	0.5691	0.5765	RIKDEFQLL	0.0015	11.5124	0.0405	35.0629	RIKDEFQLL	0.0017	8.3333	0.0332	35.4838	RIKDEFQLL	0.1096	0.7688	0.3084	2.5883	RIKDEFQLL	0.117	1.2407	0.3307	3.1136
Homo sapiens	RIVDGKVVSETNDTKVL	17	Keratin, type I cytoskeletal 18	1294960	175294	0.989	32.2	45.2	RIVDGKVVSETNDTKVL	0.0002	32	0.0163	46.1622	RIVDGKVVSETNDTKVL	0.0002	57.0455	0.0467	74.3795	RIVDGKVVSETNDTKVL	0	65	0.0166	83.0396	RIVDGKVVSETNDTKVL	0.0003	17.8537	0.0403	26.872	RIVDGKVVSETNDTKVL	0.0001	32.6667	0.048	38.8043	RIVDGKVVSETNDTKVL	0.0001	33.2857	0.0604	34.1039
Homo sapiens	RKLAYRPPK	9	Cytochrome c1, heme protein, mitochondrial	2659314	1119383	0.927	22.8	39.7	RKLAYRPPK	0	48.6667	0.0101	68.071	RKLAYRPPK	0.2264	0.768	0.5566	0.6493	RKLAYRPPK	0.0001	42	0.0419	33.4391	RKLAYRPPK	0.0001	27.75	0.0373	30.0183	RKLAYRPPK	0.0001	30.4286	0.0459	40.2821	RKLAYRPPK	0	44.5	0.0489	40.4962
Homo sapiens	RLFVGSIPK	9	Isoform 2 of Heterogeneous nuclear ribonucleoprotein Q	5944730	992126	0.942	33.4	38.9	RLFVGSIPK	0.0003	24.4615	0.0212	35.2476	RLFVGSIPK	0.7222	0.0354	0.7425	0.061	RLFVGSIPK	0.0002	28.125	0.064	17.7517	RLFVGSIPK	0.0001	27.125	0.0544	17.2065	RLFVGSIPK	0.0002	20.5455	0.1133	15.3003	RLFVGSIPK	0.0004	19.9153	0.1361	14.3702
Homo sapiens	RLRSALALVTG	11	Estradiol 17-beta-dehydrogenase 8	5336390	230580	0.987	30.7	39.9	RLRSALALVTG	0	82.5	0.0136	54.1173	RLRSALALVTG	0.0235	6.333	0.4717	1.4125	RLRSALALVTG	0	95	0.0219	69.5324	RLRSALALVTG	0	85	0.0261	48.8333	RLRSALALVTG	0	70	0.0333	51.5455	RLRSALALVTG	0	80	0.0328	53.9188
Homo sapiens	RLVLSTLSGRPVK	13	sp|Q9Y2P8|RCL1_HUMAN RNA 3'-terminal phosphate cyclase-like protein	9336970	2632990	0.994	34.2	36.2	RLVLSTLSGRPVK	0	55	0.0127	57.6196	RLVLSTLSGRPVK	0.2359	0.7193	0.5495	0.6914	RLVLSTLSGRPVK	0	85	0.0223	68.6096	RLVLSTLSGRPVK	0	72.5	0.0236	54.8798	RLVLSTLSGRPVK	0	70	0.0287	57.046	RLVLSTLSGRPVK	0	53	0.0374	49.3375
Homo sapiens	RNDEELNKLLGKV	13	sp|Q16777|H2A2C_HUMAN Histone H2A type 2-C	5716720	1326000	0.997	52.4	45.2	RNDEELNKLLGKV	0	68.75	0.0142	52.2332	RNDEELNKLLGKV	0.0002	62.1429	0.1059	37.084	RNDEELNKLLGKV	0	85	0.0226	67.7363	RNDEELNKLLGKV	0	80	0.0282	44.1559	RNDEELNKLLGKV	0	100	0.0154	78.5025	RNDEELNKLLGKV	0	100	0.0131	82.499
Homo sapiens	RNDEELNKLLGKVTIA	16	sp|Q16777|H2A2C_HUMAN Histone H2A type 2-C	10249000	1120180	0.997	47.6	44.2	RNDEELNKLLGKVTIA	0	95	0.0074	81.1821	RNDEELNKLLGKVTIA	0.0002	56.8182	0.0954	41.8643	RNDEELNKLLGKVTIA	0	95	0.0185	78.316	RNDEELNKLLGKVTIA	0	85	0.0155	79.035	RNDEELNKLLGKVTIA	0	100	0.0126	84.1411	RNDEELNKLLGKVTIA	0	100	0.0108	86.8832
Homo sapiens	RNFVNIRPAK	10	2'-5'-oligoadenylate synthase 3	4750340	1147830	0.995	39.2	43.7	RNFVNIRPAK	0.0002	30.2353	0.021	35.603	RNFVNIRPAK	0.396	0.3023	0.6577	0.2291	RNFVNIRPAK	0	49.6667	0.0435	31.7108	RNFVNIRPAK	0.0001	29	0.0406	26.5234	RNFVNIRPAK	0	40	0.0577	32.9034	RNFVNIRPAK	0	38.5	0.071	29.4734
Homo sapiens	RNLDIERPTY	10	Isoform 2 of Tubulin alpha-8 chain	70754475	3.49094e+06	0.95	59.1	46.6	RNLDIERPTY	0.0041	8.6121	0.0327	21.1496	RNLDIERPTY	0.0276	5.6886	0.1892	15.7104	RNLDIERPTY	0.0082	4.942	0.0984	8.8353	RNLDIERPTY	0.0152	3.0631	0.0792	9.8119	RNLDIERPTY	0.0012	10.6983	0.0934	19.4699	RNLDIERPTY	0.0055	7.0664	0.1491	12.7613
Homo sapiens	RNMGGPYGGGNYGPGGSGGSGGYGGR	26	sp|P22626-2|ROA2_HUMAN Isoform A2 of Heterogeneous nuclear ribonucleoproteins A2/B1	2674060	378022	0.979	28.7	40.2	RNMGGPYGGGNY	0	100	0.0055	90.4632	GNYGPGGSGGSGGYGGR	0	99.5	0.0205	95.0206	RNMGGPYGGGNY	0	100	0.0091	95.8834	RNMGGPYGGGNY	0	100	0.0107	92.2616	RNMGGPYGGGNY	0	100	0.0048	96.5483	RNMGGPYGGGNY	0	100	0.0034	97.3595
Homo sapiens	RNMGGPYGGGNYGPGGSGGSGGYGGRSRY	29	sp|P22626-2|ROA2_HUMAN Isoform A2 of Heterogeneous nuclear ribonucleoproteins A2/B1	13531600	1180670	0.98	51.3	42.1	NYGPGGSGGSGGYGGRSRY	0	85	0.0093	71.7445	SGGYGGRSRY	0	99	0.0226	93.5947	GPGGSGGSGGYGGRSRY	0	80	0.0169	82.4487	GPGGSGGSGGYGGRSRY	0	95	0.0131	86.1771	NYGPGGSGGSGGYGGRSRY	0	100	0.0153	78.6222	NYGPGGSGGSGGYGGRSRY	0	100	0.0106	87.4362
Homo sapiens	RPATSVNS	8	Isoform 2 of E3 ubiquitin-protein ligase synoviolin	482852000	4946020	0.955	34.4	44.9	RPATSVNS	0	66.25	0.0065	85.8277	RPATSVNS	0.0002	62.7551	0.0561	66.7555	RPATSVNS	0.0002	28.8125	0.0227	67.5557	RPATSVNS	0.0001	28.7143	0.015	80.3841	RPATSVNS	0	58.3333	0.0173	74.9332	RPATSVNS	0.0001	33	0.0288	58.2796
Homo sapiens	RQADFVQVL	9	sp|Q9Y2V7-2|COG6_HUMAN Isoform 2 of Conserved oligomeric Golgi complex subunit 6	25862800	2585750	0.997	52.5	44.9	RQADFVQVL	0.0769	1.4697	0.0975	3.7238	RQADFVQVL	0.1356	1.4498	0.2727	7.4389	RQADFVQVL	0.1292	0.9353	0.1932	2.4985	RQADFVQVL	0.117	1.0714	0.1658	3.156	RQADFVQVL	0.4393	0.1372	0.572	0.3579	RQADFVQVL	0.3375	0.4124	0.5646	0.5349
Homo sapiens	RQINWTVLY	9	sp|P83731|RL24_HUMAN 60S ribosomal protein L24	33265700	1835645	0.95	34.1	45.3	RQINWTVLY	0.0992	1.1714	0.1362	1.9372	RQINWTVLY	0.2182	0.8109	0.3633	3.5473	RQINWTVLY	0.1993	0.6561	0.3846	0.4519	RQINWTVLY	0.1605	0.8855	0.3186	0.8547	RQINWTVLY	0.1249	0.6906	0.4685	0.7828	RQINWTVLY	0.0867	1.5419	0.465	1.1444
Homo sapiens	RQKAVSLFL	9	Isoform B of Interferon alpha-inducible protein 6	5959815	824386	0.962	37.8	37.9	RQKAVSLFL	0.0074	6.4677	0.0482	12.1335	RQKAVSLFL	0.5299	0.1396	0.717	0.0952	RQKAVSLFL	0.0036	7.4798	0.1021	8.3056	RQKAVSLFL	0.0077	4.3188	0.1255	4.948	RQKAVSLFL	0.0265	2.2596	0.299	2.7911	RQKAVSLFL	0.0189	3.9589	0.3221	3.3038
Homo sapiens	RQLEVPRPYI	10	Isoform PTPS-MEC of Receptor-type tyrosine-protein phosphatase S	1824600	335809	0.918	26.9	43.7	RQLEVPRPYI	0.0009	16.741	0.0332	20.7169	RQLEVPRPYI	0.0599	3.1726	0.4279	2.0964	RQLEVPRPY	0.0014	11.6537	0.0895	10.3882	RQLEVPRPYI	0.0035	6.1122	0.1377	4.2867	RQLEVPRPYI	0.001	11.7204	0.1383	11.5618	RQLEVPRPYI	0.0006	16.6117	0.1321	14.9026
Homo sapiens	RSASPDDDLGSSN	13	Small acidic protein	548070	33216.5	0.896	28.4	42.4	RSASPDDDLGSSN	0	85	0.0094	71.1916	RSASPDDDLGSSN	0.0004	46.8214	0.1166	32.8896	RSASPDDDLGSSN	0	95	0.0134	90.6488	RSASPDDDLGSSN	0	85	0.0178	71.89	RSASPDDDLGSSN	0	70	0.0269	59.3863	RSASPDDDLGSSN	0	70	0.0333	53.399
Homo sapiens	RSKATPGAP	9	Isoform Short of Protein HIRA	5668630	1124620	0.997	38.8	42.5	RSKATPGAP	0	49	0.0136	54.1765	RSKATPGAP	0.1729	1.0925	0.541	0.7476	RSKATPGAP	0	57.1429	0.0156	85.6227	RSKATPGAP	0.0001	33	0.018	71.1473	RSKATPGAP	0.0004	16.3768	0.0793	23.6266	RSKATPGAP	0.0004	19.0508	0.0869	24.1311
Homo sapiens	RSLSEEIKRLK	11	sp|P15924|DESP_HUMAN Desmoplakin	3371210	1596530	0.911	27.2	40.4	RSLSEEIKRLK	0	46.25	0.0102	67.5764	RSLSEEIKRLK	0.302	0.4994	0.4427	1.8424	RSLSEEIKRLK	0	59.2857	0.0161	84.2839	RSLSEEIKRLK	0.0001	33.75	0.019	68.1013	RSLSEEIKRLK	0	42	0.028	57.8975	RSLSEEIKRLK	0.0001	32.625	0.0404	46.7891
Homo sapiens	RSVGGSGGGSFGDN	14	Isoform ADelta10 of Prelamin-A/C	313159	38917.3	0.952	25	43.3	RSVGGSGGGSF	0	85	0.0142	52.332	RSVGGSGGGSFGDN	0	98	0.0376	82.1471	RSVGGSGGGSF	0	100	0.0107	95.1657	RSVGGSGGGSF	0	100	0.0142	82.8079	RSVGGSGGGSF	0	100	0.0193	71.208	RSVGGSGGGSF	0	100	0.0166	76.0106
Homo sapiens	RSYHLQIVTK	10	Indoleamine 2,3-dioxygenase 1	827691	599428	0.902	22.8	44.1	RSYHLQIVTK	0.0009	17.008	0.0261	27.9253	RSYHLQIVTK	0.7798	0.0228	0.738	0.0681	RSYHLQIVTK	0.0001	37.8333	0.0423	32.9756	RSYHLQIVTK	0.0001	30.7143	0.0431	24.345	RSYHLQIVTK	0.0005	15.369	0.1051	16.8313	RSYHLQIVTK	0.0008	15.3556	0.1309	15.0799
Homo sapiens	RSYPGLLVV	9	sp|Q86WG5|MTMRD_HUMAN Myotubularin-related protein 13	7329710	1869280	0.899	22.2	41.4	RSYPGLLVV	0.0268	3.1045	0.0781	5.5505	RSYPGLLVV	0.6259	0.0804	0.645	0.2649	RSYPGLLVV	0.001	13.8647	0.0594	19.9308	RSYPGLLVV	0.0009	10.9318	0.0586	15.3978	RSYPGLLVV	0.7133	0.0376	0.777	0.0375	RSYPGLLVV	0.6159	0.1326	0.7571	0.0597
Homo sapiens	RTKDKLFQFLK	11	sp|Q9NR00|TCIM_HUMAN Transcriptional and immune response regulator	22085384	2640348	0.914	67.2	39.6	RTKDKLFQF	0.0006	19.8313	0.0212	35.2042	RTKDKLFQFLK	0.7076	0.039	0.6718	0.1905	RTKDKLFQF	0	47	0.0316	48.364	RTKDKLFQFLK	0.0001	28.5714	0.0369	30.4817	RTKDKLFQFL	0.0001	25.8	0.0542	34.8515	RTKDKLFQFLK	0.0002	22.4167	0.069	30.3018
Homo sapiens	RTKKVGIVGK	10	60S ribosomal protein L37a	8746200	524983	0.997	38.5	30.1	RTKKVGIVGK	0.0003	25.1212	0.0218	34.2983	RTKKVGIVGK	0.8561	0.0105	0.7965	0.0293	RTKKVGIVGK	0	47.6667	0.0214	70.8877	RTKKVGIVGK	0.0001	30.4286	0.0225	57.8946	RTKKVGIVGK	0.0001	26.9231	0.0477	38.9844	RTKKVGIVGK	0.0001	28.3077	0.0529	38.0292
Homo sapiens	RTKNFIFRT	9	Aryl hydrocarbon receptor	1590160	691600	0.941	28.6	42.9	RTKNFIFRT	0.0004	22.9423	0.0257	28.4531	RTKNFIFRT	0.5746	0.1083	0.7648	0.0463	RTKNFIFRT	0.0001	41.5	0.0292	52.8926	RTKNFIFRT	0.0001	28.7143	0.0325	36.6407	RTKNFIFRT	0.0019	8.8327	0.1397	11.3878	RTKNFIFRT	0.0023	10.1026	0.1475	12.9417
Homo sapiens	RTKPQSFQV	9	Symplekin	2271160	384570	0.98	29.2	44.3	RTKPQSFQV	0.0211	3.591	0.0595	8.7351	RTKPQSFQV	0.9216	0.0056	0.8265	0.0138	RTKPQSFQV	0.0003	22.8529	0.025	62.1191	RTKPQSFQV	0.001	10.5591	0.0304	40.0635	RTKPQSFQV	0.2307	0.3774	0.39	1.358	RTKPQSFQV	0.2279	0.672	0.4064	1.7706
[truncated: 318 more rows]

## Sheet: S1B
S1B Table: Viral peptides eluted from OC43-infected A549 cells
[truncated: 17 more rows]
