# Supplementary material for: Immunopeptidome profiling of human coronavirus OC43-infected cells identifies CD4 T-cell epitopes specific to seasonal coronaviruses or cross-reactive with SARS-CoV-2
Source: PLoS Pathog. 2023 Jul 27;19(7):e1011032. doi: 10.1371/journal.ppat.1011032 (PMC10409285; doi:10.1371/journal.ppat.1011032)
Supplement: S2 Table — S2A. Summary of host and viral protein identified in infected and/or uninfected cells. One biological replicate of uninfected cells and two biological replicates of OC43-infected cells were analyzed, with each having two technical replicates. Average and standard deviation of technical / biological replicates are presented in the table. S2B. MHC-I and MHC-II levels in uninfected and OC43-infected HEK293.CIITA cells as measured by proteomics quantitative analysis. (XLSX) [file ppat.1011032.s010.xlsx]

## Sheet: Index
S2 Table: Cellular proteomics analysis on the uninfected and OC43-infected HEK293.CIITA cells.
Tab Id	Content
S2A	Summary of host and viral protein identified in infected and/or uninfected cells
S2B	MHC-I and MHC-II protein levels in uninfected and OC43-infected HEK293.CIITA cells
One biological replicate of uninfected cells and two biological replicates of OC43-infected cells were analyzed, with each having two technical replicates. Average and standard deviation of technical / biological replicates are presented in the table.

## Sheet: S2A
S2A Table. Summary of host and viral protein identified in infected and/or uninfected cells
			Average intensity
Identified Proteins	Specie	Accession Number	Uninfected		OC43-infected
			Mean	SD	Mean	SD
Nucleoprotein	Human coronavirus OC43	tr|A0A0G2RCZ3|A0A0G2RCZ3_CVHOC	0	0	184657000000	1.2933e+10
Glyceraldehyde-3-phosphate dehydrogenase	Homo sapiens	sp|P04406|G3P_HUMAN	52305500000	5.51048e+09	116858750000	1.65014e+10
Malate dehydrogenase, mitochondrial	Homo sapiens	sp|P40926|MDHM_HUMAN	58841000000	1.12854e+09	106420250000	8.19926e+09
Peptidyl-prolyl cis-trans isomerase A	Homo sapiens	sp|P62937|PPIA_HUMAN	24221500000	1.03733e+09	102092500000	5.02541e+09
Peroxiredoxin-1	Homo sapiens	sp|Q06830|PRDX1_HUMAN	56040000000	5.52816e+09	91475750000	3.94212e+08
Elongation factor 2	Homo sapiens	sp|P13639|EF2_HUMAN	23892000000	8.06102e+07	87161250000	6.23704e+09
Histone H4	Homo sapiens	sp|P62805|H4_HUMAN	17264500000	3.3729e+08	78660000000	3.35345e+10
High mobility group protein B1	Homo sapiens	sp|P09429|HMGB1_HUMAN	10803000000	2.72943e+08	70095250000	6.14829e+08
Elongation factor 1-alpha 1	Homo sapiens	sp|P68104|EF1A1_HUMAN	49484500000	1.04864e+09	69942750000	3.59246e+09
Heat shock cognate 71 kDa protein	Homo sapiens	sp|P11142|HSP7C_HUMAN	21037500000	2.55266e+08	68402000000	6.11647e+08
Isoform 2 of Calnexin	Homo sapiens	sp|P27824-2|CALX_HUMAN (+1)	20004500000	1.37391e+09	68083000000	1.50755e+09
Heat shock 70 kDa protein 1B	Homo sapiens	sp|P0DMV9|HS71B_HUMAN	21848000000	2.98399e+08	67599000000	1.8406e+09
Fructose-bisphosphate aldolase A	Homo sapiens	sp|P04075|ALDOA_HUMAN	36791000000	1.86252e+09	66824250000	1.34881e+09
Vimentin	Homo sapiens	sp|P08670|VIME_HUMAN	19392000000	9.89949e+07	64167750000	3.30749e+09
Histone H2A.J	Homo sapiens	sp|Q9BTM1|H2AJ_HUMAN	10776500000	5.87606e+08	62025750000	2.82737e+09
Endoplasmic reticulum chaperone BiP	Homo sapiens	sp|P11021|BIP_HUMAN	37331000000	8.01859e+08	60444750000	1.60407e+09
Complement component 1 Q subcomponent-binding protein, mitochondrial	Homo sapiens	sp|Q07021|C1QBP_HUMAN	23002500000	2.68913e+09	58176000000	2.7556e+09
Actin, cytoplasmic 2	Homo sapiens	sp|P63261|ACTG_HUMAN	16699500000	4.73054e+08	57366750000	4.76944e+08
60 kDa heat shock protein, mitochondrial	Homo sapiens	sp|P10809|CH60_HUMAN	54518000000	4.39679e+09	56824500000	2.41194e+09
Histone H2B type 1-M	Homo sapiens	sp|Q99879|H2B1M_HUMAN (+4)	14566500000	1.21552e+09	53969250000	1.40537e+09
Elongation factor 1-alpha 2	Homo sapiens	sp|Q05639|EF1A2_HUMAN	34118500000	2.41336e+09	51259500000	5.57342e+09
Histone H2B type 1-J	Homo sapiens	sp|P06899|H2B1J_HUMAN (+1)	14078500000	1.06844e+09	51036750000	4.76944e+08
10 kDa heat shock protein, mitochondrial	Homo sapiens	sp|P61604|CH10_HUMAN	30834500000	2.70822e+08	49015000000	1.16241e+10
Histone H2A.Z	Homo sapiens	sp|P0C0S5|H2AZ_HUMAN (+1)	7817800000	5.63988e+08	45845750000	1.56518e+09
Heterogeneous nuclear ribonucleoproteins A2/B1	Homo sapiens	sp|P22626|ROA2_HUMAN	39242500000	4.59619e+07	44778500000	5.79191e+09
Histone H2AX	Homo sapiens	sp|P16104|H2AX_HUMAN	3889850000	5.50108e+09	43996750000	1.19254e+09
Nucleolin	Homo sapiens	sp|P19338|NUCL_HUMAN	17874500000	1.29754e+09	43673000000	3.29229e+09
Elongation factor 1-gamma	Homo sapiens	sp|P26641|EF1G_HUMAN	11454000000	8.358e+08	42895250000	1.18688e+09
Isoform 2 of Nucleophosmin	Homo sapiens	sp|P06748-2|NPM_HUMAN	21112500000	2.30729e+09	41741000000	1.23602e+09
Isoform 3 of Heterogeneous nuclear ribonucleoprotein D0	Homo sapiens	sp|Q14103-3|HNRPD_HUMAN (+1)	22899500000	8.61963e+08	41402250000	1.96965e+09
Isoform 2 of Heterogeneous nuclear ribonucleoprotein A/B	Homo sapiens	sp|Q99729-2|ROAA_HUMAN (+1)	19218500000	1.23814e+09	37801250000	1.36825e+08
Isoform 3 of Nucleoside diphosphate kinase B	Homo sapiens	sp|P22392-2|NDKB_HUMAN	19938000000	2.57387e+08	36901250000	4.23946e+09
Membrane-associated progesterone receptor component 1	Homo sapiens	sp|O00264|PGRC1_HUMAN	11070000000	7.39634e+08	35986000000	1.22824e+09
Stress-70 protein, mitochondrial	Homo sapiens	sp|P38646|GRP75_HUMAN	23169000000	1.01823e+09	35912750000	2.00359e+09
Heat shock protein HSP 90-beta	Homo sapiens	sp|P08238|HS90B_HUMAN	19827500000	1.93535e+09	35815225000	4.32152e+09
Heat shock protein HSP 90-alpha	Homo sapiens	sp|P07900|HS90A_HUMAN (+1)	23534000000	7.48119e+08	35661750000	5.85838e+08
ATP synthase subunit beta, mitochondrial	Homo sapiens	sp|P06576|ATPB_HUMAN	17667000000	3.50725e+08	34963500000	2.38436e+09
Alpha-enolase	Homo sapiens	sp|P06733|ENOA_HUMAN	12246000000	3.80423e+08	33896975000	1.09039e+09
Interleukin enhancer-binding factor 3	Homo sapiens	sp|Q12906|ILF3_HUMAN	22210000000	2.77044e+09	33063250000	3.77348e+09
Isoform 7 of Interleukin enhancer-binding factor 3	Homo sapiens	sp|Q12906-7|ILF3_HUMAN	21806000000	2.66296e+09	32983250000	3.46659e+09
Creatine kinase B-type	Homo sapiens	sp|P12277|KCRB_HUMAN	5533550000	1.90848e+08	31298925000	9.52296e+08
Actin, alpha skeletal muscle	Homo sapiens	sp|P68133|ACTS_HUMAN	7396900000	4.30204e+08	31090450000	1.9106e+08
Transitional endoplasmic reticulum ATPase	Homo sapiens	sp|P55072|TERA_HUMAN	34220500000	9.2631e+07	30348700000	1.17155e+10
Eukaryotic translation initiation factor 5A-1	Homo sapiens	sp|P63241|IF5A1_HUMAN	9496450000	1.49984e+09	29635250000	3.61933e+09
Alcohol dehydrogenase 1	Saccharomyces cerevisiae (strain ATCC 204508 / S288c)	sp|P00330|ADH1_YEAST	35798500000	1.80383e+09	29225600000	5.07137e+08
Calreticulin	Homo sapiens	sp|P27797|CALR_HUMAN	19424500000	2.32638e+08	29101750000	3.53306e+09
Isoform 2 of Nucleoside diphosphate kinase A	Homo sapiens	sp|P15531-2|NDKA_HUMAN (+1)	14173500000	1.0543e+09	28602875000	4.33403e+09
Triosephosphate isomerase	Homo sapiens	sp|P60174|TPIS_HUMAN	8263000000	1.52594e+08	28133725000	1.00653e+09
Endoplasmin	Homo sapiens	sp|P14625|ENPL_HUMAN	21014500000	1.492e+08	28059375000	1.51268e+09
Isoform 2 of Heterogeneous nuclear ribonucleoprotein D-like	Homo sapiens	sp|O14979-2|HNRDL_HUMAN (+1)	13991000000	3.43654e+08	27575750000	1.74266e+09
Spike glycoprotein	Human coronavirus OC43	tr|Q696P8|Q696P8_CVHOC (+2)	0	0	27495050000	1.3597e+09
Proliferation-associated protein 2G4	Homo sapiens	sp|Q9UQ80|PA2G4_HUMAN	17788000000	8.06102e+07	27174600000	6.74721e+08
X-ray repair cross-complementing protein 6	Homo sapiens	sp|P12956|XRCC6_HUMAN	16400000000	1.24451e+08	25884250000	5.52215e+09
Cytochrome c	Homo sapiens	sp|P99999|CYC_HUMAN	13032000000	4.32749e+08	25219350000	1.79909e+09
Isoform 2 of Heterogeneous nuclear ribonucleoprotein K	Homo sapiens	sp|P61978-2|HNRPK_HUMAN	13493000000	1.60796e+09	24781200000	1.06066e+09
Poly [ADP-ribose] polymerase 1	Homo sapiens	sp|P09874|PARP1_HUMAN	6489450000	8.25971e+08	24534250000	1.4775e+09
40S ribosomal protein SA	Homo sapiens	sp|P08865|RSSA_HUMAN	23866000000	1.39441e+09	22499550000	2.78777e+09
Phosphoglycerate mutase 1	Homo sapiens	sp|P18669|PGAM1_HUMAN	3641400000	565685	21798175000	1.1179e+09
Polyadenylate-binding protein 1	Homo sapiens	sp|P11940|PABP1_HUMAN	15882000000	2.5173e+08	21583450000	2.40805e+09
Lamin-B1	Homo sapiens	sp|P20700|LMNB1_HUMAN	1365800000	7.90545e+07	21560200000	1.60124e+09
60S ribosomal protein L5	Homo sapiens	sp|P46777|RL5_HUMAN	10860500000	1.03167e+09	20600400000	3.98299e+09
Far upstream element-binding protein 2	Homo sapiens	sp|Q92945|FUBP2_HUMAN	9607050000	3.14592e+08	19836475000	1.91771e+09
Hemagglutinin-esterase	Human coronavirus OC43	sp|P30215|HEMA_CVHOC	0	0	19674950000	5.32098e+08
Nuclease-sensitive element-binding protein 1	Homo sapiens	sp|P67809|YBOX1_HUMAN	2965900000	3.47755e+08	19629825000	2.08777e+09
40S ribosomal protein S12	Homo sapiens	sp|P25398|RS12_HUMAN	13341000000	4.25961e+09	18931600000	8.82469e+08
Voltage-dependent anion-selective channel protein 1	Homo sapiens	sp|P21796|VDAC1_HUMAN	14620000000	3.74767e+08	18059375000	2.86325e+09
T-complex protein 1 subunit theta	Homo sapiens	sp|P50990|TCPQ_HUMAN	23793000000	7.14178e+08	17917950000	1.47693e+09
Phosphoglycerate kinase 1	Homo sapiens	sp|P00558|PGK1_HUMAN	6122250000	2.8758e+08	17849750000	6.54286e+08
Macrophage migration inhibitory factor	Homo sapiens	sp|P14174|MIF_HUMAN	5329100000	2.07324e+08	17428650000	1.09029e+09
Heat shock 70 kDa protein 6	Homo sapiens	sp|P17066|HSP76_HUMAN	0	0	17156725000	3.16038e+09
Nucleoprotein TPR	Homo sapiens	sp|P12270|TPR_HUMAN	4800450000	1.72888e+08	17059475000	1.66803e+09
ATP synthase subunit alpha, mitochondrial	Homo sapiens	sp|P25705|ATPA_HUMAN	11177000000	8.48528e+07	16847375000	7.07496e+08
Isoform 2 of Far upstream element-binding protein 1	Homo sapiens	sp|Q96AE4-2|FUBP1_HUMAN	9550600000	9.66474e+08	16752175000	8.35411e+08
Protein disulfide-isomerase A4	Homo sapiens	sp|P13667|PDIA4_HUMAN	14306000000	1.04369e+09	16685775000	2.8606e+08
Citrate synthase, mitochondrial	Homo sapiens	sp|O75390|CISY_HUMAN	19660000000	1.48492e+08	16258150000	2.80389e+09
Basigin	Homo sapiens	sp|P35613|BASI_HUMAN (+1)	8660700000	9.50352e+07	16226975000	1.31115e+09
Aspartate aminotransferase, mitochondrial	Homo sapiens	sp|P00505|AATM_HUMAN	9700100000	2.04354e+08	15570675000	9.73934e+08
Elongation factor 1-beta	Homo sapiens	sp|P24534|EF1B_HUMAN	5889100000	8.40891e+08	15520350000	5.00914e+09
Glutamate dehydrogenase 1, mitochondrial	Homo sapiens	sp|P00367|DHE3_HUMAN	10062050000	1.15895e+08	15475575000	5.47407e+08
Peroxiredoxin-4	Homo sapiens	sp|Q13162|PRDX4_HUMAN	17078000000	1.06632e+09	15156900000	2.61064e+08
Tubulin alpha-1B chain	Homo sapiens	sp|P68363|TBA1B_HUMAN	7753500000	3.28593e+09	15146800000	1.39088e+08
Protein disulfide-isomerase	Homo sapiens	sp|P07237|PDIA1_HUMAN	10553500000	6.34275e+08	15075925000	2.56079e+08
Spectrin alpha chain, non-erythrocytic 1	Homo sapiens	sp|Q13813|SPTN1_HUMAN	10529500000	5.98919e+08	15053350000	3.9651e+09
Heterogeneous nuclear ribonucleoprotein L	Homo sapiens	sp|P14866|HNRPL_HUMAN	9413850000	2.03152e+08	14767900000	5.57695e+08
Isoform 2 of Spectrin alpha chain, non-erythrocytic 1	Homo sapiens	sp|Q13813-2|SPTN1_HUMAN	10289200000	6.38942e+08	14589500000	3.87919e+09
Isoform 2 of Glucosidase 2 subunit beta	Homo sapiens	sp|P14314-2|GLU2B_HUMAN (+1)	6464000000	1.2414e+09	14587350000	6.18718e+07
Peroxiredoxin-2	Homo sapiens	sp|P32119|PRDX2_HUMAN	12320000000	4.75176e+08	14431800000	1.62444e+09
60S acidic ribosomal protein P2	Homo sapiens	sp|P05387|RLA2_HUMAN	5766850000	1.98909e+08	14402925000	8.01117e+08
Isoform 2 of Protein disulfide-isomerase A6	Homo sapiens	sp|Q15084-2|PDIA6_HUMAN (+3)	12369000000	1.9403e+09	14308150000	5.54796e+08
Tubulin beta chain	Homo sapiens	sp|P07437|TBB5_HUMAN	7879350000	5.02753e+07	14184775000	4.84368e+06
Pyruvate kinase PKM	Homo sapiens	sp|P14618|KPYM_HUMAN	9654900000	1.23334e+09	14125225000	1.56925e+09
High mobility group protein B2	Homo sapiens	sp|P26583|HMGB2_HUMAN	4162300000	6.94096e+08	14037875000	5.4624e+07
Transketolase	Homo sapiens	sp|P29401|TKT_HUMAN (+1)	6788750000	3.67766e+08	13941100000	2.12238e+09
Ubiquitin-like modifier-activating enzyme 1	Homo sapiens	sp|P22314|UBA1_HUMAN	7097300000	6.61711e+08	13924500000	1.51427e+09
Cytoskeleton-associated protein 4	Homo sapiens	sp|Q07065|CKAP4_HUMAN	1906250000	2.32143e+08	13836575000	2.60014e+09
Staphylococcal nuclease domain-containing protein 1	Homo sapiens	sp|Q7KZF4|SND1_HUMAN	10624000000	5.09117e+08	13766075000	1.13339e+09
Peptidyl-prolyl cis-trans isomerase FKBP3	Homo sapiens	sp|Q00688|FKBP3_HUMAN	9118300000	1.33884e+09	13605900000	2.3377e+08
Malate dehydrogenase, cytoplasmic	Homo sapiens	sp|P40925|MDHC_HUMAN (+1)	2235550000	1.63412e+08	13451775000	1.12335e+09
Peptidyl-prolyl cis-trans isomerase B	Homo sapiens	sp|P23284|PPIB_HUMAN	11482000000	5.3033e+08	13393500000	1.5825e+08
X-ray repair cross-complementing protein 5	Homo sapiens	sp|P13010|XRCC5_HUMAN	9719900000	8.92369e+07	13374150000	2.59034e+09
Protein disulfide-isomerase A3	Homo sapiens	sp|P30101|PDIA3_HUMAN	12873000000	3.02642e+08	13263450000	7.26199e+08
Splicing factor, proline- and glutamine-rich	Homo sapiens	sp|P23246|SFPQ_HUMAN	4448100000	1.0748e+07	13013950000	8.70448e+08
Isoform 2 of Polypyrimidine tract-binding protein 1	Homo sapiens	sp|P26599-2|PTBP1_HUMAN (+2)	7709200000	4.52548e+07	13007175000	1.05476e+09
Isoform 2 of Elongation factor 1-delta	Homo sapiens	sp|P29692-2|EF1D_HUMAN	4695850000	5.04521e+08	12996225000	2.49103e+09
Heterogeneous nuclear ribonucleoprotein A1	Homo sapiens	sp|P09651|ROA1_HUMAN (+1)	15735500000	4.85782e+08	12830625000	9.21749e+08
Heat shock 70 kDa protein 4	Homo sapiens	sp|P34932|HSP74_HUMAN	4844450000	7.95495e+07	12675100000	9.66261e+08
Isoform 3 of Spectrin alpha chain, non-erythrocytic 1	Homo sapiens	sp|Q13813-3|SPTN1_HUMAN	10561500000	5.94677e+08	12671850000	7.41508e+09
Heterogeneous nuclear ribonucleoprotein Q	Homo sapiens	sp|O60506|HNRPQ_HUMAN	16961500000	2.0103e+09	12623850000	4.7659e+08
Voltage-dependent anion-selective channel protein 2	Homo sapiens	sp|P45880|VDAC2_HUMAN	12072000000	1.02955e+09	12575725000	1.65544e+09
Lamina-associated polypeptide 2, isoforms beta/gamma	Homo sapiens	sp|P42167|LAP2B_HUMAN	1585850000	6.21547e+07	12370650000	1.09715e+09
116 kDa U5 small nuclear ribonucleoprotein component	Homo sapiens	sp|Q15029|U5S1_HUMAN	18628500000	2.21254e+09	12358880000	6.20052e+09
Creatine kinase U-type, mitochondrial	Homo sapiens	sp|P12532|KCRU_HUMAN	9409600000	1.58166e+09	12276800000	2.27335e+08
Isoform 2 of Filamin-A	Homo sapiens	sp|P21333-2|FLNA_HUMAN (+1)	8021150000	6.3774e+08	12240675000	6.8798e+08
T-complex protein 1 subunit beta	Homo sapiens	sp|P78371|TCPB_HUMAN	18918500000	9.86414e+08	12229400000	2.58504e+09
Heterogeneous nuclear ribonucleoprotein U	Homo sapiens	sp|Q00839|HNRPU_HUMAN	10073500000	7.77817e+06	12150150000	1.80567e+09
Calmodulin-3	Homo sapiens	sp|P0DP25|CALM3_HUMAN	4770300000	2.26274e+06	11942175000	7.02687e+08
Heterogeneous nuclear ribonucleoprotein R	Homo sapiens	sp|O43390|HNRPR_HUMAN	15308000000	5.78413e+08	11853300000	7.71312e+08
Lamin-B2	Homo sapiens	sp|Q03252|LMNB2_HUMAN	528380000	6.87449e+07	11638175000	6.42018e+08
Tubulin alpha-1C chain	Homo sapiens	sp|Q9BQE3|TBA1C_HUMAN	0	0	11610675000	1.71074e+09
Apoptosis-inducing factor 1, mitochondrial	Homo sapiens	sp|O95831|AIFM1_HUMAN (+1)	8644450000	2.94864e+07	11607100000	8.696e+08
High mobility group protein B3	Homo sapiens	sp|O15347|HMGB3_HUMAN	2083400000	4.69519e+07	11584875000	8.66524e+08
Tubulin beta-4B chain	Homo sapiens	sp|P68371|TBB4B_HUMAN	6095750000	1.91131e+08	11373075000	4.0846e+08
Isoform 2 of Membrane-associated progesterone receptor component 2	Homo sapiens	sp|O15173-2|PGRC2_HUMAN	3600850000	2.42467e+08	11162575000	4.1836e+08
Far upstream element-binding protein 1	Homo sapiens	sp|Q96AE4|FUBP1_HUMAN	5023500000	7.1043e+09	11113500000	9.40452e+07
Stress-induced-phosphoprotein 1	Homo sapiens	sp|P31948|STIP1_HUMAN	8849050000	5.40017e+08	11100100000	1.88501e+09
Fructose-bisphosphate aldolase C	Homo sapiens	sp|P09972|ALDOC_HUMAN	7314550000	2.59508e+07	10880700000	4.63296e+08
Polyadenylate-binding protein 4	Homo sapiens	sp|Q13310|PABP4_HUMAN	7897600000	8.23072e+07	10841950000	5.92414e+08
Lamina-associated polypeptide 2, isoform alpha	Homo sapiens	sp|P42166|LAP2A_HUMAN	1473750000	1.9304e+07	10820725000	3.70276e+08
14-3-3 protein epsilon	Homo sapiens	sp|P62258|1433E_HUMAN	4531650000	1.9099e+08	10727400000	1.56978e+08
40S ribosomal protein S3	Homo sapiens	sp|P23396|RS3_HUMAN	5471600000	1.63059e+08	10394800000	1.6419e+08
Isoform Long of Proteasome subunit alpha type-1	Homo sapiens	sp|P25786-2|PSA1_HUMAN (+1)	12310000000	9.12168e+08	10293325000	1.8261e+08
Inosine-5'-monophosphate dehydrogenase 2	Homo sapiens	sp|P12268|IMDH2_HUMAN	5486200000	4.89318e+07	10227650000	4.01092e+09
GTP-binding nuclear protein Ran	Homo sapiens	sp|P62826|RAN_HUMAN	1471750000	1.79393e+08	10148175000	1.38695e+09
Transcription intermediary factor 1-beta	Homo sapiens	sp|Q13263|TIF1B_HUMAN	993690000	6.83207e+07	9825700000	1.98471e+09
Dihydrolipoyl dehydrogenase, mitochondrial	Homo sapiens	sp|P09622|DLDH_HUMAN	6154250000	2.04354e+07	9632175000	6.58493e+08
Sodium/potassium-transporting ATPase subunit alpha-1	Homo sapiens	sp|P05023|AT1A1_HUMAN (+1)	9089000000	8.18264e+08	9621275000	2.40455e+09
Scaffold attachment factor B1	Homo sapiens	sp|Q15424|SAFB1_HUMAN (+2)	2080650000	2.87156e+08	9487850000	1.11065e+09
Trifunctional enzyme subunit alpha, mitochondrial	Homo sapiens	sp|P40939|ECHA_HUMAN	6326400000	3.02076e+08	9333750000	2.21183e+08
Carbonic anhydrase 2	Homo sapiens	sp|P00918|CAH2_HUMAN	1423200000	2.4975e+08	9297000000	1.04793e+08
Adenylate kinase 2, mitochondrial	Homo sapiens	sp|P54819|KAD2_HUMAN	3742200000	1.92333e+07	9169925000	1.66527e+09
Heterogeneous nuclear ribonucleoprotein H	Homo sapiens	sp|P31943|HNRH1_HUMAN	3667300000	3.4323e+08	9141175000	1.59064e+08
Microtubule-associated protein 4	Homo sapiens	sp|P27816|MAP4_HUMAN	1941700000	9.97021e+07	9106025000	2.614e+09
Lupus La protein	Homo sapiens	sp|P05455|LA_HUMAN	1970300000	2.48336e+08	8943550000	2.9154e+08
DNA-(apurinic or apyrimidinic site) lyase	Homo sapiens	sp|P27695|APEX1_HUMAN	3334250000	1.83353e+08	8941475000	1.31062e+08
Serine hydroxymethyltransferase, mitochondrial	Homo sapiens	sp|P34897|GLYM_HUMAN	10528500000	2.25567e+08	8865475000	1.58357e+08
Kinectin	Homo sapiens	sp|Q86UP2|KTN1_HUMAN	2621050000	1.59594e+08	8835400000	6.8851e+08
Sodium/potassium-transporting ATPase subunit beta-3	Homo sapiens	sp|P54709|AT1B3_HUMAN	5881600000	3.10278e+08	8814525000	1.13084e+09
40S ribosomal protein S28	Homo sapiens	sp|P62857|RS28_HUMAN	10747500000	2.99106e+08	8756705000	4.80698e+08
60S ribosomal protein L12	Homo sapiens	sp|P30050|RL12_HUMAN	4177900000	4.80974e+08	8733025000	7.8952e+08
Dihydrolipoyllysine-residue acetyltransferase component of pyruvate dehydrogenase complex, mitochondrial	Homo sapiens	sp|P10515|ODP2_HUMAN	2772050000	2.43457e+08	8684575000	3.48356e+08
Hsc70-interacting protein	Homo sapiens	sp|P50502|F10A1_HUMAN	2488750000	8.66206e+07	8617800000	6.59518e+08
Ubiquitin-40S ribosomal protein S27a	Homo sapiens	sp|P62979|RS27A_HUMAN	4601900000	2.00267e+09	8615750000	8.16779e+08
Adenosylhomocysteinase	Homo sapiens	sp|P23526|SAHH_HUMAN	5442150000	2.05273e+08	8586250000	1.26077e+09
Annexin A2	Homo sapiens	sp|P07355|ANXA2_HUMAN	3265750000	4.74539e+08	8525925000	5.07314e+08
Tubulin beta-2A chain	Homo sapiens	sp|Q13885|TBB2A_HUMAN	5463700000	6.24375e+08	8433450000	1.43246e+09
Splicing factor 3A subunit 1	Homo sapiens	sp|Q15459|SF3A1_HUMAN	5265150000	2.32285e+08	8373825000	2.36559e+09
Ezrin	Homo sapiens	sp|P15311|EZRI_HUMAN	7979700000	1.43472e+09	8323775000	1.12193e+09
4F2 cell-surface antigen heavy chain	Homo sapiens	sp|P08195|4F2_HUMAN (+2)	4870250000	1.31451e+08	8301850000	4.81045e+08
Isoform 3 of Histone-binding protein RBBP4	Homo sapiens	sp|Q09028-3|RBBP4_HUMAN (+1)	2606750000	8.54892e+07	8247225000	1.96544e+09
Fatty acid synthase	Homo sapiens	sp|P49327|FAS_HUMAN	7564350000	3.96687e+07	8116425000	2.58939e+09
Splicing factor 3B subunit 2	Homo sapiens	sp|Q13435|SF3B2_HUMAN	3352850000	3.99869e+08	8113475000	1.27184e+09
Y-box-binding protein 3	Homo sapiens	sp|P16989|YBOX3_HUMAN	1866250000	1.22117e+08	8078625000	1.29153e+08
T-complex protein 1 subunit epsilon	Homo sapiens	sp|P48643|TCPE_HUMAN	16813000000	2.05627e+09	7914025000	4.93207e+07
Superoxide dismutase [Cu-Zn]	Homo sapiens	sp|P00441|SODC_HUMAN	2870750000	2.09169e+09	7870340000	6.01833e+08
Ran-specific GTPase-activating protein	Homo sapiens	sp|P43487|RANG_HUMAN (+1)	612425000	1.11136e+08	7825025000	1.44699e+09
Thioredoxin	Homo sapiens	sp|P10599|THIO_HUMAN	3054100000	5.35704e+08	7779100000	1.42128e+08
Cytochrome b-c1 complex subunit 1, mitochondrial	Homo sapiens	sp|P31930|QCR1_HUMAN	4898600000	2.87085e+07	7556550000	6.52589e+08
Thioredoxin-dependent peroxide reductase, mitochondrial	Homo sapiens	sp|P30048|PRDX3_HUMAN (+1)	8634000000	1.67004e+09	7546725000	1.5918e+09
Scaffold attachment factor B2	Homo sapiens	sp|Q14151|SAFB2_HUMAN	1459400000	3.53412e+08	7442425000	6.60261e+08
Acidic leucine-rich nuclear phosphoprotein 32 family member A	Homo sapiens	sp|P39687|AN32A_HUMAN	1742000000	3.73494e+08	7403150000	1.55776e+09
Hepatoma-derived growth factor	Homo sapiens	sp|P51858|HDGF_HUMAN	1986450000	5.3033e+06	7396050000	3.90323e+07
Multifunctional protein ADE2	Homo sapiens	sp|P22234|PUR6_HUMAN	11783500000	3.58503e+08	7360225000	2.00624e+09
C-1-tetrahydrofolate synthase, cytoplasmic	Homo sapiens	sp|P11586|C1TC_HUMAN	8125050000	7.03571e+07	7304475000	8.06844e+08
Prelamin-A/C	Homo sapiens	sp|P02545|LMNA_HUMAN	1249650000	5.90434e+07	7278300000	3.29158e+08
Heterogeneous nuclear ribonucleoproteins C1/C2	Homo sapiens	sp|P07910|HNRPC_HUMAN	11664500000	6.5266e+08	7200825000	1.23556e+09
ELAV-like protein 1	Homo sapiens	sp|Q15717|ELAV1_HUMAN	5391750000	1.00197e+08	7096325000	7.42497e+08
Profilin-1	Homo sapiens	sp|P07737|PROF1_HUMAN	3310900000	1.00551e+08	7079825000	4.50533e+08
Transcription factor A, mitochondrial	Homo sapiens	sp|Q00059|TFAM_HUMAN	1418500000	6.6468e+07	7007400000	7.57594e+08
Histone-binding protein RBBP7	Homo sapiens	sp|Q16576|RBBP7_HUMAN	2062100000	6.33568e+07	6912800000	5.0148e+08
Proteasome subunit alpha type-7	Homo sapiens	sp|O14818|PSA7_HUMAN	12815500000	8.37922e+08	6877875000	1.66181e+09
Heat shock protein 75 kDa, mitochondrial	Homo sapiens	sp|Q12931|TRAP1_HUMAN	4229700000	1.16333e+09	6843600000	7.52291e+08
Septin-2	Homo sapiens	sp|Q15019|SEPT2_HUMAN (+1)	2175050000	1.10662e+08	6677475000	4.34411e+08
Heterogeneous nuclear ribonucleoprotein A3	Homo sapiens	sp|P51991|ROA3_HUMAN	4997650000	3.46694e+08	6672275000	9.77398e+08
Moesin	Homo sapiens	sp|P26038|MOES_HUMAN	8881250000	5.31532e+08	6660600000	1.12713e+08
Spectrin beta chain, non-erythrocytic 1	Homo sapiens	sp|Q01082|SPTB2_HUMAN	5387700000	6.80237e+07	6655800000	1.59283e+09
Non-POU domain-containing octamer-binding protein	Homo sapiens	sp|Q15233|NONO_HUMAN	2457800000	8.59842e+07	6645200000	1.37009e+08
Interleukin enhancer-binding factor 2	Homo sapiens	sp|Q12905|ILF2_HUMAN	7937500000	3.61614e+08	6627775000	7.4872e+08
Dolichyl-diphosphooligosaccharide--protein glycosyltransferase subunit 1	Homo sapiens	sp|P04843|RPN1_HUMAN	4565750000	1.12925e+08	6565925000	2.40593e+08
Histone H1.2	Homo sapiens	sp|P16403|H12_HUMAN	7236450000	1.64756e+07	6565825000	1.21976e+07
Glucose-6-phosphate isomerase	Homo sapiens	sp|P06744|G6PI_HUMAN	4031600000	1.49624e+08	6556950000	4.98157e+08
Matrin-3	Homo sapiens	sp|P43243|MATR3_HUMAN	2923100000	6.48558e+08	6510550000	1.89505e+07
Activated RNA polymerase II transcriptional coactivator p15	Homo sapiens	sp|P53999|TCP4_HUMAN	2604400000	1.78191e+07	6455775000	9.1489e+08
Single-stranded DNA-binding protein, mitochondrial	Homo sapiens	sp|Q04837|SSBP_HUMAN	3312900000	1.95586e+08	6436150000	9.99142e+07
Septin-11	Homo sapiens	sp|Q9NVA2|SEP11_HUMAN	3045750000	1.45593e+08	6426875000	1.50225e+08
Isoform 2 of Acidic leucine-rich nuclear phosphoprotein 32 family member B	Homo sapiens	sp|Q92688-2|AN32B_HUMAN (+1)	1797600000	1.58958e+08	6367425000	8.30674e+08
Isoform 2 of Neutral alpha-glucosidase AB	Homo sapiens	sp|Q14697-2|GANAB_HUMAN	7091650000	4.05384e+08	6328250000	2.99035e+08
Mesencephalic astrocyte-derived neurotrophic factor	Homo sapiens	sp|P55145|MANF_HUMAN	1686400000	6.08112e+07	6296525000	7.69226e+08
14-3-3 protein zeta/delta	Homo sapiens	sp|P63104|1433Z_HUMAN	3575400000	4.60892e+08	6194575000	4.29567e+07
ATP-citrate synthase	Homo sapiens	sp|P53396|ACLY_HUMAN	6854950000	7.25704e+08	6167800000	3.067e+09
Dihydrolipoyllysine-residue succinyltransferase component of 2-oxoglutarate dehydrogenase complex, mitochondrial	Homo sapiens	sp|P36957|ODO2_HUMAN	3499800000	1.7508e+08	6077750000	1.84201e+08
Trifunctional enzyme subunit beta, mitochondrial	Homo sapiens	sp|P55084|ECHB_HUMAN	3837450000	4.09344e+08	6038600000	2.20122e+08
Enhancer of rudimentary homolog	Homo sapiens	sp|P84090|ERH_HUMAN	1092800000	7.29734e+07	6027500000	7.67211e+08
Leucine-rich repeat-containing protein 59	Homo sapiens	sp|Q96AG4|LRC59_HUMAN	3438400000	3.50301e+08	6010150000	3.66988e+07
Histone H1.4	Homo sapiens	sp|P10412|H14_HUMAN	7108700000	1.9799e+06	5858275000	3.05435e+08
L-lactate dehydrogenase B chain	Homo sapiens	sp|P07195|LDHB_HUMAN	6165000000	5.6908e+08	5848725000	1.29355e+09
Proteasome subunit beta type-1	Homo sapiens	sp|P20618|PSB1_HUMAN	7189250000	7.43947e+08	5847065000	1.26761e+09
Isoform 2 of Prothymosin alpha	Homo sapiens	sp|P06454-2|PTMA_HUMAN (+1)	735090000	1.52226e+08	5834822500	1.61981e+09
ATP-dependent RNA helicase A	Homo sapiens	sp|Q08211|DHX9_HUMAN	7660250000	3.60554e+08	5794900000	1.36245e+09
40S ribosomal protein S20	Homo sapiens	sp|P60866|RS20_HUMAN	5489950000	6.58529e+08	5789225000	3.46306e+08
Isoform 2 of Transcription elongation regulator 1	Homo sapiens	sp|O14776-2|TCRG1_HUMAN (+1)	2773850000	2.64246e+08	5777370000	7.67352e+08
Annexin A6	Homo sapiens	sp|P08133|ANXA6_HUMAN	857350000	6.43609e+07	5740125000	2.7913e+08
Mitochondrial proton/calcium exchanger protein	Homo sapiens	sp|O95202|LETM1_HUMAN	2384850000	2.04566e+08	5460400000	7.20188e+08
Alpha-actinin-4	Homo sapiens	sp|O43707|ACTN4_HUMAN	3412250000	2.95924e+08	5454075000	5.48609e+08
Succinate dehydrogenase [ubiquinone] flavoprotein subunit, mitochondrial	Homo sapiens	sp|P31040|SDHA_HUMAN	3883250000	5.81454e+08	5445125000	9.88571e+08
Bifunctional purine biosynthesis protein PURH	Homo sapiens	sp|P31939|PUR9_HUMAN	878060000	1.84753e+08	5440245000	4.85507e+08
60S acidic ribosomal protein P1	Homo sapiens	sp|P05386|RLA1_HUMAN	3603800000	4.18607e+07	5327175000	1.88444e+07
Calcyclin-binding protein	Homo sapiens	sp|Q9HB71|CYBP_HUMAN	4412650000	6.32224e+08	5312500000	2.79095e+08
T-complex protein 1 subunit gamma	Homo sapiens	sp|P49368|TCPG_HUMAN	9447500000	1.12289e+08	5276440000	3.81314e+08
Isoform 2 of Heterogeneous nuclear ribonucleoprotein A3	Homo sapiens	sp|P51991-2|ROA3_HUMAN	5134950000	3.82898e+08	5209800000	4.16062e+08
Annexin A5	Homo sapiens	sp|P08758|ANXA5_HUMAN	1463950000	2.76691e+08	5205567500	1.0974e+09
Isoform 4 of Host cell factor 1	Homo sapiens	sp|P51610-4|HCFC1_HUMAN	2274550000	4.52902e+08	5187450000	8.20597e+08
Nucleosome assembly protein 1-like 1	Homo sapiens	sp|P55209|NP1L1_HUMAN	966630000	1.69946e+08	5177100000	5.83858e+08
Septin-7	Homo sapiens	sp|Q16181|SEPT7_HUMAN	2040150000	4.06091e+08	5171150000	2.00253e+08
Nuclear autoantigenic sperm protein	Homo sapiens	sp|P49321|NASP_HUMAN	553400000	2.92742e+07	5127985000	8.76904e+08
Cytochrome c oxidase subunit 5A, mitochondrial	Homo sapiens	sp|P20674|COX5A_HUMAN	892810000	1.07353e+08	5090475000	4.95576e+08
Radixin	Homo sapiens	sp|P35241|RADI_HUMAN	6481300000	1.79464e+08	5040375000	3.8502e+07
Acetyl-CoA acetyltransferase, mitochondrial	Homo sapiens	sp|P24752|THIL_HUMAN	5646800000	8.52629e+08	4995175000	5.9054e+08
Glycine cleavage system H protein, mitochondrial	Homo sapiens	sp|P23434|GCSH_HUMAN	1955550000	8.73277e+07	4983600000	3.29158e+08
sp|P23456|Trypsin		sp|P23456|Trypsin	8683150000	1.02036e+08	4971425000	9.38932e+08
T-complex protein 1 subunit eta	Homo sapiens	sp|Q99832|TCPH_HUMAN	12128000000	5.74171e+08	4959235000	2.18772e+08
U1 small nuclear ribonucleoprotein 70 kDa	Homo sapiens	sp|P08621|RU17_HUMAN	3180500000	1.15966e+08	4899525000	1.43507e+08
Mitochondrial carrier homolog 2	Homo sapiens	sp|Q9Y6C9|MTCH2_HUMAN	1972750000	1.8505e+08	4854400000	2.93803e+08
High mobility group protein HMG-I/HMG-Y	Homo sapiens	sp|P17096|HMGA1_HUMAN	108024500	3.6947e+07	4834747500	7.12548e+08
Cytochrome c oxidase subunit 5B, mitochondrial	Homo sapiens	sp|P10606|COX5B_HUMAN	728165000	2.60449e+08	4833850000	2.10718e+08
Thioredoxin domain-containing protein 5	Homo sapiens	sp|Q8NBS9|TXND5_HUMAN	3241500000	1.53301e+08	4825800000	8.65782e+08
Spliceosome RNA helicase DDX39B	Homo sapiens	sp|Q13838|DX39B_HUMAN (+1)	6188500000	6.7953e+08	4791100000	6.18011e+08
Alpha-taxilin	Homo sapiens	sp|P40222|TXLNA_HUMAN	1546900000	3.66281e+07	4785225000	8.19714e+08
Rab GDP dissociation inhibitor beta	Homo sapiens	sp|P50395|GDIB_HUMAN	1522500000	6.63266e+07	4720825000	3.48957e+07
Rho GDP-dissociation inhibitor 1	Homo sapiens	sp|P52565|GDIR1_HUMAN	784625000	5.90929e+07	4671885000	3.98313e+07
14-3-3 protein gamma	Homo sapiens	sp|P61981|1433G_HUMAN	2213800000	2.44093e+08	4649775000	1.87136e+08
Protein SET	Homo sapiens	sp|Q01105|SET_HUMAN	4167300000	1.00268e+08	4641025000	1.12207e+09
Angiotensin-converting enzyme 2	Homo sapiens	sp|Q9BYF1|ACE2_HUMAN	3537050000	6.00334e+07	4609075000	6.08784e+08
Isoform Short of RNA-binding protein FUS	Homo sapiens	sp|P35637-2|FUS_HUMAN (+1)	4331400000	8.47114e+07	4605200000	5.89727e+07
Isoform 2 of Small ubiquitin-related modifier 2	Homo sapiens	sp|P61956-2|SUMO2_HUMAN (+1)	1542100000	2.95005e+08	4593025000	4.23451e+08
Far upstream element-binding protein 3	Homo sapiens	sp|Q96I24|FUBP3_HUMAN	2929050000	6.65387e+07	4554950000	7.88707e+08
Receptor of activated protein C kinase 1	Homo sapiens	sp|P63244|RACK1_HUMAN	7152200000	1.93747e+08	4536970000	3.04084e+08
RuvB-like 1	Homo sapiens	sp|Q9Y265|RUVB1_HUMAN	2939650000	9.97021e+06	4535900000	4.5672e+08
Cytochrome c oxidase subunit 6B1	Homo sapiens	sp|P14854|CX6B1_HUMAN	1237750000	1.46442e+08	4528375000	2.27512e+08
Probable ATP-dependent RNA helicase DDX17	Homo sapiens	sp|Q92841|DDX17_HUMAN	6349700000	3.02217e+08	4519420000	7.28702e+08
Isoform I of Septin-6	Homo sapiens	sp|Q14141-2|SEPT6_HUMAN (+2)	2277300000	2.39568e+08	4494125000	1.5567e+08
Isoform 3 of Plasminogen activator inhibitor 1 RNA-binding protein	Homo sapiens	sp|Q8NC51-3|PAIRB_HUMAN	4325600000	8.17557e+08	4465400000	4.68105e+07
Proteasome subunit alpha type-6	Homo sapiens	sp|P60900|PSA6_HUMAN	9189300000	7.63251e+08	4459125000	3.82651e+08
Isoform 3 of RNA-binding protein EWS	Homo sapiens	sp|Q01844-3|EWS_HUMAN (+1)	832835000	2.54085e+08	4404500000	1.6313e+08
Isoform Smooth muscle of Myosin light polypeptide 6	Homo sapiens	sp|P60660-2|MYL6_HUMAN (+1)	2514500000	1.05359e+08	4385650000	2.74287e+08
Peptidyl-prolyl cis-trans isomerase F, mitochondrial	Homo sapiens	sp|P30405|PPIF_HUMAN	1013080000	2.20221e+08	4375775000	7.05339e+07
Isoform 4 of Treacle protein	Homo sapiens	sp|Q13428-4|TCOF_HUMAN (+1)	1397300000	1.04369e+08	4370700000	9.26239e+08
40S ribosomal protein S19	Homo sapiens	sp|P39019|RS19_HUMAN	2986300000	5.68514e+07	4368125000	1.6465e+08
Stomatin-like protein 2, mitochondrial	Homo sapiens	sp|Q9UJZ1|STML2_HUMAN	4566700000	3.8509e+08	4348075000	1.88904e+08
Isoform 5 of Tropomyosin alpha-3 chain	Homo sapiens	sp|P06753-5|TPM3_HUMAN	643705000	5.06642e+07	4344967500	1.5363e+08
T-complex protein 1 subunit zeta	Homo sapiens	sp|P40227|TCPZ_HUMAN	8981500000	3.45351e+08	4344230000	1.0847e+07
14-3-3 protein theta	Homo sapiens	sp|P27348|1433T_HUMAN	2154350000	2.82913e+08	4307025000	1.49093e+08
D-3-phosphoglycerate dehydrogenase	Homo sapiens	sp|O43175|SERA_HUMAN	2302850000	2.14253e+07	4274900000	8.24204e+08
Mitochondrial import receptor subunit TOM70	Homo sapiens	sp|O94826|TOM70_HUMAN	1971200000	2.13971e+08	4252175000	1.7066e+08
Cytochrome c oxidase subunit 4 isoform 1, mitochondrial	Homo sapiens	sp|P13073|COX41_HUMAN	2784950000	5.08198e+08	4237900000	1.53442e+08
Cofilin-1	Homo sapiens	sp|P23528|COF1_HUMAN	2196000000	5.06854e+08	4209625000	1.12536e+08
Phosphatidylethanolamine-binding protein 1	Homo sapiens	sp|P30086|PEBP1_HUMAN	1310200000	3.62039e+07	4201640000	1.55083e+08
14-3-3 protein eta	Homo sapiens	sp|Q04917|1433F_HUMAN	2029450000	2.17718e+08	4156925000	7.30795e+07
Bifunctional glutamate/proline--tRNA ligase	Homo sapiens	sp|P07814|SYEP_HUMAN	1815650000	4.88611e+07	4144325000	9.44504e+08
Isoform 7 of Non-specific lipid-transfer protein	Homo sapiens	sp|P22307-7|NLTP_HUMAN (+1)	2971500000	2.78459e+08	4139975000	2.99566e+08
Mitochondrial import receptor subunit TOM22 homolog	Homo sapiens	sp|Q9NS69|TOM22_HUMAN	2142050000	1.49553e+08	4132400000	1.59382e+08
Endoplasmic reticulum resident protein 29	Homo sapiens	sp|P30040|ERP29_HUMAN	4194650000	2.70186e+08	4105457500	3.22289e+08
Vesicle-associated membrane protein-associated protein A	Homo sapiens	sp|Q9P0L0|VAPA_HUMAN (+1)	1384150000	4.20234e+08	4096825000	6.2685e+07
Regulator of chromosome condensation	Homo sapiens	sp|P18754|RCC1_HUMAN (+1)	566120000	7.74989e+07	4022125000	9.49538e+08
Isoform 6 of Splicing factor 1	Homo sapiens	sp|Q15637-6|SF01_HUMAN	1824200000	1.37179e+07	3985802500	5.09082e+07
Desmoglein-2	Homo sapiens	sp|Q14126|DSG2_HUMAN	90632000	3.21309e+06	3969595000	2.24252e+08
Isoform 3 of Sodium/potassium-transporting ATPase subunit alpha-3	Homo sapiens	sp|P13637-3|AT1A3_HUMAN (+1)	2010100000	2.84271e+09	3953090000	1.82746e+09
Inorganic pyrophosphatase	Homo sapiens	sp|Q15181|IPYR_HUMAN	897910000	2.10279e+08	3934740000	6.60134e+08
Small nuclear ribonucleoprotein Sm D2	Homo sapiens	sp|P62316|SMD2_HUMAN	3844200000	2.92742e+08	3922515000	1.2493e+09
Isoform B of Ras-related C3 botulinum toxin substrate 1	Homo sapiens	sp|P63000-2|RAC1_HUMAN (+1)	1217900000	9.70151e+07	3919462500	2.80704e+08
U1 small nuclear ribonucleoprotein A	Homo sapiens	sp|P09012|SNRPA_HUMAN	1750300000	8.57013e+07	3903175000	2.34158e+08
Voltage-dependent anion-selective channel protein 3	Homo sapiens	sp|Q9Y277|VDAC3_HUMAN	4660250000	5.77706e+07	3902000000	3.68473e+08
Tubulin-specific chaperone A	Homo sapiens	sp|O75347|TBCA_HUMAN	119841000	2.92728e+07	3886050000	3.37255e+08
Glutathione S-transferase P	Homo sapiens	sp|P09211|GSTP1_HUMAN	1750200000	5.68938e+08	3813977500	8.68027e+08
Metastasis-associated protein MTA2	Homo sapiens	sp|O94776|MTA2_HUMAN	582025000	6.94874e+07	3813075000	5.09011e+08
Cytochrome b-c1 complex subunit 7	Homo sapiens	sp|P14927|QCR7_HUMAN	1068950000	1.50614e+07	3810200000	1.43613e+08
Neuroblast differentiation-associated protein AHNAK	Homo sapiens	sp|Q09666|AHNK_HUMAN	713290000	3.87777e+07	3796447500	3.37583e+08
Isoform 2 of Poly(rC)-binding protein 2	Homo sapiens	sp|Q15366-2|PCBP2_HUMAN (+1)	1717550000	1.14763e+08	3795750000	5.53665e+07
Isoform 2 of Pyruvate dehydrogenase E1 component subunit beta, mitochondrial	Homo sapiens	sp|P11177-2|ODPB_HUMAN (+1)	3147150000	2.12768e+08	3774300000	9.54523e+08
Vesicle-associated membrane protein-associated protein B/C	Homo sapiens	sp|O95292|VAPB_HUMAN	1590400000	8.20244e+06	3750800000	6.90348e+08
Ubiquitin-conjugating enzyme E2 variant 2	Homo sapiens	sp|Q15819|UB2V2_HUMAN	1544900000	4.83237e+08	3747025000	1.53089e+07
Isoform 1 of Vinculin	Homo sapiens	sp|P18206-2|VINC_HUMAN (+1)	1255800000	1.04652e+07	3737620000	1.01442e+08
Poly(rC)-binding protein 1	Homo sapiens	sp|Q15365|PCBP1_HUMAN	1484300000	2.7068e+08	3731450000	4.52548e+07
Ubiquitin carboxyl-terminal hydrolase isozyme L1	Homo sapiens	sp|P09936|UCHL1_HUMAN	1231450000	1.13491e+08	3730337500	7.74105e+07
Adipocyte plasma membrane-associated protein	Homo sapiens	sp|Q9HDC9|APMAP_HUMAN	1524650000	4.77297e+07	3725825000	1.60478e+08
Splicing factor 3B subunit 3	Homo sapiens	sp|Q15393|SF3B3_HUMAN	2849200000	1.11581e+08	3721375000	2.69047e+08
Thioredoxin-related transmembrane protein 1	Homo sapiens	sp|Q9H3N1|TMX1_HUMAN	2135000000	1.60372e+08	3712150000	2.40911e+08
14-3-3 protein beta/alpha	Homo sapiens	sp|P31946|1433B_HUMAN (+1)	2101250000	2.76974e+08	3694300000	2.99743e+08
Protein/nucleic acid deglycase DJ-1	Homo sapiens	sp|Q99497|PARK7_HUMAN	875440000	4.39538e+07	3666085000	1.86464e+07
Cytochrome b5 type B	Homo sapiens	sp|O43169|CYB5B_HUMAN	1651600000	7.21249e+07	3649825000	3.16183e+08
Heterogeneous nuclear ribonucleoprotein H2	Homo sapiens	sp|P55795|HNRH2_HUMAN	2088300000	5.37401e+07	3647925000	6.27557e+07
Succinate dehydrogenase [ubiquinone] iron-sulfur subunit, mitochondrial	Homo sapiens	sp|P21912|SDHB_HUMAN	2799000000	2.53568e+08	3586375000	2.41795e+08
ATP synthase subunit d, mitochondrial	Homo sapiens	sp|O75947|ATP5H_HUMAN	1371600000	5.37401e+07	3583595000	9.36139e+07
Isoform 2 of General transcription factor II-I	Homo sapiens	sp|P78347-2|GTF2I_HUMAN (+3)	716880000	1.55323e+08	3491375000	7.75343e+07
Copine-3	Homo sapiens	sp|O75131|CPNE3_HUMAN	472965000	5.09612e+07	3483825000	3.8502e+07
Polyribonucleotide nucleotidyltransferase 1, mitochondrial	Homo sapiens	sp|Q8TCS8|PNPT1_HUMAN	2001500000	2.25567e+08	3480045000	9.82808e+07
Ras-related protein Rab-7a	Homo sapiens	sp|P51149|RAB7A_HUMAN	1886750000	1.16885e+08	3475350000	4.75176e+08
Ras GTPase-activating protein-binding protein 1	Homo sapiens	sp|Q13283|G3BP1_HUMAN	2315800000	3.69675e+08	3461575000	1.81267e+08
Aconitate hydratase, mitochondrial	Homo sapiens	sp|Q99798|ACON_HUMAN	3810400000	3.52846e+08	3455300000	1.62352e+08
Ubiquitin-conjugating enzyme E2 variant 1	Homo sapiens	sp|Q13404|UB2V1_HUMAN	1512360000	8.16482e+08	3439700000	6.27911e+07
Gamma-enolase	Homo sapiens	sp|P09104|ENOG_HUMAN	879020000	1.85517e+08	3392240000	6.49103e+08
Peroxisomal multifunctional enzyme type 2	Homo sapiens	sp|P51659|DHB4_HUMAN	2582250000	5.84777e+07	3389675000	3.15334e+08
T-complex protein 1 subunit delta	Homo sapiens	sp|P50991|TCPD_HUMAN	11453500000	7.26199e+08	3364410000	6.81651e+06
40S ribosomal protein S21	Homo sapiens	sp|P63220|RS21_HUMAN	2851650000	3.33047e+07	3358150000	1.17421e+09
Splicing factor 3A subunit 3	Homo sapiens	sp|Q12874|SF3A3_HUMAN	2264000000	1.62493e+08	3347625000	6.06874e+08
DnaJ homolog subfamily C member 8	Homo sapiens	sp|O75937|DNJC8_HUMAN	2254800000	1.55563e+06	3345562500	7.77022e+08
Peptidyl-prolyl cis-trans isomerase FKBP4	Homo sapiens	sp|Q02790|FKBP4_HUMAN	1725300000	1.44957e+08	3310342500	1.80146e+08
ATP-dependent RNA helicase DDX42	Homo sapiens	sp|Q86XP3|DDX42_HUMAN	508610000	4.19314e+07	3284550000	1.83706e+08
Ribosome-binding protein 1	Homo sapiens	sp|Q9P2E9|RRBP1_HUMAN	2262050000	3.06672e+08	3253540000	1.13844e+09
Eukaryotic translation initiation factor 2 subunit 2	Homo sapiens	sp|P20042|IF2B_HUMAN	851675000	7.77747e+07	3252350000	4.19031e+08
4-trimethylaminobutyraldehyde dehydrogenase	Homo sapiens	sp|P49189|AL9A1_HUMAN	902860000	1.20095e+08	3235575000	6.17269e+08
Hypoxia up-regulated protein 1	Homo sapiens	sp|Q9Y4L1|HYOU1_HUMAN	2334200000	3.72221e+08	3232100000	3.75686e+08
Leukotriene A-4 hydrolase	Homo sapiens	sp|P09960|LKHA4_HUMAN	261795000	1.71332e+07	3224198250	1.43005e+09
Isoform Beta of Heat shock protein 105 kDa	Homo sapiens	sp|Q92598-2|HS105_HUMAN (+1)	996840000	1.01908e+08	3221135000	5.68924e+08
DnaJ homolog subfamily B member 1	Homo sapiens	sp|P25685|DNJB1_HUMAN	1808150000	2.4176e+08	3220075000	1.82327e+08
L-lactate dehydrogenase A chain	Homo sapiens	sp|P00338|LDHA_HUMAN	3113500000	3.82403e+08	3203275000	9.67676e+07
Isoform 3 of Polypyrimidine tract-binding protein 2	Homo sapiens	sp|Q9UKA9-3|PTBP2_HUMAN (+1)	2058900000	3.97394e+07	3154550000	6.82641e+08
Nascent polypeptide-associated complex subunit alpha, muscle-specific form	Homo sapiens	sp|E9PAV3|NACAM_HUMAN	3247200000	3.29653e+08	3154100000	1.25087e+08
Plastin-3	Homo sapiens	sp|P13797|PLST_HUMAN	1509900000	1.76777e+07	3152420000	1.51887e+07
Protein CDV3 homolog	Homo sapiens	sp|Q9UKY7|CDV3_HUMAN	495545000	2.90126e+07	3141542000	2.37206e+07
Ornithine aminotransferase, mitochondrial	Homo sapiens	sp|P04181|OAT_HUMAN	4074850000	5.65049e+08	3133000000	2.50245e+08
Proteasome subunit alpha type-4	Homo sapiens	sp|P25789|PSA4_HUMAN	7115950000	3.2138e+08	3127455000	3.29349e+08
Protein DEK	Homo sapiens	sp|P35659|DEK_HUMAN	330745000	7.2132e+07	3105475000	5.02046e+06
Ras-related protein Rab-1A	Homo sapiens	sp|P62820|RAB1A_HUMAN	2226100000	9.30553e+07	3100950000	4.77297e+07
Electron transfer flavoprotein subunit alpha, mitochondrial	Homo sapiens	sp|P13804|ETFA_HUMAN	2913050000	2.18708e+08	3058550000	1.19713e+08
Ras-related protein Rab-1B	Homo sapiens	sp|Q9H0U4|RAB1B_HUMAN	2274750000	1.0543e+08	3039075000	1.06101e+08
Isoform 6 of Poly(U)-binding-splicing factor PUF60	Homo sapiens	sp|Q9UHX1-6|PUF60_HUMAN	1894200000	2.20476e+08	3038025000	2.84929e+08
Golgin subfamily B member 1	Homo sapiens	sp|Q14789|GOGB1_HUMAN	854350000	2.36244e+08	3021995000	1.13221e+09
Peptidyl-prolyl cis-trans isomerase NIMA-interacting 4	Homo sapiens	sp|Q9Y237|PIN4_HUMAN (+1)	1508950000	3.99515e+07	3021675000	3.42699e+08
Cytosol aminopeptidase	Homo sapiens	sp|P28838|AMPL_HUMAN	1164785000	2.52034e+08	3018850000	6.40073e+08
U2 small nuclear ribonucleoprotein A'	Homo sapiens	sp|P09661|RU2A_HUMAN	2790550000	2.36881e+07	3007125000	7.69721e+08
Proteasome subunit beta type-4	Homo sapiens	sp|P28070|PSB4_HUMAN	5157000000	3.39411e+06	2993990000	6.18973e+08
tRNA-splicing ligase RtcB homolog	Homo sapiens	sp|Q9Y3I0|RTCB_HUMAN	2421200000	1.28976e+08	2963955000	2.20936e+08
Endoplasmic reticulum resident protein 44	Homo sapiens	sp|Q9BS26|ERP44_HUMAN	3116600000	2.85247e+08	2951907500	6.85742e+08
60S acidic ribosomal protein P0	Homo sapiens	sp|P05388|RLA0_HUMAN	3060000000	5.572e+07	2941615000	7.26517e+08
Transforming protein RhoA	Homo sapiens	sp|P61586|RHOA_HUMAN	842295000	1.84237e+08	2934737500	7.62509e+07
Heat shock 70 kDa protein 4L	Homo sapiens	sp|O95757|HS74L_HUMAN	1382500000	7.14178e+07	2930777500	4.33319e+08
Isoform 2 of Annexin A11	Homo sapiens	sp|P50995-2|ANX11_HUMAN (+1)	457895000	4.89106e+07	2903500000	3.51432e+07
Probable ATP-dependent RNA helicase DDX5	Homo sapiens	sp|P17844|DDX5_HUMAN	2647900000	2.96985e+06	2902180000	5.67595e+08
Nucleolar RNA helicase 2	Homo sapiens	sp|Q9NR30|DDX21_HUMAN	1381250000	1.29471e+08	2867050000	2.44659e+07
Isoform 2 of Filamin-B	Homo sapiens	sp|O75369-2|FLNB_HUMAN (+2)	2674850000	6.03162e+07	2842450000	1.91485e+08
Isoform 3 of Leucine-rich repeat flightless-interacting protein 1	Homo sapiens	sp|Q32MZ4-3|LRRF1_HUMAN	187605000	5.19723e+06	2841407500	3.16318e+09
Angiomotin	Homo sapiens	sp|Q4VCS5|AMOT_HUMAN	954500000	8.10344e+07	2831485000	1.18974e+09
40S ribosomal protein S17	Homo sapiens	sp|P08708|RS17_HUMAN	3292050000	1.47573e+08	2819690000	1.37744e+07
Isoform Cytoplasmic+peroxisomal of Peroxiredoxin-5, mitochondrial	Homo sapiens	sp|P30044-2|PRDX5_HUMAN	2976900000	5.8902e+08	2818270000	3.57471e+08
Eukaryotic translation initiation factor 3 subunit A	Homo sapiens	sp|Q14152|EIF3A_HUMAN	1694450000	7.42462e+06	2818210000	1.27972e+08
Isoform 2 of Presequence protease, mitochondrial	Homo sapiens	sp|Q5JRX3-2|PREP_HUMAN (+1)	1886300000	5.41644e+07	2817550000	9.5813e+07
Leucine-rich repeat-containing protein 47	Homo sapiens	sp|Q8N1G4|LRC47_HUMAN	2498750000	2.18284e+08	2803015000	4.96212e+08
Enoyl-CoA hydratase, mitochondrial	Homo sapiens	sp|P30084|ECHM_HUMAN	2276700000	3.2937e+08	2799500000	7.04278e+07
Septin-8	Homo sapiens	sp|Q92599|SEPT8_HUMAN	1571000000	4.14223e+08	2793900000	1.53442e+07
Isoform B of Eukaryotic translation initiation factor 4 gamma 1	Homo sapiens	sp|Q04637-3|IF4G1_HUMAN (+2)	1795150000	9.69443e+07	2773425000	6.45185e+08
Isoform 5 of Serine/threonine-protein kinase MARK2	Homo sapiens	sp|Q7KZI7-5|MARK2_HUMAN (+1)	0	0	2750750000	3.89015e+09
U2 snRNP-associated SURP motif-containing protein	Homo sapiens	sp|O15042|SR140_HUMAN	464700000	9.76232e+07	2745430000	3.12923e+08
Electron transfer flavoprotein subunit beta	Homo sapiens	sp|P38117|ETFB_HUMAN	1696250000	4.43992e+08	2721477500	1.57915e+08
Paraspeckle component 1	Homo sapiens	sp|Q8WXF1|PSPC1_HUMAN	2380100000	4.99217e+07	2720850000	2.54247e+08
Transferrin receptor protein 1	Homo sapiens	sp|P02786|TFR1_HUMAN	726795000	3.38209e+07	2711210000	9.44115e+08
Translocation protein SEC63 homolog	Homo sapiens	sp|Q9UGP8|SEC63_HUMAN	758610000	1.43656e+08	2707425000	7.03607e+08
Proteasome subunit beta type-7	Homo sapiens	sp|Q99436|PSB7_HUMAN	2369050000	6.22608e+08	2693940000	8.69246e+08
Cytochrome c1, heme protein, mitochondrial	Homo sapiens	sp|P08574|CY1_HUMAN	2423750000	2.10506e+08	2692015000	1.46138e+08
Isoform 2 of Mitotic checkpoint protein BUB3	Homo sapiens	sp|O43684-2|BUB3_HUMAN (+1)	1662200000	1.20774e+08	2685760000	2.06899e+07
Isoform 3 of Phosphatidylinositol transfer protein beta isoform	Homo sapiens	sp|P48739-3|PIPNB_HUMAN (+1)	684405000	1.32971e+08	2662782500	4.6004e+08
Isoform 2 of Lactoylglutathione lyase	Homo sapiens	sp|Q04760-2|LGUL_HUMAN (+1)	1032395000	1.54722e+08	2628700000	6.31192e+08
Protein ERGIC-53	Homo sapiens	sp|P49257|LMAN1_HUMAN	2780350000	1.10521e+08	2628012500	3.80971e+08
Sideroflexin-1	Homo sapiens	sp|Q9H9B4|SFXN1_HUMAN	2172350000	1.25936e+08	2618822500	8.50391e+08
Proteasome subunit alpha type-5	Homo sapiens	sp|P28066|PSA5_HUMAN	6210350000	4.55872e+08	2613895000	1.42828e+08
60S ribosomal protein L11	Homo sapiens	sp|P62913|RL11_HUMAN	1373850000	2.65165e+07	2602420000	6.38942e+07
Translocon-associated protein subunit alpha	Homo sapiens	sp|P43307|SSRA_HUMAN	549450000	1.94596e+07	2594350000	4.80833e+07
3-hydroxyacyl-CoA dehydrogenase type-2	Homo sapiens	sp|Q99714|HCD2_HUMAN	1880700000	4.29072e+08	2584850000	1.0147e+08
Pre-mRNA-processing factor 19	Homo sapiens	sp|Q9UMS4|PRP19_HUMAN	2286350000	9.36916e+07	2583475000	2.9451e+07
Hypoxanthine-guanine phosphoribosyltransferase	Homo sapiens	sp|P00492|HPRT_HUMAN	1392300000	7.49533e+07	2578492500	6.92028e+08
Small nuclear ribonucleoprotein Sm D1	Homo sapiens	sp|P62314|SMD1_HUMAN	1849150000	2.4077e+08	2566365000	4.91305e+08
26S proteasome non-ATPase regulatory subunit 1	Homo sapiens	sp|Q99460|PSMD1_HUMAN	3110200000	1.71686e+08	2565585000	8.13194e+08
Heterogeneous nuclear ribonucleoprotein M	Homo sapiens	sp|P52272|HNRPM_HUMAN	3057850000	2.46144e+08	2559255000	3.80353e+07
Isoform 4 of Prostaglandin E synthase 3	Homo sapiens	sp|Q15185-4|TEBP_HUMAN (+1)	677940000	9.64352e+07	2556110000	1.14039e+09
Protein RCC2	Homo sapiens	sp|Q9P258|RCC2_HUMAN	2188450000	6.44174e+07	2551875000	4.52117e+08
ATP-dependent RNA helicase DDX39A	Homo sapiens	sp|O00148|DX39A_HUMAN	4022650000	5.35916e+08	2547950000	1.43762e+09
DnaJ homolog subfamily C member 9	Homo sapiens	sp|Q8WXX5|DNJC9_HUMAN	1318250000	2.41336e+08	2547510000	5.28053e+08
Neutral amino acid transporter B(0)	Homo sapiens	sp|Q15758|AAAT_HUMAN	2426900000	1.49482e+08	2547047500	2.78526e+08
Enoyl-CoA delta isomerase 1, mitochondrial	Homo sapiens	sp|P42126|ECI1_HUMAN	1215900000	3.01793e+08	2539725000	1.03556e+08
WW domain-binding protein 11	Homo sapiens	sp|Q9Y2W2|WBP11_HUMAN	596130000	6.57609e+06	2524310000	1.52466e+08
NADH dehydrogenase [ubiquinone] 1 alpha subcomplex subunit 8	Homo sapiens	sp|P51970|NDUA8_HUMAN	998270000	1.51929e+08	2514525000	3.66953e+08
Isoform 2 of Splicing factor U2AF 65 kDa subunit	Homo sapiens	sp|P26368-2|U2AF2_HUMAN (+1)	1413450000	4.07223e+08	2503675000	2.20971e+07
5'-3' exoribonuclease 2	Homo sapiens	sp|Q9H0D6|XRN2_HUMAN	1092450000	4.94268e+07	2502425000	1.43189e+07
Transmembrane emp24 domain-containing protein 9	Homo sapiens	sp|Q9BVK6|TMED9_HUMAN	1341650000	1.18087e+07	2496800000	4.81469e+08
Myristoylated alanine-rich C-kinase substrate	Homo sapiens	sp|P29966|MARCS_HUMAN	1476900000	2.72943e+07	2482615000	9.77151e+07
Hsp90 co-chaperone Cdc37	Homo sapiens	sp|Q16543|CDC37_HUMAN	545030000	1.63978e+08	2473500000	6.46515e+08
Transmembrane protein 109	Homo sapiens	sp|Q9BVC6|TM109_HUMAN	687105000	2.51235e+07	2445830000	3.42523e+07
Catalase	Homo sapiens	sp|P04040|CATA_HUMAN	939125000	8.7363e+07	2436952500	2.32635e+08
Protein arginine N-methyltransferase 5	Homo sapiens	sp|O14744|ANM5_HUMAN	3391100000	2.05202e+08	2428895000	3.20284e+08
Proteasome subunit beta type-6	Homo sapiens	sp|P28072|PSB6_HUMAN	3475600000	2.94864e+08	2406355000	4.0211e+08
NADPH--cytochrome P450 reductase	Homo sapiens	sp|P16435|NCPR_HUMAN	2152235000	1.91013e+09	2399342500	5.29909e+08
Isoform 2 of Pyruvate dehydrogenase E1 component subunit alpha, somatic form, mitochondrial	Homo sapiens	sp|P08559-2|ODPA_HUMAN (+2)	4580050000	5.29269e+08	2391205000	4.59047e+08
Gamma-taxilin	Homo sapiens	sp|Q9NUQ3|TXLNG_HUMAN	812605000	6.20133e+06	2382115000	6.49343e+08
Cleavage and polyadenylation specificity factor subunit 5	Homo sapiens	sp|O43809|CPSF5_HUMAN	1866900000	1.13137e+06	2380030000	1.57034e+08
Ras-related protein Rap-1b	Homo sapiens	sp|P61224|RAP1B_HUMAN	752950000	3.21734e+07	2373160000	9.88394e+07
Oxygen-dependent coproporphyrinogen-III oxidase, mitochondrial	Homo sapiens	sp|P36551|HEM6_HUMAN	743960000	1.51547e+08	2368000000	5.78625e+07
Thyroid hormone receptor-associated protein 3	Homo sapiens	sp|Q9Y2W1|TR150_HUMAN	613655000	1.6366e+08	2351662500	3.87742e+07
Translationally-controlled tumor protein	Homo sapiens	sp|P13693|TCTP_HUMAN	1433800000	1.33219e+08	2315675000	7.84535e+07
Isoform 5 of Septin-9	Homo sapiens	sp|Q9UHD8-5|SEPT9_HUMAN	634635000	1.95268e+08	2300332500	2.19051e+08
Transgelin-2	Homo sapiens	sp|P37802|TAGL2_HUMAN (+1)	686880000	1.84894e+08	2298727500	1.68539e+07
Cytochrome b-c1 complex subunit 6, mitochondrial	Homo sapiens	sp|P07919|QCR6_HUMAN	734130000	7.29876e+07	2284482500	8.41906e+08
Heterogeneous nuclear ribonucleoprotein H3	Homo sapiens	sp|P31942|HNRH3_HUMAN	855875000	1.46548e+08	2270757500	6.93707e+07
40S ribosomal protein S25	Homo sapiens	sp|P62851|RS25_HUMAN	2655700000	5.27502e+07	2261675000	1.44511e+08
Isoform 2 of Serine-threonine kinase receptor-associated protein	Homo sapiens	sp|Q9Y3F4-2|STRAP_HUMAN	1460750000	3.0342e+08	2256455000	1.9572e+08
Proliferation marker protein Ki-67	Homo sapiens	sp|P46013|KI67_HUMAN	550585000	6.219e+07	2248060000	1.75659e+08
Isoform 2 of Splicing factor U2AF 35 kDa subunit	Homo sapiens	sp|Q01081-2|U2AF1_HUMAN	422855000	1.78544e+07	2243325000	3.2191e+08
Transcription elongation factor A protein 1	Homo sapiens	sp|P23193|TCEA1_HUMAN	841075000	6.75287e+06	2240060000	2.78657e+08
Isoform 2 of Cleavage and polyadenylation specificity factor subunit 6	Homo sapiens	sp|Q16630-2|CPSF6_HUMAN (+1)	1484250000	7.85596e+07	2237595000	1.147e+08
CDGSH iron-sulfur domain-containing protein 1	Homo sapiens	sp|Q9NZ45|CISD1_HUMAN	2135950000	9.96313e+07	2235967500	6.3705e+08
RuvB-like 2	Homo sapiens	sp|Q9Y230|RUVB2_HUMAN	1048200000	4.93561e+07	2214997500	9.24648e+07
Mitochondrial import inner membrane translocase subunit Tim13	Homo sapiens	sp|Q9Y5L4|TIM13_HUMAN	207075000	5.05511e+07	2212645000	1.23107e+08
KH domain-containing, RNA-binding, signal transduction-associated protein 1	Homo sapiens	sp|Q07666|KHDR1_HUMAN	1662250000	5.73464e+07	2211200000	4.28436e+08
Isoform 2 of A-kinase anchor protein 12	Homo sapiens	sp|Q02952-2|AKA12_HUMAN	773215000	5.70706e+07	2201570000	1.54248e+08
Eukaryotic initiation factor 4A-I	Homo sapiens	sp|P60842|IF4A1_HUMAN	1152550000	3.25976e+07	2193775000	2.83797e+08
Superoxide dismutase [Mn], mitochondrial	Homo sapiens	sp|P04179|SODM_HUMAN	1712750000	9.76514e+07	2191475000	5.10425e+08
Isoform 2 of Serine/arginine-rich splicing factor 2	Homo sapiens	sp|Q01130-2|SRSF2_HUMAN (+1)	450945000	3.59599e+08	2190805000	1.97219e+08
Heterogeneous nuclear ribonucleoprotein F	Homo sapiens	sp|P52597|HNRPF_HUMAN	951710000	9.58695e+07	2177862500	1.52449e+08
Signal recognition particle 9 kDa protein	Homo sapiens	sp|P49458|SRP09_HUMAN	2346750000	3.61332e+07	2170460000	6.28335e+07
Peroxiredoxin-6	Homo sapiens	sp|P30041|PRDX6_HUMAN	1029700000	3.25269e+06	2152357500	3.16455e+08
Phenylalanine--tRNA ligase beta subunit	Homo sapiens	sp|Q9NSD9|SYFB_HUMAN	1963000000	1.93606e+08	2144125000	1.3259e+08
Isoform 2 of Clathrin heavy chain 1	Homo sapiens	sp|Q00610-2|CLH1_HUMAN (+1)	2412250000	1.58887e+08	2135265000	1.32208e+08
Medium-chain specific acyl-CoA dehydrogenase, mitochondrial	Homo sapiens	sp|P11310|ACADM_HUMAN (+1)	2398800000	1.61503e+08	2129935000	2.0982e+08
Pre-mRNA-processing-splicing factor 8	Homo sapiens	sp|Q6P2Q9|PRP8_HUMAN	2684100000	1.08894e+07	2129470000	2.98116e+07
Importin subunit alpha-1	Homo sapiens	sp|P52292|IMA1_HUMAN	1224850000	1.56271e+07	2129100000	2.19769e+07
Structural maintenance of chromosomes protein 1A	Homo sapiens	sp|Q14683|SMC1A_HUMAN	2534850000	1.49412e+08	2128920000	1.76211e+07
Talin-1	Homo sapiens	sp|Q9Y490|TLN1_HUMAN	3217050000	1.85616e+08	2127322500	4.81296e+08
Protein phosphatase 1G	Homo sapiens	sp|O15355|PPM1G_HUMAN	180330000	1.46088e+07	2117575000	2.71395e+08
Putative RNA-binding protein Luc7-like 2	Homo sapiens	sp|Q9Y383|LC7L2_HUMAN	98416000	3.38054e+07	2116110000	4.07916e+08
S-adenosylmethionine synthase isoform type-2	Homo sapiens	sp|P31153|METK2_HUMAN	1017140000	3.64301e+07	2099037500	7.31873e+08
Eukaryotic translation initiation factor 5	Homo sapiens	sp|P55010|IF5_HUMAN	658790000	3.79716e+07	2090412500	2.009e+08
Guanine nucleotide-binding protein G(I)/G(S)/G(T) subunit beta-1	Homo sapiens	sp|P62873|GBB1_HUMAN	982170000	2.88924e+07	2084695000	2.30015e+08
Proteasome subunit beta type-5	Homo sapiens	sp|P28074|PSB5_HUMAN	4920100000	2.60781e+08	2073370000	2.09304e+07
Ras-related C3 botulinum toxin substrate 3	Homo sapiens	sp|P60763|RAC3_HUMAN	0	0	2068167500	2.57907e+08
MICOS complex subunit MIC60	Homo sapiens	sp|Q16891|MIC60_HUMAN	3597100000	5.06147e+08	2061520000	6.09667e+07
Isoform Short of Delta-1-pyrroline-5-carboxylate synthase	Homo sapiens	sp|P54886-2|P5CS_HUMAN (+1)	541550000	1.83876e+08	2057472500	5.33834e+08
Developmentally-regulated GTP-binding protein 1	Homo sapiens	sp|Q9Y295|DRG1_HUMAN	662730000	3.30077e+07	2046512500	1.29949e+08
26S proteasome non-ATPase regulatory subunit 4	Homo sapiens	sp|P55036|PSMD4_HUMAN	2062350000	4.95753e+08	2040445000	5.96664e+08
Isoform Short of TATA-binding protein-associated factor 2N	Homo sapiens	sp|Q92804-2|RBP56_HUMAN (+1)	2850400000	1.93323e+08	2022867500	1.4082e+07
39S ribosomal protein L12, mitochondrial	Homo sapiens	sp|P52815|RM12_HUMAN	531755000	2.09516e+07	2021322500	2.16272e+08
Structural maintenance of chromosomes protein 3	Homo sapiens	sp|Q9UQE7|SMC3_HUMAN	506925000	1.53308e+08	2015530000	1.25808e+08
Sarcoplasmic/endoplasmic reticulum calcium ATPase 2	Homo sapiens	sp|P16615|AT2A2_HUMAN	1276350000	1.20986e+08	2014267500	1.51735e+08
Transport and Golgi organization protein 1 homolog	Homo sapiens	sp|Q5JRA6|TGO1_HUMAN	376100000	3.06884e+06	2004757500	1.78689e+08
Carnitine O-palmitoyltransferase 2, mitochondrial	Homo sapiens	sp|P23786|CPT2_HUMAN	1772100000	2.95005e+08	1999885000	6.42548e+07
RNA-binding protein 8A	Homo sapiens	sp|Q9Y5S9|RBM8A_HUMAN	1197500000	5.11945e+07	1998672500	3.17954e+08
Bifunctional methylenetetrahydrofolate dehydrogenase/cyclohydrolase, mitochondrial	Homo sapiens	sp|P13995|MTDC_HUMAN	868425000	7.34048e+07	1993180000	1.81182e+08
Microtubule-associated protein RP/EB family member 1	Homo sapiens	sp|Q15691|MARE1_HUMAN	1032255000	2.87998e+08	1987177500	1.0375e+08
Isoform 4 of Double-stranded RNA-specific adenosine deaminase	Homo sapiens	sp|P55265-4|DSRAD_HUMAN	867945000	1.01024e+08	1969695000	1.98181e+08
Isoform 2 of NADH-cytochrome b5 reductase 3	Homo sapiens	sp|P00387-2|NB5R3_HUMAN (+1)	2328000000	1.19925e+08	1966510000	7.46705e+07
Zinc finger CCCH domain-containing protein 15	Homo sapiens	sp|Q8WU90|ZC3HF_HUMAN	568085000	9.53251e+07	1957387500	5.18652e+08
Cystatin-B	Homo sapiens	sp|P04080|CYTB_HUMAN	282770000	1.89886e+08	1956495000	5.43808e+08
Histidine--tRNA ligase, cytoplasmic	Homo sapiens	sp|P12081|SYHC_HUMAN (+1)	3518500000	2.41831e+07	1949765000	5.47308e+08
Alpha-actinin-1	Homo sapiens	sp|P12814|ACTN1_HUMAN (+2)	1737500000	3.3333e+08	1946045000	1.70285e+08
Isoform Mitochondrial of Lysine--tRNA ligase	Homo sapiens	sp|Q15046-2|SYK_HUMAN	1381250000	2.32638e+07	1943050000	7.65839e+08
Aspartate aminotransferase, cytoplasmic	Homo sapiens	sp|P17174|AATC_HUMAN	674170000	5.43482e+07	1943005000	2.41823e+08
RNA-binding protein 12	Homo sapiens	sp|Q9NTZ6|RBM12_HUMAN	275500000	8.95197e+06	1927197500	6.43078e+07
Elongation factor Tu, mitochondrial	Homo sapiens	sp|P49411|EFTU_HUMAN	2451550000	4.42578e+08	1924625000	4.69583e+08
SUMO-conjugating enzyme UBC9	Homo sapiens	sp|P63279|UBC9_HUMAN	782860000	7.09652e+07	1913030000	2.74004e+08
Ubiquilin-1	Homo sapiens	sp|Q9UMX0|UBQL1_HUMAN	310440000	1.64473e+07	1910635000	8.78227e+06
Mannosyl-oligosaccharide glucosidase	Homo sapiens	sp|Q13724|MOGS_HUMAN	648570000	1.58137e+08	1896515000	2.38245e+08
Isoform 2 of U4/U6 small nuclear ribonucleoprotein Prp4	Homo sapiens	sp|O43172-2|PRP4_HUMAN	917110000	6.01606e+07	1878470000	3.27207e+08
T-complex protein 1 subunit alpha	Homo sapiens	sp|P17987|TCPA_HUMAN	3975350000	3.20673e+08	1857270000	3.61756e+08
Heme oxygenase 2	Homo sapiens	sp|P30519|HMOX2_HUMAN	698330000	1.81868e+07	1855850000	1.46937e+08
40S ribosomal protein S5	Homo sapiens	sp|P46782|RS5_HUMAN	3174000000	4.76449e+08	1854080000	1.48775e+08
Aldehyde dehydrogenase, mitochondrial	Homo sapiens	sp|P05091|ALDH2_HUMAN	2746300000	4.87904e+07	1846035000	6.89358e+07
Isoform 2 of Proteasome subunit alpha type-3	Homo sapiens	sp|P25788-2|PSA3_HUMAN (+1)	4078650000	4.23628e+08	1839655000	2.38995e+08
Alanine--tRNA ligase, cytoplasmic	Homo sapiens	sp|P49588|SYAC_HUMAN	356215000	4.95328e+07	1829192500	3.16116e+08
Carbonyl reductase [NADPH] 1	Homo sapiens	sp|P16152|CBR1_HUMAN	274370000	5.04874e+07	1822922500	1.92768e+08
mRNA export factor	Homo sapiens	sp|P78406|RAE1L_HUMAN	640505000	6.87237e+07	1814270000	1.49652e+08
FACT complex subunit SPT16	Homo sapiens	sp|Q9Y5B9|SP16H_HUMAN	523015000	3.04409e+07	1808330000	1.45197e+08
Transmembrane protein 205	Homo sapiens	sp|Q6UW68|TM205_HUMAN	723800000	2.34194e+07	1804770000	2.89419e+07
Pre-mRNA-splicing factor ATP-dependent RNA helicase DHX15	Homo sapiens	sp|O43143|DHX15_HUMAN	1634000000	9.5318e+07	1799345000	3.56672e+08
NAD-dependent malic enzyme, mitochondrial	Homo sapiens	sp|P23368|MAOM_HUMAN	1696000000	4.44204e+08	1793150000	1.55662e+08
Stathmin	Homo sapiens	sp|P16949|STMN1_HUMAN (+1)	599830000	2.37588e+07	1790564500	2.28446e+08
Integrin beta-1	Homo sapiens	sp|P05556|ITB1_HUMAN	1473750000	1.13491e+08	1778745000	2.12344e+07
Elongin-B	Homo sapiens	sp|Q15370|ELOB_HUMAN	490020000	3.93151e+06	1776042500	3.27744e+06
CD2-associated protein	Homo sapiens	sp|Q9Y5K6|CD2AP_HUMAN	167805000	2.52437e+06	1774102500	4.16447e+08
Calumenin	Homo sapiens	sp|O43852|CALU_HUMAN	684070000	4.08991e+07	1773980000	1.07763e+07
Delta(3,5)-Delta(2,4)-dienoyl-CoA isomerase, mitochondrial	Homo sapiens	sp|Q13011|ECH1_HUMAN	1716350000	3.99869e+08	1756735000	5.9298e+07
Leucine-rich PPR motif-containing protein, mitochondrial	Homo sapiens	sp|P42704|LPPRC_HUMAN	3619350000	4.33456e+07	1755907500	6.46837e+08
Isoform 2 of Prolyl 4-hydroxylase subunit alpha-1	Homo sapiens	sp|P13674-2|P4HA1_HUMAN	914080000	6.33426e+07	1749300000	3.31944e+08
Isoform 2 of Nodal modulator 2	Homo sapiens	sp|Q5JPE7-2|NOMO2_HUMAN (+2)	1136650000	1.13773e+08	1748822500	1.62235e+08
Coronin-1C	Homo sapiens	sp|Q9ULV4|COR1C_HUMAN (+2)	1459650000	1.42341e+08	1744766500	1.86511e+08
Heterogeneous nuclear ribonucleoprotein U-like protein 2	Homo sapiens	sp|Q1KMD3|HNRL2_HUMAN	1515500000	8.48528e+06	1739570000	2.35141e+08
Proliferating cell nuclear antigen	Homo sapiens	sp|P12004|PCNA_HUMAN	128720000	5.33159e+06	1736882500	1.5708e+08
Cytochrome b-c1 complex subunit 2, mitochondrial	Homo sapiens	sp|P22695|QCR2_HUMAN	1024350000	1.91697e+08	1723722500	2.65876e+08
Isoform 2 of Heterogeneous nuclear ribonucleoprotein U-like protein 1	Homo sapiens	sp|Q9BUJ2-2|HNRL1_HUMAN (+1)	1066600000	2.95571e+07	1719822500	1.01792e+08
THO complex subunit 4	Homo sapiens	sp|Q86V81|THOC4_HUMAN	1124640000	2.04014e+08	1717945000	8.16503e+08
NHP2-like protein 1	Homo sapiens	sp|P55769|NH2L1_HUMAN	924255000	1.62133e+08	1717927500	4.89848e+07
Regulator of nonsense transcripts 1	Homo sapiens	sp|Q92900|RENT1_HUMAN (+1)	705190000	2.27406e+07	1717830000	2.63143e+08
SWI/SNF complex subunit SMARCC1	Homo sapiens	sp|Q92922|SMRC1_HUMAN	269750000	9.14996e+06	1714932500	1.07356e+08
Serine/arginine-rich splicing factor 3	Homo sapiens	sp|P84103|SRSF3_HUMAN	537755000	3.29872e+08	1714382500	8.9898e+07
Nuclear migration protein nudC	Homo sapiens	sp|Q9Y266|NUDC_HUMAN	358815000	1.14771e+08	1710242500	4.56437e+06
Isoform 2 of Nucleosome assembly protein 1-like 4	Homo sapiens	sp|Q99733-2|NP1L4_HUMAN (+1)	215405000	5.2538e+06	1709552500	9.29375e+08
Pyridoxal phosphate homeostasis protein	Homo sapiens	sp|O94903|PLPHP_HUMAN	21431000	1.29683e+07	1708989250	1.06134e+09
Chromobox protein homolog 3	Homo sapiens	sp|Q13185|CBX3_HUMAN	451145000	5.57978e+07	1706327500	2.19355e+08
Reticulon-4	Homo sapiens	sp|Q9NQC3|RTN4_HUMAN	1441050000	5.04662e+08	1705027250	6.31407e+07
GrpE protein homolog 1, mitochondrial	Homo sapiens	sp|Q9HAV7|GRPE1_HUMAN	548005000	2.92106e+07	1704827500	1.2012e+08
Synaptic vesicle membrane protein VAT-1 homolog	Homo sapiens	sp|Q99536|VAT1_HUMAN	2357950000	1.46371e+07	1699920000	4.10263e+08
Pyrroline-5-carboxylate reductase 1, mitochondrial	Homo sapiens	sp|P32322|P5CR1_HUMAN	2537900000	3.7109e+08	1697022500	3.42774e+08
Isoform 3 of Replication protein A 32 kDa subunit	Homo sapiens	sp|P15927-3|RFA2_HUMAN	400850000	1.77201e+07	1691825000	2.2889e+08
Protein FAM162A	Homo sapiens	sp|Q96A26|F162A_HUMAN	400225000	4.45831e+07	1687462500	3.86964e+07
Alpha-centractin	Homo sapiens	sp|P61163|ACTZ_HUMAN	2393950000	2.78529e+08	1684612500	4.3556e+08
Peptidyl-prolyl cis-trans isomerase FKBP1A	Homo sapiens	sp|P62942|FKB1A_HUMAN	153215000	1.492e+06	1679535000	3.04409e+07
Isoform 2 of Protein-L-isoaspartate(D-aspartate) O-methyltransferase	Homo sapiens	sp|P22061-2|PIMT_HUMAN (+1)	342900000	4.54528e+07	1676242500	8.77767e+07
40S ribosomal protein S18	Homo sapiens	sp|P62269|RS18_HUMAN	1682050000	9.76514e+07	1654797500	1.33519e+08
Isoform 2 of Alpha-aminoadipic semialdehyde dehydrogenase	Homo sapiens	sp|P49419-2|AL7A1_HUMAN	719025000	1.06554e+08	1653375000	1.08399e+08
Protein canopy homolog 2	Homo sapiens	sp|Q9Y2B0|CNPY2_HUMAN	1045305000	2.15519e+08	1648312500	1.29468e+08
Cytochrome c-type heme lyase	Homo sapiens	sp|P53701|CCHL_HUMAN	765945000	1.99051e+07	1643105000	3.13241e+08
PC4 and SFRS1-interacting protein	Homo sapiens	sp|O75475|PSIP1_HUMAN	85846500	2.58709e+07	1643022500	7.21779e+07
Threonine--tRNA ligase, cytoplasmic	Homo sapiens	sp|P26639|SYTC_HUMAN	822945000	5.71413e+07	1642507500	4.11886e+08
Translocon-associated protein subunit delta	Homo sapiens	sp|P51571|SSRD_HUMAN	846380000	1.26006e+07	1637182500	3.46518e+07
Splicing factor 3B subunit 1	Homo sapiens	sp|O75533|SF3B1_HUMAN	1495000000	1.12147e+08	1633237500	9.49326e+07
Neudesin	Homo sapiens	sp|Q9UMX5|NENF_HUMAN	621985000	1.40785e+07	1629047500	1.64795e+08
UV excision repair protein RAD23 homolog B	Homo sapiens	sp|P54727|RD23B_HUMAN	651560000	1.01682e+07	1627225000	5.27502e+06
Ras-related protein Rap-1A	Homo sapiens	sp|P62834|RAP1A_HUMAN	372500000	1.45947e+07	1622220000	2.3087e+07
Eukaryotic translation initiation factor 2 subunit 3	Homo sapiens	sp|P41091|IF2G_HUMAN	1194450000	1.06137e+08	1612015000	1.87885e+08
ATP synthase subunit e, mitochondrial	Homo sapiens	sp|P56385|ATP5I_HUMAN	839155000	2.05697e+07	1611022500	1.76292e+08
Mitochondrial Rho GTPase 2	Homo sapiens	sp|Q8IXI1|MIRO2_HUMAN	720260000	1.51137e+08	1601042500	9.10294e+07
GMP synthase [glutamine-hydrolyzing]	Homo sapiens	sp|P49915|GUAA_HUMAN	213200000	2.31365e+07	1598665000	6.62418e+07
Purine nucleoside phosphorylase	Homo sapiens	sp|P00491|PNPH_HUMAN	712525000	4.86419e+07	1597352500	1.09697e+08
Isoform 2 of Cytochrome b5	Homo sapiens	sp|P00167-2|CYB5_HUMAN (+1)	666685000	1.93104e+08	1596235000	2.0359e+08
60S ribosomal protein L10a	Homo sapiens	sp|P62906|RL10A_HUMAN	1426200000	4.80833e+06	1589215000	5.37012e+08
Vigilin	Homo sapiens	sp|Q00341|VIGLN_HUMAN	737090000	2.7167e+07	1581620000	8.26353e+08
Neurofilament medium polypeptide	Homo sapiens	sp|P07197|NFM_HUMAN	1207500000	1.57685e+08	1578267500	1.93426e+08
Eukaryotic translation initiation factor 4H	Homo sapiens	sp|Q15056|IF4H_HUMAN (+1)	357715000	3.02055e+08	1558645000	1.54998e+07
ADP/ATP translocase 2	Homo sapiens	sp|P05141|ADT2_HUMAN	2254600000	3.98101e+08	1537907500	8.65941e+08
Hydroxyacyl-coenzyme A dehydrogenase, mitochondrial	Homo sapiens	sp|Q16836|HCDH_HUMAN	2316250000	3.69605e+08	1533362500	2.03792e+08
Prenylcysteine oxidase-like	Homo sapiens	sp|Q8NBM8|PCYXL_HUMAN	1387404500	1.94227e+09	1528487500	7.5641e+08
Proteasome subunit alpha type-2	Homo sapiens	sp|P25787|PSA2_HUMAN	3975350000	3.43866e+08	1524520000	5.19709e+08
Isoform 3 of NSFL1 cofactor p47	Homo sapiens	sp|Q9UNZ2-5|NSF1C_HUMAN (+1)	596995000	1.62564e+07	1518500000	3.8748e+08
Transmembrane emp24 domain-containing protein 4	Homo sapiens	sp|Q7Z7H5|TMED4_HUMAN (+1)	1552850000	1.07551e+08	1506737500	4.26283e+08
Malectin	Homo sapiens	sp|Q14165|MLEC_HUMAN	433315000	1.64409e+08	1486345000	3.33754e+06
Tyrosine--tRNA ligase, cytoplasmic	Homo sapiens	sp|P54577|SYYC_HUMAN	4060150000	3.16289e+08	1471317500	3.30633e+08
Kinesin-1 heavy chain	Homo sapiens	sp|P33176|KINH_HUMAN	637095000	3.00167e+07	1468195000	4.41638e+08
Isoform 2 of Annexin A7	Homo sapiens	sp|P20073-2|ANXA7_HUMAN (+1)	135205000	2.75418e+07	1466152500	8.5019e+07
Isoform 2 of F-actin-capping protein subunit beta	Homo sapiens	sp|P47756-2|CAPZB_HUMAN	1058050000	6.85186e+07	1461067500	3.40129e+08
Coiled-coil domain-containing protein 47	Homo sapiens	sp|Q96A33|CCD47_HUMAN (+1)	347135000	6.97985e+07	1460010000	1.95494e+08
ATP synthase subunit O, mitochondrial	Homo sapiens	sp|P48047|ATPO_HUMAN	2880850000	2.73721e+08	1459480000	2.25411e+08
Nuclear pore membrane glycoprotein 210	Homo sapiens	sp|Q8TEM1|PO210_HUMAN	382700000	1.351e+08	1456057500	2.74559e+08
Isoform 2 of Sorting nexin-12	Homo sapiens	sp|Q9UMY4-2|SNX12_HUMAN (+1)	136460000	8.22789e+07	1439880000	1.7508e+08
NADH dehydrogenase [ubiquinone] 1 beta subcomplex subunit 10	Homo sapiens	sp|O96000|NDUBA_HUMAN	435165000	2.49821e+07	1435480000	5.56493e+07
Glutamine amidotransferase-like class 1 domain-containing protein 3B, mitochondrial	Homo sapiens	sp|A0A0B4J2D5|GAL3B_HUMAN (+1)	1061555000	1.03725e+08	1425622500	4.10514e+08
Eukaryotic translation initiation factor 3 subunit G	Homo sapiens	sp|O75821|EIF3G_HUMAN	966785000	2.05224e+08	1423422500	1.8149e+08
Obg-like ATPase 1	Homo sapiens	sp|Q9NTK5|OLA1_HUMAN	398200000	1.04256e+08	1423140000	2.21947e+08
FACT complex subunit SSRP1	Homo sapiens	sp|Q08945|SSRP1_HUMAN	404830000	7.08521e+06	1409097500	5.51225e+07
PDZ and LIM domain protein 1	Homo sapiens	sp|O00151|PDLI1_HUMAN	8162500	1.15435e+07	1407129000	2.08411e+08
Structural maintenance of chromosomes protein 2	Homo sapiens	sp|O95347|SMC2_HUMAN	443690000	3.80706e+07	1405836500	4.23944e+08
Ribonucleoprotein PTB-binding 1	Homo sapiens	sp|Q8IY67|RAVR1_HUMAN	435095000	1.06752e+08	1405627500	2.13932e+08
Protein FAM136A	Homo sapiens	sp|Q96C01|F136A_HUMAN	90433500	1.26127e+07	1404695000	2.76507e+08
Casein kinase II subunit alpha	Homo sapiens	sp|P68400|CSK21_HUMAN	567600000	1.83565e+07	1403992500	4.55557e+08
Pyrroline-5-carboxylate reductase 2	Homo sapiens	sp|Q96C36|P5CR2_HUMAN	2403650000	6.45588e+07	1392972500	4.10652e+07
Elongin-C	Homo sapiens	sp|Q15369|ELOC_HUMAN	392105000	6.56549e+07	1390307500	1.82833e+08
Bromodomain-containing protein 2	Homo sapiens	sp|P25440|BRD2_HUMAN	28996000	6.69347e+06	1388282500	1.41206e+08
Guanine nucleotide-binding protein G(I)/G(S)/G(T) subunit beta-2	Homo sapiens	sp|P62879|GBB2_HUMAN	587650000	7.97616e+06	1387215000	6.4474e+07
Isoform 2B of Cytoplasmic dynein 1 intermediate chain 2	Homo sapiens	sp|Q13409-2|DC1I2_HUMAN (+1)	449575000	3.20673e+07	1385055000	1.32335e+08
Eukaryotic translation initiation factor 2A	Homo sapiens	sp|Q9BY44|EIF2A_HUMAN	851990000	1.34831e+08	1380810000	1.41676e+08
Cation-independent mannose-6-phosphate receptor	Homo sapiens	sp|P11717|MPRI_HUMAN	2557950000	2.04425e+08	1371185000	2.23799e+07
Mitochondrial-processing peptidase subunit beta	Homo sapiens	sp|O75439|MPPB_HUMAN	637495000	8.67266e+07	1370770000	9.32532e+07
Tropomyosin alpha-4 chain	Homo sapiens	sp|P67936|TPM4_HUMAN	299655000	3.3128e+07	1363965000	2.03654e+08
Sorbitol dehydrogenase	Homo sapiens	sp|Q00796|DHSO_HUMAN	503105000	5.88101e+07	1362350000	1.48683e+08
Cytochrome b-c1 complex subunit Rieske, mitochondrial	Homo sapiens	sp|P47985|UCRI_HUMAN	1158000000	1.37179e+07	1361797500	1.91127e+08
Thiosulfate sulfurtransferase	Homo sapiens	sp|Q16762|THTR_HUMAN	694125000	4.15142e+07	1355342500	9.42184e+07
DNA topoisomerase 1	Homo sapiens	sp|P11387|TOP1_HUMAN	103776000	4.92627e+07	1352942500	1.9141e+08
Isoform 2 of Bcl-2-associated transcription factor 1	Homo sapiens	sp|Q9NYF8-2|BCLF1_HUMAN (+1)	628770000	2.46356e+07	1352833750	6.14859e+08
Isoform 2 of Cell division cycle and apoptosis regulator protein 1	Homo sapiens	sp|Q8IX12-2|CCAR1_HUMAN (+1)	1217600000	2.07748e+08	1349315000	3.75304e+08
DnaJ homolog subfamily C member 7	Homo sapiens	sp|Q99615|DNJC7_HUMAN	293480000	2.47346e+07	1349042500	2.0597e+08
Transaldolase	Homo sapiens	sp|P37837|TALDO_HUMAN	748005000	4.43851e+07	1348800000	1.3242e+08
SAP domain-containing ribonucleoprotein	Homo sapiens	sp|P82979|SARNP_HUMAN	1224000000	3.16784e+07	1346105000	1.34562e+07
Epoxide hydrolase 1	Homo sapiens	sp|P07099|HYEP_HUMAN	1225350000	9.99142e+07	1344632500	6.02844e+07
Rab GDP dissociation inhibitor alpha	Homo sapiens	sp|P31150|GDIA_HUMAN	729050000	4.18607e+06	1344172500	4.9197e+07
Importin subunit beta-1	Homo sapiens	sp|Q14974|IMB1_HUMAN	1152475000	2.21218e+08	1342530000	7.73646e+07
Isoform 4 of Tumor protein D54	Homo sapiens	sp|O43399-4|TPD54_HUMAN (+1)	1624900000	2.03364e+08	1338897500	2.91544e+08
Serine/threonine-protein phosphatase PP1-alpha catalytic subunit	Homo sapiens	sp|P62136|PP1A_HUMAN	789160000	9.33381e+06	1336225000	1.42765e+07
Coiled-coil domain-containing protein 58	Homo sapiens	sp|Q4VC31|CCD58_HUMAN	144170000	1.97141e+07	1335927500	6.0143e+07
U6 snRNA-associated Sm-like protein LSm4	Homo sapiens	sp|Q9Y4Z0|LSM4_HUMAN	710745000	1.49249e+08	1335492500	4.56752e+08
26S proteasome non-ATPase regulatory subunit 2	Homo sapiens	sp|Q13200|PSMD2_HUMAN	1626600000	1.13703e+08	1335407500	3.91914e+07
40S ribosomal protein S3a	Homo sapiens	sp|P61247|RS3A_HUMAN	1941700000	3.94566e+07	1333687500	7.49569e+07
Eukaryotic initiation factor 4A-III	Homo sapiens	sp|P38919|IF4A3_HUMAN	1316700000	4.86489e+07	1332257500	3.11021e+07
Isoform 2 of Ubiquitin carboxyl-terminal hydrolase isozyme L5	Homo sapiens	sp|Q9Y5K5-2|UCHL5_HUMAN (+2)	1204900000	2.19203e+07	1329647500	2.65593e+08
Thioredoxin-like protein 1	Homo sapiens	sp|O43396|TXNL1_HUMAN	1462300000	1.0748e+08	1326480000	4.9506e+08
Isoform 2 of Mitochondrial intermembrane space import and assembly protein 40	Homo sapiens	sp|Q8N4Q1-2|MIA40_HUMAN	502335000	2.18496e+06	1317752500	1.90823e+08
28 kDa heat- and acid-stable phosphoprotein	Homo sapiens	sp|Q13442|HAP28_HUMAN	2598900000	2.16516e+08	1317715000	4.96552e+08
Isoform 2 of Serine/threonine-protein phosphatase PP1-gamma catalytic subunit	Homo sapiens	sp|P36873-2|PP1G_HUMAN (+1)	871990000	1.6815e+07	1316610000	4.69024e+07
Small glutamine-rich tetratricopeptide repeat-containing protein alpha	Homo sapiens	sp|O43765|SGTA_HUMAN	170630000	4.84651e+07	1313875000	5.03651e+08
Vesicular integral-membrane protein VIP36	Homo sapiens	sp|Q12907|LMAN2_HUMAN	1176450000	1.00621e+08	1305810000	2.11842e+08
Isoform 5 of Protein PRRC2C	Homo sapiens	sp|Q9Y520-5|PRC2C_HUMAN (+2)	254850000	5.45038e+07	1305440000	2.7044e+08
Alpha-soluble NSF attachment protein	Homo sapiens	sp|P54920|SNAA_HUMAN	846935000	5.2135e+07	1302052500	2.89811e+08
Isoform 2 of RNA-binding protein 26	Homo sapiens	sp|Q5T8P6-2|RBM26_HUMAN	321470000	1.02163e+08	1295825000	4.45265e+07
Aldehyde dehydrogenase X, mitochondrial	Homo sapiens	sp|P30837|AL1B1_HUMAN	1380700000	2.8553e+08	1293802500	2.04626e+08
40S ribosomal protein S2	Homo sapiens	sp|P15880|RS2_HUMAN	2302900000	9.29138e+07	1292071000	8.89526e+07
Isoform 2 of Coatomer subunit beta'	Homo sapiens	sp|P35606-2|COPB2_HUMAN (+1)	1496400000	1.24027e+08	1290952500	3.0867e+08
Serine/arginine repetitive matrix protein 2	Homo sapiens	sp|Q9UQ35|SRRM2_HUMAN	216995000	4.9745e+07	1290312250	7.74957e+07
Caprin-1	Homo sapiens	sp|Q14444|CAPR1_HUMAN (+1)	1432350000	8.36507e+07	1289830000	2.60116e+08
Isoform 2 of Chromodomain-helicase-DNA-binding protein 4	Homo sapiens	sp|Q14839-2|CHD4_HUMAN (+1)	166605000	1.71332e+07	1285597500	5.03354e+07
Golgin subfamily A member 5	Homo sapiens	sp|Q8TBA6|GOGA5_HUMAN	228245000	4.01849e+07	1285030000	1.16404e+08
Ubiquitin-conjugating enzyme E2 L3	Homo sapiens	sp|P68036|UB2L3_HUMAN	198115000	1.1132e+08	1283756675	3.04244e+07
Acidic leucine-rich nuclear phosphoprotein 32 family member E	Homo sapiens	sp|Q9BTT0|AN32E_HUMAN	217915000	1.28481e+07	1283520000	8.84873e+07
Proteasome subunit beta type-2	Homo sapiens	sp|P49721|PSB2_HUMAN	3174050000	1.2933e+08	1279520000	5.35068e+08
40S ribosomal protein S27	Homo sapiens	sp|P42677|RS27_HUMAN	542055000	2.51376e+07	1278620000	3.09615e+08
Eukaryotic translation initiation factor 2 subunit 1	Homo sapiens	sp|P05198|IF2A_HUMAN	1491100000	1.57261e+08	1266695000	2.03201e+08
Band 4.1-like protein 2	Homo sapiens	sp|O43491|E41L2_HUMAN	895915000	1.44823e+08	1262770000	1.94765e+08
Prefoldin subunit 3	Homo sapiens	sp|P61758|PFD3_HUMAN	303740000	1.1168e+08	1261020000	1.13045e+08
Phenylalanine--tRNA ligase alpha subunit	Homo sapiens	sp|Q9Y285|SYFA_HUMAN	929635000	1.21856e+08	1260330000	1.16531e+07
Chloride intracellular channel protein 1	Homo sapiens	sp|O00299|CLIC1_HUMAN	178260000	6.88722e+06	1256720000	1.39399e+08
Isoform 2 of Cleavage stimulation factor subunit 2	Homo sapiens	sp|P33240-2|CSTF2_HUMAN (+1)	528055000	1.64261e+07	1256600000	2.14586e+08
Eukaryotic translation initiation factor 1A, X-chromosomal	Homo sapiens	sp|P47813|IF1AX_HUMAN	913330000	2.15342e+08	1255670000	3.50725e+07
26S proteasome non-ATPase regulatory subunit 6	Homo sapiens	sp|Q15008|PSMD6_HUMAN	1169850000	1.58038e+08	1255650000	2.27264e+07
Ras-related protein Rab-11A	Homo sapiens	sp|P62491|RB11A_HUMAN	766030000	4.11918e+08	1251305000	3.5815e+07
Catenin alpha-1	Homo sapiens	sp|P35221|CTNA1_HUMAN	1419100000	2.885e+07	1249540000	9.5615e+07
Cytochrome c oxidase subunit 2	Homo sapiens	sp|P00403|COX2_HUMAN	1348750000	1.03167e+08	1245450000	1.43804e+08
Sorting nexin-3	Homo sapiens	sp|O60493|SNX3_HUMAN	219555000	2.61135e+07	1242555000	6.03021e+07
Peptidyl-prolyl cis-trans isomerase NIMA-interacting 1	Homo sapiens	sp|Q13526|PIN1_HUMAN	104294000	1.39809e+07	1232145000	3.45224e+08
DnaJ homolog subfamily B member 11	Homo sapiens	sp|Q9UBS4|DJB11_HUMAN	625110000	1.17945e+07	1232130000	4.34199e+08
Nuclear ubiquitous casein and cyclin-dependent kinase substrate 1	Homo sapiens	sp|Q9H1E3|NUCKS_HUMAN	355410000	3.90323e+07	1231055000	6.76418e+07
Acyl-coenzyme A thioesterase 1	Homo sapiens	sp|Q86TX2|ACOT1_HUMAN	564270000	2.17082e+07	1230830000	1.32957e+08
2-oxoglutarate dehydrogenase, mitochondrial	Homo sapiens	sp|Q02218|ODO1_HUMAN (+1)	1170700000	424264	1227165000	4.51276e+07
RNA-binding motif protein, X chromosome	Homo sapiens	sp|P38159|RBMX_HUMAN	2697500000	1.38452e+08	1224107500	3.87067e+08
Ras-related protein Rab-8A	Homo sapiens	sp|P61006|RAB8A_HUMAN	1176500000	2.786e+07	1221977500	3.54614e+06
Histone H3.2	Homo sapiens	sp|Q71DI3|H32_HUMAN	3457150000	5.27148e+08	1216355000	1.80284e+08
PHD finger-like domain-containing protein 5A	Homo sapiens	sp|Q7RTV0|PHF5A_HUMAN	479545000	3.1247e+07	1215590000	1.8162e+08
Methionine aminopeptidase 2	Homo sapiens	sp|P50579|MAP2_HUMAN	446670000	2.65872e+06	1213372500	6.08642e+07
Methionine--tRNA ligase, cytoplasmic	Homo sapiens	sp|P56192|SYMC_HUMAN	2031400000	2.17223e+08	1212874500	2.64297e+08
Isoform 2 of Cytochrome c oxidase assembly factor 6 homolog	Homo sapiens	sp|Q5JTJ3-2|COA6_HUMAN	488370000	1.20491e+07	1205400000	1.41846e+07
Histidine triad nucleotide-binding protein 2, mitochondrial	Homo sapiens	sp|Q9BX68|HINT2_HUMAN	621245000	6.37598e+07	1202745000	1.83848e+06
V-type proton ATPase subunit B, brain isoform	Homo sapiens	sp|P21281|VATB2_HUMAN	821485000	2.68488e+07	1201212500	2.2136e+07
Isoform 2 of Fatty aldehyde dehydrogenase	Homo sapiens	sp|P51648-2|AL3A2_HUMAN (+1)	1401800000	6.4771e+07	1196130000	1.0694e+09
MARCKS-related protein	Homo sapiens	sp|P49006|MRP_HUMAN	288730000	4.83661e+07	1196017500	1.85308e+08
Pre-rRNA-processing protein TSR1 homolog	Homo sapiens	sp|Q2NL82|TSR1_HUMAN	362215000	4.87126e+07	1185904500	1.25255e+08
Echinoderm microtubule-associated protein-like 4	Homo sapiens	sp|Q9HC35|EMAL4_HUMAN	823580000	2.43499e+08	1181827500	9.28078e+06
Histone deacetylase 2	Homo sapiens	sp|Q92769|HDAC2_HUMAN	806665000	1.40714e+06	1180287500	6.6712e+07
Serine--tRNA ligase, cytoplasmic	Homo sapiens	sp|P49591|SYSC_HUMAN	2121050000	2.56468e+08	1176665000	3.03101e+08
39S ribosomal protein L46, mitochondrial	Homo sapiens	sp|Q9H2W6|RM46_HUMAN	288785000	2.67923e+07	1176325000	318198
Mitochondrial import receptor subunit TOM40 homolog	Homo sapiens	sp|O96008|TOM40_HUMAN	950705000	1.49051e+08	1173065000	3.91468e+08
Trifunctional purine biosynthetic protein adenosine-3	Homo sapiens	sp|P22102|PUR2_HUMAN	341465000	7.24855e+07	1171617500	1.12607e+07
Peptidyl-prolyl cis-trans isomerase FKBP10	Homo sapiens	sp|Q96AY3|FKB10_HUMAN	758790000	3.94566e+06	1170802500	2.85859e+08
Spermatid perinuclear RNA-binding protein	Homo sapiens	sp|Q96SI9|STRBP_HUMAN	2238400000	4.48306e+07	1166712500	1.1698e+08
Ataxin-2-like protein	Homo sapiens	sp|Q8WWM7|ATX2L_HUMAN	79203000	5.22509e+07	1162810000	6.72388e+07
Enhancer of mRNA-decapping protein 4	Homo sapiens	sp|Q6P2E9|EDC4_HUMAN	698270000	8.85156e+07	1162365000	1.67577e+08
Eukaryotic translation initiation factor 5B	Homo sapiens	sp|O60841|IF2P_HUMAN	358865000	2.16445e+07	1162047500	2.7609e+07
(E3-independent) E2 ubiquitin-conjugating enzyme	Homo sapiens	sp|Q9C0C9|UBE2O_HUMAN	48781500	1.57777e+07	1160711250	1.00326e+09
Insulin-like growth factor 2 mRNA-binding protein 1	Homo sapiens	sp|Q9NZI8|IF2B1_HUMAN	2388350000	4.15284e+08	1159570000	6.86671e+07
Isoform 2 of Polyadenylate-binding protein 2	Homo sapiens	sp|Q86U42-2|PABP2_HUMAN (+1)	711155000	1.6383e+08	1156245000	8.95268e+07
Enoyl-CoA delta isomerase 2, mitochondrial	Homo sapiens	sp|O75521|ECI2_HUMAN	1320900000	1.2035e+08	1154137500	2.39179e+07
Isoform 2 of Serrate RNA effector molecule homolog	Homo sapiens	sp|Q9BXP5-2|SRRT_HUMAN (+1)	922600000	7.44301e+07	1152500000	1.01965e+07
Isoform 2 of Eukaryotic translation initiation factor 3 subunit B	Homo sapiens	sp|P55884-2|EIF3B_HUMAN (+1)	1991900000	4.08566e+08	1152492500	1.15418e+08
Isoform 2 of UDP-glucose:glycoprotein glucosyltransferase 1	Homo sapiens	sp|Q9NYU2-2|UGGG1_HUMAN (+1)	1064850000	2.62337e+07	1147042500	4.99606e+07
Protein PRRC2A	Homo sapiens	sp|P48634|PRC2A_HUMAN	145255000	1.05147e+07	1145170000	1.41817e+08
Ubiquilin-4	Homo sapiens	sp|Q9NRR5|UBQL4_HUMAN	0	0	1138432500	9.29527e+07
6-phosphogluconate dehydrogenase, decarboxylating	Homo sapiens	sp|P52209|6PGD_HUMAN (+1)	889940000	1.11723e+08	1132150000	1.79655e+08
Isoform 2 of Aminoacyl tRNA synthase complex-interacting multifunctional protein 1	Homo sapiens	sp|Q12904-2|AIMP1_HUMAN (+1)	1013860000	1.34124e+08	1125045000	9.4526e+07
TAR DNA-binding protein 43	Homo sapiens	sp|Q13148|TADBP_HUMAN	635965000	6.28123e+07	1123085000	1.64947e+08
Adenylosuccinate synthetase isozyme 2	Homo sapiens	sp|P30520|PURA2_HUMAN	75529500	3.99586e+06	1121416000	2.47521e+08
Synapse-associated protein 1	Homo sapiens	sp|Q96A49|SYAP1_HUMAN	0	0	1119288275	1.15064e+07
Deoxyuridine 5'-triphosphate nucleotidohydrolase, mitochondrial	Homo sapiens	sp|P33316|DUT_HUMAN	217615000	2.12839e+06	1116855000	1.11016e+06
Eukaryotic translation initiation factor 3 subunit I	Homo sapiens	sp|Q13347|EIF3I_HUMAN	504075000	5.44543e+07	1115267500	5.22092e+07
Hexokinase-1	Homo sapiens	sp|P19367|HXK1_HUMAN	659945000	1.44271e+08	1112885000	5.59392e+07
Elongation factor G, mitochondrial	Homo sapiens	sp|Q96RP9|EFGM_HUMAN	382380000	3.03914e+07	1111717500	2.01402e+08
Diablo homolog, mitochondrial	Homo sapiens	sp|Q9NR28|DBLOH_HUMAN	320870000	7.41048e+07	1110160000	3.22094e+08
Isoform 2 of DNA (cytosine-5)-methyltransferase 1	Homo sapiens	sp|P26358-2|DNMT1_HUMAN	110004500	1.64127e+07	1108197500	2.23442e+08
Jupiter microtubule associated homolog 1	Homo sapiens	sp|Q9UK76|JUPI1_HUMAN	0	0	1105489750	1.92772e+08
LRP chaperone MESD	Homo sapiens	sp|Q14696|MESD_HUMAN	325705000	2.36386e+07	1101857500	3.44255e+07
Programmed cell death protein 6	Homo sapiens	sp|O75340|PDCD6_HUMAN	131485000	1.39795e+07	1100045000	1.67994e+08
Isoform 2 of cAMP-dependent protein kinase type II-alpha regulatory subunit	Homo sapiens	sp|P13861-2|KAP2_HUMAN (+1)	447245000	7.24784e+06	1100037500	1.32586e+08
DNA fragmentation factor subunit alpha	Homo sapiens	sp|O00273|DFFA_HUMAN	62215500	9.92283e+06	1092083250	2.54617e+08
DNA replication licensing factor MCM3	Homo sapiens	sp|P25205|MCM3_HUMAN	889555000	1.69211e+07	1091007500	6.33345e+08
Dolichyl-diphosphooligosaccharide--protein glycosyltransferase 48 kDa subunit	Homo sapiens	sp|P39656|OST48_HUMAN	1099600000	3.53553e+07	1090752500	1.9928e+08
Bromodomain-containing protein 4	Homo sapiens	sp|O60885|BRD4_HUMAN	22508000	1.5504e+07	1090292500	2.22502e+08
Proline-, glutamic acid- and leucine-rich protein 1	Homo sapiens	sp|Q8IZL8|PELP1_HUMAN	640325000	1.06702e+07	1090052500	5.06607e+07
Peptidyl-prolyl cis-trans isomerase FKBP2	Homo sapiens	sp|P26885|FKBP2_HUMAN	728430000	2.39002e+07	1084442500	5.50023e+07
Replication protein A 70 kDa DNA-binding subunit	Homo sapiens	sp|P27694|RFA1_HUMAN	347075000	5.10885e+07	1081292500	3.68579e+07
Ras-related protein Rab-14	Homo sapiens	sp|P61106|RAB14_HUMAN	870950000	1.25554e+08	1079717500	1.52003e+08
Signal recognition particle receptor subunit beta	Homo sapiens	sp|Q9Y5M8|SRPRB_HUMAN	383300000	4.60609e+07	1077940000	1.89724e+08
Small ubiquitin-related modifier 1	Homo sapiens	sp|P63165|SUMO1_HUMAN	142788500	1.69976e+08	1077485000	1.3329e+07
ATP-dependent RNA helicase DDX1	Homo sapiens	sp|Q92499|DDX1_HUMAN	907770000	1.15541e+07	1076870000	1.04129e+08
Programmed cell death protein 5	Homo sapiens	sp|O14737|PDCD5_HUMAN	608745000	1.80242e+07	1069522500	1.7135e+08
26S proteasome regulatory subunit 6A	Homo sapiens	sp|P17980|PRS6A_HUMAN	1487350000	2.72024e+08	1068335000	6.85186e+06
Ras-related protein Ral-A	Homo sapiens	sp|P11233|RALA_HUMAN	218525000	9.104e+07	1061702500	6.15289e+07
Procollagen galactosyltransferase 1	Homo sapiens	sp|Q8NBJ5|GT251_HUMAN	458800000	2.82136e+07	1058575000	1.85163e+08
Isoform 4 of CUGBP Elav-like family member 1	Homo sapiens	sp|Q92879-4|CELF1_HUMAN	590195000	1.05635e+08	1054745000	6.54993e+07
Fatty acid-binding protein 5	Homo sapiens	sp|Q01469|FABP5_HUMAN	106248000	1.00862e+07	1054665000	4.18607e+06
Ras-related protein Rab-10	Homo sapiens	sp|P61026|RAB10_HUMAN	1182500000	2.95571e+07	1054292500	8.96965e+06
E3 ubiquitin-protein ligase CHIP	Homo sapiens	sp|Q9UNE7|CHIP_HUMAN	454480000	2.75489e+07	1051330000	8.08364e+07
ERO1-like protein alpha	Homo sapiens	sp|Q96HE7|ERO1A_HUMAN	1470950000	1.51392e+08	1049100000	1.19218e+08
Glycine--tRNA ligase	Homo sapiens	sp|P41250|GARS_HUMAN	942375000	2.41901e+07	1047967500	1.33767e+08
Glutaredoxin-related protein 5, mitochondrial	Homo sapiens	sp|Q86SX6|GLRX5_HUMAN	487480000	1.04652e+06	1045002500	3.22617e+07
Aldose reductase	Homo sapiens	sp|P15121|ALDR_HUMAN	380000000	1.23037e+07	1044455000	1.56136e+08
Methylcrotonoyl-CoA carboxylase beta chain, mitochondrial	Homo sapiens	sp|Q9HCC0|MCCB_HUMAN	969625000	1.37992e+08	1043625000	3.8601e+07
N-alpha-acetyltransferase 15, NatA auxiliary subunit	Homo sapiens	sp|Q9BXJ9|NAA15_HUMAN	1141500000	9.47523e+06	1041232500	9.93839e+06
High mobility group nucleosome-binding domain-containing protein 5	Homo sapiens	sp|P82970|HMGN5_HUMAN	155056000	1.8869e+08	1040440000	4.95434e+08
Prosaposin	Homo sapiens	sp|P07602|SAP_HUMAN (+2)	388220000	9.65484e+07	1039092500	1.44204e+08
Amidophosphoribosyltransferase	Homo sapiens	sp|Q06203|PUR1_HUMAN	1366750000	3.34674e+08	1033602500	4.00127e+08
26S proteasome non-ATPase regulatory subunit 7	Homo sapiens	sp|P51665|PSMD7_HUMAN	1622000000	3.16642e+08	1031742500	2.01423e+08
S-phase kinase-associated protein 1	Homo sapiens	sp|P63208|SKP1_HUMAN	202270000	4.78004e+06	1029227500	6.21936e+07
ADP/ATP translocase 3	Homo sapiens	sp|P12236|ADT3_HUMAN	1750050000	4.06516e+08	1025568000	6.55721e+08
Inorganic pyrophosphatase 2, mitochondrial	Homo sapiens	sp|Q9H2U2|IPYR2_HUMAN	1358150000	6.03162e+07	1025252500	4.91485e+08
Prefoldin subunit 2	Homo sapiens	sp|Q9UHV9|PFD2_HUMAN	418725000	1.29047e+07	1023650000	6.7359e+07
Peptidyl-prolyl cis-trans isomerase-like 1	Homo sapiens	sp|Q9Y3C6|PPIL1_HUMAN	363500000	4.84227e+07	1021612500	4.71039e+07
Cell cycle and apoptosis regulator protein 2	Homo sapiens	sp|Q8N163|CCAR2_HUMAN	781795000	671751	1019727500	3.27231e+08
Carnitine O-acetyltransferase	Homo sapiens	sp|P43155|CACP_HUMAN (+1)	680220000	3.6771e+08	1019152000	8.89048e+08
Isoform 2 of Nucleobindin-2	Homo sapiens	sp|P80303-2|NUCB2_HUMAN (+1)	755375000	3.94636e+07	1017877500	2.09074e+08
Serine/threonine-protein phosphatase 2A 65 kDa regulatory subunit A alpha isoform	Homo sapiens	sp|P30153|2AAA_HUMAN	407840000	4.55942e+07	1016717000	4.52652e+08
Aspartate--tRNA ligase, cytoplasmic	Homo sapiens	sp|P14868|SYDC_HUMAN	709515000	3.77383e+07	1016050000	1.15527e+08
Eukaryotic translation initiation factor 3 subunit C	Homo sapiens	sp|Q99613|EIF3C_HUMAN	1070700000	8.92369e+07	1014470000	7.67282e+07
A-kinase anchor protein 1, mitochondrial	Homo sapiens	sp|Q92667|AKAP1_HUMAN	112880000	1.38876e+07	1013737500	2.51062e+08
F-actin-capping protein subunit alpha-1	Homo sapiens	sp|P52907|CAZA1_HUMAN	995750000	9.51059e+07	1013342500	1.05702e+08
U5 small nuclear ribonucleoprotein 200 kDa helicase	Homo sapiens	sp|O75643|U520_HUMAN	715355000	5.18946e+07	1010480000	3.52776e+07
Apoptotic chromatin condensation inducer in the nucleus	Homo sapiens	sp|Q9UKV3|ACINU_HUMAN	254220000	3.16077e+07	1008442500	3.98278e+07
Myosin regulatory light chain 12A	Homo sapiens	sp|P19105|ML12A_HUMAN	1535000000	8.85298e+07	1007750000	4.97379e+07
Serine/threonine-protein phosphatase 2A catalytic subunit alpha isoform	Homo sapiens	sp|P67775|PP2AA_HUMAN	489035000	1.31897e+08	1002347500	2.23506e+08
Isoform 2 of Ras-related protein Rab-6A	Homo sapiens	sp|P20340-2|RAB6A_HUMAN (+1)	1062900000	3.25269e+07	998340000	5.26512e+07
U6 snRNA-associated Sm-like protein LSm3	Homo sapiens	sp|P62310|LSM3_HUMAN	753555000	3.57725e+07	997610000	6.71539e+07
Isoform 3 of Caldesmon	Homo sapiens	sp|Q05682-3|CALD1_HUMAN	297795000	1.7911e+07	990505000	7.67564e+07
NAD(P) transhydrogenase, mitochondrial	Homo sapiens	sp|Q13423|NNTM_HUMAN	1307800000	5.26087e+07	989950000	2.52515e+08
Isoform 2 of Glyoxalase domain-containing protein 4	Homo sapiens	sp|Q9HC38-2|GLOD4_HUMAN	236365000	7.61554e+06	987487500	6.47321e+07
Protein mago nashi homolog 2	Homo sapiens	sp|Q96A72|MGN2_HUMAN	705710000	2.5767e+07	986462500	3.05219e+08
D-dopachrome decarboxylase	Homo sapiens	sp|P30046|DOPD_HUMAN	262525000	1.16673e+06	984517500	2.69835e+08
Ras-related protein Rap-2c	Homo sapiens	sp|Q9Y3L5|RAP2C_HUMAN	652930000	1.24055e+08	983982500	4.00399e+07
Mycophenolic acid acyl-glucuronide esterase, mitochondrial	Homo sapiens	sp|Q9NUJ1|ABHDA_HUMAN	657880000	4.43073e+07	982072500	2.93343e+07
ATP-binding cassette sub-family E member 1	Homo sapiens	sp|P61221|ABCE1_HUMAN	402175000	2.2988e+07	975640000	1.09022e+08
28S ribosomal protein S22, mitochondrial	Homo sapiens	sp|P82650|RT22_HUMAN	283825000	2.52225e+07	975220000	1.57091e+08
Cytochrome c oxidase assembly factor 7	Homo sapiens	sp|Q96BR5|COA7_HUMAN	281860000	2.28395e+07	974485000	5.11238e+06
3-ketoacyl-CoA thiolase, mitochondrial	Homo sapiens	sp|P42765|THIM_HUMAN	939110000	3.44785e+07	973350000	1.49871e+08
Lysosome-associated membrane glycoprotein 1	Homo sapiens	sp|P11279|LAMP1_HUMAN	709880000	3.19612e+06	971632500	1.63635e+08
DnaJ homolog subfamily C member 2	Homo sapiens	sp|Q99543|DNJC2_HUMAN	239145000	3.37361e+07	968835000	1.18773e+08
E3 ubiquitin-protein ligase BRE1B	Homo sapiens	sp|O75150|BRE1B_HUMAN	145465000	1.99475e+07	967337500	3.11314e+08
Actin-related protein 3	Homo sapiens	sp|P61158|ARP3_HUMAN	1290550000	3.1742e+08	964487500	1.70091e+08
Isoform 2 of S-methyl-5'-thioadenosine phosphorylase	Homo sapiens	sp|Q13126-2|MTAP_HUMAN (+3)	195000000	2.29385e+07	964355000	1.92086e+08
Cadherin-2	Homo sapiens	sp|P19022|CADH2_HUMAN	364410000	4.89884e+07	964265000	8.06102e+07
CDGSH iron-sulfur domain-containing protein 2	Homo sapiens	sp|Q8N5K1|CISD2_HUMAN	214015000	8.23992e+07	962995000	1.58837e+08
Stromal cell-derived factor 2-like protein 1	Homo sapiens	sp|Q9HCN8|SDF2L_HUMAN	211220000	2.04495e+07	962572500	6.29502e+07
Isoform Beta of Nucleolar and coiled-body phosphoprotein 1	Homo sapiens	sp|Q14978-2|NOLC1_HUMAN	753355000	3.06389e+07	958395000	2.09176e+08
Protein enabled homolog	Homo sapiens	sp|Q8N8S7|ENAH_HUMAN (+2)	626285000	8.70236e+07	957380000	1.47481e+08
Microtubule-associated protein 1B	Homo sapiens	sp|P46821|MAP1B_HUMAN	479540000	2.04778e+07	953345000	1.66877e+08
1-phosphatidylinositol 4,5-bisphosphate phosphodiesterase beta-3	Homo sapiens	sp|Q01970|PLCB3_HUMAN	344330000	8.21941e+07	952477500	1.83604e+08
Serine/threonine-protein phosphatase PP1-beta catalytic subunit	Homo sapiens	sp|P62140|PP1B_HUMAN	639780000	2.75347e+07	950547500	1.13385e+07
Signal peptidase complex subunit 1	Homo sapiens	sp|Q9Y6A9|SPCS1_HUMAN	406810000	1.47036e+08	950442500	1.2222e+08
Protein FAM3C	Homo sapiens	sp|Q92520|FAM3C_HUMAN	291870000	1.95487e+08	947990000	1.05338e+08
Coiled-coil domain-containing protein 51	Homo sapiens	sp|Q96ER9|CCD51_HUMAN	899150000	4.94975e+06	947967500	1.90392e+08
Sodium/potassium-transporting ATPase subunit beta-1	Homo sapiens	sp|P05026|AT1B1_HUMAN	767295000	1.98195e+08	946037500	4.54917e+07
Isoform 2 of Eukaryotic initiation factor 4A-II	Homo sapiens	sp|Q14240-2|IF4A2_HUMAN (+1)	438715000	6.20437e+08	942062500	2.13161e+08
NAD(P)H-hydrate epimerase	Homo sapiens	sp|Q8NCW5|NNRE_HUMAN	259345000	3.33542e+07	939230500	6.44386e+08
Isocitrate dehydrogenase [NAD] subunit alpha, mitochondrial	Homo sapiens	sp|P50213|IDH3A_HUMAN	1469850000	2.47134e+08	937672500	7.38962e+07
39S ribosomal protein L15, mitochondrial	Homo sapiens	sp|Q9P015|RM15_HUMAN	40496500	506996	934322500	5.52074e+07
Small nuclear ribonucleoprotein Sm D3	Homo sapiens	sp|P62318|SMD3_HUMAN	2526450000	2.07819e+08	930457500	8.20279e+07
Adenylyl cyclase-associated protein 1	Homo sapiens	sp|Q01518|CAP1_HUMAN	3059750000	1.35977e+08	924452500	3.29968e+08
Thymosin beta-10	Homo sapiens	sp|P63313|TYB10_HUMAN	10061000	1.42284e+07	922215250	3.44287e+07
Isoform 3 of Metastasis-associated protein MTA1	Homo sapiens	sp|Q13330-3|MTA1_HUMAN	190035000	8.05607e+07	922035000	1.31197e+08
Isoform 2 of CD59 glycoprotein	Homo sapiens	sp|P13987-2|CD59_HUMAN (+1)	449995000	2.28685e+08	922020000	2.24513e+08
Isoform 3 of Reticulon-3	Homo sapiens	sp|O95197-3|RTN3_HUMAN	982045000	3.64231e+07	920017500	1.17815e+08
Eukaryotic translation initiation factor 1	Homo sapiens	sp|P41567|EIF1_HUMAN	482430000	4.9851e+07	915660000	1.30079e+08
DnaJ homolog subfamily A member 1	Homo sapiens	sp|P31689|DNJA1_HUMAN	556385000	1.25801e+08	913485000	2.23205e+08
NADH dehydrogenase [ubiquinone] iron-sulfur protein 3, mitochondrial	Homo sapiens	sp|O75489|NDUS3_HUMAN	751005000	2.44164e+07	911452500	1.69695e+08
Cysteine and histidine-rich domain-containing protein 1	Homo sapiens	sp|Q9UHD1|CHRD1_HUMAN	216125000	1.37893e+08	910443000	9.77533e+07
60S ribosomal protein L38	Homo sapiens	sp|P63173|RL38_HUMAN	222125000	1.85969e+06	909685000	1.12083e+08
Isoform 4 of Xaa-Pro aminopeptidase 3	Homo sapiens	sp|Q9NQH7-4|XPP3_HUMAN (+1)	1255650000	7.53069e+07	908535000	5.93616e+07
Isoform 7 of Calpastatin	Homo sapiens	sp|P20810-7|ICAL_HUMAN (+1)	944810000	1.04509e+09	907990000	1.11475e+08
Glutaredoxin-3	Homo sapiens	sp|O76003|GLRX3_HUMAN	84470500	3.33967e+06	905197250	1.18013e+08
Translocation protein SEC62	Homo sapiens	sp|Q99442|SEC62_HUMAN	214360000	1.14495e+08	904662500	8.16532e+07
40S ribosomal protein S16	Homo sapiens	sp|P62249|RS16_HUMAN	1105500000	7.77817e+06	901257500	2.72696e+07
ATP synthase F(0) complex subunit B1, mitochondrial	Homo sapiens	sp|P24539|AT5F1_HUMAN	1256900000	1.28976e+08	899580000	1.18667e+08
Transcription factor BTF3 homolog 4	Homo sapiens	sp|Q96K17|BT3L4_HUMAN	827025000	3.02889e+08	895392500	1.10157e+08
Aldo-keto reductase family 1 member A1	Homo sapiens	sp|P14550|AK1A1_HUMAN	252680000	1.73807e+07	892208000	9.44935e+07
G-rich sequence factor 1	Homo sapiens	sp|Q12849|GRSF1_HUMAN	171755000	2.79944e+07	890137500	1.20028e+08
Eukaryotic translation initiation factor 3 subunit H	Homo sapiens	sp|O15372|EIF3H_HUMAN	1350350000	2.28325e+08	885202500	4.20817e+08
NADH dehydrogenase [ubiquinone] 1 beta subcomplex subunit 9	Homo sapiens	sp|Q9Y6M9|NDUB9_HUMAN	75071000	2.42552e+07	884575000	4.91934e+07
Alpha-galactosidase A	Homo sapiens	sp|P06280|AGAL_HUMAN	671765000	4.62236e+07	882687500	4.90626e+07
Exosome complex component RRP42	Homo sapiens	sp|Q15024|EXOS7_HUMAN	304755000	2.68064e+07	880770000	1.42532e+08
WD repeat-containing protein 43	Homo sapiens	sp|Q15061|WDR43_HUMAN	309475000	8.45488e+07	880230000	6.48275e+07
Ran GTPase-activating protein 1	Homo sapiens	sp|P46060|RAGP1_HUMAN	115220000	523259	879150000	2.42453e+08
Glycogen phosphorylase, liver form	Homo sapiens	sp|P06737|PYGL_HUMAN	720335000	7.69686e+07	877710000	2.96433e+08
Isoform SM-B of Small nuclear ribonucleoprotein-associated proteins B and B'	Homo sapiens	sp|P14678-2|RSMB_HUMAN (+2)	1823350000	4.46184e+07	875612500	5.70034e+07
Isoform 2 of NADH-ubiquinone oxidoreductase 75 kDa subunit, mitochondrial	Homo sapiens	sp|P28331-2|NDUS1_HUMAN	462455000	2.50705e+08	866690000	2.94963e+08
Small nuclear ribonucleoprotein E	Homo sapiens	sp|P62304|RUXE_HUMAN	1448000000	8.358e+07	864335000	8.96965e+07
Eukaryotic translation initiation factor 3 subunit J	Homo sapiens	sp|O75822|EIF3J_HUMAN (+1)	1091900000	1.05359e+08	862570000	2.15505e+08
40S ribosomal protein S15a	Homo sapiens	sp|P62244|RS15A_HUMAN	768310000	2.76903e+07	858667500	2.86848e+08
Splicing factor 3B subunit 4	Homo sapiens	sp|Q15427|SF3B4_HUMAN	320750000	9.66191e+07	858012500	1.96565e+08
Protein kinase C and casein kinase substrate in neurons protein 2	Homo sapiens	sp|Q9UNF0|PACN2_HUMAN (+1)	1147450000	1.07834e+08	855282500	2.05354e+08
Isoform 2 of Nuclear protein localization protein 4 homolog	Homo sapiens	sp|Q8TAT6-2|NPL4_HUMAN (+1)	416750000	8.14587e+06	854557500	1.83307e+08
Isoform 2 of Protein quaking	Homo sapiens	sp|Q96PU8-3|QKI_HUMAN (+5)	246615000	3.20249e+07	850332500	8.34775e+07
Glutathione synthetase	Homo sapiens	sp|P48637|GSHB_HUMAN	280325000	7.13966e+07	845655000	7.49957e+07
Calcium homeostasis endoplasmic reticulum protein	Homo sapiens	sp|Q8IWX8|CHERP_HUMAN	267975000	5.6519e+07	845297500	4.15248e+07
Mitochondrial-processing peptidase subunit alpha	Homo sapiens	sp|Q10713|MPPA_HUMAN	685570000	8.29295e+07	836717500	1.72092e+08
Isoform 4 of Serine/arginine-rich splicing factor 7	Homo sapiens	sp|Q16629-4|SRSF7_HUMAN (+1)	760135000	3.9593e+08	836135000	9.97021e+06
Isoform 2 of 2-hydroxyacyl-CoA lyase 1	Homo sapiens	sp|Q9UJ83-2|HACL1_HUMAN (+1)	237705000	5.42846e+07	834145000	7.30158e+07
Isoform 2 of DAZ-associated protein 1	Homo sapiens	sp|Q96EP5-2|DAZP1_HUMAN (+1)	446545000	1.47326e+08	832970000	3.20532e+07
Elongation factor Ts, mitochondrial	Homo sapiens	sp|P43897|EFTS_HUMAN	283930000	1.03916e+08	832360000	9.62726e+07
Isoform 2 of Transcription factor BTF3	Homo sapiens	sp|P20290-2|BTF3_HUMAN	503180000	2.96702e+07	830852500	1.6249e+08
Isoform B of Ras GTPase-activating protein-binding protein 2	Homo sapiens	sp|Q9UN86-2|G3BP2_HUMAN	666785000	2.1955e+08	830460000	7.53281e+07
MAGUK p55 subfamily member 6	Homo sapiens	sp|Q9NZW5|MPP6_HUMAN	377545000	3.14472e+08	825552500	1.94797e+08
Isoform 1 of RNA-binding protein Raly	Homo sapiens	sp|Q9UKM9-2|RALY_HUMAN	395205000	1.23532e+07	820755000	1.34725e+08
Isoform 2 of Interferon regulatory factor 2-binding protein 2	Homo sapiens	sp|Q7Z5L9-2|I2BP2_HUMAN	0	0	820376000	1.3689e+08
ATP-dependent RNA helicase SUPV3L1, mitochondrial	Homo sapiens	sp|Q8IYB8|SUV3_HUMAN	498245000	6.7953e+06	819567500	7.13577e+07
DNA damage-binding protein 1	Homo sapiens	sp|Q16531|DDB1_HUMAN	1324400000	1.73665e+08	819527500	2.09583e+08
Protein SEC13 homolog	Homo sapiens	sp|P55735|SEC13_HUMAN	329315000	4.05667e+07	817110000	1.91987e+08
V-type proton ATPase catalytic subunit A	Homo sapiens	sp|P38606|VATA_HUMAN	1776200000	6.65812e+08	815990000	1.46032e+08
Isoform 2 of Methionine aminopeptidase 2	Homo sapiens	sp|P50579-2|MAP2_HUMAN	292060000	3.46765e+07	811595000	1.65039e+07
Secretory carrier-associated membrane protein 3	Homo sapiens	sp|O14828|SCAM3_HUMAN	1010295000	9.91434e+07	811420000	6.6362e+07
Nucleoplasmin-3	Homo sapiens	sp|O75607|NPM3_HUMAN	88593500	1.63575e+07	811042500	2.68061e+08
Dynein light chain roadblock-type 1	Homo sapiens	sp|Q9NP97|DLRB1_HUMAN	172275000	3.31704e+07	809790000	1.57522e+08
Splicing factor 45	Homo sapiens	sp|Q96I25|SPF45_HUMAN	196110000	4.64286e+07	809015000	2.82956e+08
BolA-like protein 2	Homo sapiens	sp|Q9H3K6|BOLA2_HUMAN	135598000	6.91862e+07	807748750	3.37057e+08
Isoform Cytoplasmic of Fumarate hydratase, mitochondrial	Homo sapiens	sp|P07954-2|FUMH_HUMAN (+1)	1529850000	1.05005e+08	807195000	3.27885e+07
Ubiquitin carboxyl-terminal hydrolase 14	Homo sapiens	sp|P54578|UBP14_HUMAN	1392950000	353553	805777500	1.66053e+08
Transcriptional repressor CTCF	Homo sapiens	sp|P49711|CTCF_HUMAN	0	0	804591000	2.95373e+07
Exosome complex exonuclease RRP44	Homo sapiens	sp|Q9Y2L1|RRP44_HUMAN	205405000	6.19496e+07	801900000	5.71272e+07
Isoform 3 of Pre-mRNA-processing factor 40 homolog A	Homo sapiens	sp|O75400-3|PR40A_HUMAN	190725000	8.73489e+07	801533500	6.05872e+08
Ubiquitin-conjugating enzyme E2 N	Homo sapiens	sp|P61088|UBE2N_HUMAN	516280000	1.42779e+08	799415000	9.71777e+07
Perilipin-3	Homo sapiens	sp|O60664|PLIN3_HUMAN (+1)	290210000	1.04652e+07	799039250	1.13619e+08
RNA-binding protein 25	Homo sapiens	sp|P49756|RBM25_HUMAN	307285000	6.77479e+07	797535000	1.66106e+08
NADH dehydrogenase [ubiquinone] flavoprotein 2, mitochondrial	Homo sapiens	sp|P19404|NDUV2_HUMAN	169430000	1.30532e+07	792190000	1.09199e+08
Isoform 2 of 3-mercaptopyruvate sulfurtransferase	Homo sapiens	sp|P25325-2|THTM_HUMAN	278315000	1.38558e+08	791915000	6.19496e+07
Phosphoserine aminotransferase	Homo sapiens	sp|Q9Y617|SERC_HUMAN	390650000	4.58912e+07	788680000	7.1934e+07
Isoform Beta of Apoptosis regulator BAX	Homo sapiens	sp|Q07812-2|BAX_HUMAN (+3)	310950000	4.25254e+07	785920000	1.22047e+08
Thymocyte nuclear protein 1	Homo sapiens	sp|Q9P016|THYN1_HUMAN	268890000	1.50331e+08	785842500	7.82025e+07
Dynactin subunit 2	Homo sapiens	sp|Q13561|DCTN2_HUMAN	910125000	1.70943e+08	784990000	4.36568e+07
26S proteasome regulatory subunit 10B	Homo sapiens	sp|P62333|PRS10_HUMAN	501635000	7.84818e+07	784445000	3.0151e+07
Glutathione reductase, mitochondrial	Homo sapiens	sp|P00390|GSHR_HUMAN	496850000	3.25411e+07	782672500	3.65751e+07
Cell division cycle 5-like protein	Homo sapiens	sp|Q99459|CDC5L_HUMAN	645470000	1.75999e+08	781377500	1.51247e+08
Peptidyl-prolyl cis-trans isomerase D	Homo sapiens	sp|Q08752|PPID_HUMAN	459495000	6.80307e+07	780037500	3.4376e+07
Bromodomain-containing protein 3	Homo sapiens	sp|Q15059|BRD3_HUMAN	0	0	779972500	2.16551e+07
3-hydroxyisobutyrate dehydrogenase, mitochondrial	Homo sapiens	sp|P31937|3HIDH_HUMAN	1061850000	4.80126e+07	779618500	3.37306e+08
Catenin beta-1	Homo sapiens	sp|P35222|CTNB1_HUMAN	627750000	1.90254e+08	777607500	5.35598e+07
Eukaryotic translation initiation factor 1b	Homo sapiens	sp|O60739|EIF1B_HUMAN	483555000	5.31249e+07	774517500	2.19596e+08
Coiled-coil-helix-coiled-coil-helix domain-containing protein 2	Homo sapiens	sp|Q9Y6H1|CHCH2_HUMAN	10748000	1.52e+07	774066500	7.87554e+07
ATP synthase subunit delta, mitochondrial	Homo sapiens	sp|P30049|ATPD_HUMAN	512860000	1.73142e+08	773417500	8.77166e+06
Vesicle-trafficking protein SEC22b	Homo sapiens	sp|O75396|SC22B_HUMAN	750150000	2.39695e+08	772960000	1.69564e+07
Isoform 2 of Proteasome activator complex subunit 3	Homo sapiens	sp|P61289-2|PSME3_HUMAN (+2)	1000355000	1.88727e+07	771817500	1.40195e+08
Vesicle-associated membrane protein 3	Homo sapiens	sp|Q15836|VAMP3_HUMAN	374570000	7.98324e+07	771380000	5.44472e+07
Isoform 3 of Ubiquitin-associated protein 2-like	Homo sapiens	sp|Q14157-3|UBP2L_HUMAN (+2)	419390000	3.5624e+07	767642750	8.10023e+07
Eukaryotic translation initiation factor 4E	Homo sapiens	sp|P06730|IF4E_HUMAN	398560000	2.63892e+07	767067500	1.2963e+08
Platelet-activating factor acetylhydrolase IB subunit alpha	Homo sapiens	sp|P43034|LIS1_HUMAN	561570000	4.63862e+06	766872500	2.4783e+08
Density-regulated protein	Homo sapiens	sp|O43583|DENR_HUMAN	443045000	3.79504e+07	766477500	4.50781e+06
Isoform 4 of Protein transport protein Sec31A	Homo sapiens	sp|O94979-4|SC31A_HUMAN (+7)	619230000	9.94758e+07	765375000	4.91581e+07
Cleavage stimulation factor subunit 3	Homo sapiens	sp|Q12996|CSTF3_HUMAN	1097200000	6.26497e+07	764837500	9.71529e+07
Adenine phosphoribosyltransferase	Homo sapiens	sp|P07741|APT_HUMAN	69744500	1.87207e+07	763677500	1.65362e+08
Electron transfer flavoprotein-ubiquinone oxidoreductase, mitochondrial	Homo sapiens	sp|Q16134|ETFD_HUMAN	924750000	1.27774e+08	762832500	3.84313e+06
Probable ATP-dependent RNA helicase DDX6	Homo sapiens	sp|P26196|DDX6_HUMAN	520595000	2.38083e+07	762492500	2.35046e+08
Protein FAM50A	Homo sapiens	sp|Q14320|FA50A_HUMAN	456550000	2.36174e+07	762407500	1.01261e+08
YTH domain-containing family protein 2	Homo sapiens	sp|Q9Y5A9|YTHD2_HUMAN	259460000	2.01497e+08	761460000	1.45848e+08
Rho-related GTP-binding protein RhoB	Homo sapiens	sp|P62745|RHOB_HUMAN	122811500	4.99903e+07	761450000	8.0193e+07
WD40 repeat-containing protein SMU1	Homo sapiens	sp|Q2TAY7|SMU1_HUMAN	166665000	1.16673e+06	759100000	4.02768e+07
Isoform B of Methyl-CpG-binding protein 2	Homo sapiens	sp|P51608-2|MECP2_HUMAN	0	0	758646750	3.71609e+07
Glycylpeptide N-tetradecanoyltransferase 1	Homo sapiens	sp|P30419|NMT1_HUMAN (+1)	936465000	544472	746457500	2.34583e+07
Ras-related protein Rab-4A	Homo sapiens	sp|P20338|RAB4A_HUMAN	743130000	1.92333e+06	745027500	1.63731e+07
Reticulocalbin-1	Homo sapiens	sp|Q15293|RCN1_HUMAN	248740000	6.16456e+07	744015000	4.30982e+07
Ribosome maturation protein SBDS	Homo sapiens	sp|Q9Y3A5|SBDS_HUMAN	1657850000	3.97182e+08	743424500	1.98704e+07
Isoform 4 of Basic leucine zipper and W2 domain-containing protein 1	Homo sapiens	sp|Q7L1Q6-4|BZW1_HUMAN	660250000	2.07041e+07	738834000	1.37883e+08
Protein transport protein Sec24C	Homo sapiens	sp|P53992|SC24C_HUMAN	410970000	2.33487e+07	738262500	1.63402e+08
60S ribosomal protein L23a	Homo sapiens	sp|P62750|RL23A_HUMAN	451005000	1.38162e+08	734502500	3.91985e+07
S-formylglutathione hydrolase	Homo sapiens	sp|P10768|ESTD_HUMAN	241975000	2.64387e+07	733142500	1.97456e+08
Eukaryotic translation initiation factor 4B	Homo sapiens	sp|P23588|IF4B_HUMAN	348030000	5.99627e+07	732690000	1.52806e+07
NADH dehydrogenase [ubiquinone] iron-sulfur protein 5	Homo sapiens	sp|O43920|NDUS5_HUMAN	325900000	2.42113e+07	732290000	1.98761e+08
Receptor expression-enhancing protein 5	Homo sapiens	sp|Q00765|REEP5_HUMAN	567650000	5.13784e+07	731480000	8.59276e+07
Lanosterol 14-alpha demethylase	Homo sapiens	sp|Q16850|CP51A_HUMAN	51179000	3.91355e+07	731475000	1.45148e+08
Protein LYRIC	Homo sapiens	sp|Q86UE4|LYRIC_HUMAN	395530000	9.99e+07	729768250	5.43153e+07
Secretory carrier-associated membrane protein 2	Homo sapiens	sp|O15127|SCAM2_HUMAN	649760000	1.46484e+08	729205000	5.06571e+07
Methylosome protein 50	Homo sapiens	sp|Q9BQA1|MEP50_HUMAN	757520000	9.8005e+07	724263500	2.80427e+08
Peptidyl-prolyl cis-trans isomerase H	Homo sapiens	sp|O43447|PPIH_HUMAN	150955000	3.59564e+07	723067500	8.29825e+07
Phosphoribosylformylglycinamidine synthase	Homo sapiens	sp|O15067|PUR4_HUMAN	397575000	2.21537e+07	720206750	4.49907e+07
SEC23-interacting protein	Homo sapiens	sp|Q9Y6Y8|S23IP_HUMAN	288815000	6.25295e+07	714830000	1.50331e+07
Calcineurin B homologous protein 1	Homo sapiens	sp|Q99653|CHP1_HUMAN	323905000	2.87297e+07	713085000	1.1943e+07
Cation-dependent mannose-6-phosphate receptor	Homo sapiens	sp|P20645|MPRD_HUMAN	666050000	4.28507e+07	711512500	1.85867e+08
Plastin-1	Homo sapiens	sp|Q14651|PLSI_HUMAN	463710000	2.28961e+07	711484000	1.78049e+06
Prohibitin	Homo sapiens	sp|P35232|PHB_HUMAN	502055000	1.51809e+08	710692000	2.49094e+08
tRNA methyltransferase 10 homolog C	Homo sapiens	sp|Q7L0Y3|TM10C_HUMAN	53135500	6.73095e+06	709792500	9.85671e+07
Zinc finger Ran-binding domain-containing protein 2	Homo sapiens	sp|O95218|ZRAB2_HUMAN (+1)	120104500	4.52626e+07	706805000	1.04065e+08
Protein transport protein Sec23A	Homo sapiens	sp|Q15436|SC23A_HUMAN	615765000	2.51023e+06	706162500	7.49887e+06
Kanadaptin	Homo sapiens	sp|Q9BWU0|NADAP_HUMAN	54287500	3.57534e+07	702073750	414718
Casein kinase II subunit beta	Homo sapiens	sp|P67870|CSK2B_HUMAN	722100000	6.51952e+06	701457500	1.09888e+08
Isoform 2 of SRA stem-loop-interacting RNA-binding protein, mitochondrial	Homo sapiens	sp|Q9GZT3-2|SLIRP_HUMAN (+1)	415295000	3.62675e+07	698400000	8.90247e+06
General transcription factor IIF subunit 1	Homo sapiens	sp|P35269|T2FA_HUMAN	78840000	2.13659e+07	697215000	1.21672e+08
40S ribosomal protein S9	Homo sapiens	sp|P46781|RS9_HUMAN	1922000000	1.9502e+08	696592500	8.94525e+07
Serine/arginine-rich splicing factor 5	Homo sapiens	sp|Q13243|SRSF5_HUMAN	613070000	2.09304e+07	694285000	4.73762e+06
ATP-dependent RNA helicase DDX3X	Homo sapiens	sp|O00571|DDX3X_HUMAN	549230000	2.44659e+06	693595000	1.11702e+08
Ribosome biogenesis protein BOP1	Homo sapiens	sp|Q14137|BOP1_HUMAN	68185000	4.91227e+07	692229750	1.75391e+08
Isoform 3 of Glutaminase kidney isoform, mitochondrial	Homo sapiens	sp|O94925-3|GLSK_HUMAN	142315000	6.74651e+07	691302500	7.20436e+07
Growth factor receptor-bound protein 2	Homo sapiens	sp|P62993|GRB2_HUMAN	165550000	2.65872e+07	688927500	1.65569e+07
ELKS/Rab6-interacting/CAST family member 1	Homo sapiens	sp|Q8IUD2|RB6I2_HUMAN	0	0	688242500	2.38815e+08
40S ribosomal protein S14	Homo sapiens	sp|P62263|RS14_HUMAN	608265000	1.39632e+08	688077500	1.3849e+08
Isoform 5 of Four and a half LIM domains protein 1	Homo sapiens	sp|Q13642-5|FHL1_HUMAN	79221000	5.98764e+07	686385000	7.40341e+07
Myotrophin	Homo sapiens	sp|P58546|MTPN_HUMAN	86521000	3.91157e+07	685999525	1.10359e+07
Proteasome subunit beta type-3	Homo sapiens	sp|P49720|PSB3_HUMAN	2179150000	1.13773e+08	683972500	4.84121e+07
Methionine adenosyltransferase 2 subunit beta	Homo sapiens	sp|Q9NZL9|MAT2B_HUMAN	265615000	8.97319e+06	683628750	1.1531e+08
Mitochondrial import inner membrane translocase subunit Tim9	Homo sapiens	sp|Q9Y5J7|TIM9_HUMAN	100505500	1.55769e+07	683370000	4.08001e+07
Ferritin heavy chain	Homo sapiens	sp|P02794|FRIH_HUMAN	1308865000	8.49992e+08	678231500	3.80567e+08
Crk-like protein	Homo sapiens	sp|P46109|CRKL_HUMAN	10253500	1.45006e+07	677807000	1.11699e+08
Isoform 2 of Sorcin	Homo sapiens	sp|P30626-2|SORCN_HUMAN (+1)	77621500	2.89497e+07	676703500	1.57058e+08
Thioredoxin domain-containing protein 17	Homo sapiens	sp|Q9BRA2|TXD17_HUMAN	154010000	3.74201e+07	676019750	3.00323e+08
Cytoplasmic dynein 1 light intermediate chain 1	Homo sapiens	sp|Q9Y6G9|DC1L1_HUMAN	344065000	8.25123e+07	671000000	1.39746e+08
Structural maintenance of chromosomes protein 4	Homo sapiens	sp|Q9NTJ3|SMC4_HUMAN	177280000	862670	670726000	2.00876e+08
Cellular tumor antigen p53	Homo sapiens	sp|P04637|P53_HUMAN	0	0	670526850	5.8674e+08
Ras-related protein Rab-2A	Homo sapiens	sp|P61019|RAB2A_HUMAN	372085000	3.54473e+07	669837500	1.56589e+07
RNA-binding protein 3	Homo sapiens	sp|P98179|RBM3_HUMAN	0	0	665347250	1.1208e+08
Isoform 5 of Nuclear pore complex protein Nup98-Nup96	Homo sapiens	sp|P52948-5|NUP98_HUMAN (+1)	23526100	2.38237e+07	664737500	1.99196e+08
Isoform Long of Ubiquitin recognition factor in ER-associated degradation protein 1	Homo sapiens	sp|Q92890-1|UFD1_HUMAN (+1)	319735000	5.98424e+07	662355000	1.0748e+07
Ceramide synthase 2	Homo sapiens	sp|Q96G23|CERS2_HUMAN	280420000	5.671e+06	658950000	7.4925e+07
6-phosphogluconolactonase	Homo sapiens	sp|O95336|6PGL_HUMAN	5611500	7.93586e+06	658450750	1.42064e+08
Isoform 2 of Endothelial differentiation-related factor 1	Homo sapiens	sp|O60869-2|EDF1_HUMAN (+2)	670720000	9.4328e+06	656422500	6.95758e+07
N-alpha-acetyltransferase 10	Homo sapiens	sp|P41227|NAA10_HUMAN	435125000	3.58574e+07	655197500	1.00377e+08
E3 ubiquitin/ISG15 ligase TRIM25	Homo sapiens	sp|Q14258|TRI25_HUMAN	62962500	3.60695e+06	654177000	2.64792e+08
Annexin A4	Homo sapiens	sp|P09525|ANXA4_HUMAN	81549500	1.18334e+07	653637500	1.01728e+08
Dynactin subunit 4	Homo sapiens	sp|Q9UJW0|DCTN4_HUMAN	603620000	1.1936e+08	653350000	2.59678e+08
26S proteasome regulatory subunit 7	Homo sapiens	sp|P35998|PRS7_HUMAN	1457550000	3.16077e+07	653216500	4.79913e+06
40S ribosomal protein S8	Homo sapiens	sp|P62241|RS8_HUMAN	1818950000	8.59135e+07	652837500	6.38553e+07
Isoform 2 of RNA-binding protein 39	Homo sapiens	sp|Q14498-2|RBM39_HUMAN (+1)	578115000	4.44982e+07	652422500	1.38275e+07
Tetratricopeptide repeat protein 1	Homo sapiens	sp|Q99614|TTC1_HUMAN	88030000	1.48351e+06	648872500	2.00652e+08
Isoform Beta of Poliovirus receptor	Homo sapiens	sp|P15151-2|PVR_HUMAN (+3)	212565000	5.9503e+07	646877500	8.43932e+06
Ubiquilin-2	Homo sapiens	sp|Q9UHD9|UBQL2_HUMAN	0	0	646005000	2.57033e+07
Putative transferase CAF17, mitochondrial	Homo sapiens	sp|Q5T440|CAF17_HUMAN	174415000	4.39467e+07	643365000	8.53478e+07
Coronin-1B	Homo sapiens	sp|Q9BR76|COR1B_HUMAN	595555000	5.12723e+07	641755000	9.03965e+07
U5 small nuclear ribonucleoprotein 40 kDa protein	Homo sapiens	sp|Q96DI7|SNR40_HUMAN (+1)	514440000	4.95823e+07	640702000	6.59292e+07
Cystathionine beta-synthase-like protein	Homo sapiens	sp|P0DN79|CBSL_HUMAN (+1)	316915000	4.64357e+07	640381250	2.70486e+07
Mitogen-activated protein kinase 1	Homo sapiens	sp|P28482|MK01_HUMAN	492360000	7.09794e+07	634485000	4.61882e+07
Isoform 4 of Endoplasmic reticulum junction formation protein lunapark	Homo sapiens	sp|Q9C0E8-4|LNP_HUMAN (+2)	182320000	2.33911e+07	633902500	6.95121e+07
ADP-sugar pyrophosphatase	Homo sapiens	sp|Q9UKK9|NUDT5_HUMAN	695410000	5.6116e+07	633172500	5.90399e+07
Ubiquitin-fold modifier 1	Homo sapiens	sp|P61960|UFM1_HUMAN	216755000	1.22662e+08	629265000	1.20625e+08
Cathepsin D	Homo sapiens	sp|P07339|CATD_HUMAN	593625000	1.4652e+08	627776250	4.93189e+07
DNA polymerase epsilon subunit 3	Homo sapiens	sp|Q9NRF9|DPOE3_HUMAN	0	0	626367500	8.43684e+07
26S proteasome non-ATPase regulatory subunit 14	Homo sapiens	sp|O00487|PSDE_HUMAN	957940000	1.91145e+08	625672500	1.13385e+07
Isoform 2 of Eukaryotic translation initiation factor 3 subunit D	Homo sapiens	sp|O15371-2|EIF3D_HUMAN (+2)	1413400000	3.80423e+07	622307500	4.75211e+07
Isoform 2 of Serine/arginine-rich splicing factor 11	Homo sapiens	sp|Q05519-2|SRS11_HUMAN (+1)	266530000	2.74499e+07	620210000	2.92954e+07
26S proteasome non-ATPase regulatory subunit 8	Homo sapiens	sp|P48556|PSMD8_HUMAN	1805650000	2.73438e+08	619858150	1.36327e+08
Acylglycerol kinase, mitochondrial	Homo sapiens	sp|Q53H12|AGK_HUMAN	341825000	2.08809e+07	616709500	1.40798e+08
Exosome complex component RRP43	Homo sapiens	sp|Q96B26|EXOS8_HUMAN	210000000	3.18198e+06	615277500	5.35952e+07
Mitochondrial import inner membrane translocase subunit Tim10	Homo sapiens	sp|P62072|TIM10_HUMAN	0	0	614740000	3.56382e+07
Nuclear inhibitor of protein phosphatase 1	Homo sapiens	sp|Q12972|PP1R8_HUMAN	63207500	3.59896e+07	613775000	2.01221e+08
Isoform 3 of Ubiquitin carboxyl-terminal hydrolase 7	Homo sapiens	sp|Q93009-3|UBP7_HUMAN	407095000	2.64246e+07	613372500	1.88737e+08
Isoform 4 of 39S ribosomal protein L43, mitochondrial	Homo sapiens	sp|Q8N983-4|RM43_HUMAN	58530000	3.28904e+07	613120000	8.07799e+07
60S ribosomal protein L19	Homo sapiens	sp|P84098|RL19_HUMAN	417530000	2.82843e+07	612457500	1.34177e+08
Isoform 2 of TP53-binding protein 1	Homo sapiens	sp|Q12888-2|TP53B_HUMAN (+2)	0	0	608862250	8.34001e+07
Calmegin	Homo sapiens	sp|O14967|CLGN_HUMAN	134722000	9.03371e+07	608400000	1.03167e+07
Dihydroorotate dehydrogenase (quinone), mitochondrial	Homo sapiens	sp|Q02127|PYRD_HUMAN	311245000	2.45437e+07	607667500	8.69918e+07
Isoform 2 of Eukaryotic peptide chain release factor GTP-binding subunit ERF3A	Homo sapiens	sp|P15170-2|ERF3A_HUMAN (+1)	164325000	1.10662e+07	606307500	1.06883e+08
Isoform 3 of Acylpyruvase FAHD1, mitochondrial	Homo sapiens	sp|Q6P587-3|FAHD1_HUMAN (+1)	169870000	6.8052e+07	605695000	1.36542e+07
Actin-like protein 6A	Homo sapiens	sp|O96019|ACL6A_HUMAN	116155000	5.40937e+06	604525000	2.91469e+07
Early endosome antigen 1	Homo sapiens	sp|Q15075|EEA1_HUMAN	8243500	1.16581e+07	604017500	9.88359e+07
Heterogeneous nuclear ribonucleoprotein A0	Homo sapiens	sp|Q13151|ROA0_HUMAN	1512000000	4.50568e+08	601980000	7.27896e+07
Isoform 2 of BUB3-interacting and GLEBS motif-containing protein ZNF207	Homo sapiens	sp|O43670-2|ZN207_HUMAN (+2)	120735000	2.14183e+07	596027500	8.35199e+07
Sorting nexin-2	Homo sapiens	sp|O60749|SNX2_HUMAN	238650000	1.24027e+07	594965000	1.30016e+08
Glycogen debranching enzyme	Homo sapiens	sp|P35573|GDE_HUMAN	2342600000	2.28395e+08	594012000	4.07211e+08
Asparagine--tRNA ligase, cytoplasmic	Homo sapiens	sp|O43776|SYNC_HUMAN	2148800000	1.50048e+08	593330000	2.22314e+07
Alpha-2-macroglobulin receptor-associated protein	Homo sapiens	sp|P30533|AMRP_HUMAN	400830000	3.22865e+07	591242500	3.2686e+07
NEDD8-conjugating enzyme Ubc12	Homo sapiens	sp|P61081|UBC12_HUMAN	328045000	1.17754e+08	590310000	1.56271e+07
Prolyl 3-hydroxylase 1	Homo sapiens	sp|Q32P28|P3H1_HUMAN	285620000	6.14193e+07	586087500	5.13961e+07
Isoform 5 of Clathrin light chain A	Homo sapiens	sp|P09496-5|CLCA_HUMAN	186020000	9.98435e+06	582206000	7.72797e+07
Splicing factor 3B subunit 5	Homo sapiens	sp|Q9BWJ5|SF3B5_HUMAN	165385000	1.00056e+07	580382500	6.51917e+07
Multifunctional procollagen lysine hydroxylase and glycosyltransferase LH3	Homo sapiens	sp|O60568|PLOD3_HUMAN	621085000	1.02509e+08	577045000	1.07813e+08
Ribonucleoside-diphosphate reductase large subunit	Homo sapiens	sp|P23921|RIR1_HUMAN	351275000	8.11051e+06	573770000	1.78778e+08
mRNA turnover protein 4 homolog	Homo sapiens	sp|Q9UKD2|MRT4_HUMAN	0	0	572565000	1.22443e+08
Isoform 4 of Dynactin subunit 1	Homo sapiens	sp|Q14203-4|DCTN1_HUMAN	1379750000	1.19147e+08	569669740	3.64333e+07
26S proteasome regulatory subunit 4	Homo sapiens	sp|P62191|PRS4_HUMAN	1126045000	2.23948e+08	567990500	1.17899e+08
Eukaryotic translation initiation factor 3 subunit K	Homo sapiens	sp|Q9UBQ5|EIF3K_HUMAN	1192900000	1.11864e+08	566192000	3.92187e+08
Serine/arginine repetitive matrix protein 1	Homo sapiens	sp|Q8IYB3|SRRM1_HUMAN (+1)	398010000	1.76494e+07	565984250	9.26957e+07
H/ACA ribonucleoprotein complex subunit DKC1	Homo sapiens	sp|O60832|DKC1_HUMAN	354035000	1.11652e+07	565815000	1.06731e+08
Kynurenine--oxoglutarate transaminase 3	Homo sapiens	sp|Q6YP21|KAT3_HUMAN	335810000	1.84272e+07	565750000	8.13385e+07
Splicing factor 3A subunit 2	Homo sapiens	sp|Q15428|SF3A2_HUMAN	387890000	5.03036e+07	565554250	3.5895e+08
Na(+)/H(+) exchange regulatory cofactor NHE-RF1	Homo sapiens	sp|O14745|NHRF1_HUMAN	123695000	1.97778e+07	563720750	4.27032e+07
Eukaryotic translation initiation factor 6	Homo sapiens	sp|P56537|IF6_HUMAN	344040000	3.67554e+07	563002500	6.47109e+07
Isoform 1 of YLP motif-containing protein 1	Homo sapiens	sp|P49750-1|YLPM1_HUMAN (+1)	23387500	1.75214e+07	562105000	2.23212e+08
Cleavage stimulation factor subunit 2 tau variant	Homo sapiens	sp|Q9H0L4|CSTFT_HUMAN	118505000	1.67591e+08	561777500	4.81434e+07
Copper homeostasis protein cutC homolog	Homo sapiens	sp|Q9NTM9|CUTC_HUMAN	389125000	4.49366e+07	557466500	1.10401e+07
Actin-related protein 2/3 complex subunit 4	Homo sapiens	sp|P59998|ARPC4_HUMAN	515195000	9.75878e+07	555842500	2.57139e+07
Isoform SMN-delta5 of Survival motor neuron protein	Homo sapiens	sp|Q16637-2|SMN_HUMAN (+3)	191025000	6.93672e+06	554011000	3.48247e+08
28S ribosomal protein S18b, mitochondrial	Homo sapiens	sp|Q9Y676|RT18B_HUMAN	50061500	1.43691e+07	552920000	5.62574e+07
Protein NipSnap homolog 1	Homo sapiens	sp|Q9BPW8|NIPS1_HUMAN	26048500	3.68381e+07	551910750	7.38421e+07
Mitochondrial import receptor subunit TOM34	Homo sapiens	sp|Q15785|TOM34_HUMAN	152980000	5.93545e+07	548680000	1.82745e+08
Transmembrane emp24 domain-containing protein 10	Homo sapiens	sp|P49755|TMEDA_HUMAN	983650000	2.86378e+07	547547500	8.22613e+07
Glutamine synthetase	Homo sapiens	sp|P15104|GLNA_HUMAN	660920000	7.83474e+07	547029000	1.87361e+08
Nucleoside diphosphate-linked moiety X motif 19	Homo sapiens	sp|A8MXV4|NUD19_HUMAN	142320000	3.32623e+07	546242500	8.9198e+07
C-Jun-amino-terminal kinase-interacting protein 4	Homo sapiens	sp|O60271|JIP4_HUMAN	155785000	3.44007e+07	545851250	7.37389e+07
Secretory carrier-associated membrane protein 1	Homo sapiens	sp|O15126|SCAM1_HUMAN	461895000	1.2834e+07	544822750	4.60924e+07
Protein Dr1	Homo sapiens	sp|Q01658|NC2B_HUMAN	117860000	1.0847e+07	543725750	5.80991e+07
SUMO-activating enzyme subunit 2	Homo sapiens	sp|Q9UBT2|SAE2_HUMAN	82731000	4.73182e+07	543402000	1.76614e+07
26S proteasome non-ATPase regulatory subunit 13	Homo sapiens	sp|Q9UNM6|PSD13_HUMAN	1515100000	1.73807e+08	543178500	2.25178e+07
Dynein light chain 2, cytoplasmic	Homo sapiens	sp|Q96FJ2|DYL2_HUMAN	1262290000	1.50431e+09	542897500	4.26032e+06
Exosome complex component MTR3	Homo sapiens	sp|Q5RKV6|EXOS6_HUMAN	227150000	4.93561e+06	542517500	2.06274e+08
Exosome RNA helicase MTR4	Homo sapiens	sp|P42285|MTREX_HUMAN	713210000	2.34378e+08	542020000	4.18819e+07
DnaJ homolog subfamily A member 2	Homo sapiens	sp|O60884|DNJA2_HUMAN	143790000	1.13137e+06	540772500	5.88631e+07
Actin-related protein 2	Homo sapiens	sp|P61160|ARP2_HUMAN	672570000	1.60683e+08	537772500	5.04061e+07
Isoform 2 of NADH dehydrogenase [ubiquinone] flavoprotein 1, mitochondrial	Homo sapiens	sp|P49821-2|NDUV1_HUMAN (+1)	149220000	1.66736e+07	536576000	1.54299e+08
Isoform 4 of IST1 homolog	Homo sapiens	sp|P53990-4|IST1_HUMAN (+2)	152645000	2.72873e+07	535965000	1.27279e+07
Monocarboxylate transporter 1	Homo sapiens	sp|P53985|MOT1_HUMAN	483205000	2.39921e+07	535834000	1.14602e+08
Serpin H1	Homo sapiens	sp|P50454|SERPH_HUMAN	1178150000	3.88202e+07	534580000	8.62812e+07
Uroporphyrinogen decarboxylase	Homo sapiens	sp|P06132|DCUP_HUMAN	67174500	1.42291e+07	533993250	7.27878e+07
39S ribosomal protein L11, mitochondrial	Homo sapiens	sp|Q9Y3B7|RM11_HUMAN	280495000	3.75686e+07	533879000	1.35101e+08
E3 SUMO-protein ligase RanBP2	Homo sapiens	sp|P49792|RBP2_HUMAN	103964500	1.90572e+07	532190000	2.7889e+08
Isoform 2 of Hepatoma-derived growth factor-related protein 2	Homo sapiens	sp|Q7Z4V5-2|HDGR2_HUMAN (+1)	24607500	5.75797e+06	532144000	5.23485e+07
Isoform Short of Ubiquitin carboxyl-terminal hydrolase 5	Homo sapiens	sp|P45974-2|UBP5_HUMAN (+1)	31141000	3.73918e+06	530350750	9.07137e+07
39S ribosomal protein L40, mitochondrial	Homo sapiens	sp|Q9NQ50|RM40_HUMAN	0	0	530245000	3.41462e+07
Vacuolar protein sorting-associated protein VTA1 homolog	Homo sapiens	sp|Q9NP79|VTA1_HUMAN	36702500	4.28436e+06	528196500	3.57725e+06
Replication protein A 14 kDa subunit	Homo sapiens	sp|P35244|RFA3_HUMAN	32754000	4.63212e+07	527672500	2.38079e+08
U2 small nuclear ribonucleoprotein B''	Homo sapiens	sp|P08579|RU2B_HUMAN	864840000	2.36881e+07	526982500	6.89677e+07
Isoform Short of Double-stranded RNA-binding protein Staufen homolog 1	Homo sapiens	sp|O95793-2|STAU1_HUMAN (+1)	330575000	7.6014e+06	526605000	2.23064e+08
Frataxin, mitochondrial	Homo sapiens	sp|Q16595|FRDA_HUMAN	289225000	3.49664e+07	526240000	1.2199e+08
ER membrane protein complex subunit 7	Homo sapiens	sp|Q9NPA0|EMC7_HUMAN	299425000	1.25137e+08	525712500	7.38891e+07
Isoform 3 of Myc-associated zinc finger protein	Homo sapiens	sp|P56270-3|MAZ_HUMAN (+1)	0	0	525311500	5.97491e+07
NADH-cytochrome b5 reductase 1	Homo sapiens	sp|Q9UHQ9|NB5R1_HUMAN	40094000	6.02879e+06	523980000	2.75135e+07
Histidine triad nucleotide-binding protein 3	Homo sapiens	sp|Q9NQE9|HINT3_HUMAN	179130000	4.19314e+07	523572500	1.10984e+08
Epidermal growth factor receptor substrate 15-like 1	Homo sapiens	sp|Q9UBC2|EP15R_HUMAN (+1)	204125000	2.14465e+07	521437500	8.35058e+07
Nucleolar transcription factor 1	Homo sapiens	sp|P17480|UBF1_HUMAN	0	0	520628000	2.32937e+08
Monofunctional C1-tetrahydrofolate synthase, mitochondrial	Homo sapiens	sp|Q6UB35|C1TM_HUMAN	303030000	3.85939e+07	519649000	1.18319e+08
BTB/POZ domain-containing protein KCTD12	Homo sapiens	sp|Q96CX2|KCD12_HUMAN	393325000	2.64387e+07	519352500	1.48772e+08
Polypeptide N-acetylgalactosaminyltransferase 2	Homo sapiens	sp|Q10471|GALT2_HUMAN	517845000	2.44397e+08	517705000	3.82403e+07
Ras-related protein Rab-5C	Homo sapiens	sp|P51148|RAB5C_HUMAN (+1)	214820000	1.13844e+07	516987500	4.85181e+07
PDZ and LIM domain protein 5	Homo sapiens	sp|Q96HC4|PDLI5_HUMAN	0	0	516362500	6.3028e+07
Cofilin-2	Homo sapiens	sp|Q9Y281|COF2_HUMAN	544905000	2.09657e+07	515866500	1.03122e+08
Ras-related protein Rab-21	Homo sapiens	sp|Q9UL25|RAB21_HUMAN	67751500	4.69731e+06	515827750	1.08417e+08
Heme-binding protein 1	Homo sapiens	sp|Q9NRV9|HEBP1_HUMAN	151800000	1.20208e+06	515727500	1.41245e+07
Nuclear transport factor 2	Homo sapiens	sp|P61970|NTF2_HUMAN	97240500	2.48329e+07	513261750	3.91592e+07
Pentatricopeptide repeat domain-containing protein 3, mitochondrial	Homo sapiens	sp|Q96EY7|PTCD3_HUMAN	321490000	4.80691e+07	511614500	6.05361e+07
Isoform 2 of Apoptosis inhibitor 5	Homo sapiens	sp|Q9BZZ5-2|API5_HUMAN	1654050000	1.28623e+08	510307500	2.08324e+08
Isoform 2 of NADH dehydrogenase [ubiquinone] iron-sulfur protein 2, mitochondrial	Homo sapiens	sp|O75306-2|NDUS2_HUMAN (+1)	355470000	1.154e+07	508530000	8.58357e+07
Glutamate-rich WD repeat-containing protein 1	Homo sapiens	sp|Q9BQ67|GRWD1_HUMAN	189910000	7.13471e+07	507642500	1.98001e+08
Mitochondrial import inner membrane translocase subunit TIM44	Homo sapiens	sp|O43615|TIM44_HUMAN	651675000	5.5119e+07	506448500	1.95892e+08
Tubulin--tyrosine ligase-like protein 12	Homo sapiens	sp|Q14166|TTL12_HUMAN	18017950	1.2588e+07	505413750	5.08838e+07
Lon protease homolog, mitochondrial	Homo sapiens	sp|P36776|LONM_HUMAN (+1)	1753350000	8.8848e+08	504655000	3.31492e+07
Mortality factor 4-like protein 2	Homo sapiens	sp|Q15014|MO4L2_HUMAN	109811500	1.57805e+07	503845000	4.01283e+07
E3 ubiquitin-protein ligase BRE1A	Homo sapiens	sp|Q5VTR2|BRE1A_HUMAN	84460000	1.99475e+07	499832500	1.07286e+08
Sialic acid synthase	Homo sapiens	sp|Q9NR45|SIAS_HUMAN	95700000	1.16955e+07	499343600	8.99779e+06
Isoform 2 of Peroxisomal acyl-coenzyme A oxidase 1	Homo sapiens	sp|Q15067-2|ACOX1_HUMAN (+1)	329835000	1.10754e+08	497677500	2.56008e+07
Isoform Gnas-2 of Guanine nucleotide-binding protein G(s) subunit alpha isoforms short	Homo sapiens	sp|P63092-2|GNAS2_HUMAN (+3)	368350000	2.12415e+07	495797500	3.59175e+07
Phosphoenolpyruvate carboxykinase [GTP], mitochondrial	Homo sapiens	sp|Q16822|PCKGM_HUMAN	452590000	7.2238e+07	494507500	2.35219e+07
Beta-hexosaminidase subunit beta	Homo sapiens	sp|P07686|HEXB_HUMAN	723000000	8.77944e+07	493895000	7.28037e+07
Mitochondrial antiviral-signaling protein	Homo sapiens	sp|Q7Z434|MAVS_HUMAN	7129000	1.00819e+07	492207500	7.51761e+07
MICOS complex subunit MIC19	Homo sapiens	sp|Q9NX63|MIC19_HUMAN	718600000	2.25397e+08	491590000	9.8797e+07
Protein HEXIM1	Homo sapiens	sp|O94992|HEXI1_HUMAN	38887000	3.57697e+07	491436250	3.34939e+07
La-related protein 1	Homo sapiens	sp|Q6PKG0|LARP1_HUMAN	174905000	4.33527e+07	490515000	3.20885e+07
Oxysterol-binding protein 1	Homo sapiens	sp|P22059|OSBP1_HUMAN	204600000	1.19077e+07	487977750	2.17983e+08
Replication factor C subunit 4	Homo sapiens	sp|P35249|RFC4_HUMAN	893895000	5.85414e+07	487851500	5.68988e+07
Eukaryotic translation initiation factor 3 subunit F	Homo sapiens	sp|O00303|EIF3F_HUMAN	1080600000	3.22441e+07	487601500	1.39369e+08
Selenide, water dikinase 1	Homo sapiens	sp|P49903|SPS1_HUMAN	43662000	3.66564e+06	485254250	1.98001e+07
YTH domain-containing family protein 3	Homo sapiens	sp|Q7Z739|YTHD3_HUMAN	144163700	1.96783e+08	485080000	2.75772e+07
Isoform 3 of Cleavage and polyadenylation specificity factor subunit 7	Homo sapiens	sp|Q8N684-3|CPSF7_HUMAN	466515000	9.86202e+07	485035000	9.28855e+07
Coxsackievirus and adenovirus receptor	Homo sapiens	sp|P78310|CXAR_HUMAN	369160000	1.0649e+07	484152500	1.17733e+06
Isoform 2 of Drebrin	Homo sapiens	sp|Q16643-2|DREB_HUMAN (+1)	8256000	1.16757e+07	481996250	2.77416e+07
DnaJ homolog subfamily C member 3	Homo sapiens	sp|Q13217|DNJC3_HUMAN	165300500	1.05401e+08	481503000	1.30574e+07
Isoform 2 of Golgi apparatus protein 1	Homo sapiens	sp|Q92896-2|GSLG1_HUMAN (+1)	637800000	8.99157e+07	481499500	3.49035e+07
Microtubule-associated proteins 1A/1B light chain 3B	Homo sapiens	sp|Q9GZQ8|MLP3B_HUMAN (+1)	320035000	7.87505e+07	478457500	6.05531e+07
Branched-chain-amino-acid aminotransferase, mitochondrial	Homo sapiens	sp|O15382|BCAT2_HUMAN	636400000	8.75822e+07	477902500	1.07233e+07
Regulation of nuclear pre-mRNA domain-containing protein 1B	Homo sapiens	sp|Q9NQG5|RPR1B_HUMAN	162825000	6.93672e+06	477275250	3.247e+07
DNA-3-methyladenine glycosylase	Homo sapiens	sp|P29372|3MG_HUMAN (+3)	11471000	1.23334e+07	476426000	1.76285e+08
Cell division control protein 42 homolog	Homo sapiens	sp|P60953|CDC42_HUMAN	206360000	5.02046e+07	475790000	749533
Chloride intracellular channel protein 4	Homo sapiens	sp|Q9Y696|CLIC4_HUMAN	52833000	1.28835e+06	474589250	1.77014e+07
Synaptojanin-2-binding protein	Homo sapiens	sp|P57105|SYJ2B_HUMAN	292620000	6.28477e+07	474300000	1.30975e+08
STE20-like serine/threonine-protein kinase	Homo sapiens	sp|Q9H2G2|SLK_HUMAN	26497950	2.61574e+07	473127500	1.31716e+08
FAS-associated factor 2	Homo sapiens	sp|Q96CS3|FAF2_HUMAN	425900000	2.60498e+07	472380000	4.63862e+06
Phosphatidylinositide phosphatase SAC1	Homo sapiens	sp|Q9NTJ5|SAC1_HUMAN	355045000	2.60145e+07	471647500	8.08612e+07
Paired amphipathic helix protein Sin3a	Homo sapiens	sp|Q96ST3|SIN3A_HUMAN	131765000	1.87313e+07	471226000	6.08734e+07
Thimet oligopeptidase	Homo sapiens	sp|P52888|THOP1_HUMAN	7944500	1.12352e+07	470908975	2.34197e+06
Endophilin-A2	Homo sapiens	sp|Q99961|SH3G1_HUMAN	92591500	1.42673e+07	470661000	7.44442e+06
Syntaxin-4	Homo sapiens	sp|Q12846|STX4_HUMAN	394255000	9.77292e+07	470300000	8.98379e+07
Isoform 2 of Metastasis-associated protein MTA3	Homo sapiens	sp|Q9BTC8-2|MTA3_HUMAN (+1)	64704000	2.45366e+06	470087250	2.86346e+07
Isoform 2 of Exosome component 10	Homo sapiens	sp|Q01780-2|EXOSX_HUMAN	226125000	2.0598e+07	469307500	1.63518e+07
Clustered mitochondria protein homolog	Homo sapiens	sp|O75153|CLU_HUMAN	89169500	4.48737e+07	468190500	8.96958e+07
ATP-dependent RNA helicase DDX19B	Homo sapiens	sp|Q9UMR2|DD19B_HUMAN	142395000	3.20319e+06	467190000	3.99232e+07
Protein lin-7 homolog C	Homo sapiens	sp|Q9NUP9|LIN7C_HUMAN	407565000	6.35618e+07	466362500	1.3173e+08
Biorientation of chromosomes in cell division protein 1-like 1	Homo sapiens	sp|Q8NFC6|BD1L1_HUMAN	0	0	465353500	9.26755e+07
Transmembrane protein 43	Homo sapiens	sp|Q9BTV4|TMM43_HUMAN	486815000	1.22634e+08	465032500	2.04672e+07
Histidine triad nucleotide-binding protein 1	Homo sapiens	sp|P49773|HINT1_HUMAN	70545000	9.97657e+07	464891000	4.70317e+08
dCTP pyrophosphatase 1	Homo sapiens	sp|Q9H773|DCTP1_HUMAN	0	0	464878650	2.1428e+08
NADH dehydrogenase [ubiquinone] 1 alpha subcomplex assembly factor 2	Homo sapiens	sp|Q8N183|NDUF2_HUMAN	804635000	4.08001e+06	463575000	1.83777e+07
39S ribosomal protein L24, mitochondrial	Homo sapiens	sp|Q96A35|RM24_HUMAN	151499000	7.55063e+07	462632500	9.95161e+07
Glyoxylate reductase/hydroxypyruvate reductase	Homo sapiens	sp|Q9UBQ7|GRHPR_HUMAN	259875000	1.35913e+08	462530750	5.01321e+07
Peptidylprolyl isomerase domain and WD repeat-containing protein 1	Homo sapiens	sp|Q96BP3|PPWD1_HUMAN	240835000	1.54927e+07	461882500	1.09955e+06
Alkyldihydroxyacetonephosphate synthase, peroxisomal	Homo sapiens	sp|O00116|ADAS_HUMAN	259615000	1.49433e+08	459700000	6.31446e+06
Cleft lip and palate transmembrane protein 1	Homo sapiens	sp|O96005|CLPT1_HUMAN	137937000	6.923e+07	459650000	6.73873e+06
Emerin	Homo sapiens	sp|P50402|EMD_HUMAN	8381000	1.18525e+07	459140000	8.11829e+07
Glutamine--tRNA ligase	Homo sapiens	sp|P47897|SYQ_HUMAN	423975000	1.46725e+07	458869500	1.86275e+08
Dolichyl-diphosphooligosaccharide--protein glycosyltransferase subunit DAD1	Homo sapiens	sp|P61803|DAD1_HUMAN	639455000	4.32219e+08	457667500	3.47649e+07
Ribonuclease inhibitor	Homo sapiens	sp|P13489|RINI_HUMAN	49230000	2.0301e+07	457654500	3.97698e+07
Lanosterol synthase	Homo sapiens	sp|P48449|ERG7_HUMAN (+1)	86892500	1.07547e+08	457470000	7.45715e+07
Isoform 5 of RNA-binding protein 10	Homo sapiens	sp|P98175-5|RBM10_HUMAN	88675500	1.31755e+07	457390000	4.68388e+07
Serine/threonine-protein phosphatase 1 regulatory subunit 10	Homo sapiens	sp|Q96QC0|PP1RA_HUMAN	7466050	389262	456541000	6.01451e+07
Isoform 2 of Filamin-C	Homo sapiens	sp|Q14315-2|FLNC_HUMAN (+1)	441670000	1.24536e+08	455670000	947523
28S ribosomal protein S31, mitochondrial	Homo sapiens	sp|Q92665|RT31_HUMAN	201675000	7.6714e+07	454805000	5.3931e+07
Isoform 2 of Synaptic functional regulator FMR1	Homo sapiens	sp|Q06787-3|FMR1_HUMAN (+4)	731745000	7.38714e+07	454765000	1.23037e+06
Zinc finger RNA-binding protein	Homo sapiens	sp|Q96KR1|ZFR_HUMAN	327720000	3.74059e+07	452650000	1.42319e+08
Ubiquinone biosynthesis protein COQ9, mitochondrial	Homo sapiens	sp|O75208|COQ9_HUMAN	80261500	4.38335e+06	452180000	2.22385e+07
Acetyl-CoA acetyltransferase, cytosolic	Homo sapiens	sp|Q9BWD1|THIC_HUMAN	105260000	1.0748e+06	450567000	1.06883e+08
Exosome complex component RRP40	Homo sapiens	sp|Q9NQT5|EXOS3_HUMAN	202005000	1.32158e+07	448905000	1.42015e+08
CD166 antigen	Homo sapiens	sp|Q13740|CD166_HUMAN	294175000	5.49351e+07	448720000	2.76832e+07
SH3 domain-binding glutamic acid-rich-like protein	Homo sapiens	sp|O75368|SH3L1_HUMAN	94451000	1.08597e+07	448035000	2.7563e+07
Alpha-endosulfine	Homo sapiens	sp|O43768|ENSA_HUMAN (+3)	0	0	447320000	4.81964e+07
Isoleucine--tRNA ligase, cytoplasmic	Homo sapiens	sp|P41252|SYIC_HUMAN	666945000	5.74383e+07	447091500	2.2194e+07
Zinc finger CCCH-type antiviral protein 1	Homo sapiens	sp|Q7Z2W4|ZCCHV_HUMAN	7660000	1.08329e+07	443782500	7.54836e+06
Probable ATP-dependent RNA helicase DDX46	Homo sapiens	sp|Q7L014|DDX46_HUMAN	501320000	7.04278e+07	443705000	1.58081e+08
Ubiquitin-fold modifier-conjugating enzyme 1	Homo sapiens	sp|Q9Y3C8|UFC1_HUMAN	111314500	3.95916e+07	441902250	6.13525e+07
2-iminobutanoate/2-iminopropanoate deaminase	Homo sapiens	sp|P52758|RIDA_HUMAN	250955000	1.00763e+07	441407500	5.61549e+07
Isoform 2 of Mitochondrial amidoxime-reducing component 1	Homo sapiens	sp|Q5VT66-2|MARC1_HUMAN (+1)	260980000	4.44487e+07	440917500	1.6663e+07
Isocitrate dehydrogenase [NADP], mitochondrial	Homo sapiens	sp|P48735|IDHP_HUMAN	349215000	1.16524e+08	440677500	1.49076e+08
Dihydropteridine reductase	Homo sapiens	sp|P09417|DHPR_HUMAN	19965500	567807	440085000	8.80984e+07
Phosphatidylinositol transfer protein alpha isoform	Homo sapiens	sp|Q00169|PIPNA_HUMAN	181420000	4.10263e+07	438591000	1.48074e+08
Chromobox protein homolog 5	Homo sapiens	sp|P45973|CBX5_HUMAN	205950000	1.4326e+07	438555000	3.35381e+07
28S ribosomal protein S23, mitochondrial	Homo sapiens	sp|Q9Y3D9|RT23_HUMAN	258500000	1.76352e+07	436962500	6.10905e+07
Inactive C-alpha-formylglycine-generating enzyme 2	Homo sapiens	sp|Q8NBJ7|SUMF2_HUMAN	127719500	7.26347e+07	436757500	5.2782e+07
Puromycin-sensitive aminopeptidase	Homo sapiens	sp|P55786|PSA_HUMAN	182760000	565685	435866250	1.32333e+08
Isoform C of AP-1 complex subunit beta-1	Homo sapiens	sp|Q10567-3|AP1B1_HUMAN	830265000	5.75231e+07	434153000	2.43909e+07
39S ribosomal protein L4, mitochondrial	Homo sapiens	sp|Q9BYD3|RM04_HUMAN	49875000	9.39179e+06	433484000	9.79739e+07
Isoform 2 of Nuclear pore complex protein Nup214	Homo sapiens	sp|P35658-2|NU214_HUMAN (+3)	50954500	3.26125e+07	432773750	8.3603e+07
26S proteasome regulatory subunit 6B	Homo sapiens	sp|P43686|PRS6B_HUMAN	789405000	4.84439e+07	432634000	6.54866e+07
Golgi resident protein GCP60	Homo sapiens	sp|Q9H3P7|GCP60_HUMAN	19602500	710642	432503250	7.25693e+07
Regulation of nuclear pre-mRNA domain-containing protein 1A	Homo sapiens	sp|Q96P16|RPR1A_HUMAN	119395000	2.27335e+07	432428000	2.39243e+07
26S proteasome regulatory subunit 8	Homo sapiens	sp|P62195|PRS8_HUMAN	1060230000	1.13236e+08	431805500	1.64169e+07
Saccharopine dehydrogenase-like oxidoreductase	Homo sapiens	sp|Q8NBX0|SCPDL_HUMAN	137580000	1.50472e+07	431742500	2.69761e+06
Isoform 2 of Polyglutamine-binding protein 1	Homo sapiens	sp|O60828-2|PQBP1_HUMAN (+1)	28796500	2.16042e+07	430679000	1.55223e+08
DnaJ homolog subfamily B member 4	Homo sapiens	sp|Q9UDY4|DNJB4_HUMAN	516070000	1.42114e+08	430140000	4.95116e+07
Mapk-regulated corepressor-interacting protein 1	Homo sapiens	sp|C9JLW8|MCRI1_HUMAN	27765000	1.72732e+07	429863500	1.85147e+08
THO complex subunit 5 homolog	Homo sapiens	sp|Q13769|THOC5_HUMAN	61052000	4.31901e+06	429162500	8.09743e+07
rRNA 2'-O-methyltransferase fibrillarin	Homo sapiens	sp|P22087|FBRL_HUMAN	18359000	1.14961e+07	429077000	6.25075e+07
Squamous cell carcinoma antigen recognized by T-cells 3	Homo sapiens	sp|Q15020|SART3_HUMAN (+1)	422200000	8.51357e+06	427542000	2.55678e+08
GDP-fucose protein O-fucosyltransferase 1	Homo sapiens	sp|Q9H488|OFUT1_HUMAN	157860000	3.50725e+07	426870000	4.45548e+07
Isoform 2 of Tyrosine-protein phosphatase non-receptor type 11	Homo sapiens	sp|Q06124-2|PTN11_HUMAN	109775000	7.40341e+06	426605500	1.21162e+08
Mitochondrial genome maintenance exonuclease 1	Homo sapiens	sp|Q9BQP7|MGME1_HUMAN	401200000	1.35453e+08	425542750	1.30805e+08
Isoform 3 of 28S ribosomal protein S29, mitochondrial	Homo sapiens	sp|P51398-3|RT29_HUMAN (+2)	298065000	2.54205e+07	422978500	5.37521e+07
U6 snRNA-associated Sm-like protein LSm5	Homo sapiens	sp|Q9Y4Y9|LSM5_HUMAN	217120000	1.68857e+07	421915000	6.92116e+07
Isoform 3 of Dynamin-2	Homo sapiens	sp|P50570-3|DYN2_HUMAN (+1)	447005000	2.25921e+07	421402500	1.7579e+08
39S ribosomal protein L37, mitochondrial	Homo sapiens	sp|Q9BZE1|RM37_HUMAN	89686500	7.60069e+06	421078000	1.97796e+08
Peptidyl-prolyl cis-trans isomerase E	Homo sapiens	sp|Q9UNP9|PPIE_HUMAN	222680000	7.17431e+07	420562500	3.68721e+07
Nucleolysin TIAR	Homo sapiens	sp|Q01085|TIAR_HUMAN	460770000	2.5569e+07	417947500	4.46573e+07
Isoform 3 of Protein arginine N-methyltransferase 1	Homo sapiens	sp|Q99873-3|ANM1_HUMAN	533090000	1.26954e+08	417137500	1.92245e+08
Pterin-4-alpha-carbinolamine dehydratase	Homo sapiens	sp|P61457|PHS_HUMAN	63166500	1.47807e+07	415589250	1.23641e+07
Isoform 2 of 26S proteasome non-ATPase regulatory subunit 11	Homo sapiens	sp|O00231-2|PSD11_HUMAN (+1)	1354650000	8.01152e+07	415269500	2.03923e+07
Isoform 4 of Zinc phosphodiesterase ELAC protein 2	Homo sapiens	sp|Q9BQ52-4|RNZ2_HUMAN (+1)	123515000	3.44361e+06	414664500	9.00218e+06
THO complex subunit 1	Homo sapiens	sp|Q96FV9|THOC1_HUMAN	33285500	4.41022e+06	414631750	1.25092e+08
Gamma-glutamylcyclotransferase	Homo sapiens	sp|O75223|GGCT_HUMAN (+1)	0	0	414585000	4.06657e+07
Syntaxin-12	Homo sapiens	sp|Q86Y82|STX12_HUMAN	480560000	3.76888e+07	411110750	3.74615e+07
GTPase NRas	Homo sapiens	sp|P01111|RASN_HUMAN	104585000	5.45816e+07	410781500	1.14118e+08
Isoform 2 of Exosome complex component RRP45	Homo sapiens	sp|Q06265-2|EXOS9_HUMAN (+1)	208615000	4.91439e+06	410095000	3.28239e+07
Cyclin-dependent kinases regulatory subunit 1	Homo sapiens	sp|P61024|CKS1_HUMAN	8227500	1.16354e+07	409537750	1.03404e+08
Isoform 2 of Protein TFG	Homo sapiens	sp|Q92734-2|TFG_HUMAN (+3)	252945000	9.03046e+07	408220000	6.9749e+07
Phosphoglucomutase-1	Homo sapiens	sp|P36871|PGM1_HUMAN	108840000	862670	408167750	1.63168e+07
28S ribosomal protein S35, mitochondrial	Homo sapiens	sp|P82673|RT35_HUMAN	193720000	2.36457e+07	407521500	5.70968e+07
2'-deoxynucleoside 5'-phosphate N-hydrolase 1	Homo sapiens	sp|O43598|DNPH1_HUMAN	59271000	2.48887e+07	407160000	3.81696e+07
NADH dehydrogenase [ubiquinone] 1 alpha subcomplex subunit 5	Homo sapiens	sp|Q16718|NDUA5_HUMAN	142740000	5.07703e+06	406847500	7.43982e+07
NFU1 iron-sulfur cluster scaffold homolog, mitochondrial	Homo sapiens	sp|Q9UMS0|NFU1_HUMAN	133950000	2.4678e+07	406563000	5.0066e+07
Protein NDRG1	Homo sapiens	sp|Q92597|NDRG1_HUMAN	315050000	7.75272e+07	404781500	6.99866e+07
Ragulator complex protein LAMTOR5	Homo sapiens	sp|O43504|LTOR5_HUMAN	413900000	6.55629e+07	402725000	5.8506e+07
Chromosome alignment-maintaining phosphoprotein 1	Homo sapiens	sp|Q96JM3|CHAP1_HUMAN	3537000	5.00207e+06	402469000	3.83125e+07
CD9 antigen	Homo sapiens	sp|P21926|CD9_HUMAN	148890000	6.91268e+07	401722500	6.34628e+06
ATP synthase-coupling factor 6, mitochondrial	Homo sapiens	sp|P18859|ATP5J_HUMAN (+1)	23520500	3.41038e+06	400762750	7.08829e+07
Acetolactate synthase-like protein	Homo sapiens	sp|A1L0T0|ILVBL_HUMAN	356580000	1.10309e+07	400295000	7.56039e+07
Protein disulfide-isomerase A5	Homo sapiens	sp|Q14554|PDIA5_HUMAN	176680000	4.02344e+07	399521500	2.22994e+08
Isoform 2 of Partner of Y14 and mago	Homo sapiens	sp|Q9BRP8-2|PYM1_HUMAN	0	0	398379000	1.48323e+07
Isoform 3 of CAP-Gly domain-containing linker protein 1	Homo sapiens	sp|P30622-2|CLIP1_HUMAN	15550500	2.19917e+07	397942500	3.13849e+07
Isoform 2 of Protein 4.1	Homo sapiens	sp|P11171-2|41_HUMAN	132090000	2.32355e+07	397395250	1.45378e+07
Protein CUSTOS	Homo sapiens	sp|Q96C57|CSTOS_HUMAN	0	0	397187500	1.42867e+08
Isoform 4 of Inhibitor of nuclear factor kappa-B kinase-interacting protein	Homo sapiens	sp|Q70UQ0-4|IKIP_HUMAN	370030000	6.71469e+07	396972500	2.86201e+07
WD repeat-containing protein 1	Homo sapiens	sp|O75083|WDR1_HUMAN	32537500	1.61977e+07	396834500	7.62509e+07
Heme-binding protein 2	Homo sapiens	sp|Q9Y5Z4|HEBP2_HUMAN	23891000	9.13158e+06	395976250	1.25925e+07
182 kDa tankyrase-1-binding protein	Homo sapiens	sp|Q9C0C2|TB182_HUMAN	3983900	5.63409e+06	395041750	1.54839e+07
Torsin-1A-interacting protein 2	Homo sapiens	sp|Q8NFQ8|TOIP2_HUMAN	138620000	2.58801e+06	393962500	8.19572e+07
Neurolysin, mitochondrial	Homo sapiens	sp|Q9BYT8|NEUL_HUMAN	133820000	3.24845e+07	392982500	3.59458e+07
Isoform 2 of Proteasome assembly chaperone 1	Homo sapiens	sp|O95456-2|PSMG1_HUMAN (+1)	311315000	954594	392222500	4.17865e+07
NEDD8	Homo sapiens	sp|Q15843|NEDD8_HUMAN	0	0	391870500	2.53215e+08
Isoform 10 of Aspartyl/asparaginyl beta-hydroxylase	Homo sapiens	sp|Q12797-10|ASPH_HUMAN (+1)	255840000	4.17759e+07	390927500	8.05501e+07
OCIA domain-containing protein 1	Homo sapiens	sp|Q9NX40|OCAD1_HUMAN	264610000	3.00945e+07	390076250	3.20408e+07
U1 small nuclear ribonucleoprotein C	Homo sapiens	sp|P09234|RU1C_HUMAN	166330000	5.84353e+07	389717750	7.77001e+07
Mitogen-activated protein kinase 3	Homo sapiens	sp|P27361|MK03_HUMAN	42301000	5.98226e+07	389217750	5.20533e+07
Succinate--CoA ligase [ADP/GDP-forming] subunit alpha, mitochondrial	Homo sapiens	sp|P53597|SUCA_HUMAN	770470000	7.2238e+07	389205000	1.43755e+07
Isoform 3 of Eukaryotic translation initiation factor 4 gamma 3	Homo sapiens	sp|O43432-3|IF4G3_HUMAN (+1)	725815000	3.61332e+06	388067500	1.0981e+08
E3 ubiquitin-protein ligase RBBP6	Homo sapiens	sp|Q7Z6E9|RBBP6_HUMAN (+1)	12436000	1.75872e+07	387313500	6.72105e+07
Programmed cell death 6-interacting protein	Homo sapiens	sp|Q8WUM4|PDC6I_HUMAN	189905000	4.33456e+06	386996000	5.84551e+07
UMP-CMP kinase	Homo sapiens	sp|P30085|KCY_HUMAN	0	0	386731500	1.33198e+07
Bcl-2-like protein 13	Homo sapiens	sp|Q9BXK5|B2L13_HUMAN	141517000	1.45272e+08	385877500	2.22986e+07
Cleavage stimulation factor subunit 1	Homo sapiens	sp|Q05048|CSTF1_HUMAN	681920000	6.7458e+06	384695500	3.58298e+07
Delta(14)-sterol reductase	Homo sapiens	sp|Q14739|LBR_HUMAN	41891000	8.96894e+06	384130000	1.92602e+08
Isoform CREB-B of Cyclic AMP-responsive element-binding protein 1	Homo sapiens	sp|P16220-2|CREB1_HUMAN (+1)	0	0	383636500	1.90424e+06
ATP-dependent Clp protease proteolytic subunit, mitochondrial	Homo sapiens	sp|Q16740|CLPP_HUMAN	440775000	1.30794e+08	382870500	4.92047e+07
Thioredoxin reductase 1, cytoplasmic	Homo sapiens	sp|Q16881|TRXR1_HUMAN	361515000	1.0439e+08	381854750	6.69634e+07
Isoform SRP55-3 of Serine/arginine-rich splicing factor 6	Homo sapiens	sp|Q13247-3|SRSF6_HUMAN (+1)	603085000	7.82696e+07	381555000	3.54402e+07
28S ribosomal protein S25, mitochondrial	Homo sapiens	sp|P82663|RT25_HUMAN	46227500	3.60518e+07	381052500	2.2037e+07
S-adenosylhomocysteine hydrolase-like protein 1	Homo sapiens	sp|O43865|SAHH2_HUMAN	582520000	1.8044e+08	381040000	6.31234e+07
Isoform 2 of Podocalyxin	Homo sapiens	sp|O00592-2|PODXL_HUMAN (+1)	241515000	1.35057e+06	380887500	5.46134e+07
Isoform 3 of Homeobox protein cut-like 1	Homo sapiens	sp|P39880-3|CUX1_HUMAN	51510000	7.28461e+07	380868500	1.68977e+07
Valine--tRNA ligase	Homo sapiens	sp|P26640|SYVC_HUMAN	164035000	6.78115e+06	378751000	6.26921e+06
Actin-related protein 2/3 complex subunit 2	Homo sapiens	sp|O15144|ARPC2_HUMAN	596235000	4.47104e+07	378322500	1.05111e+07
Isoform 3 of Protein DDI1 homolog 2	Homo sapiens	sp|Q5TDH0-3|DDI2_HUMAN (+1)	0	0	377884250	3.31029e+07
NPC intracellular cholesterol transporter 1	Homo sapiens	sp|O15118|NPC1_HUMAN	207640000	2.31365e+07	376218500	1.64169e+07
60 kDa SS-A/Ro ribonucleoprotein	Homo sapiens	sp|P10155|RO60_HUMAN	254465000	2.34547e+07	375967500	5.19405e+07
Low molecular weight phosphotyrosine protein phosphatase	Homo sapiens	sp|P24666|PPAC_HUMAN	153295000	5.0947e+07	374664250	2.77055e+07
Isoform 2 of WD repeat-containing protein 44	Homo sapiens	sp|Q5JSH3-2|WDR44_HUMAN (+1)	26432000	6.29891e+06	374621000	2.98901e+07
ER membrane protein complex subunit 8	Homo sapiens	sp|O43402|EMC8_HUMAN	184355000	8.10274e+07	374032500	5.66746e+06
Isoform 2 of UTP--glucose-1-phosphate uridylyltransferase	Homo sapiens	sp|Q16851-2|UGPA_HUMAN	1005210000	3.06743e+07	374019500	7.40475e+07
Isoform 3 of Nucleoporin p54	Homo sapiens	sp|Q7Z3B4-3|NUP54_HUMAN (+1)	119961500	4.05858e+07	373065000	1.30511e+08
WD repeat-containing protein 36	Homo sapiens	sp|Q8NI36|WDR36_HUMAN	717550000	8.67266e+08	371826000	1.00091e+08
Glycerol-3-phosphate dehydrogenase, mitochondrial	Homo sapiens	sp|P43304|GPDM_HUMAN	349260000	2.70256e+07	371774000	1.56781e+08
Splicing factor 3B subunit 6	Homo sapiens	sp|Q9Y3B4|SF3B6_HUMAN	365035000	5.37048e+07	370417500	4.90414e+07
ER membrane protein complex subunit 2	Homo sapiens	sp|Q15006|EMC2_HUMAN	322595000	3.38492e+07	369654000	4.49381e+07
Translin-associated protein X	Homo sapiens	sp|Q99598|TSNAX_HUMAN	326420000	8.17415e+06	369494250	1.88763e+08
Isoform 2 of ER membrane protein complex subunit 10	Homo sapiens	sp|Q5UCC4-2|EMC10_HUMAN (+1)	53242000	9.75383e+06	369377500	5.46558e+07
Extended synaptotagmin-1	Homo sapiens	sp|Q9BSJ8|ESYT1_HUMAN	290200000	3.29795e+07	368927500	4.53432e+07
60S ribosomal protein L27	Homo sapiens	sp|P61353|RL27_HUMAN	1297950000	2.36669e+08	368725500	4.06353e+07
39S ribosomal protein L48, mitochondrial	Homo sapiens	sp|Q96GC5|RM48_HUMAN	84363500	2.3966e+07	368634500	8.54758e+07
COP9 signalosome complex subunit 3	Homo sapiens	sp|Q9UNS2|CSN3_HUMAN	421950000	1.36797e+08	368544500	1.42815e+08
39S ribosomal protein L47, mitochondrial	Homo sapiens	sp|Q9HD33|RM47_HUMAN	39947500	4.71004e+06	368071000	1.75351e+08
Isoform 1 of Core histone macro-H2A.1	Homo sapiens	sp|O75367-2|H2AY_HUMAN (+2)	38887500	5.49952e+07	367700000	3.53341e+07
60S ribosomal protein L26-like 1	Homo sapiens	sp|Q9UNX3|RL26L_HUMAN	360080000	5.0923e+08	367601200	3.66052e+07
Isoform 2 of 2',5'-phosphodiesterase 12	Homo sapiens	sp|Q6L8Q7-2|PDE12_HUMAN (+1)	113966500	4.76074e+07	367582250	1.02676e+08
Isoform 2 of Nuclear mitotic apparatus protein 1	Homo sapiens	sp|Q14980-2|NUMA1_HUMAN	89633000	1.69098e+07	367422250	2.20204e+07
DNA repair protein RAD50	Homo sapiens	sp|Q92878|RAD50_HUMAN	54610000	1.43896e+07	367062500	2.0295e+08
40S ribosomal protein S4, X isoform	Homo sapiens	sp|P62701|RS4X_HUMAN	1504500000	1.28693e+08	365514500	1.41489e+08
Fascin	Homo sapiens	sp|Q16658|FSCN1_HUMAN	185440000	2.74075e+07	365386250	3.78267e+06
Serine/arginine-rich splicing factor 1	Homo sapiens	sp|Q07955|SRSF1_HUMAN	448005000	8.65145e+07	365222500	1.93217e+07
Ran-binding protein 9	Homo sapiens	sp|Q96S59|RANB9_HUMAN	178690000	1.67867e+07	365039500	1.50989e+08
Isoform 5 of Tumor protein D52	Homo sapiens	sp|P55327-5|TPD52_HUMAN	623805000	4.71004e+07	364472500	1.36153e+07
Alcohol dehydrogenase class-3	Homo sapiens	sp|P11766|ADHX_HUMAN	93718500	3.70262e+07	364455500	4.26173e+07
Chromatin assembly factor 1 subunit A	Homo sapiens	sp|Q13111|CAF1A_HUMAN	0	0	364386000	1.21586e+08
Signal recognition particle 14 kDa protein	Homo sapiens	sp|P37108|SRP14_HUMAN	461210000	9.31967e+06	363770000	1.04136e+08
Endophilin-B1	Homo sapiens	sp|Q9Y371|SHLB1_HUMAN	287895000	5.19723e+06	363655000	4.21648e+07
Serum albumin	Homo sapiens	sp|P02768|ALBU_HUMAN	1969150000	1.52523e+08	362734500	7.78843e+07
Nucleolysin TIA-1 isoform p40	Homo sapiens	sp|P31483|TIA1_HUMAN	307930000	2.10576e+07	361780000	6.29679e+07
Ubiquinol-cytochrome-c reductase complex assembly factor 2	Homo sapiens	sp|Q9BRT2|UQCC2_HUMAN	144065000	5.09824e+06	361545000	1.97919e+07
Methionine aminopeptidase 1	Homo sapiens	sp|P53582|MAP11_HUMAN	206895000	1.86181e+07	361043500	7.72938e+06
Isoform K of Plasma membrane calcium-transporting ATPase 1	Homo sapiens	sp|P20020-6|AT2B1_HUMAN (+2)	356685000	8.38841e+07	360735000	5.61938e+07
Insulin-like growth factor 2 mRNA-binding protein 3	Homo sapiens	sp|O00425|IF2B3_HUMAN	774530000	4.65941e+08	360305000	7.48119e+06
Isoform 2 of Insulin-like growth factor 2 mRNA-binding protein 2	Homo sapiens	sp|Q9Y6M1-1|IF2B2_HUMAN (+1)	570795000	3.78974e+08	359620000	1.21976e+07
39S ribosomal protein L13, mitochondrial	Homo sapiens	sp|Q9BYD1|RM13_HUMAN	78818500	2.85395e+07	358828500	1.29083e+08
Cytochrome c oxidase assembly factor 3 homolog, mitochondrial	Homo sapiens	sp|Q9Y2R0|COA3_HUMAN	106238500	6.54519e+07	358229000	5.61994e+07
N-terminal Xaa-Pro-Lys N-methyltransferase 1	Homo sapiens	sp|Q9BV86|NTM1A_HUMAN	39896500	2.695e+07	357726750	1.72622e+07
Isoform 3 of Anamorsin	Homo sapiens	sp|Q6FI81-3|CPIN1_HUMAN (+1)	9540000	1.34916e+07	357494000	8.393e+07
Isoform 3 of Ran-binding protein 3	Homo sapiens	sp|Q9H6Z4-3|RANB3_HUMAN (+1)	4315650	853973	357270000	8.65923e+07
Isoform 2 of AP-2 complex subunit beta	Homo sapiens	sp|P63010-2|AP2B1_HUMAN (+1)	885540000	1.81302e+07	355483000	3.3251e+07
Isoform 2 of Pseudouridylate synthase 7 homolog	Homo sapiens	sp|Q96PZ0-2|PUS7_HUMAN (+1)	95455500	3.25757e+07	355136175	3.36503e+07
Centrosomal protein of 170 kDa	Homo sapiens	sp|Q5SW79|CE170_HUMAN	27419950	3.03307e+07	353959525	3.26662e+07
Isoform 2 of Gephyrin	Homo sapiens	sp|Q9NQX3-2|GEPH_HUMAN (+1)	149575000	3.02288e+07	353619750	2.56932e+08
Thioredoxin domain-containing protein 12	Homo sapiens	sp|O95881|TXD12_HUMAN	641785000	3.70312e+07	352671750	4.01181e+07
E3 ubiquitin-protein ligase RING2	Homo sapiens	sp|Q99496|RING2_HUMAN	15180500	2.14685e+07	352057000	1.3774e+08
CAAX prenyl protease 1 homolog	Homo sapiens	sp|O75844|FACE1_HUMAN	136582500	8.20209e+07	351617500	1.99439e+07
60S ribosomal protein L3	Homo sapiens	sp|P39023|RL3_HUMAN	765425000	1.38091e+08	351265500	3.1211e+07
UBX domain-containing protein 4	Homo sapiens	sp|Q92575|UBXN4_HUMAN	166190000	2.26557e+07	351108000	1.54644e+07
Ras-related protein Rab-12	Homo sapiens	sp|Q6IQ22|RAB12_HUMAN	329720000	4.66294e+08	350730000	1.22612e+07
UPF0160 protein MYG1, mitochondrial	Homo sapiens	sp|Q9HB07|MYG1_HUMAN	44458500	3.33323e+07	349652250	1.11134e+08
Tetraspanin-6	Homo sapiens	sp|O43657|TSN6_HUMAN	194595000	1.03202e+08	349426000	4.98623e+07
Histone deacetylase 1	Homo sapiens	sp|Q13547|HDAC1_HUMAN	531045000	3.11834e+06	349342000	6.79148e+07
Isoform 3 of Src substrate cortactin	Homo sapiens	sp|Q14247-3|SRC8_HUMAN	21991000	2.94298e+06	348611000	2.79463e+07
Glycerophosphodiester phosphodiesterase 1	Homo sapiens	sp|Q9NZC3|GDE1_HUMAN	37692000	2.05188e+07	348324750	5.68164e+07
Serine/threonine-protein phosphatase PGAM5, mitochondrial	Homo sapiens	sp|Q96HS1|PGAM5_HUMAN	64779500	6.1222e+07	348186750	2.30132e+08
EF-hand domain-containing protein D2	Homo sapiens	sp|Q96C19|EFHD2_HUMAN	51293000	2.45154e+07	347933250	1.00172e+07
COX assembly mitochondrial protein homolog	Homo sapiens	sp|Q7Z7K0|COXM1_HUMAN	26098500	3.69089e+07	347422500	5.0993e+07
Isoform 2 of Transcription elongation factor SPT5	Homo sapiens	sp|O00267-2|SPT5H_HUMAN (+1)	15713000	2.22215e+07	347220000	1.16093e+08
Death-inducer obliterator 1	Homo sapiens	sp|Q9BTC0|DIDO1_HUMAN	12531250	1.04167e+07	347099000	4.27248e+07
Protein NipSnap homolog 2	Homo sapiens	sp|O75323|NIPS2_HUMAN	13197500	1.86641e+07	344459750	8.12328e+07
Isoform 5 of Pre-mRNA 3'-end-processing factor FIP1	Homo sapiens	sp|Q6UN15-5|FIP1_HUMAN (+1)	73079500	320319	344215000	7.10572e+07
Isoform 3 of Malignant T-cell-amplified sequence 1	Homo sapiens	sp|Q9ULC4-3|MCTS1_HUMAN (+1)	617285000	5.42351e+06	343832750	4.89569e+07
Choline dehydrogenase, mitochondrial	Homo sapiens	sp|Q8NE62|CHDH_HUMAN	110800000	1.38593e+06	343430500	1.17938e+08
39S ribosomal protein L19, mitochondrial	Homo sapiens	sp|P49406|RM19_HUMAN	184195000	2.60993e+07	343276000	7.00771e+07
Peptidyl-tRNA hydrolase 2, mitochondrial	Homo sapiens	sp|Q9Y3E5|PTH2_HUMAN	238200000	6.78681e+07	343230000	1.50472e+07
Leucine--tRNA ligase, cytoplasmic	Homo sapiens	sp|Q9P2J5|SYLC_HUMAN	762165000	3.4528e+07	343185500	1.6285e+08
Acyl-CoA-binding protein	Homo sapiens	sp|P07108|ACBP_HUMAN	21219500	3.75827e+06	342792000	6.59794e+07
Isoform 2 of Putative RNA-binding protein Luc7-like 1	Homo sapiens	sp|Q9NQ29-2|LUC7L_HUMAN (+1)	12936000	1.82943e+07	341897500	1.03262e+08
Isoform 2 of Protein bicaudal D homolog 2	Homo sapiens	sp|Q8TD16-2|BICD2_HUMAN (+1)	2062750	2.91717e+06	339437500	1.39791e+08
Fumarylacetoacetate hydrolase domain-containing protein 2A	Homo sapiens	sp|Q96GK7|FAH2A_HUMAN	102770500	1.52587e+07	338865000	2.68064e+07
Transcription elongation factor SPT6	Homo sapiens	sp|Q7KZ85|SPT6H_HUMAN	13653000	3.98808e+06	338433500	9.63129e+07
Copper transport protein ATOX1	Homo sapiens	sp|O00244|ATOX1_HUMAN	2526250	3.57266e+06	338356950	1.29254e+08
Isoform 2 of SWI/SNF-related matrix-associated actin-dependent regulator of chromatin subfamily E member 1	Homo sapiens	sp|Q969G3-2|SMCE1_HUMAN (+5)	33947500	1.12069e+07	337745750	1.00125e+08
Isoform B of Phosphate carrier protein, mitochondrial	Homo sapiens	sp|Q00325-2|MPCP_HUMAN (+1)	287460000	9.52473e+07	337287000	1.93305e+08
Signal peptidase complex subunit 2	Homo sapiens	sp|Q15005|SPCS2_HUMAN	223155000	9.77929e+06	337152750	1.00872e+08
39S ribosomal protein L53, mitochondrial	Homo sapiens	sp|Q96EL3|RM53_HUMAN	172210000	1.1936e+07	336835500	1.34909e+07
Isoform 2 of Peptidyl-prolyl cis-trans isomerase FKBP8	Homo sapiens	sp|Q14318-2|FKBP8_HUMAN (+1)	237750000	2.25143e+07	336745000	3.75474e+06
U6 snRNA-associated Sm-like protein LSm6	Homo sapiens	sp|P62312|LSM6_HUMAN	155967000	1.98291e+08	336166000	4.31519e+07
MICOS complex subunit MIC26	Homo sapiens	sp|Q9BUR5|MIC26_HUMAN	421620000	3.26542e+07	335910000	3.64443e+07
Exosome complex component CSL4	Homo sapiens	sp|Q9Y3B2|EXOS1_HUMAN	176955000	9.18461e+07	334723000	7.39153e+07
Ubiquitin carboxyl-terminal hydrolase 10	Homo sapiens	sp|Q14694|UBP10_HUMAN	165770000	3.58927e+07	333847500	3.40932e+07
Proteasome activator complex subunit 1	Homo sapiens	sp|Q06323|PSME1_HUMAN	1075200000	3.05612e+08	333282500	1.03078e+08
NADH dehydrogenase [ubiquinone] 1 beta subcomplex subunit 7	Homo sapiens	sp|P17568|NDUB7_HUMAN	36081000	349311	332804000	4.47033e+06
Isoform 3 of Cysteine--tRNA ligase, cytoplasmic	Homo sapiens	sp|P49589-3|SYCC_HUMAN	236885000	9.73686e+06	332673250	2.33603e+07
SWI/SNF complex subunit SMARCC2	Homo sapiens	sp|Q8TAQ2|SMRC2_HUMAN	55292000	4.01071e+06	332654500	2.80446e+07
CD2 antigen cytoplasmic tail-binding protein 2	Homo sapiens	sp|O95400|CD2B2_HUMAN	139930000	1.9997e+07	332298500	3.67406e+07
RNA-binding protein 14	Homo sapiens	sp|Q96PK6|RBM14_HUMAN	163720000	4.73762e+07	331776500	4.0496e+06
Isoform 2 of Cold shock domain-containing protein E1	Homo sapiens	sp|O75534-2|CSDE1_HUMAN (+1)	238340000	9.85e+07	331470250	2.55541e+08
Dihydropyrimidinase-related protein 2	Homo sapiens	sp|Q16555|DPYL2_HUMAN	263095000	1.24097e+07	330783000	1.18337e+08
Isoform 2 of Regulator of nonsense transcripts 3B	Homo sapiens	sp|Q9BZI7-2|REN3B_HUMAN (+1)	34676500	1.71947e+07	330623250	4.27817e+07
Coiled-coil domain-containing protein 6	Homo sapiens	sp|Q16204|CCDC6_HUMAN	147900000	8.49942e+06	329848500	1.39818e+08
Isoform 2 of Serine hydroxymethyltransferase, cytosolic	Homo sapiens	sp|P34896-2|GLYC_HUMAN (+1)	554860000	2.94439e+07	329743000	6.46409e+07
Cytosolic phospholipase A2	Homo sapiens	sp|P47712|PA24A_HUMAN	34829500	1.03725e+07	329285000	4.66973e+07
Tetranectin	Homo sapiens	sp|P05452|TETN_HUMAN	0	0	328946500	2.04811e+08
ADP-ribosylation factor-like protein 8B	Homo sapiens	sp|Q9NVJ2|ARL8B_HUMAN	681280000	3.15879e+08	328845500	1.34952e+08
Probable ATP-dependent RNA helicase DDX23	Homo sapiens	sp|Q9BUQ8|DDX23_HUMAN	201040000	8.98026e+06	327681000	7.69912e+07
Cytoskeleton-associated protein 5	Homo sapiens	sp|Q14008|CKAP5_HUMAN	637455000	2.03293e+07	327581500	4.76908e+07
Forkhead box protein K1	Homo sapiens	sp|P85037|FOXK1_HUMAN	8500000	1.20208e+07	327453500	2.59013e+07
Tudor and KH domain-containing protein	Homo sapiens	sp|Q9Y2W6|TDRKH_HUMAN	134870000	1.4821e+07	326904500	5.33378e+07
Glia maturation factor beta	Homo sapiens	sp|P60983|GMFB_HUMAN	139330000	9.57423e+06	326581250	3.83552e+07
Transmembrane 9 superfamily member 2	Homo sapiens	sp|Q99805|TM9S2_HUMAN	534740000	2.34618e+07	326440000	7.15521e+07
U3 small nucleolar RNA-associated protein 14 homolog A	Homo sapiens	sp|Q9BVJ6|UT14A_HUMAN (+1)	7631500	1.07926e+07	326364500	1.30412e+08
Isoform 3 of Inosine-5'-monophosphate dehydrogenase 1	Homo sapiens	sp|P20839-3|IMDH1_HUMAN (+4)	208125000	7.07814e+06	324356500	1.85608e+08
28S ribosomal protein S34, mitochondrial	Homo sapiens	sp|P82930|RT34_HUMAN	154220000	5.39805e+07	323114000	1.25101e+07
Isoform 2 of Methylmalonate-semialdehyde dehydrogenase [acylating], mitochondrial	Homo sapiens	sp|Q02252-2|MMSA_HUMAN (+1)	509035000	4.69024e+07	322992500	1.12748e+07
Glucosamine 6-phosphate N-acetyltransferase	Homo sapiens	sp|Q96EK6|GNA1_HUMAN	156295000	4.84297e+07	322482500	6.86495e+07
RNA-binding protein 4	Homo sapiens	sp|Q9BWF3|RBM4_HUMAN	37412500	2.47028e+07	322030000	8.91803e+07
Ras-related protein Rab-13	Homo sapiens	sp|P51153|RAB13_HUMAN	452490000	4.94409e+07	321608500	1.19289e+07
Serine--tRNA ligase, mitochondrial	Homo sapiens	sp|Q9NP81|SYSM_HUMAN	222995000	1.23744e+06	320877000	1.33042e+08
Interferon regulatory factor 2-binding protein-like	Homo sapiens	sp|Q9H1B7|I2BPL_HUMAN	0	0	320815275	1.77523e+07
U6 snRNA-associated Sm-like protein LSm7	Homo sapiens	sp|Q9UK45|LSM7_HUMAN	122855000	1.0246e+07	320461500	1.31851e+08
Nuclear fragile X mental retardation-interacting protein 2	Homo sapiens	sp|Q7Z417|NUFP2_HUMAN	143045000	1.5323e+07	320083750	9.86785e+07
NADH dehydrogenase [ubiquinone] 1 beta subcomplex subunit 3	Homo sapiens	sp|O43676|NDUB3_HUMAN	211140000	1.78049e+07	319770000	1.00621e+07
Methylmalonyl-CoA mutase, mitochondrial	Homo sapiens	sp|P22033|MUTA_HUMAN	734920000	4.70792e+07	319230000	2.06475e+07
NADH dehydrogenase [ubiquinone] 1 alpha subcomplex assembly factor 4	Homo sapiens	sp|Q9P032|NDUF4_HUMAN	32843950	3.59197e+07	317169000	1.71346e+07
GTP:AMP phosphotransferase AK3, mitochondrial	Homo sapiens	sp|Q9UIJ7|KAD3_HUMAN	327645000	1.39371e+07	316850500	2.70617e+07
40S ribosomal protein S13	Homo sapiens	sp|P62277|RS13_HUMAN	931955000	3.29017e+07	316614500	6.99859e+07
Leukocyte surface antigen CD47	Homo sapiens	sp|Q08722|CD47_HUMAN	577750000	4.90591e+07	316278500	1.04319e+07
MICAL-like protein 1	Homo sapiens	sp|Q8N3F8|MILK1_HUMAN	3863000	1.33983e+06	315685500	1.38514e+08
Ubiquitin carboxyl-terminal hydrolase isozyme L3	Homo sapiens	sp|P15374|UCHL3_HUMAN	10427000	383252	315429750	9.51165e+06
SNW domain-containing protein 1	Homo sapiens	sp|Q13573|SNW1_HUMAN	148030000	1.52311e+07	314403000	5.67552e+07
3-hydroxyisobutyryl-CoA hydrolase, mitochondrial	Homo sapiens	sp|Q6NVY1|HIBCH_HUMAN	487710000	4.32467e+07	313870750	1.50294e+08
Isoform 2 of B-cell receptor-associated protein 31	Homo sapiens	sp|P51572-2|BAP31_HUMAN (+1)	1239000000	2.56963e+08	313625250	5.98209e+07
39S ribosomal protein L28, mitochondrial	Homo sapiens	sp|Q13084|RM28_HUMAN	89413000	1.82533e+07	312582000	6.95015e+07
Ribonuclease H2 subunit C	Homo sapiens	sp|Q8TDP1|RNH2C_HUMAN	124110000	7.72161e+06	312217500	1.04616e+07
Ribosomal RNA small subunit methyltransferase NEP1	Homo sapiens	sp|Q92979|NEP1_HUMAN	54240500	1.42673e+07	312095250	1.21145e+08
Glycogen synthase kinase-3 alpha	Homo sapiens	sp|P49840|GSK3A_HUMAN	61578500	4.31385e+07	311778750	6.16544e+07
Succinate--CoA ligase [ADP-forming] subunit beta, mitochondrial	Homo sapiens	sp|Q9P2R7|SUCB1_HUMAN (+1)	373895000	1.02693e+08	311768250	4.95021e+07
Isoform 3 of Complement decay-accelerating factor	Homo sapiens	sp|P08174-3|DAF_HUMAN (+2)	299970000	8.1883e+06	311756500	2.33819e+07
Annexin A1	Homo sapiens	sp|P04083|ANXA1_HUMAN	1182330000	1.30301e+09	311389500	2.50048e+08
Lysophospholipase D GDPD1	Homo sapiens	sp|Q8N9F7|GDPD1_HUMAN	207315000	2.63751e+06	310129500	1.07134e+08
Cyclin-dependent kinase 1	Homo sapiens	sp|P06493|CDK1_HUMAN	121570000	1.3435e+06	308602500	6.52836e+07
Ubiquitin domain-containing protein UBFD1	Homo sapiens	sp|O14562|UBFD1_HUMAN	154350000	4.04465e+06	307332500	4.81858e+07
Proteasomal ubiquitin receptor ADRM1	Homo sapiens	sp|Q16186|ADRM1_HUMAN	440940000	1.3138e+07	307320500	1.93104e+07
Isoform 2 of POU domain, class 2, transcription factor 1	Homo sapiens	sp|P14859-2|PO2F1_HUMAN	8432250	1.79739e+06	305948750	4.45141e+07
Ragulator complex protein LAMTOR1	Homo sapiens	sp|Q6IAA8|LTOR1_HUMAN	414415000	1.88444e+07	305679000	4.68826e+07
Cyclin-dependent kinase inhibitor 2A	Homo sapiens	sp|P42771|CDN2A_HUMAN	9736000	1.37688e+07	305647250	5.22039e+07
Nicastrin	Homo sapiens	sp|Q92542|NICA_HUMAN	269735000	1.09623e+08	305409000	7.01266e+07
40S ribosomal protein S10	Homo sapiens	sp|P46783|RS10_HUMAN	709590000	1.10592e+07	305365500	5.20636e+07
Isoform 5 of Minor histocompatibility antigen H13	Homo sapiens	sp|Q8TCT9-5|HM13_HUMAN (+1)	195086500	1.64803e+08	304934450	9.84018e+07
Spectrin beta chain, non-erythrocytic 2	Homo sapiens	sp|O15020|SPTN2_HUMAN	121056000	3.52479e+07	304370000	5.73676e+07
Tyrosine-protein phosphatase non-receptor type 1	Homo sapiens	sp|P18031|PTN1_HUMAN	31217500	1.3201e+07	302362500	6.18471e+07
Serine/threonine-protein phosphatase 5	Homo sapiens	sp|P53041|PPP5_HUMAN	147550000	5.00349e+07	301169000	3.91652e+07
ADP-ribosylation factor GTPase-activating protein 2	Homo sapiens	sp|Q8N6H7|ARFG2_HUMAN	0	0	301157000	6.38206e+07
Cytochrome c oxidase subunit 6C	Homo sapiens	sp|P09669|COX6C_HUMAN	207595000	2.41901e+07	298997750	1.03418e+07
Mitochondrial import inner membrane translocase subunit Tim22	Homo sapiens	sp|Q9Y584|TIM22_HUMAN	143875000	4.73054e+06	298405000	6.03162e+06
26S proteasome non-ATPase regulatory subunit 9	Homo sapiens	sp|O00233|PSMD9_HUMAN	78772500	3.92939e+06	298234750	4.02835e+07
39S ribosomal protein L41, mitochondrial	Homo sapiens	sp|Q8IXM3|RM41_HUMAN	79743500	5.82606e+07	297476000	9.40735e+07
Protein NipSnap homolog 3A	Homo sapiens	sp|Q9UFN0|NPS3A_HUMAN	536230000	2.45083e+07	297105000	4.18112e+07
60S ribosomal protein L27a	Homo sapiens	sp|P46776|RL27A_HUMAN	792380000	1.91626e+07	296451500	1.78665e+07
Cleavage and polyadenylation specificity factor subunit 1	Homo sapiens	sp|Q10570|CPSF1_HUMAN	235870000	410122	296186500	4.86737e+07
60S ribosomal protein L9	Homo sapiens	sp|P32969|RL9_HUMAN	154330000	1.80595e+07	295863100	9.23667e+07
Exosome complex component RRP4	Homo sapiens	sp|Q13868|EXOS2_HUMAN	207150000	7.75696e+07	294801000	5.82939e+06
Isoform 2 of Peroxisomal membrane protein PEX14	Homo sapiens	sp|O75381-2|PEX14_HUMAN (+1)	102534500	1.19579e+07	294579250	7.30805e+07
U4/U6.U5 tri-snRNP-associated protein 1	Homo sapiens	sp|O43290|SNUT1_HUMAN	280320000	6.09243e+07	294029000	1.13392e+07
28S ribosomal protein S2, mitochondrial	Homo sapiens	sp|Q9Y399|RT02_HUMAN	138460000	3.63453e+07	293905500	2.15745e+07
Golgin subfamily A member 3	Homo sapiens	sp|Q08378|GOGA3_HUMAN	28068500	313248	293862500	8.31239e+07
UBX domain-containing protein 1	Homo sapiens	sp|Q04323|UBXN1_HUMAN	368645000	1.77632e+08	293382000	1.97905e+08
COP9 signalosome complex subunit 4	Homo sapiens	sp|Q9BT78|CSN4_HUMAN	615330000	1.27152e+08	293067000	9.05196e+07
Ribosome-recycling factor, mitochondrial	Homo sapiens	sp|Q96E11|RRFM_HUMAN (+1)	81161000	3.70368e+07	291977500	1.18546e+07
Mediator of DNA damage checkpoint protein 1	Homo sapiens	sp|Q14676|MDC1_HUMAN	0	0	290750500	9.95896e+07
DNA-directed RNA polymerase I subunit RPA34	Homo sapiens	sp|O15446|RPA34_HUMAN (+1)	15497500	2.19168e+07	290602500	8.53124e+06
Isoform 7 of NADPH:adrenodoxin oxidoreductase, mitochondrial	Homo sapiens	sp|P22570-7|ADRO_HUMAN (+1)	136420500	1.19896e+08	290510750	8.56366e+07
N-alpha-acetyltransferase 50	Homo sapiens	sp|Q9GZZ1|NAA50_HUMAN	374520000	9.64211e+07	290152500	4.46078e+07
NADH dehydrogenase [ubiquinone] 1 alpha subcomplex subunit 2	Homo sapiens	sp|O43678|NDUA2_HUMAN	0	0	289832000	4.09726e+07
40S ribosomal protein S11	Homo sapiens	sp|P62280|RS11_HUMAN	735520000	1.02347e+08	289796500	417900
40S ribosomal protein S7	Homo sapiens	sp|P62081|RS7_HUMAN	489530000	2.58419e+08	289636500	1.16908e+08
Acylamino-acid-releasing enzyme	Homo sapiens	sp|P13798|ACPH_HUMAN	724985000	7.19198e+07	289493000	7.22904e+07
Regulator of microtubule dynamics protein 3	Homo sapiens	sp|Q96TC7|RMD3_HUMAN	122120000	3.22724e+07	288507750	8.94172e+06
Sorting and assembly machinery component 50 homolog	Homo sapiens	sp|Q9Y512|SAM50_HUMAN	263620000	1.13844e+07	288265500	6.66611e+07
Protein phosphatase 1 regulatory subunit 12A	Homo sapiens	sp|O14974|MYPT1_HUMAN (+2)	43242500	3.17088e+07	286901000	6.06189e+07
Methylosome subunit pICln	Homo sapiens	sp|P54105|ICLN_HUMAN	67360000	2.46809e+07	286624500	2.73877e+07
ELAV-like protein 2	Homo sapiens	sp|Q12926|ELAV2_HUMAN (+1)	366450000	1.39017e+07	286362500	6.50545e+07
Barrier-to-autointegration factor	Homo sapiens	sp|O75531|BAF_HUMAN	63021000	6.02441e+07	285677750	2.57348e+07
Isoform 2 of Coatomer subunit alpha	Homo sapiens	sp|P53621-2|COPA_HUMAN (+1)	207735000	6.75641e+07	285267800	4.82004e+07
Heat shock 70 kDa protein 14	Homo sapiens	sp|Q0VDF9|HSP7E_HUMAN	780225000	3.27603e+07	284711000	5.5078e+07
Charged multivesicular body protein 5	Homo sapiens	sp|Q9NZZ3|CHMP5_HUMAN	61536000	1.20067e+06	284330000	2.94015e+07
PRA1 family protein 3	Homo sapiens	sp|O75915|PRAF3_HUMAN	853630000	3.26641e+08	284231750	2.51585e+07
Integrin-linked kinase-associated serine/threonine phosphatase 2C	Homo sapiens	sp|Q9H0C8|ILKAP_HUMAN	133935000	5.40937e+06	284190000	6.10375e+07
PRKC apoptosis WT1 regulator protein	Homo sapiens	sp|Q96IZ0|PAWR_HUMAN	20810000	1.77484e+06	283277250	8.3888e+07
Mitochondrial import receptor subunit TOM20 homolog	Homo sapiens	sp|Q15388|TOM20_HUMAN	62855000	8.88904e+07	282778000	7.49632e+07
60S ribosomal protein L23	Homo sapiens	sp|P62829|RL23_HUMAN	634910000	6.01324e+07	282194000	1.35137e+08
60S ribosomal export protein NMD3	Homo sapiens	sp|Q96D46|NMD3_HUMAN	161590000	3.02217e+07	282175000	1.96661e+07
Transmembrane protein 256	Homo sapiens	sp|Q8N2U0|TM256_HUMAN	137599000	6.06712e+07	281745000	3.03066e+07
Aflatoxin B1 aldehyde reductase member 2	Homo sapiens	sp|O43488|ARK72_HUMAN	134780000	494975	279599250	1.09334e+08
Spliceosome-associated protein CWC27 homolog	Homo sapiens	sp|Q6UX04|CWC27_HUMAN	27878500	2.22633e+07	279113750	6.78911e+07
DNA replication licensing factor MCM4	Homo sapiens	sp|P33991|MCM4_HUMAN	344700000	1.19515e+08	278841000	1.24704e+08
Bleomycin hydrolase	Homo sapiens	sp|Q13867|BLMH_HUMAN	720330000	2.04637e+07	278757000	9.77858e+07
Pescadillo homolog	Homo sapiens	sp|O00541|PESC_HUMAN	35942000	9.87687e+06	278345500	8.29005e+07
Protein Red	Homo sapiens	sp|Q13123|RED_HUMAN	624095000	6.90709e+08	278210500	3.14005e+07
Isoform 3 of Xaa-Pro aminopeptidase 1	Homo sapiens	sp|Q9NQW7-3|XPP1_HUMAN	47736500	2.55937e+07	277979250	3.77337e+07
Flap endonuclease 1	Homo sapiens	sp|P39748|FEN1_HUMAN	406610000	2.14536e+07	277773000	4.21238e+07
Actin-related protein 2/3 complex subunit 3	Homo sapiens	sp|O15145|ARPC3_HUMAN	462495000	1.42461e+08	277575000	6.62983e+07
Actin-related protein 2/3 complex subunit 1A	Homo sapiens	sp|Q92747|ARC1A_HUMAN	194020000	8.58003e+07	276888000	1.64572e+07
Copine-1	Homo sapiens	sp|Q99829|CPNE1_HUMAN	31141500	8.80701e+06	276325000	3.00025e+07
Isoform 4 of Dedicator of cytokinesis protein 7	Homo sapiens	sp|Q96N67-4|DOCK7_HUMAN (+1)	1227200000	2.32638e+08	275597000	1.00098e+07
39S ribosomal protein L44, mitochondrial	Homo sapiens	sp|Q9H9J2|RM44_HUMAN	18704000	1.05656e+07	275402500	8.45495e+07
Pre-mRNA-splicing factor SPF27	Homo sapiens	sp|O75934|SPF27_HUMAN	65732500	1.67775e+07	275388500	5.15127e+06
SH3 and PX domain-containing protein 2B	Homo sapiens	sp|A1X283|SPD2B_HUMAN	15492500	546594	275303000	8.91393e+07
39S ribosomal protein L38, mitochondrial	Homo sapiens	sp|Q96DV4|RM38_HUMAN	51011500	1.83162e+07	274925500	1.18885e+08
Translational activator of cytochrome c oxidase 1	Homo sapiens	sp|Q9BSH4|TACO1_HUMAN	68514500	7.30371e+06	273717000	2.17124e+07
Isoform 2 of Transcriptional repressor p66-alpha	Homo sapiens	sp|Q86YP4-2|P66A_HUMAN (+2)	2298700	3.25085e+06	273561025	2.58278e+07
Isoform 3 of Serine protease HTRA2, mitochondrial	Homo sapiens	sp|O43464-3|HTRA2_HUMAN	68379000	1.76296e+07	273535000	5.15304e+07
Nuclear pore complex protein Nup155	Homo sapiens	sp|O75694|NU155_HUMAN	0	0	273429500	4.02697e+07
39S ribosomal protein L3, mitochondrial	Homo sapiens	sp|P09001|RM03_HUMAN	41038000	9.1542e+06	273371500	1.84732e+07
Isoleucine--tRNA ligase, mitochondrial	Homo sapiens	sp|Q9NSE4|SYIM_HUMAN	286030000	3.3135e+07	272675250	8.88476e+07
Serine/threonine-protein kinase PAK 2	Homo sapiens	sp|Q13177|PAK2_HUMAN	21007500	2.97091e+07	272670250	1.99768e+07
Helicase MOV-10	Homo sapiens	sp|Q9HCE1|MOV10_HUMAN	1134250000	3.28805e+07	271648500	1.9005e+08
Phosphatidylinositol 4-kinase type 2-alpha	Homo sapiens	sp|Q9BTU6|P4K2A_HUMAN	207165000	1.17026e+07	270886500	2.87559e+07
AMP deaminase 2	Homo sapiens	sp|Q01433|AMPD2_HUMAN	153365000	5.3634e+07	270204750	9.43001e+07
Isoform 10 of Melanoma inhibitory activity protein 2	Homo sapiens	sp|Q96PC5-11|MIA2_HUMAN	16839000	919239	269005000	5.92555e+06
Striatin	Homo sapiens	sp|O43815|STRN_HUMAN	147085000	1.35977e+07	268564500	4.13587e+06
Isoform 2 of TIR domain-containing adapter molecule 2	Homo sapiens	sp|Q86XR7-2|TCAM2_HUMAN	381480000	1.79308e+08	267734000	2.7423e+07
28S ribosomal protein S7, mitochondrial	Homo sapiens	sp|Q9Y2R9|RT07_HUMAN	10590100	2.06602e+06	266379500	5.70458e+07
Prolyl 4-hydroxylase subunit alpha-2	Homo sapiens	sp|O15460|P4HA2_HUMAN	129155000	1.45876e+07	265928500	2.63312e+07
28S ribosomal protein S5, mitochondrial	Homo sapiens	sp|P82675|RT05_HUMAN	69910000	6.67933e+07	265805000	6.23315e+07
Keratin, type II cytoskeletal 8	Homo sapiens	sp|P05787|K2C8_HUMAN (+1)	304270000	7.71453e+07	265702500	3.94141e+06
Small nuclear ribonucleoprotein F	Homo sapiens	sp|P62306|RUXF_HUMAN	696000000	1.25865e+07	265466500	8.29882e+07
Protein S100-A13	Homo sapiens	sp|Q99584|S10AD_HUMAN	92482000	5.09796e+07	265450000	2.29336e+07
Survival of motor neuron-related-splicing factor 30	Homo sapiens	sp|O75940|SPF30_HUMAN	192600000	1.45664e+07	265325000	5.00985e+07
Programmed cell death protein 2-like	Homo sapiens	sp|Q9BRP1|PDD2L_HUMAN	0	0	263988000	1.12543e+07
Nuclear cap-binding protein subunit 1	Homo sapiens	sp|Q09161|NCBP1_HUMAN	186350000	6.89712e+07	263860000	4.21365e+07
NADH dehydrogenase [ubiquinone] 1 beta subcomplex subunit 6	Homo sapiens	sp|O95139|NDUB6_HUMAN	8832000	1.24903e+07	263855000	1.16955e+07
40S ribosomal protein S6	Homo sapiens	sp|P62753|RS6_HUMAN	863835000	3.48957e+07	263827000	2.44998e+07
Bystin	Homo sapiens	sp|Q13895|BYST_HUMAN	5979500	8.45629e+06	263309500	2.64691e+07
Protein transport protein Sec23B	Homo sapiens	sp|Q15437|SC23B_HUMAN	94209000	6.79544e+07	263074500	2.45911e+07
H/ACA ribonucleoprotein complex subunit 2	Homo sapiens	sp|Q9NX24|NHP2_HUMAN	180645000	2.07677e+07	262220000	2.92177e+07
NADH dehydrogenase [ubiquinone] 1 alpha subcomplex assembly factor 3	Homo sapiens	sp|Q9BU61|NDUF3_HUMAN	164240000	3.60766e+07	261849750	4.35723e+07
Myosin-9	Homo sapiens	sp|P35579|MYH9_HUMAN	5224000	7.38785e+06	261484250	2.39543e+07
Isoform 2 of Cytochrome c oxidase assembly protein COX20, mitochondrial	Homo sapiens	sp|Q5RI15-2|COX20_HUMAN (+1)	169335000	7.62473e+07	261314000	1.96547e+07
39S ribosomal protein L17, mitochondrial	Homo sapiens	sp|Q9NRX2|RM17_HUMAN	101197500	1.91661e+07	260550500	6.58281e+07
Phosphorylated adapter RNA export protein	Homo sapiens	sp|Q9H814|PHAX_HUMAN	155225000	1.24804e+07	260335000	1.18653e+07
Protein lin-28 homolog B	Homo sapiens	sp|Q6ZN17|LN28B_HUMAN	264815000	1.04475e+08	260201500	249609
Omega-amidase NIT2	Homo sapiens	sp|Q9NQR4|NIT2_HUMAN	57901000	2.74315e+07	259969000	3.4405e+07
DNA replication licensing factor MCM2	Homo sapiens	sp|P49736|MCM2_HUMAN	130578000	8.38233e+07	259538750	1.78476e+08
DNA mismatch repair protein Msh2	Homo sapiens	sp|P43246|MSH2_HUMAN	60161000	3.52691e+07	259257750	7.67243e+07
Isoform 2B of GTPase KRas	Homo sapiens	sp|P01116-2|RASK_HUMAN	0	0	259125500	9.30192e+07
Isoform 2 of Splicing regulatory glutamine/lysine-rich protein 1	Homo sapiens	sp|Q8WXA9-2|SREK1_HUMAN	27438000	3.88032e+07	258829000	8.45643e+07
60S ribosomal protein L22	Homo sapiens	sp|P35268|RL22_HUMAN	773710000	1.27067e+08	258385000	2.58801e+06
Tubulin beta-6 chain	Homo sapiens	sp|Q9BUF5|TBB6_HUMAN	1752100000	1.04086e+08	258382500	5.60771e+07
Protein lin-7 homolog A	Homo sapiens	sp|O14910|LIN7A_HUMAN	310885000	1.91626e+06	258182500	5.80853e+07
Transmembrane protein 65	Homo sapiens	sp|Q6PI78|TMM65_HUMAN	434010000	7.22239e+07	255008000	3.80353e+07
Peptidyl-prolyl cis-trans isomerase-like 4	Homo sapiens	sp|Q8WUA2|PPIL4_HUMAN	25117500	2.78388e+06	254208250	4.98394e+07
Histone acetyltransferase type B catalytic subunit	Homo sapiens	sp|O14929|HAT1_HUMAN	27023500	1.89292e+06	253942000	5.24093e+07
Stromal interaction molecule 1	Homo sapiens	sp|Q13586|STIM1_HUMAN	134475000	2.81216e+07	253603750	4.11271e+07
Isoform Soluble of Catechol O-methyltransferase	Homo sapiens	sp|P21964-2|COMT_HUMAN (+1)	385815000	5.49422e+06	253412000	5.15156e+07
Transmembrane 9 superfamily member 3	Homo sapiens	sp|Q9HD45|TM9S3_HUMAN	313140000	5.6512e+07	253305000	8.44795e+07
28S ribosomal protein S17, mitochondrial	Homo sapiens	sp|Q9Y2R5|RT17_HUMAN	178140000	2.79731e+07	253110500	7.20613e+06
Pre-mRNA-splicing factor RBM22	Homo sapiens	sp|Q9NW64|RBM22_HUMAN	37532000	3.83393e+06	252948250	5.89045e+07
Interferon regulatory factor 2-binding protein 1	Homo sapiens	sp|Q8IU81|I2BP1_HUMAN	0	0	252940500	2.91533e+07
Guanine nucleotide-binding protein subunit alpha-13	Homo sapiens	sp|Q14344|GNA13_HUMAN	303185000	4.88611e+06	252343500	3.2027e+07
ADP-ribosylation factor-like protein 6-interacting protein 1	Homo sapiens	sp|Q15041|AR6P1_HUMAN (+1)	34421500	4.86794e+07	252015000	8.62529e+07
Platelet-activating factor acetylhydrolase IB subunit gamma	Homo sapiens	sp|Q15102|PA1B3_HUMAN	119945000	1.25158e+06	251480750	4.63756e+06
Protein phosphatase 1 regulatory subunit 14B	Homo sapiens	sp|Q96C90|PP14B_HUMAN	0	0	250290000	8.30143e+06
Isoform Fetal-tau of Microtubule-associated protein tau	Homo sapiens	sp|P10636-2|TAU_HUMAN	0	0	250228000	3.4253e+07
U4/U6 small nuclear ribonucleoprotein Prp3	Homo sapiens	sp|O43395|PRPF3_HUMAN	251085000	1.1844e+07	249822750	9.12836e+07
Aspartate--tRNA ligase, mitochondrial	Homo sapiens	sp|Q6PI48|SYDM_HUMAN	198810000	1.18794e+08	248733000	4.66125e+06
E3 ubiquitin-protein ligase RING1	Homo sapiens	sp|Q06587|RING1_HUMAN	0	0	248500000	8.30143e+07
39S ribosomal protein L9, mitochondrial	Homo sapiens	sp|Q9BYD2|RM09_HUMAN	105584000	1.13788e+07	247985000	1.35376e+08
ADP-ribose glycohydrolase MACROD1	Homo sapiens	sp|Q9BQ69|MACD1_HUMAN	194065000	2.86732e+07	247924500	3.78663e+07
Nuclear pore complex protein Nup50	Homo sapiens	sp|Q9UKX7|NUP50_HUMAN (+1)	56314500	3.39843e+07	247340000	4.19145e+07
THO complex subunit 3	Homo sapiens	sp|Q96J01|THOC3_HUMAN	26827000	1.70186e+07	246755000	5.57412e+06
Dual specificity protein phosphatase 3	Homo sapiens	sp|P51452|DUS3_HUMAN	0	0	246686000	5.69928e+06
CWF19-like protein 1	Homo sapiens	sp|Q69YN2|C19L1_HUMAN	7714000	1.09092e+07	246664000	1.47658e+07
Prenylated Rab acceptor protein 1	Homo sapiens	sp|Q9UI14|PRAF1_HUMAN	238680000	1.66453e+07	246235250	6.25602e+07
Isoform 2 of TOX high mobility group box family member 4	Homo sapiens	sp|O94842-2|TOX4_HUMAN (+2)	0	0	246202500	2.89348e+07
Protein MGARP	Homo sapiens	sp|Q8TDB4|HUMMR_HUMAN	77966500	8.96541e+06	245810000	1.66877e+06
Isoform 2 of Drebrin-like protein	Homo sapiens	sp|Q9UJU6-2|DBNL_HUMAN (+2)	0	0	245600750	1.07328e+07
RNA-binding protein NOB1	Homo sapiens	sp|Q9ULX3|NOB1_HUMAN	0	0	245330000	6.39366e+07
Telomeric repeat-binding factor 2-interacting protein 1	Homo sapiens	sp|Q9NYB0|TE2IP_HUMAN	15054100	8.96032e+06	244836000	8.30405e+07
HIV Tat-specific factor 1	Homo sapiens	sp|O43719|HTSF1_HUMAN	323340000	9.17825e+06	244833000	1.64978e+08
Protein FAM84B	Homo sapiens	sp|Q96KN1|FA84B_HUMAN	15684500	2.21812e+07	244371250	2.4194e+07
Multifunctional methyltransferase subunit TRM112-like protein	Homo sapiens	sp|Q9UI30|TR112_HUMAN	79569500	270822	243042000	1.29344e+07
PEST proteolytic signal-containing nuclear protein	Homo sapiens	sp|Q8WW12|PCNP_HUMAN (+1)	611810000	2.14027e+08	243038000	4.34121e+07
Parafibromin	Homo sapiens	sp|Q6P1J9|CDC73_HUMAN	244475000	6.05213e+07	242778000	1.01659e+08
Aminoacyl tRNA synthase complex-interacting multifunctional protein 2	Homo sapiens	sp|Q13155|AIMP2_HUMAN	120830000	3.02642e+06	242442500	1.16835e+07
N-alpha-acetyltransferase 25, NatB auxiliary subunit	Homo sapiens	sp|Q14CX7|NAA25_HUMAN (+1)	392270000	6.56054e+07	242393250	1.54061e+07
Isoform 2 of Succinate-semialdehyde dehydrogenase, mitochondrial	Homo sapiens	sp|P51649-2|SSDH_HUMAN (+1)	314920000	4.8055e+07	241584500	1.43479e+07
Succinate--CoA ligase [GDP-forming] subunit beta, mitochondrial	Homo sapiens	sp|Q96I99|SUCB2_HUMAN	696215000	6.15254e+07	241578000	7.92412e+07
Isoform 3 of Very long-chain specific acyl-CoA dehydrogenase, mitochondrial	Homo sapiens	sp|P49748-3|ACADV_HUMAN	787650000	7.99738e+07	240392250	6.23523e+07
Serine/threonine-protein kinase VRK1	Homo sapiens	sp|Q99986|VRK1_HUMAN	0	0	240295000	3.93151e+06
La-related protein 7	Homo sapiens	sp|Q4G0J3|LARP7_HUMAN (+1)	258530000	8.09213e+07	239782500	6.82153e+07
Isoform 2 of Synaptogyrin-2	Homo sapiens	sp|O43760-2|SNG2_HUMAN (+1)	329520000	4.6669e+07	239311500	9.40996e+07
Isoform 3 of Cleavage and polyadenylation specificity factor subunit 4	Homo sapiens	sp|O95639-3|CPSF4_HUMAN (+2)	23407000	1.85884e+07	239068000	5.93545e+06
Gamma-aminobutyric acid receptor-associated protein-like 2	Homo sapiens	sp|P60520|GBRL2_HUMAN	223440000	1.1342e+07	239034000	2.31196e+07
Isoform 2 of Ankyrin repeat domain-containing protein 17	Homo sapiens	sp|O75179-2|ANR17_HUMAN (+1)	10798500	1.52714e+07	238101750	2.36411e+07
60S ribosomal protein L10	Homo sapiens	sp|P27635|RL10_HUMAN	230975000	3.5426e+06	237977000	5.70197e+07
Isoform 2 of RNA-binding protein Musashi homolog 2	Homo sapiens	sp|Q96DH6-2|MSI2H_HUMAN	168995000	1.30037e+07	237802500	2.22717e+07
Isoform 2 of Dolichyl-diphosphooligosaccharide--protein glycosyltransferase subunit 2	Homo sapiens	sp|P04844-2|RPN2_HUMAN (+1)	392805000	1.41457e+08	237238500	1.0546e+08
7-dehydrocholesterol reductase	Homo sapiens	sp|Q9UBM7|DHCR7_HUMAN	297330000	3.92473e+08	236962250	1.51523e+08
Ubiquitin-like protein 4A	Homo sapiens	sp|P11441|UBL4A_HUMAN	71403000	1.58618e+07	236584750	1.1843e+07
Insulin receptor substrate 4	Homo sapiens	sp|O14654|IRS4_HUMAN	39187000	2.47289e+07	236427250	8.0805e+07
Ferritin light chain	Homo sapiens	sp|P02792|FRIL_HUMAN	456015000	2.49255e+07	235135500	4.58552e+07
Basic leucine zipper and W2 domain-containing protein 2	Homo sapiens	sp|Q9Y6E2|BZW2_HUMAN	184450000	5.92414e+07	234809000	1.77526e+07
Eukaryotic peptide chain release factor subunit 1	Homo sapiens	sp|P62495|ERF1_HUMAN	564480000	7.41048e+06	234335250	1.08166e+08
Transducin beta-like protein 2	Homo sapiens	sp|Q9Y4P3|TBL2_HUMAN	39624000	6.82782e+06	234268500	2.47848e+07
Isoform 2 of Stromal membrane-associated protein 1	Homo sapiens	sp|Q8IYB5-2|SMAP1_HUMAN (+1)	34829000	2.87651e+06	233361000	1.64303e+07
Glutathione S-transferase omega-1	Homo sapiens	sp|P78417|GSTO1_HUMAN	83229000	2.97565e+07	233032250	6.74474e+06
Ribose-phosphate pyrophosphokinase 1	Homo sapiens	sp|P60891|PRPS1_HUMAN	739300000	6.5167e+07	232998500	3.91688e+07
Targeting protein for Xklp2	Homo sapiens	sp|Q9ULW0|TPX2_HUMAN	0	0	232375775	2.39345e+07
Aminopeptidase B	Homo sapiens	sp|Q9H4A4|AMPB_HUMAN	27575500	1.81069e+07	232124700	1.51812e+07
Choline-phosphate cytidylyltransferase A	Homo sapiens	sp|P49585|PCY1A_HUMAN	53392500	1.95862e+07	231692500	4.11402e+07
V-type proton ATPase subunit d 1	Homo sapiens	sp|P61421|VA0D1_HUMAN	433125000	841457	231285500	2.2952e+07
U4/U6.U5 tri-snRNP-associated protein 2	Homo sapiens	sp|Q53GS9|SNUT2_HUMAN	162605000	2.07182e+06	231194750	1.36842e+08
NADH dehydrogenase [ubiquinone] 1 alpha subcomplex subunit 9, mitochondrial	Homo sapiens	sp|Q16795|NDUA9_HUMAN	71842000	8.95056e+06	230658000	1.01125e+08
Nuclear pore complex protein Nup153	Homo sapiens	sp|P49790|NU153_HUMAN (+1)	19270550	1.64607e+07	230468000	1.49426e+07
Mitochondrial import inner membrane translocase subunit Tim8 B	Homo sapiens	sp|Q9Y5J9|TIM8B_HUMAN	6502000	9.19522e+06	230273250	7.93611e+07
Dihydropyrimidinase-related protein 5	Homo sapiens	sp|Q9BPU6|DPYL5_HUMAN	288655000	5.21208e+07	230152750	4.70378e+07
Arginine--tRNA ligase, cytoplasmic	Homo sapiens	sp|P54136|SYRC_HUMAN	104758500	4.81844e+07	229812500	1.01975e+08
Histone H1x	Homo sapiens	sp|Q92522|H1X_HUMAN	32766000	1.35284e+07	229316250	7.82346e+07
Mitochondrial import inner membrane translocase subunit Tim8 A	Homo sapiens	sp|O60220|TIM8A_HUMAN	0	0	229242500	1.28375e+07
Isoform 2 of Acyl-protein thioesterase 1	Homo sapiens	sp|O75608-2|LYPA1_HUMAN (+1)	138124500	5.92209e+07	228989500	3.94721e+07
Glutathione S-transferase kappa 1	Homo sapiens	sp|Q9Y2Q3|GSTK1_HUMAN	276650000	4.78994e+07	228821500	3.14457e+07
Metallo-beta-lactamase domain-containing protein 2	Homo sapiens	sp|Q68D91|MBLC2_HUMAN	38973000	1.67033e+07	228505500	3.4492e+07
Aspartyl aminopeptidase	Homo sapiens	sp|Q9ULA0|DNPEP_HUMAN	258080000	9.92495e+07	228015900	1.19874e+08
Isoform 2 of Matrix-remodeling-associated protein 7	Homo sapiens	sp|P84157-2|MXRA7_HUMAN	0	0	227850000	2.30234e+07
39S ribosomal protein L39, mitochondrial	Homo sapiens	sp|Q9NYK5|RM39_HUMAN	710195000	8.51505e+08	227636000	1.00027e+07
Centrin-2	Homo sapiens	sp|P41208|CETN2_HUMAN	81838500	1.13554e+07	227157000	7.17431e+06
Golgi integral membrane protein 4	Homo sapiens	sp|O00461|GOLI4_HUMAN	120689000	4.09146e+07	226828750	1.60266e+08
Zinc finger protein 638	Homo sapiens	sp|Q14966|ZN638_HUMAN	31588500	1.39335e+07	226332750	5.80924e+06
REST corepressor 1	Homo sapiens	sp|Q9UKL0|RCOR1_HUMAN	88779500	4.72637e+07	225889000	4.88201e+07
V-type proton ATPase subunit E 1	Homo sapiens	sp|P36543|VATE1_HUMAN	110945000	2.10647e+07	225148750	2.6007e+07
Beta-1,4-glucuronyltransferase 1	Homo sapiens	sp|O43505|B4GA1_HUMAN	368605000	6.96571e+07	225006500	1.56193e+07
Isoform 3 of RNA-binding protein 15	Homo sapiens	sp|Q96T37-3|RBM15_HUMAN (+1)	76238000	3.20107e+07	224859250	1.13346e+07
ATPase ASNA1	Homo sapiens	sp|O43681|ASNA_HUMAN	163285000	1.62705e+07	224633750	4.50816e+06
Methyl-CpG-binding domain protein 3	Homo sapiens	sp|O95983|MBD3_HUMAN	44533000	3.87282e+07	223915100	1.40299e+07
Isoform 4 of Scavenger receptor class B member 1	Homo sapiens	sp|Q8WTV0-4|SCRB1_HUMAN	46244000	1.78474e+06	223541000	4.8393e+07
Isoform 3 of Pyruvate dehydrogenase protein X component, mitochondrial	Homo sapiens	sp|O00330-3|ODPX_HUMAN	80456500	2.14699e+07	223381750	1.64174e+08
Isoform 3 of Multiple myeloma tumor-associated protein 2	Homo sapiens	sp|Q9BU76-3|MMTA2_HUMAN (+2)	109926500	1.30056e+08	223263550	9.7242e+06
Mannose-6-phosphate isomerase	Homo sapiens	sp|P34949|MPI_HUMAN	0	0	223115000	5.22552e+06
Isoform 3 of Splicing factor, arginine/serine-rich 15	Homo sapiens	sp|O95104-3|SFR15_HUMAN (+1)	53189500	2.34286e+07	222834475	1.12472e+07
Actin-related protein 10	Homo sapiens	sp|Q9NZ32|ARP10_HUMAN	132625000	7.00743e+06	222699250	2.37075e+07
Alpha-1,6-mannosyl-glycoprotein 2-beta-N-acetylglucosaminyltransferase	Homo sapiens	sp|Q10469|MGAT2_HUMAN	87885000	1.73029e+07	221153000	4.39919e+07
Isoform 2 of Thioredoxin reductase 2, mitochondrial	Homo sapiens	sp|Q9NNW7-2|TRXR2_HUMAN	120370500	1.17238e+08	220570000	1.50069e+08
Isoform 2 of Serine/threonine-protein phosphatase 2B catalytic subunit alpha isoform	Homo sapiens	sp|Q08209-2|PP2BA_HUMAN (+1)	34465500	608819	220553000	1.51632e+07
39S ribosomal protein S30, mitochondrial	Homo sapiens	sp|Q9NP92|RT30_HUMAN	56997500	1.46491e+07	220293500	9.49857e+06
Cysteine and glycine-rich protein 2	Homo sapiens	sp|Q16527|CSRP2_HUMAN	66956000	5.45802e+07	220066750	4.55748e+07
Tubulin-folding cofactor B	Homo sapiens	sp|Q99426|TBCB_HUMAN	28769000	2.82984e+07	220042250	4.22457e+07
Tyrosine-protein kinase Yes	Homo sapiens	sp|P07947|YES_HUMAN	86349000	1.10606e+07	219620000	2.95033e+07
Isoform 2 of RNA-binding protein 42	Homo sapiens	sp|Q9BTD8-2|RBM42_HUMAN (+3)	36734500	2.59289e+07	219330000	1.04723e+07
5'-nucleotidase domain-containing protein 1	Homo sapiens	sp|Q5TFE4|NT5D1_HUMAN	0	0	219286250	2.34247e+07
PRA1 family protein 2	Homo sapiens	sp|O60831|PRAF2_HUMAN	356150000	7.41048e+06	218933250	2.41728e+07
Inositol-3-phosphate synthase 1	Homo sapiens	sp|Q9NPH2|INO1_HUMAN (+1)	258470000	7.39634e+06	218622750	2.83327e+07
Cysteine desulfurase, mitochondrial	Homo sapiens	sp|Q9Y697|NFS1_HUMAN	61739500	1.41669e+07	218379750	1.80196e+07
Hexokinase-2	Homo sapiens	sp|P52789|HXK2_HUMAN	0	0	217981000	3.10448e+07
NADH dehydrogenase [ubiquinone] iron-sulfur protein 4, mitochondrial	Homo sapiens	sp|O43181|NDUS4_HUMAN	0	0	217548500	4.17992e+07
Rab11 family-interacting protein 1	Homo sapiens	sp|Q6WKZ4|RFIP1_HUMAN	108698000	2.2107e+07	216699500	6.27211e+07
2',3'-cyclic-nucleotide 3'-phosphodiesterase	Homo sapiens	sp|P09543|CN37_HUMAN	279105000	1.04546e+08	216444500	1.53209e+07
Zinc finger protein 384	Homo sapiens	sp|Q8TF68|ZN384_HUMAN	0	0	216250000	5.99061e+06
Transforming acidic coiled-coil-containing protein 3	Homo sapiens	sp|Q9Y6A5|TACC3_HUMAN	2885200	4.08029e+06	215975075	5.14282e+07
Up-regulated during skeletal muscle growth protein 5	Homo sapiens	sp|Q96IX5|USMG5_HUMAN	391745000	7.41543e+07	215731250	1.29584e+08
THO complex subunit 2	Homo sapiens	sp|Q8NI27|THOC2_HUMAN	36884500	2.25779e+06	215614750	3.21603e+07
Protein O-glucosyltransferase 3	Homo sapiens	sp|Q7Z4H8|PLGT3_HUMAN	75920500	9.04885e+06	215455500	110309
Secernin-1	Homo sapiens	sp|Q12765|SCRN1_HUMAN	6798500	9.61453e+06	215131700	1.94862e+07
Leucine-rich repeat-containing protein 57	Homo sapiens	sp|Q8N9N7|LRC57_HUMAN	245515000	6.26709e+07	215090000	5.84325e+07
Polymerase delta-interacting protein 2	Homo sapiens	sp|Q9Y2S7|PDIP2_HUMAN	54351000	8.42588e+06	214965500	2.40579e+07
DnaJ homolog subfamily A member 3, mitochondrial	Homo sapiens	sp|Q96EY1|DNJA3_HUMAN	235700000	6.68216e+07	214872500	4.10935e+07
Isoform 2 of Nucleoporin p58/p45	Homo sapiens	sp|Q9BVL2-2|NUP58_HUMAN (+2)	9548000	1.35029e+07	214085000	7.34684e+06
Coiled-coil domain-containing protein 25	Homo sapiens	sp|Q86WR0|CCD25_HUMAN	52430000	7.41472e+07	213694000	2.96603e+07
Coiled-coil domain-containing protein 124	Homo sapiens	sp|Q96CT7|CC124_HUMAN	149860000	1.54574e+07	213624500	3.13871e+07
Cellular nucleic acid-binding protein	Homo sapiens	sp|P62633|CNBP_HUMAN	5313000	7.51372e+06	213435250	1.24345e+06
N(G),N(G)-dimethylarginine dimethylaminohydrolase 1	Homo sapiens	sp|O94760|DDAH1_HUMAN	25220000	4.9752e+06	213360000	2.33204e+07
Junctional adhesion molecule A	Homo sapiens	sp|Q9Y624|JAM1_HUMAN	248935000	4.4074e+07	212864000	8.50098e+07
N-alpha-acetyltransferase 20	Homo sapiens	sp|P61599|NAA20_HUMAN	85402500	2.54382e+07	212425000	1.27972e+07
Isoform 2 of Alpha-adducin	Homo sapiens	sp|P35611-2|ADDA_HUMAN (+3)	85189000	1.88854e+07	212235425	7.23147e+06
Copine-2	Homo sapiens	sp|Q96FN4|CPNE2_HUMAN	200160000	9.46109e+06	211725000	1.57897e+07
Isoform sGi2 of Guanine nucleotide-binding protein G(i) subunit alpha-2	Homo sapiens	sp|P04899-4|GNAI2_HUMAN (+1)	224750000	1.50614e+07	211281750	1.71661e+07
Zinc finger CCCH domain-containing protein 4	Homo sapiens	sp|Q9UPT8|ZC3H4_HUMAN	0	0	210786500	1.57657e+07
Isoform 2 of Protein BUD31 homolog	Homo sapiens	sp|P41223-2|BUD31_HUMAN (+1)	3788100	5.35718e+06	210735250	3.63068e+07
CAD protein	Homo sapiens	sp|P27708|PYR1_HUMAN	566345000	9.80757e+06	210617000	3.33387e+07
Hydroxysteroid dehydrogenase-like protein 2	Homo sapiens	sp|Q6YN16|HSDL2_HUMAN	157398000	1.12574e+08	210554500	1.91435e+07
Eukaryotic translation initiation factor 3 subunit M	Homo sapiens	sp|Q7L2H7|EIF3M_HUMAN	410665000	2.78812e+07	210130500	2.99318e+06
DNA-directed RNA polymerases I and III subunit RPAC1	Homo sapiens	sp|O15160|RPAC1_HUMAN	45595500	5.62079e+06	210036500	2.61028e+07
Isoform 1 of Histone-arginine methyltransferase CARM1	Homo sapiens	sp|Q86X55-1|CARM1_HUMAN (+1)	156605000	1.31734e+07	209978000	1.29789e+07
Isoform 2 of Transmembrane and ubiquitin-like domain-containing protein 2	Homo sapiens	sp|Q71RG4-2|TMUB2_HUMAN (+1)	86104500	4.24766e+07	209567750	7.10384e+07
Isoform 2 of ATP-dependent 6-phosphofructokinase, liver type	Homo sapiens	sp|P17858-2|PFKAL_HUMAN	136245000	1.6313e+07	208354500	2.68737e+08
Nucleoside diphosphate kinase 3	Homo sapiens	sp|Q13232|NDK3_HUMAN	470500000	2.9369e+08	208307000	1.11413e+08
Exosome complex component RRP46	Homo sapiens	sp|Q9NQT4|EXOS5_HUMAN	83707000	6.13811e+07	208247000	4.99175e+07
Isoform 3 of Torsin-1A-interacting protein 1	Homo sapiens	sp|Q5JTV8-3|TOIP1_HUMAN	287520000	2.8256e+07	207980000	5.00419e+07
Methylthioribose-1-phosphate isomerase	Homo sapiens	sp|Q9BV20|MTNA_HUMAN	0	0	207963000	4.35295e+06
Isoform 3 of Ubiquinone biosynthesis monooxygenase COQ6, mitochondrial	Homo sapiens	sp|Q9Y2Z9-3|COQ6_HUMAN	4778450	6.75775e+06	207511000	2.33755e+07
SUMO-activating enzyme subunit 1	Homo sapiens	sp|Q9UBE0|SAE1_HUMAN	26597000	2.167e+07	207399750	2.03417e+07
39S ribosomal protein L45, mitochondrial	Homo sapiens	sp|Q9BRJ2|RM45_HUMAN	78982500	1.19664e+07	206157250	1.44285e+06
Isoform B of Golgi SNAP receptor complex member 2	Homo sapiens	sp|O14653-2|GOSR2_HUMAN (+1)	1755850	2.48315e+06	205941000	1414.21
Hepatocyte growth factor-regulated tyrosine kinase substrate	Homo sapiens	sp|O14964|HGS_HUMAN	31863000	7.46846e+06	205642750	2.93722e+07
Cancer-related nucleoside-triphosphatase	Homo sapiens	sp|Q9BSD7|NTPCR_HUMAN	276840000	3.80989e+07	205494500	1.84081e+07
Haloacid dehalogenase-like hydrolase domain-containing 5	Homo sapiens	sp|Q9BXW7|HDHD5_HUMAN	180865000	1.70908e+07	205298750	8.57667e+07
Keratin, type II cytoskeletal 1	Homo sapiens	sp|P04264|K2C1_HUMAN	1753750000	9.42573e+07	205127500	1.74868e+06
Spartin	Homo sapiens	sp|Q8N0X7|SPART_HUMAN	105622000	1.87355e+07	204881000	5.51105e+07
Isoform 2 of Syntaxin-7	Homo sapiens	sp|O15400-2|STX7_HUMAN (+1)	99304000	2.43188e+07	203647750	9.03294e+06
Baculoviral IAP repeat-containing protein 5	Homo sapiens	sp|O15392|BIRC5_HUMAN	0	0	202877500	3.48533e+07
Isoform 2 of Zinc transporter ZIP14	Homo sapiens	sp|Q15043-2|S39AE_HUMAN (+2)	62987500	4.34807e+07	202784000	2.83012e+07
Isoform LAMP-2B of Lysosome-associated membrane glycoprotein 2	Homo sapiens	sp|P13473-2|LAMP2_HUMAN	838750000	1.03096e+07	201825000	8.09213e+07
Transmembrane 9 superfamily member 4	Homo sapiens	sp|Q92544|TM9S4_HUMAN	429955000	3.52351e+07	201775500	3.40048e+06
Plasma membrane calcium-transporting ATPase 4	Homo sapiens	sp|P23634|AT2B4_HUMAN (+5)	275830000	1.18016e+08	201384500	1.22013e+08
Vesicle transport protein SEC20	Homo sapiens	sp|Q12981|SEC20_HUMAN	53559000	9.56998e+06	200797250	9.41336e+06
AT-rich interactive domain-containing protein 3B	Homo sapiens	sp|Q8IVW6|ARI3B_HUMAN	17806000	2.51815e+07	200289425	2.18831e+08
Activator of 90 kDa heat shock protein ATPase homolog 1	Homo sapiens	sp|O95433|AHSA1_HUMAN	51251500	5.88242e+06	199928750	1.48241e+07
Isoform 2 of Metaxin-2	Homo sapiens	sp|O75431-2|MTX2_HUMAN (+1)	244950000	4.36285e+07	199690500	3.328e+07
40S ribosomal protein S30	Homo sapiens	sp|P62861|RS30_HUMAN	689735000	1.20017e+08	199536500	1.72301e+07
60S ribosomal protein L35	Homo sapiens	sp|P42766|RL35_HUMAN	279915000	8.97672e+07	198929500	5.36305e+07
3-oxoacyl-[acyl-carrier-protein] synthase, mitochondrial	Homo sapiens	sp|Q9NWU1|OXSM_HUMAN	97496500	7.9104e+06	198576250	1.23365e+07
Platelet-activating factor acetylhydrolase IB subunit beta	Homo sapiens	sp|P68402|PA1B2_HUMAN	49669000	2.7464e+06	198470700	1.14887e+08
Ras-related protein Rab-5A	Homo sapiens	sp|P20339|RAB5A_HUMAN (+1)	68856500	3.45726e+07	198382500	3.53341e+06
Cyclin-K	Homo sapiens	sp|O75909|CCNK_HUMAN	11440500	1.61793e+07	198291000	4.79616e+07
Golgi membrane protein 1	Homo sapiens	sp|Q8NBJ4|GOLM1_HUMAN (+1)	302050000	1.9304e+07	197555500	1.87291e+07
Complex III assembly factor LYRM7	Homo sapiens	sp|Q5U5X0|LYRM7_HUMAN	5758500	8.14375e+06	197502250	3.58995e+07
Isoform 2 of Mitochondrial import inner membrane translocase subunit TIM50	Homo sapiens	sp|Q3ZCQ8-2|TIM50_HUMAN	136685000	4.19809e+07	197316750	2.87358e+07
Isoform 2 of Dehydrogenase/reductase SDR family member 7	Homo sapiens	sp|Q9Y394-2|DHRS7_HUMAN (+1)	224565000	1.21233e+08	197086500	3.09762e+07
Copper chaperone for superoxide dismutase	Homo sapiens	sp|O14618|CCS_HUMAN	10195000	1.44179e+07	196779500	2.76422e+07
Atlastin-3	Homo sapiens	sp|Q6DD88|ATLA3_HUMAN	110035500	5.07059e+07	196411000	114551
DNA replication licensing factor MCM5	Homo sapiens	sp|P33992|MCM5_HUMAN	311945000	2.73155e+07	195746750	1.20667e+08
Isoform 2 of mRNA-decapping enzyme 1A	Homo sapiens	sp|Q9NPI6-2|DCP1A_HUMAN (+1)	8963000	1.26756e+07	195572500	2.08886e+07
L-xylulose reductase	Homo sapiens	sp|Q7Z4W1|DCXR_HUMAN	416185000	4.05809e+07	195122500	4.15637e+06
Zinc finger protein ZPR1	Homo sapiens	sp|O75312|ZPR1_HUMAN	0	0	195087250	2.20465e+07
GTP-binding protein SAR1a	Homo sapiens	sp|Q9NR31|SAR1A_HUMAN	41594500	3.3741e+07	194858000	3.6935e+07
Chromobox protein homolog 1	Homo sapiens	sp|P83916|CBX1_HUMAN	42845500	1.32618e+07	194829250	7.78772e+06
Isoform 3 of E3 ubiquitin-protein ligase ZNF598	Homo sapiens	sp|Q86UK7-3|ZN598_HUMAN (+2)	9207500	1.30214e+07	194401750	5.56129e+07
Isoform 2 of Secretory carrier-associated membrane protein 4	Homo sapiens	sp|Q969E2-2|SCAM4_HUMAN (+1)	110207500	1.19349e+08	194390500	1.42291e+07
GRIP1-associated protein 1	Homo sapiens	sp|Q4V328|GRAP1_HUMAN	4811500	6.80449e+06	194118250	3.92243e+07
E3 ubiquitin-protein ligase RNF114	Homo sapiens	sp|Q9Y508|RN114_HUMAN	0	0	193562750	60457.6
Coatomer subunit delta	Homo sapiens	sp|P48444|COPD_HUMAN	483255000	1.00197e+07	193548250	5.05472e+07
Calpain-1 catalytic subunit	Homo sapiens	sp|P07384|CAN1_HUMAN	13374900	6.07985e+06	193427250	3.43558e+07
N2 protein	Human coronavirus OC43	tr|A0A891F0E3|A0A891F0E3_CVHOC (+6)	0	0	193168000	2.51956e+07
RNA binding motif protein, X-linked-like-1	Homo sapiens	sp|Q96E39|RMXL1_HUMAN	2090050000	5.97505e+07	193015000	2.72964e+08
Isoform Alpha of Nectin-2	Homo sapiens	sp|Q92692-2|NECT2_HUMAN	185240000	9.30553e+07	192748000	1.18327e+07
Procollagen-lysine,2-oxoglutarate 5-dioxygenase 2	Homo sapiens	sp|O00469|PLOD2_HUMAN	240715000	1.13632e+07	192447250	4.17373e+07
Eukaryotic translation initiation factor 4 gamma 2	Homo sapiens	sp|P78344|IF4G2_HUMAN	363280000	1.08018e+08	192430000	5.33795e+07
Proline-rich protein PRCC	Homo sapiens	sp|Q92733|PRCC_HUMAN	0	0	192061025	2.15637e+07
WD repeat-containing protein 5	Homo sapiens	sp|P61964|WDR5_HUMAN	133060000	1.96576e+07	191752250	7.94823e+06
Ferredoxin-2, mitochondrial	Homo sapiens	sp|Q6P4F2|FDX2_HUMAN	65195000	4.90874e+06	191407000	1.90311e+07
Prolyl endopeptidase	Homo sapiens	sp|P48147|PPCE_HUMAN	0	0	191246000	1.69055e+07
M-phase phosphoprotein 6	Homo sapiens	sp|Q99547|MPH6_HUMAN	0	0	190826250	9.97268e+06
Isoform 4 of Cytosolic acyl coenzyme A thioester hydrolase	Homo sapiens	sp|O00154-4|BACH_HUMAN	8829500	1.24868e+07	190823000	2.71515e+07
AH receptor-interacting protein	Homo sapiens	sp|O00170|AIP_HUMAN	8351500	975949	189966250	6.87838e+06
Actin-related protein 2/3 complex subunit 5	Homo sapiens	sp|O15511|ARPC5_HUMAN	327160000	4.86489e+06	189836750	2.76079e+07
Isoform 4 of Zinc finger CCCH domain-containing protein 14	Homo sapiens	sp|Q6PJT7-4|ZC3HE_HUMAN	13491700	1.44254e+07	189772750	1.04185e+08
Cytosolic non-specific dipeptidase	Homo sapiens	sp|Q96KP4|CNDP2_HUMAN	23774100	2.37106e+07	189490950	3.64719e+07
Transcriptional activator protein Pur-alpha	Homo sapiens	sp|Q00577|PURA_HUMAN	269450000	2.68135e+07	189083250	2.88199e+07
Cell surface glycoprotein MUC18	Homo sapiens	sp|P43121|MUC18_HUMAN	0	0	188908500	9.3826e+06
Isoform 2 of Remodeling and spacing factor 1	Homo sapiens	sp|Q96T23-2|RSF1_HUMAN (+1)	9457100	2.12825e+06	188862500	1.19727e+07
Growth arrest and DNA damage-inducible proteins-interacting protein 1	Homo sapiens	sp|Q8TAE8|G45IP_HUMAN	0	0	188534500	5.78661e+07
Myeloid-derived growth factor	Homo sapiens	sp|Q969H8|MYDGF_HUMAN	263475000	4.73054e+06	188477750	1.6604e+08
Isoform 2 of Ribosomal RNA processing protein 1 homolog B	Homo sapiens	sp|Q14684-2|RRP1B_HUMAN (+1)	43252000	3.47755e+06	188114000	1.72661e+07
Cap-specific mRNA (nucleoside-2'-O-)-methyltransferase 1	Homo sapiens	sp|Q8N1G2|CMTR1_HUMAN	180575000	5.03106e+07	187875500	5.47937e+06
Pyridoxal kinase	Homo sapiens	sp|O00764|PDXK_HUMAN	29838000	7.10925e+06	187790750	3.81735e+07
Isoform 2 of Cytoplasmic FMR1-interacting protein 2	Homo sapiens	sp|Q96F07-2|CYFP2_HUMAN	266345000	8.72923e+07	187516500	6.91727e+07
Isoform Non-brain of Clathrin light chain B	Homo sapiens	sp|P09497-2|CLCB_HUMAN (+1)	10893500	1.54057e+07	187081000	3.26386e+07
Vesicle-fusing ATPase	Homo sapiens	sp|P46459|NSF_HUMAN	434410000	4.22708e+07	187079000	8.22832e+07
Neuroplastin	Homo sapiens	sp|Q9Y639|NPTN_HUMAN (+1)	38023500	2.50507e+07	187027750	1.83526e+07
NEDD8-activating enzyme E1 catalytic subunit	Homo sapiens	sp|Q8TBC4|UBA3_HUMAN	66777500	3.10936e+07	186835000	5.99443e+07
Acyl-coenzyme A thioesterase 13	Homo sapiens	sp|Q9NPJ3|ACO13_HUMAN	281800000	1.24875e+07	186351250	6.56867e+06
Negative elongation factor A	Homo sapiens	sp|Q9H3P2|NELFA_HUMAN	6631500	9.37836e+06	185757250	8.38169e+06
Isoform 2 of N-acetylglucosamine-6-sulfatase	Homo sapiens	sp|P15586-2|GNS_HUMAN (+1)	276365000	1.05712e+07	185685500	1.55097e+07
Transmembrane protein 160	Homo sapiens	sp|Q9NX00|TM160_HUMAN	38174000	1.04143e+07	185639750	1.04754e+07
Small acidic protein	Homo sapiens	sp|O00193|SMAP_HUMAN	24692000	1.45961e+07	185073700	1.01027e+07
39S ribosomal protein L49, mitochondrial	Homo sapiens	sp|Q13405|RM49_HUMAN	0	0	184849500	3.56672e+07
NAD kinase 2, mitochondrial	Homo sapiens	sp|Q4G0N4|NAKD2_HUMAN	199510000	1.45098e+07	184744250	2.34445e+07
Large neutral amino acids transporter small subunit 1	Homo sapiens	sp|Q01650|LAT1_HUMAN	201635000	3.97465e+07	184464000	1.98054e+07
3'(2'),5'-bisphosphate nucleotidase 1	Homo sapiens	sp|O95861|BPNT1_HUMAN (+1)	62453500	1.18759e+07	184030000	3.63453e+07
RNA polymerase II-associated protein 3	Homo sapiens	sp|Q9H6T3|RPAP3_HUMAN	55197500	324562	183908500	3.68947e+07
Isoform 3 of Syntaxin-3	Homo sapiens	sp|Q13277-3|STX3_HUMAN (+2)	83064500	4.25332e+07	183901000	1.77498e+07
Malonyl-CoA-acyl carrier protein transacylase, mitochondrial	Homo sapiens	sp|Q8IVS2|FABD_HUMAN	79819000	3.46072e+07	183846500	3.07599e+07
Isoform 4 of Cytoskeleton-associated protein 2	Homo sapiens	sp|Q8WWK9-6|CKAP2_HUMAN	0	0	183393000	9.57705e+06
Ubiquitin-like modifier-activating enzyme 6	Homo sapiens	sp|A0AVT1|UBA6_HUMAN	47845500	4.48907e+07	183368750	4.94724e+07
Pinin	Homo sapiens	sp|Q9H307|PININ_HUMAN	301965000	6.656e+07	183308250	3.32662e+07
Galactosylgalactosylxylosylprotein 3-beta-glucuronosyltransferase 3	Homo sapiens	sp|O94766|B3GA3_HUMAN (+1)	33676000	1.10167e+06	182317500	2.78169e+07
Tubulin-specific chaperone E	Homo sapiens	sp|Q15813|TBCE_HUMAN	130540000	2.51871e+07	181815750	7.62791e+06
Serine/threonine-protein kinase 26	Homo sapiens	sp|Q9P289|STK26_HUMAN	84721000	1.61715e+07	181711750	1.5049e+07
Haloacid dehalogenase-like hydrolase domain-containing protein 3	Homo sapiens	sp|Q9BSH5|HDHD3_HUMAN	33878000	714178	181682250	9.85177e+06
Tetratricopeptide repeat protein 4	Homo sapiens	sp|O95801|TTC4_HUMAN	7940000	1.12289e+07	180750500	7.2168e+07
tRNA pseudouridine synthase A	Homo sapiens	sp|Q9Y606|TRUA_HUMAN	46505500	2.12776e+07	180495000	2.15986e+07
Muscleblind-like protein 1	Homo sapiens	sp|Q9NR56|MBNL1_HUMAN	24170500	1.01972e+07	180326500	1.40891e+07
ADP-ribosylation factor GTPase-activating protein 1	Homo sapiens	sp|Q8N6T3|ARFG1_HUMAN	54281500	1.57126e+07	180207000	3.11919e+07
Isoform 2 of Atlastin-2	Homo sapiens	sp|Q8NHH9-2|ATLA2_HUMAN (+1)	99393000	5.00731e+07	180077500	5.78201e+06
Cystathionine gamma-lyase	Homo sapiens	sp|P32929|CGL_HUMAN	273395000	77781.7	180049700	1.44169e+07
DDRGK domain-containing protein 1	Homo sapiens	sp|Q96HY6|DDRGK_HUMAN	16582500	4.85712e+06	179246250	2.72961e+07
Mitochondrial amidoxime reducing component 2	Homo sapiens	sp|Q969Z3|MARC2_HUMAN	225955000	1.79393e+07	179192500	1.46972e+07
Peptide deformylase, mitochondrial	Homo sapiens	sp|Q9HBH1|DEFM_HUMAN	52246500	1.77413e+06	179140600	4.87389e+07
Ubiquitin-like-conjugating enzyme ATG3	Homo sapiens	sp|Q9NT62|ATG3_HUMAN (+1)	8210000	1.16107e+07	179126500	1.94949e+07
DNA replication licensing factor MCM6	Homo sapiens	sp|Q14566|MCM6_HUMAN	242475000	6.39932e+06	179113500	1.30451e+08
Isoform 4 of Ataxin-2	Homo sapiens	sp|Q99700-4|ATX2_HUMAN (+2)	29374000	7.24643e+06	178713500	4.30267e+07
Isoform 2 of V-type proton ATPase 116 kDa subunit a isoform 1	Homo sapiens	sp|Q93050-1|VPP1_HUMAN (+2)	190005000	5.55079e+06	178486500	4.73719e+07
Isoform 2 of Nucleoporin NUP35	Homo sapiens	sp|Q8NFH5-2|NUP35_HUMAN (+1)	23750950	2.59353e+07	178072100	6.02779e+07
Protein SCO2 homolog, mitochondrial	Homo sapiens	sp|O43819|SCO2_HUMAN	130125000	3.75474e+06	177944500	1.06985e+06
Dihydrofolate reductase	Homo sapiens	sp|P00374|DYR_HUMAN	0	0	177910000	3.33047e+07
U6 snRNA-associated Sm-like protein LSm2	Homo sapiens	sp|Q9Y333|LSM2_HUMAN	271940000	4.69377e+07	177680500	9.64282e+06
Isoform 2 of Formin-binding protein 4	Homo sapiens	sp|Q8N3X1-2|FNBP4_HUMAN (+1)	18880000	2.44518e+06	177253250	9.38794e+07
Isoform 2 of Mediator of RNA polymerase II transcription subunit 15	Homo sapiens	sp|Q96RN5-2|MED15_HUMAN (+2)	0	0	176839150	1.64874e+07
Succinyl-CoA:3-ketoacid coenzyme A transferase 1, mitochondrial	Homo sapiens	sp|P55809|SCOT1_HUMAN	253275000	1.07883e+08	176459500	6.90002e+07
Adenylate kinase 4, mitochondrial	Homo sapiens	sp|P27144|KAD4_HUMAN	256515000	1.19289e+07	176412000	1.12095e+08
Isoform 2 of Syntenin-1	Homo sapiens	sp|O00560-2|SDCB1_HUMAN (+1)	115370000	3.33754e+06	176305000	3.4569e+07
Isoform 4 of COP9 signalosome complex subunit 1	Homo sapiens	sp|Q13098-5|CSN1_HUMAN (+1)	246775000	4.49013e+06	176144500	8.25766e+07
26S proteasome non-ATPase regulatory subunit 10	Homo sapiens	sp|O75832|PSD10_HUMAN	82722000	6.71016e+07	176124000	2.81563e+07
Nuclear pore complex protein Nup88	Homo sapiens	sp|Q99567|NUP88_HUMAN	22040000	7.66787e+06	174690500	9.36485e+07
Actin-related protein 2/3 complex subunit 1B	Homo sapiens	sp|O15143|ARC1B_HUMAN	384035000	6.08819e+06	173576000	1.74436e+07
Isoform 3 of Cell adhesion molecule 1	Homo sapiens	sp|Q9BY67-3|CADM1_HUMAN (+3)	76543000	8.43296e+06	173432250	1.09754e+07
Insulin-degrading enzyme	Homo sapiens	sp|P14735|IDE_HUMAN	177025000	6.02809e+07	173220700	2.87139e+07
Isoform 2 of BRO1 domain-containing protein BROX	Homo sapiens	sp|Q5VW32-2|BROX_HUMAN (+1)	8815500	1.2467e+07	172941750	9.84469e+06
Ras-related protein Rab-5B	Homo sapiens	sp|P61020|RAB5B_HUMAN	75219000	2.32737e+07	172860750	5.65297e+06
Protein sel-1 homolog 1	Homo sapiens	sp|Q9UBV2|SE1L1_HUMAN	21348000	1.81019e+06	172792500	9.05273e+07
Transcription factor Sp1	Homo sapiens	sp|P08047|SP1_HUMAN	0	0	172768000	2.71246e+07
Isoform 2 of Cdc42-interacting protein 4	Homo sapiens	sp|Q15642-2|CIP4_HUMAN	71432000	2.79038e+07	172376600	5.38906e+07
Nucleolar protein 56	Homo sapiens	sp|O00567|NOP56_HUMAN	47711500	1.7008e+07	172240500	4.33068e+07
Shootin-1	Homo sapiens	sp|A0MZ66|SHOT1_HUMAN (+1)	10346900	1.36344e+06	171440000	7.31148e+06
Sperm-associated antigen 7	Homo sapiens	sp|O75391|SPAG7_HUMAN	34105500	2.12804e+07	171336500	2.21628e+07
FAD-linked sulfhydryl oxidase ALR	Homo sapiens	sp|P55789|ALR_HUMAN	18385500	5.03389e+06	170796500	4.2401e+07
Isoform 2 of ADP-ribose pyrophosphatase, mitochondrial	Homo sapiens	sp|Q9BW91-2|NUDT9_HUMAN (+1)	5180500	7.32633e+06	170695250	1.97732e+07
Tubulin-specific chaperone C	Homo sapiens	sp|Q15814|TBCC_HUMAN	0	0	170215000	9.25603e+06
Rho-related GTP-binding protein RhoG	Homo sapiens	sp|P84095|RHOG_HUMAN	11748700	8.57763e+06	169994500	2.83295e+07
Stromal membrane-associated protein 2	Homo sapiens	sp|Q8WU79|SMAP2_HUMAN (+1)	0	0	169751250	9.7743e+07
Adaptin ear-binding coat-associated protein 1	Homo sapiens	sp|Q8NC96|NECP1_HUMAN	16871000	2.38592e+07	169375500	7.68406e+07
SURP and G-patch domain-containing protein 1	Homo sapiens	sp|Q8IWZ8|SUGP1_HUMAN	0	0	169285750	6.27349e+07
Isoform 2 of Protein SGT1 homolog	Homo sapiens	sp|Q9Y2Z0-2|SGT1_HUMAN	10858200	6.38631e+06	169051150	521350
Double-strand-break repair protein rad21 homolog	Homo sapiens	sp|O60216|RAD21_HUMAN	48811500	8.49023e+06	168829250	5.37719e+06
Fragile X mental retardation syndrome-related protein 2	Homo sapiens	sp|P51116|FXR2_HUMAN	314995000	3.61119e+07	168698250	1.10715e+07
39S ribosomal protein L21, mitochondrial	Homo sapiens	sp|Q7Z2W9|RM21_HUMAN	41816500	187383	168484000	2.88952e+07
Isoform 2 of Beta-glucuronidase	Homo sapiens	sp|P08236-2|BGLR_HUMAN (+1)	197755000	5.69292e+07	168467000	1.17677e+07
39S ribosomal protein L18, mitochondrial	Homo sapiens	sp|Q9H0U6|RM18_HUMAN	47156000	2.68701e+06	167757500	2.54735e+07
Isoform 2 of NADH dehydrogenase [ubiquinone] flavoprotein 3, mitochondrial	Homo sapiens	sp|P56181-2|NDUV3_HUMAN	0	0	167698500	1.71473e+07
Oxysterol-binding protein-related protein 8	Homo sapiens	sp|Q9BZF1|OSBL8_HUMAN (+1)	72396500	1.93867e+07	167199750	2.74587e+07
Brain-specific angiogenesis inhibitor 1-associated protein 2-like protein 1	Homo sapiens	sp|Q9UHR4|BI2L1_HUMAN	96434000	3.37658e+07	166679000	5.26073e+07
Arginase-2, mitochondrial	Homo sapiens	sp|P78540|ARGI2_HUMAN	167860000	2.10859e+07	166593500	1.75313e+07
Proteasome assembly chaperone 2	Homo sapiens	sp|Q969U7|PSMG2_HUMAN	196345000	1.06469e+08	166454750	2.34325e+07
TATA element modulatory factor	Homo sapiens	sp|P82094|TMF1_HUMAN (+1)	0	0	166111000	6.95015e+07
Isoform 4 of Probable 28S rRNA (cytosine(4447)-C(5))-methyltransferase	Homo sapiens	sp|P46087-4|NOP2_HUMAN (+1)	25517000	6.64398e+06	165581750	1.20242e+08
Isoform 2 of Propionyl-CoA carboxylase beta chain, mitochondrial	Homo sapiens	sp|P05166-2|PCCB_HUMAN (+1)	483425000	3.02005e+07	165404500	8.1243e+07
Isoform 2 of Pogo transposable element with ZNF domain	Homo sapiens	sp|Q7Z3K3-2|POGZ_HUMAN (+5)	0	0	165284125	2.48691e+07
60S ribosomal protein L17	Homo sapiens	sp|P18621|RL17_HUMAN (+1)	483750000	1.16446e+08	165133750	2.74502e+07
Coatomer subunit zeta-1	Homo sapiens	sp|P61923|COPZ1_HUMAN	391725000	4.686e+07	164854250	5.66827e+07
THO complex subunit 6 homolog	Homo sapiens	sp|Q86W42|THOC6_HUMAN	100277000	909339	164504500	5.47562e+07
HD domain-containing protein 2	Homo sapiens	sp|Q7Z4H3|HDDC2_HUMAN	11905650	4.26152e+06	164274775	2.39494e+07
Isoform 2 of WD repeat-containing protein 26	Homo sapiens	sp|Q9H7D7-2|WDR26_HUMAN (+1)	227040000	1.93464e+07	164094300	7.81873e+07
Sorting nexin-5	Homo sapiens	sp|Q9Y5X3|SNX5_HUMAN	112575000	8.63377e+06	163865750	1.72531e+07
Integrator complex subunit 13	Homo sapiens	sp|Q9NVM9|INT13_HUMAN	48092500	2.1885e+06	163198750	8.15948e+07
Aldehyde dehydrogenase family 16 member A1	Homo sapiens	sp|Q8IZ83|A16A1_HUMAN (+1)	273270000	3.19329e+07	163001100	2.18661e+07
Vesicle-associated membrane protein 7	Homo sapiens	sp|P51809|VAMP7_HUMAN	427785000	1.59311e+07	162390500	4.30904e+07
Poly(A) polymerase alpha	Homo sapiens	sp|P51003|PAPOA_HUMAN	45190000	1.50515e+07	162041500	2.31005e+07
COP9 signalosome complex subunit 6	Homo sapiens	sp|Q7L5N1|CSN6_HUMAN	242280000	1.90212e+07	161748250	5.01943e+07
Interferon-inducible double-stranded RNA-dependent protein kinase activator A	Homo sapiens	sp|O75569|PRKRA_HUMAN	186230000	8.90672e+07	161357750	6.73692e+07
Uracil-DNA glycosylase	Homo sapiens	sp|P13051|UNG_HUMAN	78899000	1.11723e+06	161097250	4.88013e+07
Phosphomannomutase 2	Homo sapiens	sp|O15305|PMM2_HUMAN	8619000	1.21891e+07	160972500	9.37256e+07
Isoform 2 of Periphilin-1	Homo sapiens	sp|Q8NEY8-2|PPHLN_HUMAN (+3)	0	0	160404750	1.35818e+07
Peptidyl-tRNA hydrolase ICT1, mitochondrial	Homo sapiens	sp|Q14197|ICT1_HUMAN	12434500	1.7585e+07	160315000	5.02965e+07
Glutathione S-transferase LANCL1	Homo sapiens	sp|O43813|LANC1_HUMAN	106035000	3.58503e+06	160113250	1.83597e+07
Spermidine synthase	Homo sapiens	sp|P19623|SPEE_HUMAN	23831000	6.28335e+06	158189000	3.07139e+07
Sorting nexin-27	Homo sapiens	sp|Q96L92|SNX27_HUMAN (+1)	28607000	9.73262e+06	158098500	3.41851e+07
Testis-expressed protein 264	Homo sapiens	sp|Q9Y6I9|TX264_HUMAN	51596000	1.93196e+07	157715750	6.30845e+06
Isoform 2 of Transcription factor p65	Homo sapiens	sp|Q04206-2|TF65_HUMAN (+3)	5625500	7.95566e+06	157324000	3.21705e+07
Dynein light chain Tctex-type 1	Homo sapiens	sp|P63172|DYLT1_HUMAN	39458000	5.5802e+07	156976750	1.30387e+07
Zinc finger protein-like 1	Homo sapiens	sp|O95159|ZFPL1_HUMAN	31807500	1.92121e+06	156704750	9.23517e+06
Isoform 2 of Myelin protein zero-like protein 1	Homo sapiens	sp|O95297-2|MPZL1_HUMAN (+1)	158020000	5.77706e+07	155884250	5.53417e+06
Sterol-4-alpha-carboxylate 3-dehydrogenase, decarboxylating	Homo sapiens	sp|Q15738|NSDHL_HUMAN	55762500	1.69373e+07	155790250	1.95338e+06
pre-rRNA processing protein FTSJ3	Homo sapiens	sp|Q8IY81|SPB1_HUMAN	19150500	1.44603e+06	155581750	2.04661e+07
General transcription factor IIF subunit 2	Homo sapiens	sp|P13984|T2FB_HUMAN	12594500	1.78113e+07	155197000	3.21769e+07
Probable cysteine--tRNA ligase, mitochondrial	Homo sapiens	sp|Q9HA77|SYCM_HUMAN	142750000	1.28552e+07	155125250	6.14511e+06
Exosome complex component RRP41	Homo sapiens	sp|Q9NPD3|EXOS4_HUMAN	61024800	7.60496e+07	154950000	8.17811e+07
Isoform 2 of Bifunctional arginine demethylase and lysyl-hydroxylase JMJD6	Homo sapiens	sp|Q6NYC1-2|JMJD6_HUMAN (+2)	20878500	31819.8	154899250	2.41657e+07
DBIRD complex subunit ZNF326	Homo sapiens	sp|Q5BKZ1|ZN326_HUMAN	122655000	6.38517e+06	154666500	1.70186e+07
Muskelin	Homo sapiens	sp|Q9UL63|MKLN1_HUMAN	45094500	4.8557e+06	154455000	1.18371e+08
Isoform 2 of TNF receptor-associated factor 2	Homo sapiens	sp|Q12933-2|TRAF2_HUMAN (+3)	229165000	5.42351e+06	154379500	4.23734e+07
Probable 2-oxoglutarate dehydrogenase E1 component DHKTD1, mitochondrial	Homo sapiens	sp|Q96HY7|DHTK1_HUMAN	327375000	7.35037e+07	153640500	4.88568e+07
COP9 signalosome complex subunit 2	Homo sapiens	sp|P61201|CSN2_HUMAN	492485000	6.90773e+07	153457750	4.05006e+07
Actin-histidine N-methyltransferase	Homo sapiens	sp|Q86TU7|SETD3_HUMAN	87817000	4.93278e+06	153431000	8.13922e+07
DNA-directed RNA polymerase II subunit RPB2	Homo sapiens	sp|P30876|RPB2_HUMAN	49199500	2.47841e+06	153420500	8.27082e+07
Adrenodoxin, mitochondrial	Homo sapiens	sp|P10109|ADX_HUMAN	142765000	3.43583e+07	153397500	1.85241e+07
Craniofacial development protein 1	Homo sapiens	sp|Q9UEE9|CFDP1_HUMAN	40346500	6.23032e+06	153377100	3.05747e+07
Neural Wiskott-Aldrich syndrome protein	Homo sapiens	sp|O00401|WASL_HUMAN	36448000	6.99187e+06	153367250	1.23966e+07
BTB/POZ domain-containing protein KCTD5	Homo sapiens	sp|Q9NXV2|KCTD5_HUMAN	0	0	152860500	2.53264e+07
Ribose-5-phosphate isomerase	Homo sapiens	sp|P49247|RPIA_HUMAN	210360000	5.671e+06	152711000	4.2408e+07
Fumarylacetoacetase	Homo sapiens	sp|P16930|FAAA_HUMAN	49359500	3.52387e+07	152614000	4.03687e+06
Charged multivesicular body protein 4b	Homo sapiens	sp|Q9H444|CHM4B_HUMAN	71107000	3.92515e+07	152408000	4.04076e+07
Pyruvate dehydrogenase phosphatase regulatory subunit, mitochondrial	Homo sapiens	sp|Q8NCN5|PDPR_HUMAN	102171000	6.85752e+06	152168750	1.24497e+07
Isoform 4 of Ankyrin repeat and KH domain-containing protein 1	Homo sapiens	sp|Q8IWZ3-4|ANKH1_HUMAN (+2)	12338400	6.53734e+06	151868750	6.33037e+06
Phosphoglucomutase-2	Homo sapiens	sp|Q96G03|PGM2_HUMAN	2442300	3.45393e+06	151790000	2.98823e+07
28S ribosomal protein S14, mitochondrial	Homo sapiens	sp|O60783|RT14_HUMAN	28054500	3.45422e+06	151758500	4.2729e+07
Surfeit locus protein 4	Homo sapiens	sp|O15260|SURF4_HUMAN	732135000	9.41796e+07	151491000	1.82137e+07
Protein DPCD	Homo sapiens	sp|Q9BVM2|DPCD_HUMAN	58577500	259508	150604500	2.37595e+07
Telomere-associated protein RIF1	Homo sapiens	sp|Q5UIP0|RIF1_HUMAN	0	0	150277200	3.87173e+07
Isoform B of Nucleoporin SEH1	Homo sapiens	sp|Q96EE3-1|SEH1_HUMAN (+1)	35224500	1.89413e+07	150148100	6.20329e+07
Protein SCO1 homolog, mitochondrial	Homo sapiens	sp|O75880|SCO1_HUMAN	165300000	1.9106e+07	150064250	3.10314e+06
NADH dehydrogenase [ubiquinone] 1 alpha subcomplex subunit 12	Homo sapiens	sp|Q9UI09|NDUAC_HUMAN	28280500	3.79928e+06	149980650	7.07386e+07
AFG3-like protein 2	Homo sapiens	sp|Q9Y4W6|AFG32_HUMAN	100908000	2.39285e+06	149515000	1.21976e+07
Disintegrin and metalloproteinase domain-containing protein 10	Homo sapiens	sp|O14672|ADA10_HUMAN	83075000	6.35548e+06	149337000	1.50076e+07
Isoform 2 of NF-kappa-B-repressing factor	Homo sapiens	sp|O15226-2|NKRF_HUMAN	38965000	1.15683e+06	149085000	6.89712e+06
Lysosome membrane protein 2	Homo sapiens	sp|Q14108|SCRB2_HUMAN	799865000	445477	148790500	853478
Protein PRRC1	Homo sapiens	sp|Q96M27|PRRC1_HUMAN (+1)	16959000	2.39836e+07	148483250	1.58678e+07
Isoform 3 of Calponin-3	Homo sapiens	sp|Q15417-3|CNN3_HUMAN (+1)	16858500	1.5026e+06	148010500	3.69576e+07
Isoform 2 of Cyclin-dependent kinase 2	Homo sapiens	sp|P24941-2|CDK2_HUMAN (+1)	88469000	8.86429e+06	147746500	9.10259e+06
Isoform 2 of Large proline-rich protein BAG6	Homo sapiens	sp|P46379-2|BAG6_HUMAN (+2)	105241000	4.432e+07	147325500	4.00109e+07
Hippocalcin-like protein 1	Homo sapiens	sp|P37235|HPCL1_HUMAN	17062000	886712	147318500	4.37338e+07
Regulation of nuclear pre-mRNA domain-containing protein 2	Homo sapiens	sp|Q5VT52|RPRD2_HUMAN	0	0	146977700	2.5655e+07
Glycogen phosphorylase, brain form	Homo sapiens	sp|P11216|PYGB_HUMAN	0	0	146932750	2.64143e+07
Double-strand break repair protein MRE11	Homo sapiens	sp|P49959|MRE11_HUMAN (+1)	137255000	4.75883e+06	146919500	1.31451e+06
39S ribosomal protein L54, mitochondrial	Homo sapiens	sp|Q6P161|RM54_HUMAN	53718500	1.4297e+07	146807250	8.96717e+06
Isoform 2 of Neutral cholesterol ester hydrolase 1	Homo sapiens	sp|Q6PIU2-2|NCEH1_HUMAN (+1)	0	0	146791750	4.83767e+06
Zyxin	Homo sapiens	sp|Q15942|ZYX_HUMAN	5965000	8.43578e+06	146623350	1.42459e+07
Transcription elongation factor SPT4	Homo sapiens	sp|P63272|SPT4H_HUMAN	0	0	146438250	3.00839e+06
Cell growth-regulating nucleolar protein	Homo sapiens	sp|Q9NX58|LYAR_HUMAN	234235000	1.71049e+07	146249050	7.55502e+07
39S ribosomal protein L16, mitochondrial	Homo sapiens	sp|Q9NX20|RM16_HUMAN	0	0	145850000	2.26416e+07
Isoform 3 of ATP synthase subunit f, mitochondrial	Homo sapiens	sp|P56134-3|ATPK_HUMAN (+1)	221105000	5.67595e+07	145562500	4.28302e+07
Protein unc-119 homolog B	Homo sapiens	sp|A6NIH7|U119B_HUMAN	0	0	145224000	7.23208e+07
Wiskott-Aldrich syndrome protein family member 2	Homo sapiens	sp|Q9Y6W5|WASF2_HUMAN	74196500	2.11814e+07	144978000	1.2385e+07
Isoform 2 of Protein FAM98B	Homo sapiens	sp|Q52LJ0-2|FA98B_HUMAN	191375000	1.6115e+07	144541750	2.16703e+07
Zinc finger CCCH-type antiviral protein 1-like	Homo sapiens	sp|Q96H79|ZCCHL_HUMAN	0	0	144308525	7.63399e+07
Isoform 2 of [Pyruvate dehydrogenase (acetyl-transferring)] kinase isozyme 3, mitochondrial	Homo sapiens	sp|Q15120-2|PDK3_HUMAN (+1)	102332500	3.62003e+07	143996500	3.4161e+07
Nuclear cap-binding protein subunit 2	Homo sapiens	sp|P52298|NCBP2_HUMAN	200655000	3.20532e+07	143903500	4.96382e+07
Sulfhydryl oxidase 2	Homo sapiens	sp|Q6ZRP7|QSOX2_HUMAN	223260000	2.17789e+07	143547500	1.33353e+07
26S proteasome non-ATPase regulatory subunit 12	Homo sapiens	sp|O00232|PSD12_HUMAN	303100000	1.11581e+07	143307250	4.45658e+07
Transducin beta-like protein 3	Homo sapiens	sp|Q12788|TBL3_HUMAN	73290500	3.56559e+07	142805800	4.33711e+06
Retinol dehydrogenase 14	Homo sapiens	sp|Q9HBH5|RDH14_HUMAN	7801500	1.1033e+07	142681500	3.09741e+07
28S ribosomal protein S9, mitochondrial	Homo sapiens	sp|P82933|RT09_HUMAN	80745500	6.71256e+06	142413250	2.29834e+07
Nucleus accumbens-associated protein 1	Homo sapiens	sp|Q96RE7|NACC1_HUMAN	0	0	142093750	7.37689e+06
Zinc finger protein ubi-d4	Homo sapiens	sp|Q92785|REQU_HUMAN	4381450	6.19631e+06	141997250	2.63995e+07
Golgi SNAP receptor complex member 1	Homo sapiens	sp|O95249|GOSR1_HUMAN	64803000	8.11617e+06	141959500	4.53955e+07
Isoform 2 of Membrane magnesium transporter 1	Homo sapiens	sp|Q8N4V1-2|MMGT1_HUMAN	0	0	141896500	5.36503e+07
Pleiotropic regulator 1	Homo sapiens	sp|O43660|PLRG1_HUMAN	169522000	1.22624e+08	141823250	4.87363e+07
Isoform 2 of 28S ribosomal protein S27, mitochondrial	Homo sapiens	sp|Q92552-2|RT27_HUMAN (+1)	207760000	7.77676e+07	141551500	3.76959e+06
Ubiquitin-conjugating enzyme E2 K	Homo sapiens	sp|P61086|UBE2K_HUMAN	34121500	3.51503e+06	141542900	1.40897e+07
Vacuolar protein sorting-associated protein 28 homolog	Homo sapiens	sp|Q9UK41|VPS28_HUMAN	36184500	3.24654e+07	141418250	5.91449e+07
Natural cytotoxicity triggering receptor 3 ligand 1	Homo sapiens	sp|Q68D85|NR3L1_HUMAN	46645000	1.64049e+06	141242500	4.81533e+07
Clathrin interactor 1	Homo sapiens	sp|Q14677|EPN4_HUMAN (+1)	101131500	1.4635e+07	141068250	1.03839e+06
Signal transducing adapter molecule 1	Homo sapiens	sp|Q92783|STAM1_HUMAN (+1)	17497500	4.58134e+06	140784000	2.06921e+07
Cytoplasmic aconitate hydratase	Homo sapiens	sp|P21399|ACOC_HUMAN	63570500	385373	140760000	8.38629e+06
Condensin complex subunit 2	Homo sapiens	sp|Q15003|CND2_HUMAN	71608500	1.9589e+07	139664000	1.09094e+08
Adenylate kinase isoenzyme 1	Homo sapiens	sp|P00568|KAD1_HUMAN	39720000	2.41689e+06	139650500	1.99588e+07
Synaptosomal-associated protein 29	Homo sapiens	sp|O95721|SNP29_HUMAN	6363050	584848	139636750	4.14895e+06
WD repeat and HMG-box DNA-binding protein 1	Homo sapiens	sp|O75717|WDHD1_HUMAN	23204500	1.15633e+07	139636250	3.21002e+07
Kelch domain-containing protein 4	Homo sapiens	sp|Q8TBB5|KLDC4_HUMAN (+1)	0	0	139566500	2.11262e+07
Proteasome inhibitor PI31 subunit	Homo sapiens	sp|Q92530|PSMF1_HUMAN	0	0	138712000	1.77979e+06
AT-rich interactive domain-containing protein 1A	Homo sapiens	sp|O14497|ARI1A_HUMAN	0	0	138699500	4.1196e+06
Syntaxin-8	Homo sapiens	sp|Q9UNK0|STX8_HUMAN	31299500	3.51503e+06	138641750	5.23577e+06
26S proteasome non-ATPase regulatory subunit 3	Homo sapiens	sp|O43242|PSMD3_HUMAN	287165000	4.35648e+07	138326000	2.5424e+07
DNA replication complex GINS protein SLD5	Homo sapiens	sp|Q9BRT9|SLD5_HUMAN	0	0	137900250	4.14651e+07
39S ribosomal protein L2, mitochondrial	Homo sapiens	sp|Q5T653|RM02_HUMAN	31415500	2.51518e+06	137818450	2.94941e+06
MKI67 FHA domain-interacting nucleolar phosphoprotein	Homo sapiens	sp|Q9BYG3|MK67I_HUMAN	14567500	2.06016e+07	137773750	6.16562e+06
ATP-dependent DNA helicase Q1	Homo sapiens	sp|P46063|RECQ1_HUMAN	133645000	3.89687e+07	137594750	1.31248e+08
Dystroglycan	Homo sapiens	sp|Q14118|DAG1_HUMAN	0	0	137532525	4.89028e+07
Isoform 2 of Peroxiredoxin-like 2A	Homo sapiens	sp|Q9BRX8-2|PXL2A_HUMAN (+1)	113695000	9.82171e+06	137238250	367342
Isoform 2 of ATP-binding cassette sub-family F member 2	Homo sapiens	sp|Q9UG63-2|ABCF2_HUMAN (+1)	110805000	7.14885e+06	136975000	2.77115e+07
3-ketoacyl-CoA thiolase, peroxisomal	Homo sapiens	sp|P09110|THIK_HUMAN	125170000	1.42128e+07	136628500	2.55612e+07
Isoform 4 of Signal recognition particle subunit SRP68	Homo sapiens	sp|Q9UHB9-4|SRP68_HUMAN (+1)	167645000	1.24946e+07	136598550	3.93979e+07
Eukaryotic translation elongation factor 1 epsilon-1	Homo sapiens	sp|O43324|MCA3_HUMAN	387355000	1.43189e+07	136585250	4.9268e+07
GRB10-interacting GYF protein 2	Homo sapiens	sp|Q6Y7W6|GGYF2_HUMAN	233320000	1.11723e+06	136174300	9.65366e+07
Isoform 2 of ADP-ribosylation factor GTPase-activating protein 3	Homo sapiens	sp|Q9NP61-2|ARFG3_HUMAN (+1)	13822500	1.9548e+07	136132575	6.32426e+06
U3 small nucleolar RNA-interacting protein 2	Homo sapiens	sp|O43818|U3IP2_HUMAN	86578500	7.50262e+07	135409750	6.23955e+07
Striatin-3	Homo sapiens	sp|Q13033|STRN3_HUMAN	110895000	7.36098e+06	135310000	2.13575e+07
Transcription factor AP-1	Homo sapiens	sp|P05412|JUN_HUMAN	0	0	135130000	5.71484e+07
28S ribosomal protein S16, mitochondrial	Homo sapiens	sp|Q9Y3D3|RT16_HUMAN (+1)	35962500	5.87676e+06	135119750	2.68718e+07
Ribosome biogenesis protein WDR12	Homo sapiens	sp|Q9GZL7|WDR12_HUMAN	13121250	5.33406e+06	134764250	3.59599e+06
39S ribosomal protein L1, mitochondrial	Homo sapiens	sp|Q9BYD6|RM01_HUMAN	29773500	1.65979e+07	134546450	5.18713e+07
Golgin subfamily A member 2	Homo sapiens	sp|Q08379|GOGA2_HUMAN	16302500	1.47997e+06	134394250	9.18995e+07
Brain acid soluble protein 1	Homo sapiens	sp|P80723|BASP1_HUMAN	204725000	2.65801e+07	134118250	4.72029e+06
Protein phosphatase 1 regulatory subunit 7	Homo sapiens	sp|Q15435|PP1R7_HUMAN	32358500	2.57677e+07	133195775	5.33975e+06
Adapter molecule crk	Homo sapiens	sp|P46108|CRK_HUMAN (+1)	0	0	133097625	1.21589e+07
RRP15-like protein	Homo sapiens	sp|Q9Y3B9|RRP15_HUMAN	137916500	1.30551e+08	132668250	1.76667e+07
Tyrosine-protein kinase CSK	Homo sapiens	sp|P41240|CSK_HUMAN	45639000	1.85474e+07	132225250	1.28442e+07
Guanine nucleotide-binding protein G(q) subunit alpha	Homo sapiens	sp|P50148|GNAQ_HUMAN	67132500	1.26325e+07	131866000	6.20345e+06
DNA-directed RNA polymerases I, II, and III subunit RPABC1	Homo sapiens	sp|P19388|RPAB1_HUMAN	201560000	6.45164e+07	131724000	1.66644e+07
Regulator of microtubule dynamics protein 1	Homo sapiens	sp|Q96DB5|RMD1_HUMAN	205685000	1.29252e+08	131347750	6.13263e+07
Chromatin assembly factor 1 subunit B	Homo sapiens	sp|Q13112|CAF1B_HUMAN	20382000	7.86586e+06	130882250	1.40626e+07
U6 snRNA-associated Sm-like protein LSm8	Homo sapiens	sp|O95777|LSM8_HUMAN	137010000	3.99798e+07	130819000	2.90126e+06
Enhancer of mRNA-decapping protein 3	Homo sapiens	sp|Q96F86|EDC3_HUMAN	15760000	2.2288e+07	130723000	1.38353e+07
La-related protein 4B	Homo sapiens	sp|Q92615|LAR4B_HUMAN	24882500	2.72307e+06	130548750	4.7945e+07
Isoform 2 of Band 4.1-like protein 3	Homo sapiens	sp|Q9Y2J2-2|E41L3_HUMAN	159535000	5.91636e+07	129911000	3.82474e+07
NADH dehydrogenase [ubiquinone] iron-sulfur protein 6, mitochondrial	Homo sapiens	sp|O75380|NDUS6_HUMAN	0	0	129901750	3.47497e+07
Brain-specific angiogenesis inhibitor 1-associated protein 2	Homo sapiens	sp|Q9UQB8|BAIP2_HUMAN	18034500	2.55046e+07	129889250	1.99273e+07
Tryptophan--tRNA ligase, mitochondrial	Homo sapiens	sp|Q9UGM6|SYWM_HUMAN	111792000	3.50414e+07	129790250	5.31628e+07
39S ribosomal protein L50, mitochondrial	Homo sapiens	sp|Q8N5N7|RM50_HUMAN	8632500	1.22082e+07	129774650	5.30194e+07
Isoform Delta 4 of Calcium/calmodulin-dependent protein kinase type II subunit delta	Homo sapiens	sp|Q13557-4|KCC2D_HUMAN (+1)	197190000	2.47487e+07	129680250	5.25971e+07
39S ribosomal protein L55, mitochondrial	Homo sapiens	sp|Q7Z7F7|RM55_HUMAN	7309000	1.03365e+07	129581750	8.28623e+06
Glycine dehydrogenase (decarboxylating), mitochondrial	Homo sapiens	sp|P23378|GCSP_HUMAN	364840000	6.43326e+07	129533250	1.34248e+07
Syntaxin-6	Homo sapiens	sp|O43752|STX6_HUMAN	75699000	2.62563e+07	129507500	50911.7
Isoform 2 of Thioredoxin-related transmembrane protein 2	Homo sapiens	sp|Q9Y320-2|TMX2_HUMAN (+1)	112495000	4.179e+06	129199500	6.57079e+07
Isoform 2 of NADH dehydrogenase [ubiquinone] 1 beta subcomplex subunit 11, mitochondrial	Homo sapiens	sp|Q9NX14-2|NDUBB_HUMAN (+1)	0	0	129190500	2.06468e+07
Glutamyl-tRNA(Gln) amidotransferase subunit C, mitochondrial	Homo sapiens	sp|O43716|GATC_HUMAN	39174000	1.06801e+07	129051250	3.76637e+07
Translation machinery-associated protein 16	Homo sapiens	sp|Q96EY4|TMA16_HUMAN	22615000	3.19824e+07	128963250	5.84519e+07
Ubiquitin carboxyl-terminal hydrolase 48	Homo sapiens	sp|Q86UV5|UBP48_HUMAN	0	0	128820775	1.10065e+06
Lipoamide acyltransferase component of branched-chain alpha-keto acid dehydrogenase complex, mitochondrial	Homo sapiens	sp|P11182|ODB2_HUMAN	0	0	128492500	4.95328e+06
60S ribosomal protein L36a	Homo sapiens	sp|P83881|RL36A_HUMAN (+1)	64265000	9.08844e+07	128480000	1.63412e+07
60S ribosomal protein L13	Homo sapiens	sp|P26373|RL13_HUMAN	507420000	1.32441e+08	127948000	3.19358e+07
Peptidyl-prolyl cis-trans isomerase-like 3	Homo sapiens	sp|Q9H2H8|PPIL3_HUMAN (+1)	0	0	127607500	4.14011e+06
Nicotinamide/nicotinic acid mononucleotide adenylyltransferase 1	Homo sapiens	sp|Q9HAN9|NMNA1_HUMAN	50890000	1.24522e+07	127592000	8.04447e+07
COP9 signalosome complex subunit 8	Homo sapiens	sp|Q99627|CSN8_HUMAN	223645000	4.4272e+07	127421925	6.82996e+07
Programmed cell death protein 10	Homo sapiens	sp|Q9BUL8|PDC10_HUMAN	72974000	7.17148e+06	127170000	4.69519e+06
Prostaglandin E synthase 2	Homo sapiens	sp|Q9H7Z7|PGES2_HUMAN	31048500	4.39092e+07	126834500	1.25306e+07
Chromatin complexes subunit BAP18	Homo sapiens	sp|Q8IXM2|BAP18_HUMAN (+1)	0	0	126677000	4.37133e+07
Isoform 2 of Replication stress response regulator SDE2	Homo sapiens	sp|Q6IQ49-2|SDE2_HUMAN	0	0	126667500	1.2479e+07
Transcription factor MafG	Homo sapiens	sp|O15525|MAFG_HUMAN	0	0	126462750	3.02115e+07
Ras-related protein Rab-24	Homo sapiens	sp|Q969Q5|RAB24_HUMAN	63679000	3.67978e+06	125879750	9.15456e+06
Transmembrane and ubiquitin-like domain-containing protein 1	Homo sapiens	sp|Q9BVT8|TMUB1_HUMAN	14389000	2.03491e+07	125760000	1.11723e+06
Isoform 2 of Sarcolemmal membrane-associated protein	Homo sapiens	sp|Q14BN4-2|SLMAP_HUMAN (+2)	71363500	2.13285e+07	125290250	1.92775e+07
ADP-ribosylation factor-like protein 3	Homo sapiens	sp|P36405|ARL3_HUMAN	24499000	6.66095e+06	124582750	2.74594e+07
IMGT/HLA Acc HLA00865	Homo sapiens	DRB1*15:01	1336050000	3.59917e+07	124272500	5.17737e+07
Acylphosphatase-1	Homo sapiens	sp|P07311|ACYP1_HUMAN	171275000	6.20345e+07	124008000	3.24067e+07
Sequestosome-1	Homo sapiens	sp|Q13501|SQSTM_HUMAN	0	0	123735500	6.4807e+07
ADP-ribose glycohydrolase ARH3	Homo sapiens	sp|Q9NX46|ARHL2_HUMAN	0	0	123646000	1.47446e+07
Serine/threonine-protein phosphatase 6 catalytic subunit	Homo sapiens	sp|O00743|PPP6_HUMAN (+1)	29348000	6.66377e+06	123433250	4.38229e+06
Peptidyl-prolyl cis-trans isomerase FKBP5	Homo sapiens	sp|Q13451|FKBP5_HUMAN	86729500	3.45499e+07	122819250	4.62342e+06
Heterogeneous nuclear ribonucleoprotein L-like	Homo sapiens	sp|Q8WVV9|HNRLL_HUMAN	78283500	2.63291e+07	122676250	1.43666e+07
Isoform 4 of NADH dehydrogenase [ubiquinone] 1 subunit C2	Homo sapiens	sp|O95298-2|NDUC2_HUMAN (+1)	233885000	3.68332e+07	122536250	2.27176e+07
Coatomer subunit beta	Homo sapiens	sp|P53618|COPB_HUMAN	337530000	1.16107e+07	122508500	3.44573e+06
Tax1-binding protein 3	Homo sapiens	sp|O14907|TX1B3_HUMAN	23882000	6.32295e+06	122351000	1.56836e+07
Calcium-binding mitochondrial carrier protein Aralar2	Homo sapiens	sp|Q9UJS0|CMC2_HUMAN	86150500	4.01488e+07	122325250	2.99329e+07
NADH dehydrogenase [ubiquinone] iron-sulfur protein 8, mitochondrial	Homo sapiens	sp|O00217|NDUS8_HUMAN	108805000	9.73686e+06	122146250	5.30694e+07
Isoform 2 of Replication initiator 1	Homo sapiens	sp|Q9BWE0-4|REPI1_HUMAN	0	0	121909725	2.37105e+07
Ribonucleoside-diphosphate reductase subunit M2	Homo sapiens	sp|P31350|RIR2_HUMAN	18873000	2.66905e+07	121298250	1.58275e+07
Protein ABHD14B	Homo sapiens	sp|Q96IU4|ABHEB_HUMAN	11226500	1.58767e+07	121030825	2.85843e+07
Signal peptidase complex catalytic subunit SEC11A	Homo sapiens	sp|P67812|SC11A_HUMAN	65614000	5.7963e+07	120363500	1.91202e+07
Ubiquitin-like domain-containing CTD phosphatase 1	Homo sapiens	sp|Q8WVY7|UBCP1_HUMAN	0	0	120344825	3.73385e+07
Isoform 2 of Retinal dehydrogenase 2	Homo sapiens	sp|O94788-2|AL1A2_HUMAN (+1)	314860000	2.58377e+07	120170000	5.20798e+07
Protein KRI1 homolog	Homo sapiens	sp|Q8N9T8|KRI1_HUMAN	18270950	1.59496e+07	119793000	2.69966e+07
Trophoblast glycoprotein	Homo sapiens	sp|Q13641|TPBG_HUMAN	48488500	4.72842e+06	119210000	5.24885e+06
Cell cycle control protein 50A	Homo sapiens	sp|Q9NV96|CC50A_HUMAN (+2)	393585000	2.17152e+07	118946000	3.03391e+07
Myc box-dependent-interacting protein 1	Homo sapiens	sp|O00499|BIN1_HUMAN (+2)	28572500	7.96132e+06	118707000	1.119e+07
Protein LTV1 homolog	Homo sapiens	sp|Q96GA3|LTV1_HUMAN	0	0	118660500	5.65608e+07
HIRA-interacting protein 3	Homo sapiens	sp|Q9BW71|HIRP3_HUMAN	5911000	8.35942e+06	118647500	6.11789e+06
Serine/arginine-rich splicing factor 9	Homo sapiens	sp|Q13242|SRSF9_HUMAN	119985000	7.40341e+06	118536000	7.60423e+06
Keratin, type I cytoskeletal 18	Homo sapiens	sp|P05783|K1C18_HUMAN	50573500	5.23874e+07	118451500	2.64253e+07
Synaptosomal-associated protein 23	Homo sapiens	sp|O00161|SNP23_HUMAN	137025000	1.62988e+07	118389750	1.10298e+07
Kinesin heavy chain isoform 5C	Homo sapiens	sp|O60282|KIF5C_HUMAN	282420000	7.53352e+07	118140950	6.61055e+07
Isoform 2 of Procollagen-lysine,2-oxoglutarate 5-dioxygenase 1	Homo sapiens	sp|Q02809-2|PLOD1_HUMAN (+1)	255590000	3.76746e+07	118028900	6.47201e+06
Endoplasmic reticulum lectin 1	Homo sapiens	sp|Q96DZ1|ERLEC_HUMAN (+2)	79005000	1.29627e+07	117778750	1.44345e+07
Prostaglandin F2 receptor negative regulator	Homo sapiens	sp|Q9P2B2|FPRP_HUMAN	14452000	2.14819e+06	117777000	5.78046e+07
Isoform A of Protein CutA	Homo sapiens	sp|O60888-2|CUTA_HUMAN (+1)	10384500	1.46859e+07	117537000	5.26554e+07
Isoform 5 of Cyclic AMP-dependent transcription factor ATF-3	Homo sapiens	sp|P18847-5|ATF3_HUMAN (+1)	0	0	117320250	7.11385e+06
Serine/threonine-protein kinase OSR1	Homo sapiens	sp|O95747|OXSR1_HUMAN	57952500	5.67312e+06	117226250	1.17203e+06
Protein PBDC1	Homo sapiens	sp|Q9BVG4|PBDC1_HUMAN	35529500	5.02463e+07	116921000	7.94887e+07
Protein phosphatase inhibitor 2	Homo sapiens	sp|P41236|IPP2_HUMAN	0	0	116855000	1.44179e+07
Endonuclease domain-containing 1 protein	Homo sapiens	sp|O94919|ENDD1_HUMAN	43813000	1.67924e+07	116546500	2.56758e+07
Carbonic anhydrase-related protein	Homo sapiens	sp|P35219|CAH8_HUMAN	0	0	116361250	2.83377e+07
Zinc finger protein 629	Homo sapiens	sp|Q9UEG4|ZN629_HUMAN	0	0	116145000	1.6617e+06
Endophilin-B2	Homo sapiens	sp|Q9NR46|SHLB2_HUMAN	8568000	1.2117e+07	116040000	6.85399e+06
Charged multivesicular body protein 6	Homo sapiens	sp|Q96FZ7|CHMP6_HUMAN	0	0	115632500	2.06199e+07
Cytochrome c oxidase assembly factor 4 homolog, mitochondrial	Homo sapiens	sp|Q9NYJ1|COA4_HUMAN	10700050	2.03923e+06	115395000	2.07112e+07
Dipeptidyl peptidase 3	Homo sapiens	sp|Q9NY33|DPP3_HUMAN	6893000	9.74817e+06	115276200	1.20746e+06
Septin-10	Homo sapiens	sp|Q9P0V9|SEP10_HUMAN	0	0	115228750	9.16234e+06
ATP synthase subunit gamma, mitochondrial	Homo sapiens	sp|P36542|ATPG_HUMAN (+1)	38591000	2.40558e+07	115095750	6.30633e+06
STAM-binding protein	Homo sapiens	sp|O95630|STABP_HUMAN	0	0	115014750	2.00193e+07
Cold-inducible RNA-binding protein	Homo sapiens	sp|Q14011|CIRBP_HUMAN (+1)	9217500	1.30355e+07	114753000	1.32073e+07
Isoform 2 of Deoxyribonuclease-2-alpha	Homo sapiens	sp|O00115-2|DNS2A_HUMAN (+1)	20150500	2.84971e+07	114457750	1.88009e+07
Beta-hexosaminidase subunit alpha	Homo sapiens	sp|P06865|HEXA_HUMAN	336270000	2.36881e+07	114444000	2.04297e+07
Transmembrane protein 87A	Homo sapiens	sp|Q8NBN3|TM87A_HUMAN (+1)	159465000	2.64387e+07	113768250	1.20763e+07
Isoform 3 of Coronin-7	Homo sapiens	sp|P57737-3|CORO7_HUMAN	87099000	4.90732e+06	113584500	3.05824e+06
DnaJ homolog subfamily C member 5	Homo sapiens	sp|Q9H3Z4|DNJC5_HUMAN	0	0	113413000	3.9417e+07
Serine/threonine-protein kinase RIO1	Homo sapiens	sp|Q9BRS2|RIOK1_HUMAN	0	0	113202750	4.99504e+07
RNA polymerase II subunit A C-terminal domain phosphatase SSU72	Homo sapiens	sp|Q9NP77|SSU72_HUMAN	34177500	8.09425e+06	112890250	2.80152e+07
Periodic tryptophan protein 2 homolog	Homo sapiens	sp|Q15269|PWP2_HUMAN	46231500	2.01674e+07	112859950	3.59294e+07
Isoform 2 of Reticulocalbin-2	Homo sapiens	sp|Q14257-2|RCN2_HUMAN (+1)	148750000	5.5225e+07	112857000	2.51772e+07
CD320 antigen	Homo sapiens	sp|Q9NPF0|CD320_HUMAN	0	0	112810000	1.19736e+08
Laminin subunit beta-1	Homo sapiens	sp|P07942|LAMB1_HUMAN	112460000	2.4282e+07	112590000	8.62296e+07
Vacuole membrane protein 1	Homo sapiens	sp|Q96GC9|VMP1_HUMAN	81764500	3.17562e+06	112549250	3.27613e+07
PHD finger protein 23	Homo sapiens	sp|Q9BUL5|PHF23_HUMAN	0	0	112442500	6.09462e+07
Cytochrome b-c1 complex subunit 9	Homo sapiens	sp|Q9UDW1|QCR9_HUMAN	420890000	5.0346e+06	111862500	3.29618e+07
Isoform 3 of Striatin-4	Homo sapiens	sp|Q9NRL3-3|STRN4_HUMAN (+1)	0	0	111654500	8.09284e+06
Prefoldin subunit 6	Homo sapiens	sp|O15212|PFD6_HUMAN	0	0	111096750	1.64314e+07
Ketosamine-3-kinase	Homo sapiens	sp|Q9HA64|KT3K_HUMAN	6222000	8.79924e+06	110628500	321026
CD81 antigen	Homo sapiens	sp|P60033|CD81_HUMAN	482685000	6.19496e+07	110592750	1.83151e+07
Eukaryotic translation initiation factor 3 subunit L	Homo sapiens	sp|Q9Y262|EIF3L_HUMAN (+1)	92359000	1.17252e+07	110492250	2.51429e+07
SAFB-like transcription modulator	Homo sapiens	sp|Q9NWH9|SLTM_HUMAN	80293500	1.42659e+07	110295500	4.47874e+07
Oligoribonuclease, mitochondrial	Homo sapiens	sp|Q9Y3B8|ORN_HUMAN	55631000	1.20604e+07	109971275	4.97446e+07
UPF0461 protein C5orf24	Homo sapiens	sp|Q7Z6I8|CE024_HUMAN	0	0	109888550	1.73262e+07
Inhibitor of nuclear factor kappa-B kinase-interacting protein	Homo sapiens	sp|Q70UQ0|IKIP_HUMAN	214525000	1.393e+06	109337000	2.44376e+07
Isoform 2 of ATP-dependent RNA helicase DDX54	Homo sapiens	sp|Q8TDD1-2|DDX54_HUMAN (+1)	0	0	109093250	1.298e+07
Pyridoxal phosphate phosphatase	Homo sapiens	sp|Q96GD0|PLPP_HUMAN	0	0	108990000	2.85671e+07
Ufm1-specific protease 2	Homo sapiens	sp|Q9NUQ7|UFSP2_HUMAN	39815500	1.88196e+07	108886250	2.40752e+07
Toll-interacting protein	Homo sapiens	sp|Q9H0E2|TOLIP_HUMAN	33445000	3.02175e+07	108345000	4.08757e+07
Inner nuclear membrane protein Man1	Homo sapiens	sp|Q9Y2U8|MAN1_HUMAN	0	0	108308750	6.2236e+06
Acyl-CoA dehydrogenase family member 9, mitochondrial	Homo sapiens	sp|Q9H845|ACAD9_HUMAN	74150000	2.34731e+07	108286000	4.5788e+07
Isoform 2 of E3 ubiquitin-protein ligase HUWE1	Homo sapiens	sp|Q7Z6Z7-2|HUWE1_HUMAN (+2)	603810000	9.87545e+07	107491475	5.4204e+07
BAG family molecular chaperone regulator 3	Homo sapiens	sp|O95817|BAG3_HUMAN	0	0	107334250	3.7518e+07
CTTNBP2 N-terminal-like protein	Homo sapiens	sp|Q9P2B4|CT2NL_HUMAN	11238000	1.58929e+07	107045600	6.38085e+07
Isoform 2 of Fibronectin type-III domain-containing protein 3A	Homo sapiens	sp|Q9Y2H6-2|FND3A_HUMAN (+1)	61034500	2.82355e+07	106901100	6.14248e+07
Ubiquitin-conjugating enzyme E2 E3	Homo sapiens	sp|Q969T4|UB2E3_HUMAN	117355000	1.86605e+07	106899150	2.98001e+07
Borealin	Homo sapiens	sp|Q53HL2|BOREA_HUMAN	0	0	106842500	2.6711e+07
Keratin, type I cytoskeletal 10	Homo sapiens	sp|P13645|K1C10_HUMAN	569410000	5.39381e+07	106566750	5.06356e+07
LIM domain and actin-binding protein 1	Homo sapiens	sp|Q9UHB6|LIMA1_HUMAN (+1)	94868000	6.21405e+06	106504750	3.32959e+07
Chloride channel CLIC-like protein 1	Homo sapiens	sp|Q96S66|CLCC1_HUMAN	39410500	1.05677e+07	106438250	5.34732e+07
Ubiquitin-conjugating enzyme E2 J1	Homo sapiens	sp|Q9Y385|UB2J1_HUMAN	9818150	1.06672e+07	106337250	5.52074e+06
Phosphatidylinositol 5-phosphate 4-kinase type-2 alpha	Homo sapiens	sp|P48426|PI42A_HUMAN	32480000	9.63928e+06	106209750	857367
SWI/SNF-related matrix-associated actin-dependent regulator of chromatin subfamily B member 1	Homo sapiens	sp|Q12824|SNF5_HUMAN	0	0	106148625	2.03585e+07
Isoform 2 of AP-2 complex subunit alpha-2	Homo sapiens	sp|O94973-2|AP2A2_HUMAN (+1)	165505000	2.6269e+07	105954250	3.71595e+07
Coactosin-like protein	Homo sapiens	sp|Q14019|COTL1_HUMAN	27663000	4.53114e+06	105922500	399515
40S ribosomal protein S26	Homo sapiens	sp|P62854|RS26_HUMAN	305340000	7.00884e+07	105702000	2.3978e+06
Quinone oxidoreductase	Homo sapiens	sp|Q08257|QOR_HUMAN	597585000	8.33325e+07	105610875	1.08989e+08
Mitochondrial intermediate peptidase	Homo sapiens	sp|Q99797|MIPEP_HUMAN	93011000	4.39523e+07	105322000	2.68269e+07
Erlin-2	Homo sapiens	sp|O94905|ERLN2_HUMAN	8207500	1.16072e+07	105226550	4.80019e+07
Acyl carrier protein, mitochondrial	Homo sapiens	sp|O14561|ACPM_HUMAN	18412000	2.60385e+07	104994750	4.34768e+07
N6-adenosine-methyltransferase catalytic subunit	Homo sapiens	sp|Q86U44|MTA70_HUMAN	11822700	2.65773e+06	104814275	1.60022e+07
Cleavage and polyadenylation specificity factor subunit 3	Homo sapiens	sp|Q9UKF6|CPSF3_HUMAN	91802500	4.20835e+07	104732200	475459
Selenoprotein F	Homo sapiens	sp|O60613|SEP15_HUMAN	113924500	2.27766e+07	104638250	2.89458e+07
NADH dehydrogenase [ubiquinone] 1 beta subcomplex subunit 8, mitochondrial	Homo sapiens	sp|O95169|NDUB8_HUMAN	21722500	426385	104024000	3.89948e+07
Unconventional prefoldin RPB5 interactor 1	Homo sapiens	sp|O94763|RMP_HUMAN (+2)	68560500	3.03992e+07	103914500	4.99217e+06
Isoform 2 of Opioid growth factor receptor	Homo sapiens	sp|Q9NZT2-2|OGFR_HUMAN (+1)	0	0	103790000	5.27502e+06
PITH domain-containing protein 1	Homo sapiens	sp|Q9GZP4|PITH1_HUMAN	0	0	103752500	2.38705e+07
Probable RNA-binding protein EIF1AD	Homo sapiens	sp|Q8N9N8|EIF1A_HUMAN	6352200	2.26868e+06	103692500	4.71237e+07
Ectonucleotide pyrophosphatase/phosphodiesterase family member 1	Homo sapiens	sp|P22413|ENPP1_HUMAN	14307000	2.47912e+06	103552750	3.81519e+06
Protein kinase C and casein kinase substrate in neurons protein 3	Homo sapiens	sp|Q9UKS6|PACN3_HUMAN	401945000	3.73402e+08	103178250	1.36935e+07
Mitochondrial 10-formyltetrahydrofolate dehydrogenase	Homo sapiens	sp|Q3SY69|AL1L2_HUMAN	191785000	2.32567e+07	103098000	6.75662e+07
Isoform 2 of Endoplasmic reticulum-Golgi intermediate compartment protein 1	Homo sapiens	sp|Q969X5-2|ERGI1_HUMAN	122989000	4.24137e+07	102961850	2.40895e+07
Zinc finger CCCH domain-containing protein 11A	Homo sapiens	sp|O75152|ZC11A_HUMAN	87032500	1.0241e+07	102859800	9.40565e+06
Sjoegren syndrome/scleroderma autoantigen 1	Homo sapiens	sp|O60232|SSA27_HUMAN	17857000	2.52536e+07	102803500	1.18681e+07
Isoform 2 of Transforming acidic coiled-coil-containing protein 1	Homo sapiens	sp|O75410-2|TACC1_HUMAN (+1)	0	0	102738725	3.59108e+06
Ribonuclease H2 subunit A	Homo sapiens	sp|O75792|RNH2A_HUMAN	105620000	3.57089e+07	102638500	8.08223e+06
Isoform 2 of RWD domain-containing protein 1	Homo sapiens	sp|Q9H446-2|RWDD1_HUMAN	0	0	102444850	4.61326e+07
[truncated: 1,134 more rows]

## Sheet: S2B
S2B Table. MHC-I and MHC-II protein levels in uninfected and OC43-infected HEK293.CIITA cells
		Average intensity
Identified Proteins	Accession Number	Uninfected		OC43-infected
		Mean	SD	Mean	SD
HLA class I histocompatibility antigen A*02:01 alpha chain	IMGT/HLA Acc HLA00005	397345000	7.98324e+06	1992800	2.81824e+06
HLA class I histocompatibility antigen B*42:01 alpha chain	sp|P30480|1B42_HUMAN [B7]	254900000	9.37624e+06	1963275	2.77649e+06
HLA class II histocompatibility antigen DRA*01:01 alpha chain	sp|P01903|DRA_HUMAN	1352500000	1.05359e+08	4952700	7.00418e+06
HLA class II histocompatibility antigen DR2 (sequences in DRB1*15:01 or DRB5*01:01) beta chain	IMGT/HLA Acc HLA00865	1336050000	3.59917e+07	124272500	5.17737e+07
HLA class II histocompatibility antigen DRB5*01:01 beta chain	sp|Q29974|2B1G_HUMAN [DRB1]	1418600000	8.23072e+07	2108975	2.98254e+06
HLA class II histocompatibility antigen DPA1*01:03 alpha chain	sp|P20036|DPA1_HUMAN	646350000	1.72124e+08	0	0
HLA class II histocompatibility antigen DPB1*04:02 beta chain	IMGT/HLA Acc HLA00522	1229650000	1.12925e+08	35271000	4.98807e+07
HLA class II histocompatibility antigen DQB1*06:02 beta chain	IMGT/HLA Acc HLA00646	56441000	3.13913e+07	2244800	3.17463e+06
