# Supplementary material for: Immunopeptidome profiling of human coronavirus OC43-infected cells identifies CD4 T-cell epitopes specific to seasonal coronaviruses or cross-reactive with SARS-CoV-2
Source: PLoS Pathog. 2023 Jul 27;19(7):e1011032. doi: 10.1371/journal.ppat.1011032 (PMC10409285; doi:10.1371/journal.ppat.1011032)
Supplement: S3 Table — S3A-C. HLA-ABC (S3A), HLA-DR immunopeptidome (S3B), and HLA-DP (S3C) immunopeptidomes of OC43-infected cells. S3D. Viral peptides eluted from OC43-infected cells. S3E-G. HLA-ABC (S3E), HLA-DR (S3F), and HLA-DP, (S3G) immunopeptidomes of uninfected cells. For each peptide, mass spectrometry identification parameters are shown (eluted sequence, length, source protein, intensity, Scaffold identification probability, and Mascot Ion and Identity scores). In addition, NetMHCpan 4.1 or NetMHCIIpan 4.0 predictions were performed and predicted core for each relevant allele, score, and rank are shown for each peptide. (XLSX) [file ppat.1011032.s011.xlsx]

## Sheet: Index
S3 Table: Immunopeptidome of HEK293.CIITA cells
Tab Id	Content
S3A	HLA-ABC immunopeptidome eluted from OC43-infected HEK293.CIITA cells
S3B	HLA-DR immunopeptidome eluted from OC43-infected HEK293.CIITA cells
S3C	HLA-DP immunopeptidome eluted from OC43-infected HEK293.CIITA cells
S3D	Viral peptides eluted from OC43-infected HEK293.CIITA cells
S3E	HLA-ABC immunopeptidome eluted from non-infected HEK293.CIITA cells
S3F	HLA-DR immunopeptidome eluted from non-infected HEK293.CIITA cells
S3G	HLA-DP immunopeptidome eluted from non-infected HEK293.CIITA cells
In all tables: NetMHCpan 4.1 or NetMHCIIpan 4.0 predictions were performed for each peptide. For HLA-ABC eluted peptides, HLA-A*02:01, B*07:02, and C*07:02 predictions were performed. Peptides with ranks <=0.5% were assigned as strong binders, and peptides with ranks 0.5-2.0 were assigned as weak binders. For HLA-DR eluted peptides, predictions for HLA-DRB1*15:01 and DRB5*01:01, and for HLA-DP el…

## Sheet: S3A
S3A Table. HLA-ABC immunopeptidome eluted from OC43-infected HEK293.CIITA cells
Specie	Peptide sequence	len	Protein name	Total Precursor Intensity	Total TIC	Best Peptide identification probability	Best Mascot Ion Score	Best Mascot Identity Score	A*02:01 core	Score_EL	%Rank_EL	Score_BA	%Rank_BA	Aff(nM)	B*07:02 core	Score_EL	%Rank_EL	Score_BA	%Rank_BA	Aff(nM)	C*07:02 core	Score_EL	%Rank_EL	Score_BA	%Rank_BA	Aff(nM)
Homo sapiens	FVDDYTVRV	9	26S proteasome non-ATPase regulatory subunit 14	3947940	972323	0.997	55.5	45.3	FVDDYTVRV	0.973099	0.012	0.799387	0.103	8.76	FVDDYTVRV	0.020846	3.497	0.081487	15.318	20704.5	FVDDYTVRV	0.12389	0.452	0.281677	1.064	2373.44
Homo sapiens	RGYVKEQFAWRH	12	40S ribosomal protein S10	2578690	690481	0.997	46.8	47.2	RGYVKEQFAWRH	5e-06	82.5	0.026303	64.039	37616	RGYVKEQFAWRH	4e-06	85	0.018375	75.237	40985.2	RGYVKEQFAWRH	1.2e-05	49	0.037974	39.529	33153.7
Homo sapiens	HAPGKGLSQSALPYRR	16	40S ribosomal protein S13		709948	0.986	27.9	45.2	HAPGKGLSQSALPYRR	1.9e-05	65	0.020384	72.969	40103.9	HAPGKGLSQSALPYRR	3.2e-05	56.667	0.023782	63.21	38656.2	HAPGKGLSQSALPYRR	1.8e-05	44	0.033433	44.826	34823.2
Homo sapiens	SLADLQNDEV	10	40S ribosomal protein S3a	21926300	2257560	0.997	62.9	45.4	SLADLQNDEV	0.669906	0.214	0.631768	0.696	53.74	SLADLQNDEV	0.000303	25.367	0.052909	27.213	28206.7	SLADLQNDEV	0.000213	19.077	0.050383	28.943	28988.2
Homo sapiens	KLDGSRLIKV	10	40S ribosomal protein S7	8553460	2109730	0.96	28	38.7	KLDGSRLIKV	0.716324	0.168	0.614051	0.793	65.1	KLDGSRLIKV	0.000671	18.065	0.061178	22.638	25792.7	KLDGSRLIKV	0.000162	21.211	0.043702	34.093	31161.3
Homo sapiens	RIIDVVYNA	9	40S ribosomal protein S8	44556100	4748430	0.99	36.6	43.9	RIIDVVYNA	0.735277	0.157	0.697603	0.391	26.36	RIIDVVYNA	0.001802	11.584	0.084938	14.451	19945.7	RIIDVVYNA	0.002784	5.931	0.112884	8.697	14741.2
Homo sapiens	QATEWVGATTDWS	13	40S ribosomal protein SA	1953730	488805	0.947	29	43.9	QATEWVGATTDWS	1e-06	95	0.019777	73.958	40368.1	QATEWVGATTDWS	1e-06	95	0.017774	76.693	41252.5	QATEWVGATTDW	0	100	0.014109	80.25	42921.2
Homo sapiens	RLNKVISEL	9	60S acidic ribosomal protein P2	4780770	2129250	0.921	26.3	40	RLNKVISEL	0.847044	0.076	0.624416	0.736	58.19	RLNKVISEL	0.170304	1.016	0.326135	1.58	1467.14	RLNKVISEL	0.047256	1.02	0.25427	1.445	3192.74
Homo sapiens	TLYEAVREV	9	60S ribosomal protein L10a	22945300	10950200	0.997	59.6	45.5	TLYEAVREV	0.982501	0.007	0.811342	0.084	7.7	TLYEAVREV	0.003541	8.422	0.080976	15.456	20819.3	TLYEAVREV	0.094687	0.562	0.30598	0.809	1824.65
Homo sapiens	APRPASGPIRPIV	13	60S ribosomal protein L13	22958500	5998240	0.997	53.1	40.6	APRPASGPIRPIV	3.8e-05	55	0.03716	51.527	33446.9	APRPASGPIRPIV	0.481766	0.405	0.70965	0.086	23.14	APRPASGPIRPIV	5e-06	60	0.026472	54.723	37547.3
Homo sapiens	ILMEHIHKL	9	60S ribosomal protein L19		1189020	0.997	47.7	42.9	ILMEHIHKL	0.998369	0.001	0.905842	0.008	2.77	ILMEHIHKL	0.077052	1.699	0.209631	3.603	5175.12	ILMEHIHKL	0.450758	0.091	0.513883	0.097	192.42
Homo sapiens	RRKDGVFLY	9	60S ribosomal protein L23		857945	0.986	30.3	43.4	RRKDGVFLY	0.00427	9.844	0.038728	49.978	32884.3	RRKDGVFLY	0.001399	12.96	0.036222	42.485	33788.1	RRKDGVFLY	0.813853	0.008	0.577719	0.044	96.45
Homo sapiens	AYVRLAPDYDALDVANK	17	60S ribosomal protein L23a	2625450	480543	0.958	34	47.2	AYVRLAPDYDALDVANK	1e-06	95	0.025052	65.768	38128.6	AYVRLAPDYDALDVANK	1e-06	95	0.016166	80.619	41976.5	AYVRLAPDYDALDVANK	1e-06	85	0.020491	65.688	40057.5
Homo sapiens	SDKSINPLGG	10	60S ribosomal protein L3		615354	0.848	31.6	45	SDKSINPLGG	2e-06	90	0.010278	90.669	44737.7	SDKSINPLGG	7e-06	80	0.014931	83.765	42541.2	SDKSINPLGG	0	100	0.010787	88.367	44492
Homo sapiens	TPGNRIVYLY	10	60S ribosomal protein L34	2602900	2093910	0.899	30.7	44.9	TPGNRIVYLY	2.8e-05	59.545	0.028485	61.182	36738.4	TPGNRIVYL	0.010921	4.907	0.174143	4.942	7597.61	TPGNRIVYLY	0.000395	14.785	0.084949	14.122	19943.3
Homo sapiens	TPGNRIVYLYTKK	13	60S ribosomal protein L34		615752	0.997	38.4	43	TPGNRIVYLYTKK	3e-06	87.5	0.021002	71.961	39836.6	TPGNRIVYLYTKK	0.00011	37.625	0.044113	33.958	31023	TPGNRIVYLYTK	1e-06	85	0.021228	64.21	39739.3
Homo sapiens	RPIPQWIRM	9	60S ribosomal protein L39	8091730	1793160	0.96	30.7	44.3	RPIPQWIRM	0.002515	12.363	0.058394	36.215	26581.4	RPIPQWIRM	0.943032	0.039	0.701301	0.096	25.33	RPIPQWIRM	0.041739	1.123	0.146442	5.381	10252.8
Homo sapiens	VPAEPKLAF	9	60S ribosomal protein L7	17007900	1358310	0.997	56.8	44.8	VPAEPKLAF	0.001568	14.952	0.034335	54.321	34485	VPAEPKLAF	0.985311	0.011	0.707626	0.09	23.65	VPAEPKLAF	0.066134	0.766	0.144291	5.531	10494.2
Homo sapiens	KMGGLPRTTPPTQK	14	Abl interactor 2		491114	0.865	35.4	45.7	KMGGLPRTTPPTQK	7.6e-05	45.167	0.02483	66.098	38220.3	KMGGLPRTTPPTQ	1.8e-05	66	0.022777	65.274	39078.8	KMGGLPRTTPPTQK	1.7e-05	45	0.017096	73.13	41556.3
Homo sapiens	RLDETIQAI	9	Activating signal cointegrator 1		898082	0.847	30.5	45.7	RLDETIQAI	0.954771	0.021	0.728879	0.272	18.79	RLDETIQAI	0.043525	2.391	0.147179	6.396	10171.4	RLDETIQAI	0.021147	1.849	0.163191	4.32	8553.43
Homo sapiens	ITAPPSRVL	9	Acyl-CoA desaturase	17439600	5005080	0.996	35.9	38.3	ITAPPSRVL	0.033279	3.683	0.120466	18.51	13580.1	ITAPPSRVL	0.367809	0.565	0.357729	1.269	1042.35	ITAPPSRVL	0.089167	0.59	0.278636	1.1	2452.83
Homo sapiens	GGFLSQLVSD	10	Adenosine kinase		794744	0.828	25.1	45.4	GGFLSQLVSD	5e-06	82.5	0.032221	56.676	35282.9	GGFLSQLVSD	1e-06	95	0.013026	88.318	43427.1	GGFLSQLVSD	0	100	0.0112	87.389	44293.7
Homo sapiens	KLGEIVTTI	9	ADP-ribosylation factor 1	41377300	7318510	0.997	61	39.2	KLGEIVTTI	0.955802	0.021	0.741664	0.233	16.36	KLGEIVTTI	0.003895	8.05	0.077487	16.421	21620.3	KLGEIVTTI	0.011176	2.814	0.126311	7.142	12747.9
Homo sapiens	AYSSYVHQY	9	Amyloid protein-binding protein 2		2221720	0.997	47.8	43.5	AYSSYVHQY	0.003055	11.392	0.041701	47.35	31843.3	AYSSYVHQY	0.001541	12.438	0.026691	57.497	37458.4	AYSSYVHQY	0.845218	0.007	0.578316	0.043	95.83
Homo sapiens	ILFGEEDVRV	10	Angiotensin-converting enzyme 2	1969530	686288	0.995	48	45.6	ILFGEEDVRV	0.790991	0.113	0.693711	0.407	27.49	ILFGEEDVRV	5.8e-05	47.25	0.025116	60.501	38102.2	ILFGEEDVRV	7.1e-05	28.625	0.043378	34.373	31270.7
Homo sapiens	IPALINLL	8	Ankyrin and armadillo repeat-containing protein	358714	1373810	0.962	17.8	31.2	IPALINLL	0.00055	22.523	0.067587	32.046	24064.7	IPALINLL	0.299917	0.685	0.372745	1.15	886.04	IPALINLL	0.000529	13.012	0.072786	17.781	22748.4
Homo sapiens	APDAAPAPASI	11	Ankyrin repeat and zinc finger domain-containing protein 1	32608200	2306200	0.889	26.6	45.1	APDAAPAPASI	0.002695	11.982	0.057269	36.84	26907	APDAAPAPASI	0.67676	0.238	0.460181	0.671	344.03	APDAAPAPASI	0.000117	24	0.033101	45.244	34948.6
Homo sapiens	APRVPVQAL	9	Ankyrin repeat domain-containing protein 17	4492930	1134150	0.984	27.7	37	APRVPVQAL	0.002422	12.563	0.040812	48.097	32151.1	APRVPVQAL	0.999149	0.001	0.878797	0.008	3.71	APRVPVQAL	0.038535	1.2	0.129374	6.825	12332.3
Homo sapiens	LAAGPLPPG	9	Ankyrin repeat domain-containing protein 17	3884680	1966690	0.879	31.3	40.6	LAAGPLPPG	0.00015	36.083	0.084234	26.268	20098.2	LAAGPLPPG	0.000584	19.221	0.114652	9.354	14461.9	LAAGPLPPG	1.5e-05	46	0.04811	30.572	29710
Homo sapiens	QILPDGPKS	9	Anoctamin-4	47716900	6287740	0.882	23.8	42.3	QILPDGPKS	0.00117	16.795	0.041038	47.903	32072.6	QILPDGPKS	0.000192	30.471	0.023106	64.582	38940	QILPDGPKS	5e-06	60	0.010366	89.365	44695.2
Homo sapiens	SPRPPLISV	9	AP-5 complex subunit mu-1	4066310	1192840	0.978	28	39.2	SPRPPLISV	0.018355	4.951	0.082984	26.637	20371.9	SPRPPLISV	0.997376	0.002	0.844166	0.01	5.4	SPRPPLISV	0.042997	1.095	0.131898	6.575	12000.1
Homo sapiens	KLLEPVPVSV	10	Archaemetzincin-2	1017200	591599	0.868	21.5	35.9	KLLEPVPVSV	0.971108	0.013	0.810513	0.085	7.77	KLLEPVPVSV	0.002689	9.614	0.067357	19.896	24124.7	KLLEPVPVSV	0.001839	7.294	0.072439	17.899	22834
Homo sapiens	KIPPVTPSI	9	Arrestin domain-containing protein 4	1626550	1489280	0.862	25.5	36.5	KIPPVTPSI	0.82158	0.093	0.549614	1.283	130.72	KIPPVTPSI	0.072366	1.78	0.168803	5.198	8049.52	KIPPVTPSI	0.068285	0.746	0.238545	1.726	3784.9
Homo sapiens	YLLIVGILIAYYIYTPL	17	Arylacetamide deacetylase		224365	0.929	18.4	40.4	YLLIVGILIAYYIYTPL	0.000964	18.081	0.401552	3.227	648.77	YLLIVGILIAYYIYTPL	1.6e-05	68	0.076443	16.719	21865.9	YLLIVGILIAYYIYTPL	1.1e-05	50	0.078949	15.779	21281
Homo sapiens	QPIPVSTTAH	10	Ataxin-2		945172	0.815	27.1	44.8	QPIPVSTTAH	5.3e-05	50	0.016926	78.803	41632.8	QPIPVSTTAH	0.100961	1.448	0.182941	4.542	6907.73	QPIPVSTTAH	0.000232	18.469	0.032078	46.564	35337.5
Homo sapiens	SPASPKISL	9	Ataxin-2-like protein		495817	0.986	33.9	42.2	SPASPKISL	0.005379	8.904	0.047435	42.903	29927.8	SPASPKISL	0.998046	0.002	0.815733	0.017	7.34	SPASPKISL	0.048623	0.996	0.108506	9.319	15456.2
Homo sapiens	VRPPVQVY	8	ATP synthase subunit O, mitochondrial	3168990	948786	0.963	29.6	43.1	VRPPVQVY	0.000187	33.438	0.014214	83.671	42872.5	VRPPVQVY	0.002132	10.714	0.036868	41.695	33552.8	VRPPVQVY	0.649779	0.034	0.421567	0.262	522.44
Homo sapiens	RLYDPASGTISL	12	ATP-binding cassette sub-family B member 10, mitochondrial		572258	0.986	43	46.4	RLYDPASGTISL	0.83892	0.081	0.673828	0.488	34.09	RLYDPASGTISL	0.906667	0.066	0.739505	0.056	16.75	RLYDPASGTISL	0.005495	4.174	0.153985	4.874	9449.29
Homo sapiens	KVFDPVPVGV	10	ATP-dependent RNA helicase A	8665290	738941	0.995	43.7	43.4	KVFDPVPVGV	0.826118	0.089	0.66142	0.541	38.99	KVFDPVPVGV	0.004914	7.222	0.07555	16.974	22078.2	KVFDPVPVGV	0.002348	6.452	0.090614	12.755	18757.6
Homo sapiens	RPSAAGINL	9	ATP-dependent RNA helicase A	10878300	1765860	0.985	32.8	42.2	RPSAAGINL	0.001098	17.2	0.069572	31.225	23553.4	RPSAAGINL	0.979752	0.014	0.790328	0.027	9.67	RPSAAGINL	0.004961	4.405	0.097464	11.243	17417.7
Homo sapiens	VAARDQLSVL	10	ATP-dependent RNA helicase DDX1		2272810	0.881	27.4	43	VAARDQLSVL	0.001033	17.619	0.069612	31.209	23543.2	VAARDQLSVL	0.07306	1.768	0.287402	2.035	2230.88	VAARDQLSVL	0.000355	15.473	0.094124	11.939	18058.6
Homo sapiens	YPKRPLLGL	9	ATP-dependent RNA helicase DDX24	6026770	1538960	0.986	31.9	40.2	YPKRPLLGL	0.002529	12.333	0.065109	33.064	24718.7	YPKRPLLGL	0.978638	0.014	0.760467	0.041	13.35	YPKRPLLGL	0.024563	1.663	0.162479	4.359	8619.58
Homo sapiens	RVLPPSALQSV	11	Aurora kinase B	2693270	1538990	0.989	33.4	41.4	RVLPPSALQSV	0.406429	0.523	0.390581	3.436	730.54	RVLPPSALQSV	0.177285	0.989	0.300856	1.845	1928.66	RVLPPSALQSV	0.00023	18.531	0.068832	19.263	23742.7
Homo sapiens	QSLNEDVSQEESPSVISGKPEGR	23	Basic salivary proline-rich protein 3		415772	0.997	42.2	46.9	SVISGKPEGR	1e-06	95	0.011871	87.881	43973.3	SPSVISGKPEGR	0	100	0.009038	95.378	45342	SVISGKPEGR	0	100	0.006312	95.901	46699.3
Homo sapiens	KLDVGNAEV	9	B-cell receptor-associated protein 31	3782070	2279130	0.997	59	44.6	KLDVGNAEV	0.825938	0.089	0.732172	0.263	18.13	KLDVGNAEV	0.003909	8.036	0.082907	14.942	20388.8	KLDVGNAEV	0.00086	10.508	0.075212	16.959	22159
Homo sapiens	EVVGQVAIP	9	Bcl-2-like protein 15	4314770	539141	0.995	38.6	41.5	EVVGQVAIP	0.000212	32	0.032661	56.159	35115.3	EVVGQVAIP	0.000151	33.364	0.02565	59.459	37882.7	EVVGQVAIP	2e-06	75	0.011472	86.744	44163.5
Homo sapiens	ALVVQVAEA	9	Beta-hexosaminidase subunit beta	3084150	778800	0.988	43.9	42.2	ALVVQVAEA	0.329162	0.682	0.497024	1.816	230.92	ALVVQVAEA	0.000239	27.905	0.054188	26.423	27819	ALVVQVAEA	7.2e-05	28.5	0.043043	34.663	31384.3
Homo sapiens	AVIDVGINRV	10	Bifunctional methylenetetrahydrofolate dehydrogenase/cyclohydrolase, mitochondrial	2020620	618196	0.979	30.1	41	AVIDVGINRV	0.437745	0.476	0.447156	2.463	396.09	AVIDVGINRV	0.000684	17.909	0.053791	26.662	27938.8	AVIDVGINRV	0.000254	17.8	0.048006	30.65	29743.5
Homo sapiens	INKLTAEAI	9	Borealin		762802	0.872	29.2	42.3	INKLTAEAI	0.00018	33.875	0.043625	45.741	31187.3	INKLTAEAI	0.000442	21.673	0.054008	26.532	27873.3	INKLTAEAI	0.000108	24.75	0.069891	18.847	23472.2
Homo sapiens	LLGGGGVLGVLG	12	BPI fold-containing family B member 4	5003980	1256510	0.803	32	39.4	LLGGGGVLGVL	0.000327	27.323	0.132133	16.76	11969.6	LLGGGGVLGVL	3e-06	90	0.019652	72.296	40422.8	LLGGGGVLGVL	0	100	0.01025	89.64	44751.3
Homo sapiens	TSSVPSLGSGLG	12	Bromodomain adjacent to zinc finger domain protein 2B		646314	0.974	41.7	46.4	TSSVPSLGSGL	6e-06	80	0.031695	57.293	35484.3	TSSVPSLGSGLG	9.4e-05	39.857	0.061101	22.675	25814.2	TSSVPSLGSGL	1e-06	85	0.021158	64.344	39769.4
Homo sapiens	RLFDEPQLASL	11	BTB/POZ domain-containing protein 1	417299	1425270	0.997	67.5	45.9	RLFDEPQLASL	0.920384	0.038	0.705767	0.357	24.13	RLFDEPQLASL	0.012137	4.655	0.130732	7.651	12152.5	RLFDEPQLASL	0.011283	2.8	0.136792	6.125	11381.2
Homo sapiens	VAKTVLKERGLKNIRIGIEGY	21	BTB/POZ domain-containing protein KCTD20		10188700	0.851	18.3	37.2	VLKERGLKNIRIGIEGY	0	100	0.012352	87.022	43745	VLKERGLKNIRIGIEGY	0	100	0.011144	92.298	44320.5	VLKERGLKNIRIGIEGY	2e-06	75	0.016048	75.564	42030.1
Homo sapiens	IILLILVL	8	Cadherin-2	5372920	864476	0.99	26.7	25	IILLILVL	0.004639	9.493	0.149704	14.618	9897.27	IILLILVL	0.00115	14.157	0.041736	36.29	31831.3	IILLILVL	9e-05	26.4	0.039903	37.57	32468.9
Homo sapiens	AAFVALAVAL	10	Cadherin-like protein 26	10436500	830122	0.832	29	41.3	AAFVALAVAL	0.001925	13.788	0.235759	8.324	3900.73	AAFVALAVAL	0.004209	7.775	0.173215	4.985	7674.28	AAFVALAVAL	0.000124	23.5	0.078589	15.885	21364
Homo sapiens	KPHSGFHVAF	10	Calcium uptake protein 2, mitochondrial	8309270	1949800	0.992	34.4	45.2	KPHSGFHVAF	0.000182	33.75	0.046146	43.813	30348.1	KPHSGFHVAF	0.944071	0.039	0.765431	0.039	12.65	KPHSGFHVAF	0.0136	2.49	0.210291	2.418	5138.29
Homo sapiens	TLAEHIIEA	9	Calmodulin-binding transcription activator 1	4080350	884221	0.993	39	43.8	TLAEHIIEA	0.979133	0.009	0.812697	0.081	7.59	TLAEHIIEA	0.002524	9.891	0.090427	13.227	18795.6	TLAEHIIEA	0.026556	1.577	0.20282	2.644	5570.89
Homo sapiens	IREADVDQDGRVNYEE	16	Calmodulin-like protein 5		1780990	0.973	30	45.3	IREADVDQDGRVNY	0	100	0.008413	93.736	45649.7	IREADVDQDGRVNY	0	100	0.007402	96.215	46151.8	IREADVDQDGRVNY	9e-06	53.333	0.018702	69.484	40840.4
Homo sapiens	SLLDEFYKL	9	Caprin-1	2652620	345358	0.992	39.3	45.3	SLLDEFYKL	0.986061	0.006	0.836782	0.054	5.85	SLLDEFYKL	0.003497	8.468	0.06338	21.596	25185.4	SLLDEFYKL	0.10831	0.496	0.250279	1.512	3333.62
Homo sapiens	QELQSIIQAG	10	Caspase recruitment domain-containing protein 11	14490700	4755070	0.872	26.4	44.9	QELQSIIQAG	0.000152	35.923	0.077101	28.516	21710.8	QELQSIIQAG	2.3e-05	62.143	0.032544	47.566	35159.8	QELQSIIQA	1e-06	85	0.013235	82.434	43329.1
Homo sapiens	LMPIQEP	7	Caspase recruitment domain-containing protein 6		2324530	0.9	34.2	44.8
Homo sapiens	LITEHVEAFITIQVAQMV	18	C-C chemokine receptor type 7	4215300	771220	0.863	27.9	46.1	LITEHVEAFITIQVAQMV	0.000175	34.214	0.124508	17.866	12999	LITEHVEAFITIQVAQMV	3e-06	90	0.022315	66.302	39274.7	LITEHVEAFITIQVAQMV	2e-06	75	0.023841	59.28	38631.5
Homo sapiens	LLAGLPVLR	9	CD180 antigen	6808440	490747	0.97	16.7	28.6	LLAGLPVLR	0.015704	5.4	0.177274	12.035	7344.54	LLAGLPVLR	0.000254	27.19	0.035224	43.798	34154.9	LLAGLPVLR	0.005334	4.244	0.08167	14.982	20663.6
Homo sapiens	SLSEKTVLL	9	CD59 glycoprotein	6133030	634594	0.992	37.4	39.6	SLSEKTVLL	0.946258	0.025	0.697298	0.392	26.45	SLSEKTVLL	0.056728	2.068	0.150801	6.163	9780.49	SLSEKTVLL	0.135113	0.421	0.316001	0.735	1637.16
Homo sapiens	QTPRTLL	7	Centromere protein T		1322300	0.849	22.7	42.3
Homo sapiens	KLTLSESKLT	10	Centrosomal protein of 135 kDa	7519280	2803460	0.954	38.5	41.5	KLTLSESKLT	0.002366	12.684	0.12818	17.322	12492.7	KLTLSESKL	1.8e-05	66	0.024312	62.134	38435.2	KLTLSESKL	1e-06	85	0.011886	85.763	43966.1
Homo sapiens	AKVAMLSGALE	11	Centrosomal protein POC5	10254500	2716400	0.984	49.1	46.4	AKVAMLSGALE	1.2e-05	71.25	0.046388	43.642	30268.7	AKVAMLSGALE	3e-05	57.778	0.049115	29.845	29388.7	AKVAMLSGALE	1e-06	85	0.019794	67.167	40360.7
Homo sapiens	KNFLRFQI	8	Centrosome and spindle pole-associated protein 1		315990	0.849	29.8	40.2	KNFLRFQI	0.000125	38.4	0.049708	41.334	29200.7	KNFLRFQI	0.000125	35.889	0.046218	32.138	30324.5	KNFLRFQI	0.000148	21.947	0.054175	26.494	27823
Homo sapiens	VLDVVINFRRL	11	Choline O-acetyltransferase	671934	1099480	0.931	22.6	38.8	VLDVVINFRRL	0.041832	3.246	0.310345	5.39	1740.48	VLDVVINFRRL	0.000331	24.452	0.040307	37.782	32327.2	VLDVVINFRRL	0.000129	23.143	0.061612	22.479	25671.8
Homo sapiens	IPAPKPKNA	9	Cholinesterase		512108	0.962	29.6	38	IPAPKPKNA	0.002101	13.316	0.028901	60.638	36573.4	IPAPKPKNA	0.57754	0.305	0.342447	1.42	1229.76	IPAPKPKNA	0.002857	5.862	0.05416	26.503	27827.5
Homo sapiens	SNLIVVRTP	9	Chondroitin sulfate N-acetylgalactosaminyltransferase 1		1171920	0.931	24.6	40.9	SNLIVVRTP	9.4e-05	42.167	0.027625	62.308	37081.8	SNLIVVRTP	4e-05	53.077	0.019039	73.702	40691.8	SNLIVVRTP	1.4e-05	47	0.020903	64.832	39879.3
Homo sapiens	FLIDNPSEKIT	11	Cleavage and polyadenylation specificity factor subunit 2	20624900	3993830	0.89	27.9	46.1	FLIDNPSEKIT	0.151798	1.417	0.358274	4.132	1036.22	FLIDNPSEKIT	4.6e-05	50.769	0.02609	58.63	37702.8	FLIDNPSEKIT	6.9e-05	28.875	0.049885	29.291	29144.9
Homo sapiens	LPDERTISL	9	Cleavage stimulation factor subunit 1	5178630	690153	0.858	27.1	43.5	LPDERTISL	0.047232	3.002	0.117921	18.923	13959.3	LPDERTISL	0.974201	0.019	0.62637	0.194	56.97	LPDERTISL	0.086359	0.606	0.145032	5.477	10410.4
Homo sapiens	RNLSGGVLMGFMLNRINQE	19	C-myc promoter-binding protein		517722	0.841	27.1	47.6	RNLSGGVLMGFMLNRINQE	3e-06	87.5	0.030725	58.431	35858.7	RNLSGGVLMGFMLNRINQE	0	100	0.015004	83.579	42507.6	RNLSGGVLMGFMLNRINQE	0	100	0.015623	76.589	42223.9
Homo sapiens	AIVDKVPSV	9	Coatomer subunit gamma-1	15564300	941612	0.987	37.8	41.4	AIVDKVPSV	0.984566	0.006	0.766193	0.169	12.55	AIVDKVPSV	0.033169	2.757	0.121514	8.577	13427	AIVDKVPSV	0.03375	1.326	0.167344	4.095	8177.6
Homo sapiens	RLPDDDPTAV	10	Coatomer subunit gamma-2		1198210	0.968	31.9	44.8	RLPDDDPTAV	0.655073	0.228	0.509646	1.677	201.45	RLPDDDPTAV	0.156345	1.08	0.195683	4.04	6018.13	RLPDDDPTAV	0.000395	14.785	0.062935	21.848	25307
Homo sapiens	APASPFRQL	9	Complement component 1 Q subcomponent-binding protein, mitochondrial	23789300	2947930	0.997	52.6	45.5	APASPFRQL	0.007601	7.658	0.052389	39.572	28365.8	APASPFRQL	0.994269	0.005	0.792336	0.026	9.46	APASPFRQL	0.052531	0.93	0.131453	6.619	12058
Homo sapiens	ALATLIHQV	9	COP9 signalosome complex subunit 7a	16100400	1967070	0.997	44.8	39.2	ALATLIHQV	0.990318	0.004	0.833111	0.057	6.08	ALATLIHQV	0.002242	10.474	0.067558	19.818	24072.3	ALATLIHQV	0.010025	2.97	0.129465	6.816	12320.2
Homo sapiens	IRPGLSEAVL	10	CST complex subunit STN1	24038300	1731210	0.982	29.9	40.1	IRPGLSEAVL	0.000202	32.556	0.053121	39.115	28142.1	IRPGLSEAVL	0.078137	1.684	0.342531	1.419	1228.65	IRPGLSEAVL	0.044587	1.067	0.344343	0.545	1204.79
Homo sapiens	TLLSLRPSEA	10	C-type natriuretic peptide	26410100	5954090	0.997	46.8	45.1	TLLSLRPSEA	0.090544	2.02	0.361473	4.058	1000.97	TLLSLRPSEA	0.000364	23.513	0.086286	14.126	19656.9	TLLSLRPSEA	1.4e-05	47	0.033201	45.118	34910.8
Homo sapiens	TFGTLSLEH	9	Cubilin	7139150	4657080	0.959	37.9	46.4	TFGTLSLEH	9.7e-05	41.714	0.020026	73.552	40259.5	TFGTLSLEH	0.000106	38.143	0.022027	66.943	39397.2	TFGTLSLEH	0.004202	4.824	0.137402	6.07	11306.3
Homo sapiens	RAELLRAE	8	Cyclin N-terminal domain-containing protein 2	14454900	5301280	0.975	31.4	43.1	RAELLRAE	7e-06	78.333	0.015801	80.781	42142.6	RAELLRAE	0.000146	33.818	0.051056	28.449	28777.9	RAELLRAE	8e-06	55	0.028668	51.383	36665.7
Homo sapiens	QQPRTRAALAVL	12	Cyclin-A2	1889550	2813130	0.899	35.5	40.1	QQPRTRAALAVL	0.000136	37.3	0.087638	25.29	19371.4	QPRTRAALAVL	0.010489	4.996	0.386058	1.06	767.18	QQPRTRAALAVL	5.5e-05	31.2	0.07539	16.901	22116.4
Homo sapiens	KYFDEHYEY	9	Cyclin-dependent kinases regulatory subunit 2	78433900	14231500	0.997	46.4	41.5	KYFDEHYEY	0.01108	6.421	0.072287	30.206	22871.5	KYFDEHYEY	0.002224	10.513	0.025829	59.122	37809.4	KYFDEHYEY	0.898283	0.004	0.602467	0.031	73.79
Homo sapiens	TLTSKLYSL	9	Cytochrome b-c1 complex subunit 9	1906580	1629270	0.969	42.9	41.6	TLTSKLYSL	0.827921	0.088	0.658777	0.552	40.12	TLTSKLYSL	0.025323	3.169	0.167331	5.269	8178.75	TLTSKLYSL	0.041844	1.12	0.260399	1.357	2987.88
Homo sapiens	KIFEMGPVFTL	11	Cytochrome c oxidase subunit 2	12067300	819726	0.997	46.4	45.4	KIFEMGPVFTL	0.550879	0.334	0.63272	0.69	53.19	KIFEMGPVFTL	0.010415	5.015	0.129421	7.777	12326.1	KIFEMGPVFTL	0.001007	9.75	0.098173	11.095	17284.5
Homo sapiens	RLNDFASTV	9	Cytochrome c oxidase subunit 5A, mitochondrial	3231810	500037	0.997	47.2	45.3	RLNDFASTV	0.934102	0.03	0.787788	0.129	9.94	RLNDFASTV	0.012952	4.49	0.153024	6.02	9548.05	RLNDFASTV	0.021333	1.838	0.250114	1.515	3339.58
Homo sapiens	AASLRGVVL	9	Cytochrome c1, heme protein, mitochondrial		632273	0.881	21.7	40.5	AASLRGVVL	0.003023	11.444	0.070127	30.996	23412.4	AASLRGVVL	0.394883	0.528	0.393741	1.013	705.98	AASLRGVVL	0.014276	2.427	0.193112	2.968	6187.89
Homo sapiens	LLILLLLLI	9	Cytochrome P450 4A11	30858400	2553250	0.997	53.1	25	LLILLLLLI	0.026291	4.163	0.446895	2.467	397.21	LLILLLLLI	2.2e-05	62.857	0.028881	53.524	36581.3	LLILLLLLI	4.4e-05	33.5	0.048568	30.228	29563.1
Homo sapiens	KTLGLKEVSPLPL	13	Cytoplasmic dynein 2 heavy chain 1	828596	3260340	0.82	22.6	37.2	KTLGLKEVSPLPL	0.001371	15.813	0.228111	8.716	4237.24	KTLGLKEVSPLPL	0.000197	30.176	0.090503	13.211	18780.2	KTLGLKEVSPLPL	7e-06	56.667	0.03929	38.168	32684.9
Homo sapiens	APRLGISL	8	Cytoplasmic tRNA 2-thiolation protein 1	4491860	1081340	0.899	20.4	38.2	APRLGISL	0.000191	33.188	0.028327	61.389	36801.2	APRLGISL	0.984012	0.012	0.792233	0.026	9.47	APRLGISL	0.001778	7.401	0.056329	25.254	27182
Homo sapiens	IILLKPIIKV	10	Cytoskeleton-associated protein 5	3257250	1888760	0.885	18.4	25	IILLKPIIKV	0.431671	0.484	0.526117	1.506	168.56	IILLKPIIKV	0.000174	31.6	0.036276	42.418	33768.4	IILLKPIIKV	9.1e-05	26.3	0.033663	44.536	34736.7
Homo sapiens	PAVRTAAITLL	11	Cytoskeleton-associated protein 5	21040100	4540900	0.996	39.2	37.9	AVRTAAITLL	7.9e-05	44.6	0.063725	33.684	25091.6	AVRTAAITLL	0.000411	22.357	0.076448	16.718	21864.7	VRTAAITLL	4.3e-05	33.75	0.063096	21.771	25262.9
Homo sapiens	GVPGVLAPT	9	Dehydrogenase/reductase SDR family member 9	58393400	1542250	0.996	36.7	39.7	GVPGVLAPT	0.014391	5.657	0.287955	6.125	2217.57	GVPGVLAPT	0.000278	26.231	0.061818	22.334	25614.7	GVPGVLAPT	2.3e-05	41	0.04694	31.445	30088.5
Homo sapiens	NPRIGTFDL	9	Delta(14)-sterol reductase	558012	1261040	0.906	27.9	45.6	NPRIGTFDL	8.6e-05	43.429	0.036633	52.048	33638.2	NPRIGTFDL	0.900655	0.07	0.745043	0.053	15.78	NPRIGTFDL	0.000467	13.75	0.079281	15.682	21204.7
Homo sapiens	RPAEVGGMQL	10	Deoxyuridine 5'-triphosphate nucleotidohydrolase, mitochondrial		761600	0.818	27.6	45.3	RPAEVGGMQL	0.002523	12.346	0.070095	31.009	23420.5	RPAEVGGMQL	0.967095	0.024	0.793972	0.025	9.29	RPAEVGGMQL	0.001387	8.351	0.072706	17.808	22768.1
Homo sapiens	AVEDLESVGKG	11	Dermcidin		547077	0.972	33.7	46	AVEDLESVGKG	2.4e-05	61.875	0.018662	75.818	40858.1	AVEDLESVGKG	6e-06	81.667	0.011712	91.175	44048.9	AVEDLESVGKG	0	100	0.006842	95.557	46432.2
Homo sapiens	ESVGKGAVHDVKDVLDS	17	Dermcidin	42524200	7280690	0.96	30	46.8	ESVGKGAVHDVKDVLDS	0	100	0.009386	92.136	45171.6	ESVGKGAVHDVKDVLDS	2e-06	92.5	0.012386	89.813	43728.9	ESVGKGAVHDVKDVL	0	100	0.007755	94.885	45975.8
Homo sapiens	GAVHDVKDVLDS	12	Dermcidin	18684400	2573140	0.989	41.8	45.9	GAVHDVKDVL	6e-06	80	0.016846	78.941	41668.8	GAVHDVKDVL	2e-06	92.5	0.011062	92.46	44359.8	GAVHDVKDVL	1e-06	85	0.010044	90.113	44851.2
Homo sapiens	VHDVKDVLDSVL	12	Dermcidin		537714	0.867	35.8	44.9	VHDVKDVLDSVL	8.8e-05	43.143	0.039817	48.987	32499.1	VHDVKDVLDSVL	0.000348	23.923	0.039016	39.202	32782	VHDVKDVLDSVL	0.000262	17.571	0.066975	20.014	24224.6
Homo sapiens	VVTGNMGSNDKVGDF	15	Desmoglein-1	3315580	611756	0.893	29.9	45	VVTGNMGSNDKVGDF	2e-06	90	0.021436	71.254	39650	VVTGNMGSNDKVGDF	1.3e-05	71.25	0.028629	53.954	36681.2	VVTGNMGSNDKVGDF	9e-06	53.333	0.03416	43.91	34550.4
Homo sapiens	NLAGVYSEV	9	Developmentally-regulated GTP-binding protein 1	945669	444130	0.826	29.5	45.4	NLAGVYSEV	0.754391	0.142	0.752705	0.197	14.52	NLAGVYSEV	0.001374	13.066	0.098497	11.716	17224	NLAGVYSEV	0.003998	4.947	0.175645	3.674	7475.14
Homo sapiens	EGNEICDCGTEAQCGPASCCDFRTCVLKDGA	31	Disintegrin and metalloproteinase domain-containing protein 32		301592	0.948	15.3	33.1	EGNEICDCGTEA	0	100	0.00821	94.069	45750	FRTCVLKDGA	0	100	0.008407	95.701	45652.6	SCCDFRTCVLKDGA	0	100	0.007489	95.137	46108.3
Homo sapiens	ALIEKLVEL	9	DNA polymerase alpha subunit B	199181	1765100	0.895	28.9	38.7	ALIEKLVEL	0.995986	0.002	0.853597	0.031	4.87	ALIEKLVEL	0.059198	2.008	0.134	7.361	11730.3	ALIEKLVEL	0.283662	0.183	0.338802	0.573	1279.23
Homo sapiens	SLAHALVEII	10	DNA repair protein RAD50	572817	389275	0.841	19.2	39.2	SLAHALVEII	0.205655	1.115	0.62767	0.719	56.18	SLAHALVEII	0.000141	34.273	0.072887	17.848	22723.5	SLAHALVEII	3e-05	37.667	0.057374	24.671	26876.4
Homo sapiens	AALPNVYEV	9	DNA replication licensing factor MCM5	4727410	788954	0.908	28.6	45.6	AALPNVYEV	0.757711	0.139	0.612321	0.803	66.33	AALPNVYEV	0.010277	5.052	0.106452	10.447	15803.6	AALPNVYEV	0.036279	1.258	0.21945	2.179	4653.51
Homo sapiens	VPNAGRGLVRL	11	DNA-(apurinic or apyrimidinic site) lyase		5639270	0.868	18.3	38.2	VPNAGRGLVRL	0.000213	31.95	0.032544	56.297	35159.8	VPNAGRGLVRL	0.78527	0.149	0.597249	0.246	78.08	VPNAGRGLVRL	3.8e-05	35.25	0.029086	50.747	36500.2
Homo sapiens	LLDKDQAVAV	10	DNA-dependent protein kinase catalytic subunit		5289620	0.976	32.8	43.7	LLDKDQAVAV	0.369986	0.585	0.544197	1.333	138.61	LLDKDQAVAV	0.000967	15.319	0.075785	16.907	22022.1	LLDKDQAVAV	0.000103	25.182	0.05504	25.984	27563.8
Homo sapiens	KPKTPSLTVF	10	DNA-directed RNA polymerase II subunit RPB1	10870600	1114460	0.985	36.2	41.9	KPKTPSLTVF	0.00032	27.548	0.028484	61.184	36738.8	KPKTPSLTVF	0.9489	0.036	0.659014	0.145	40.02	KPKTPSLTVF	0.00443	4.687	0.108879	9.261	15394
Homo sapiens	IDNLLLPL	8	Dolichol kinase		4286420	0.829	16.7	36.5	IDNLLLPL	0.000322	27.484	0.121571	18.33	13418.7	IDNLLLPL	0.000398	22.667	0.058867	23.805	26445.8	IDNLLLPL	6.2e-05	30	0.04216	35.442	31685.6
Homo sapiens	RLDELGGVYL	10	Dolichyl-diphosphooligosaccharide--protein glycosyltransferase subunit 2	958619	6199920	0.927	34.9	45.1	RLDELGGVYL	0.758005	0.139	0.647748	0.6	45.21	RLDELGGVYL	0.016076	3.991	0.143163	6.668	10623.1	RLDELGGVYL	0.002007	7.002	0.108296	9.352	15491.4
Homo sapiens	KLNPQQFEV	9	Dolichyl-diphosphooligosaccharide--protein glycosyltransferase subunit STT3A	18115600	2364210	0.956	31.8	46.2	KLNPQQFEV	0.99214	0.003	0.840255	0.051	5.63	KLNPQQFEV	0.005264	6.971	0.08233	15.091	20516.5	KLNPQQFEV	0.021229	1.844	0.175002	3.706	7527.33
Homo sapiens	LLLLLLTGPAAC	12	DOMON domain-containing protein FRRS1L		787587	0.91	30.5	40.6	LLLLLLTGPAAC	0.000757	19.903	0.173617	12.343	7640.98	LLLLLLTGPAAC	7e-06	80	0.02488	60.981	38199.7	LLLLLLTGPAAC	0	100	0.009055	92.175	45333.7
Homo sapiens	FLLILPGIRG	10	Dual oxidase maturation factor 2	2488650	257695	0.94	24.6	37	FLLILPGIRG	0.000893	18.653	0.206719	9.915	5340.77	FLLILPGIRG	7e-06	80	0.027524	55.927	37122.4	FLLILPGIRG	1e-06	85	0.020397	65.887	40098.2
Homo sapiens	KLNMRATYF	9	Dynein heavy chain 10, axonemal		419666	0.802	25.5	46.5	KLNMRATYF	0.010178	6.686	0.173207	12.378	7674.95	KLNMRATYF	0.009133	5.361	0.141078	6.815	10865.5	KLNMRATYF	0.016992	2.175	0.2452	1.594	3521.95
Homo sapiens	QTIEKVLI	8	Dynein heavy chain 3, axonemal	4047900	455337	0.985	37.8	41.2	QTIEKVLI	0.001445	15.484	0.053917	38.663	27900.7	QTIEKVLI	0.000381	23.077	0.028855	53.569	36591.6	QTIEKVLI	0.000179	20.435	0.039209	38.249	32713.6
Homo sapiens	MQDKHVLTVVTIDRMLERLKKSNELLE	27	Dynein heavy chain 7, axonemal		2831810	0.912	20	47.7	MQDKHVLTV	1e-06	95	0.030556	58.629	35924.3	MQDKHVLTVVTIDRMLERL	1e-06	95	0.01647	79.852	41838.7	MQDKHVLTVVTIDRMLERL	1e-06	85	0.01983	67.09	40345
Homo sapiens	RDVVAALAEA	10	Dynein heavy chain 9, axonemal		465451	0.802	23.2	44.3	RDVVAALAEA	0.004927	9.259	0.294472	5.902	2066.59	RDVVAALAEA	0.000302	25.4	0.110584	9.863	15112.6	RDVVAALAEA	3e-06	70	0.028773	51.223	36624.1
Homo sapiens	AMVKALSQLQ	10	Dynein heavy chain domain-containing protein 1	1444250	3059660	0.978	40.1	45	AMVKALSQL	0.002788	11.83	0.233502	8.436	3997.15	AMVKALSQL	6.5e-05	45.5	0.050137	29.082	29065.5	AMVKALSQL	7e-06	56.667	0.032677	45.778	35109.3
Homo sapiens	QRPPTIVL	8	E3 ubiquitin-protein ligase RLIM	4525520	1831920	0.99	33.7	37.1	QRPPTIVL	0.000496	23.418	0.028385	61.313	36778.1	QRPPTIVL	0.035593	2.651	0.115391	9.262	14346.7	QRPPTIVL	0.306619	0.165	0.284944	1.025	2291.01
Homo sapiens	APGVRAVEL	9	E3 ubiquitin-protein ligase RNF114	4832060	1346310	0.995	36.9	41.1	APGVRAVEL	0.000793	19.553	0.043375	45.93	31271.7	APGVRAVEL	0.954372	0.033	0.678262	0.12	32.5	APGVRAVEL	0.002139	6.782	0.070677	18.551	23273.5
Homo sapiens	AVEPGRPPL	9	E3 ubiquitin-protein ligase RNF187		1262400	0.996	41.6	42.5	AVEPGRPPL	0.033501	3.669	0.1447	15.165	10447.9	AVEPGRPPL	0.607705	0.284	0.471162	0.625	305.49	AVEPGRPPL	0.00367	5.178	0.102533	10.323	16488.1
Homo sapiens	CRTLVGSGVEELP	13	E3 ubiquitin-protein ligase SH3RF1		525388	0.88	27.2	46.8	TLVGSGVEELP	2e-06	90	0.03091	58.214	35787	CRTLVGSGVEEL	2e-06	92.5	0.022633	65.594	39139.8	CRTLVGSGVEEL	1e-06	85	0.030781	48.342	35836.9
Homo sapiens	QSLPQKAAV	9	EH domain-containing protein 4		1492910	0.893	24.4	42.1	QSLPQKAAV	0.007509	7.7	0.098636	22.556	17198.2	QSLPQKAAV	0.013623	4.382	0.126368	8.077	12740	QSLPQKAAV	0.000323	16.068	0.055151	25.921	27530.7
Homo sapiens	LTEESTRCVLQ	11	Ellis-van Creveld syndrome protein		899017	0.916	34.7	47	LTEESTRCVLQ	2e-05	64.375	0.030344	58.878	36006.8	LTEESTRCVL	3.8e-05	53.846	0.041845	36.177	31793.7	LTEESTRCVL	4e-06	65	0.024913	57.407	38186
Homo sapiens	TGVLKPGMVVTFA	13	Elongation factor 1-alpha 1		1628000	0.994	39.7	44.6	VLKPGMVVTFA	2.6e-05	60.625	0.071802	30.383	22991.9	TGVLKPGMVVTFA	3.2e-05	56.667	0.066093	20.407	24456.9	TGVLKPGMVVTF	7e-06	56.667	0.029428	50.227	36365.4
Homo sapiens	TSKYYVTIID	10	Elongation factor 1-alpha 1		2638550	0.892	31.4	46.6	TSKYYVTIID	2e-06	90	0.038574	50.129	32939.1	TSKYYVTII	2e-06	92.5	0.026492	57.872	37539.2	TSKYYVTII	1e-06	85	0.028671	51.378	36664.5
Homo sapiens	TSKYYVTIIDA	11	Elongation factor 1-alpha 1	6541650	656683	0.987	43.3	46.4	TSKYYVTIIDA	3.4e-05	56.818	0.049011	41.799	29421.8	TSKYYVTIIDA	8e-06	78.333	0.024497	61.758	38358.3	TSKYYVTIIDA	5e-06	60	0.030328	48.952	36013
Homo sapiens	TVAVGVIKAVD	11	Elongation factor 1-alpha 1	7426680	2331560	0.962	27.7	41.4	TVAVGVIKAV	0.000118	39.111	0.06579	32.78	24537.2	TVAVGVIKAV	6e-06	81.667	0.023109	64.576	38938.7	TVAVGVIKAV	0	100	0.010733	88.495	44518
Homo sapiens	TVAVGVIKAVDK	12	Elongation factor 1-alpha 1	2126740	846481	0.997	37.1	39.9	TVAVGVIKAVDK	2.4e-05	61.875	0.045116	44.6	30688.2	TVAVGVIKAVDK	5e-06	83.333	0.019077	73.615	40675	TVAVGVIKAVDK	2e-06	75	0.01451	79.274	42735.4
Homo sapiens	TVAVGVIKAVDKK	13	Elongation factor 1-alpha 1		446280	0.997	41.6	37.1	TVAVGVIKAVDKK	1.5e-05	68.333	0.029276	60.147	36425.3	TVAVGVIKAVDKK	3e-06	90	0.013767	86.586	43080.4	TVAVGVIKAVDKK	1e-06	85	0.012267	84.853	43785.2
Homo sapiens	TVAVGVIKAVDKKAA	15	Elongation factor 1-alpha 1		1368830	0.883	17.4	38	TVAVGVIKAVDKKAA	4.4e-05	53	0.056583	37.214	27107.4	TVAVGVIKAVDKKAA	1.2e-05	72.5	0.028267	54.572	36825.1	TVAVGVIKAVDKKAA	0	100	0.009194	91.885	45265.5
Homo sapiens	TVAVGVIKAVDKKAAGA	17	Elongation factor 1-alpha 1		742545	0.997	32	39.1	TVAVGVIKAVDKKAAGA	4.7e-05	52	0.056989	36.996	26988.6	TVAVGVIKAVDKKAAGA	7e-06	80	0.023659	63.459	38707.7	TVAVGVIKAVDKKAAGA	0	100	0.009039	92.208	45341.5
Homo sapiens	TVAVGVIKAVDKKAAGAGKVTK	22	Elongation factor 1-alpha 1		1593990	0.985	22.2	34.2	KAAGAGKVTK	0	100	0.014344	83.434	42812.2	KAAGAGKVTK	0	100	0.009574	95.104	45079.8	KAVDKKAAGAGKVTK	0	100	0.007213	95.316	46246.2
Homo sapiens	ILTDITKGV	9	Elongation factor 2	108716000	4933570	0.997	59	40.2	ILTDITKGV	0.850117	0.075	0.701492	0.375	25.27	ILTDITKGV	0.000341	24.129	0.045504	32.735	30559.6	ILTDITKGV	0.002761	5.953	0.103284	10.193	16354.7
Homo sapiens	PVVSYRETVSEE	12	Elongation factor 2		1269650	0.997	54.2	46.5	PVVSYRETVSEE	3e-06	87.5	0.018153	76.694	41083.7	PVVSYRETVSEE	2e-06	92.5	0.013435	87.362	43235.4	VVSYRETVSEE	1e-06	85	0.019102	68.635	40664
Homo sapiens	QPRLMEPIYL	10	Elongation factor 2	1981710	1242680	0.982	35.9	45.7	QPRLMEPIYL	0.000339	26.947	0.061161	34.85	25797.4	QPRLMEPIYL	0.7553	0.18	0.592999	0.255	81.75	QPRLMEPIYL	0.004613	4.577	0.13366	6.408	11773.5
Homo sapiens	SPVVRVAV	8	Elongation factor 2	2057040	978025	0.99	35	38.2	SPVVRVAV	0.000129	38	0.040531	48.349	32249	SPVVRVAV	0.606865	0.285	0.581125	0.286	92.96	SPVVRVAV	0.000214	19.038	0.048981	29.924	29431.3
Homo sapiens	RPQAPATVGL	10	Elongin-B	51142700	3313080	0.997	46.9	41.2	RPQAPATVGL	0.054232	2.801	0.260107	7.18	2997.33	RPQAPATVGL	0.973652	0.02	0.799601	0.022	8.74	RPQAPATVGL	0.001363	8.415	0.08926	13.074	19034.4
Homo sapiens	LLVPEKL	7	Endoplasmic reticulum aminopeptidase 2		337634	0.9	19	33.7
Homo sapiens	TIELEGGLLEDHFE	14	Endoplasmic reticulum aminopeptidase 2		641778	0.997	61.7	46.5	TIELEGGLLEDHFE	1e-06	95	0.015443	81.433	42306.2	TIELEGGLLEDHFE	0	100	0.008404	95.703	45654.1	TIELEGGLLEDHF	0	100	0.008515	93.301	45599.3
Homo sapiens	VPRAAFLSPLLP	12	Endoplasmic reticulum resident protein 29	3147170	671712	0.891	22.8	38.1	VPRAAFLSPLLP	3.2e-05	57.727	0.056643	37.182	27089.8	VPRAAFLSPLL	0.019115	3.676	0.477804	0.597	284.3	VPRAAFLSPL	3e-06	70	0.046621	31.681	30192.5
Homo sapiens	GARLPGAAL	9	Enoyl-CoA delta isomerase 1, mitochondrial	3716080	1338580	0.997	62	38.4	GARLPGAAL	0.002478	12.443	0.073409	29.801	22595.6	GARLPGAAL	0.889825	0.076	0.725292	0.069	19.54	GARLPGAAL	0.003119	5.612	0.135374	6.253	11557.2
Homo sapiens	LTSTVQLITQL	11	Epidermal growth factor receptor	3231790	493859	0.848	21.4	41.9	LTSTVQLITQL	0.001414	15.622	0.105609	21.092	15948.4	LTSTVQLITQL	0.00073	17.386	0.050649	28.726	28904.9	LTSTVQLITQL	3.8e-05	35.25	0.042106	35.49	31704.1
Homo sapiens	VGDVLALLAAPL	12	Erythroferrone	36461800	7215900	0.887	17.2	37.5	VGDVLALLAAPL	0.000589	21.934	0.330903	4.806	1393.37	VGDVLALLAAPL	3.4e-05	55.556	0.064673	20.989	24835.5	VGDVLALLAAPL	5e-06	60	0.037051	40.538	33486.4
Homo sapiens	SLLEKSLGL	9	Eukaryotic translation elongation factor 1 epsilon-1	10314600	5429980	0.997	51.9	40.2	SLLEKSLGL	0.955501	0.021	0.753306	0.196	14.43	SLLEKSLGL	0.026984	3.047	0.142119	6.742	10743.8	SLLEKSLGL	0.039965	1.166	0.21572	2.277	4845.16
Homo sapiens	SLDQPTQTV	9	Eukaryotic translation initiation factor 3 subunit C-like protein		741972	0.836	24.8	45	SLDQPTQTV	0.956144	0.021	0.606191	0.844	70.88	SLDQPTQTV	0.057174	2.057	0.105319	10.615	15998.5	SLDQPTQTV	0.034113	1.315	0.124347	7.357	13021.7
Homo sapiens	SLYDYNPNL	9	Eukaryotic translation initiation factor 3 subunit C-like protein	6222940	1150590	0.799	26.8	45	SLYDYNPNL	0.989057	0.005	0.848871	0.036	5.13	SLYDYNPNL	0.018556	3.734	0.131391	7.587	12066.1	SLYDYNPNL	0.242207	0.219	0.432317	0.231	465.08
Homo sapiens	ALNEKLVNL	9	Eukaryotic translation initiation factor 3 subunit F	6296040	521748	0.986	33.1	42.1	ALNEKLVNL	0.982069	0.008	0.748565	0.209	15.19	ALNEKLVNL	0.040568	2.463	0.107496	10.293	15626.1	ALNEKLVNL	0.11501	0.477	0.222686	2.095	4493.4
Homo sapiens	ALMPVLNQV	9	Exosome complex component MTR3	11172800	653575	0.981	35.8	45.4	ALMPVLNQV	0.993982	0.003	0.881673	0.012	3.6	ALMPVLNQV	0.00844	5.562	0.111869	9.702	14903.9	ALMPVLNQV	0.034166	1.314	0.192531	2.988	6226.91
Homo sapiens	KLQEFLQTL	9	Fanconi anemia group I protein	3795470	6723310	0.997	55.8	42.4	KLQEFLQTL	0.984561	0.006	0.812018	0.083	7.64	KLQEFLQTL	0.039917	2.479	0.145903	6.478	10312.8	KLQEFLQTL	0.144322	0.396	0.315481	0.739	1646.4
Homo sapiens	IPRDPSQQEL	10	Fatty acid synthase	9554960	1782540	0.867	29.8	45.9	IPRDPSQQEL	0.012663	6.018	0.057072	36.949	26964.4	IPRDPSQQEL	0.986937	0.011	0.715124	0.078	21.81	IPRDPSQQEL	0.146908	0.39	0.189291	3.11	6449.07
Homo sapiens	KVIDEIYRV	9	F-box only protein 28		555081	0.991	32.4	43.6	KVIDEIYRV	0.987764	0.005	0.841658	0.049	5.55	KVIDEIYRV	0.002524	9.891	0.055332	25.745	27476.8	KVIDEIYRV	0.03604	1.264	0.175298	3.691	7503.26
Homo sapiens	CTKLKSLDIGK	11	F-box/LRR-repeat protein 7		179247	0.923	42.5	44.4	CTKLKSLDIGK	2.1e-05	63.75	0.029363	60.033	36391	CTKLKSLDIGK	4e-06	85	0.018502	74.933	40928.9	CTKLKSLDIGK	2e-06	75	0.015299	77.371	42372.1
Homo sapiens	DGGVLQIGT	9	Fibrocystin-L	2633770	552422	0.9	28	45.4	DGGVLQIGT	1e-05	73.75	0.016446	79.629	41849.6	DGGVLQIGT	5e-06	83.333	0.010855	92.87	44459.3	DGGVLQIGT	0	100	0.00717	95.344	46267.7
Homo sapiens	PVLKNPDDPDTVD	13	Filaggrin-2	9185150	1205880	0.997	49.2	46.2	PVLKNPDDPDTVD	1e-06	95	0.01406	83.951	42944	PVLKNPDDPDTVD	1e-06	95	0.007998	95.91	45855.1	VLKNPDDPDTV	0	100	0.005901	96.168	46907.4
Homo sapiens	QVKVQGPK	8	Filamin-A	3152300	2229940	0.91	22.6	39.5	QVKVQGPK	1.9e-05	65	0.017801	77.299	41240.5	QVKVQGPK	9e-05	40.429	0.027234	56.474	37239	QVKVQGPK	4e-06	65	0.015108	77.832	42459.8
Homo sapiens	LLLAQLVGRA	10	Frizzled-5		773499	0.94	17.6	33.3	LLLAQLVGRA	0.060153	2.632	0.546493	1.311	135.21	LLLAQLVGRA	1.9e-05	65	0.039989	38.122	32438.7	LLLAQLVGRA	1e-06	85	0.021081	64.491	39802.6
Homo sapiens	TLAKYLMEL	9	G2/mitotic-specific cyclin-B1	6332400	1312080	0.997	48.6	45	TLAKYLMEL	0.928625	0.033	0.812087	0.082	7.64	TLAKYLMEL	0.014558	4.231	0.183511	4.516	6865.26	TLAKYLMEL	0.054448	0.898	0.311101	0.77	1726.3
Homo sapiens	SNVPHKSSLPEGIRPGT	17	Galectin-7		597368	0.981	33	47	SNVPHKSSLPEGIRPGT	1e-06	95	0.016642	79.292	41760.9	SNVPHKSSLPEGIRPGT	8.6e-05	41	0.045278	32.924	30634.4	SNVPHKSSLPEGIRPGT	0	100	0.009721	90.786	45008.2
Homo sapiens	LLLDVPTAAVQA	12	Gamma-interferon-inducible lysosomal thiol reductase	36480600	2192360	0.988	35.1	41.8	LLLDVPTAAVQA	0.334224	0.669	0.511146	1.662	198.2	LLLDVPTAAVQA	3e-05	57.778	0.03731	41.159	33392.7	LLLDVPTAAVQA	6e-06	58.333	0.026543	54.615	37518.5
Homo sapiens	KEILKEIGV	9	General transcription factor IIF subunit 2	916824	413500	0.933	24	40	KEILKEIGV	0.003341	10.942	0.087922	25.209	19312	KEILKEIGV	0.000337	24.258	0.025977	58.843	37748.9	KEILKEIGV	0.000121	23.714	0.027974	52.438	36942.1
Homo sapiens	RLEDQVIGV	9	Glutamine and serine-rich protein 1	3910570	2614660	0.997	43.9	43.8	RLEDQVIGV	0.919023	0.039	0.704762	0.361	24.4	RLEDQVIGV	0.001143	14.199	0.050859	28.583	28839.3	RLEDQVIGV	0.001366	8.407	0.072951	17.725	22707.8
Homo sapiens	LNETGDEPFQYK	12	Glutamine synthetase		732129	0.997	73.8	44.9	LNETGDEPFQYK	1.8e-05	65.833	0.019717	74.056	40394.3	LNETGDEPFQYK	7e-06	80	0.012205	90.2	43814.6	LNETGDEPFQYK	2.2e-05	41.5	0.027066	53.82	37306.8
Homo sapiens	FRVPTANVS	9	Glyceraldehyde-3-phosphate dehydrogenase	7296800	1142420	0.909	31.1	45.5	FRVPTANVS	1.6e-05	67.5	0.020264	73.164	40155.9	FRVPTANVS	0.000147	33.727	0.038943	39.287	32807.9	FRVPTANVS	0.005398	4.216	0.211168	2.395	5089.77
Homo sapiens	GKVKVGVNGFGRIGR	15	Glyceraldehyde-3-phosphate dehydrogenase		408717	0.929	18.2	40.7	GVNGFGRIGR	1e-06	95	0.012164	87.358	43834.1	GKVKVGVNGFGRIGR	1e-06	95	0.008508	95.649	45602.8	GKVKVGVNGFGRIGR	1e-06	85	0.010049	90.102	44848.7
Homo sapiens	ISWYDNEFGYSNRVVDL	17	Glyceraldehyde-3-phosphate dehydrogenase		361026	0.943	36.2	46.1	ISWYDNEFGYSNRVVDL	1.6e-05	67.5	0.070375	30.906	23349.6	ISWYDNEFGYSNRVVDL	1.3e-05	71.25	0.033041	46.82	34971.3	ISWYDNEFGYSNRVVDL	7.4e-05	28.25	0.075402	16.898	22113.5
Homo sapiens	NLAENISRV	9	Glycogen phosphorylase, liver form	48883200	4291420	0.997	45.6	45.1	NLAENISRV	0.924908	0.035	0.748496	0.21	15.2	NLAENISRV	0.000641	18.455	0.060046	23.192	26110.5	NLAENISRV	0.009769	3.008	0.16771	4.076	8145.27
Homo sapiens	EVVTVRVPT	9	Golgi resident protein GCP60		270135	0.863	26	41.8	EVVTVRVPT	0.000286	28.741	0.081482	27.088	20705.6	EVVTVRVPT	0.001072	14.627	0.102378	11.056	16515.8	EVVTVRVPT	1e-05	51.667	0.030259	49.046	36039.9
Homo sapiens	QEEGTLGLYHA	11	Golgin subfamily B member 1	48551600	8062100	0.941	44	44.6	QEEGTLGLYHA	2.3e-05	62.5	0.023637	67.872	38716.9	QEEGTLGLYHA	1.9e-05	65	0.015286	82.86	42378.1	QEEGTLGLY	1e-06	85	0.010057	90.085	44844.8
Homo sapiens	PHVLVFLCLLVALVTGN	17	Group IIE secretory phospholipase A2		687733	0.996	37.7	42.6	PHVLVFLCLLVALVTGN	0	100	0.014275	83.56	42844.2	PHVLVFLCLLVALV	0	100	0.007484	96.173	46110.8	PHVLVFLCLLVALVTGN	0	100	0.005684	96.309	47017.7
Homo sapiens	ILGGPLLIR	9	Growth hormone-inducible transmembrane protein	47060600	615155	0.99	22	28.6	ILGGPLLIR	0.004637	9.495	0.099035	22.469	17124.1	ILGGPLLIR	0.000186	30.824	0.024285	62.188	38446.4	ILGGPLLIR	0.004665	4.546	0.053249	27.044	28103.1
Homo sapiens	KFGGLRDGYY	10	GTP-binding nuclear protein Ran		345308	0.969	40	45.9	KFGGLRDGYY	1.4e-05	69.167	0.026763	63.437	37429.3	KFGGLRDGYY	3.3e-05	56.111	0.027715	55.567	37045.7	KFGGLRDGYY	0.000884	10.376	0.115315	8.392	14358.5
Homo sapiens	ALWDIETGQQTV	12	Guanine nucleotide-binding protein G(I)/G(S)/G(T) subunit beta-2	17782300	1176340	0.914	41.7	46.6	ALWDIETGQQTV	0.911721	0.043	0.726643	0.279	19.25	ALWDIETGQQTV	0.000139	34.455	0.035605	43.273	34014.4	ALWDIETGQQTV	6.1e-05	30.167	0.036616	41.016	33644.4
Homo sapiens	PGPGGFGAQGPKGGSGSGPTIEEVD	25	Heat shock 70 kDa protein 1B		715806	0.855	28.4	46.3	PGPGGFGAQGPK	0	100	0.004144	97.289	47807.7	QGPKGGSGSGPTIEEV	0	100	0.00411	97.898	47825.3	FGAQGPKGGSGSGPTIEEV	0	100	0.004356	97.171	47698.1
Homo sapiens	FILEKEGYV	9	Hedgehog-interacting protein	2735280	600007	0.977	37.7	45.3	FILEKEGYV	0.718762	0.166	0.7687	0.165	12.21	FILEKEGYV	0.000604	18.935	0.064991	20.858	24750.2	FILEKEGYV	0.003547	5.269	0.168206	4.049	8101.68
Homo sapiens	PENFRLLG	8	Hemoglobin subunit beta	3912040	728768	0.859	26	45	PENFRLLG	0	100	0.005678	96.286	47020.7	PENFRLLG	7e-06	80	0.026183	58.455	37664.9	PENFRLLG	0	100	0.00723	95.305	46237.7
Homo sapiens	FAKPRNQGGYGGSSSSSSYGSGRRF	25	Heterogeneous nuclear ribonucleoprotein A1	5894870	2368540	0.884	27.9	46.9	SSYGSGRRF	0	100	0.011664	88.251	44071.9	FAKPRNQGGYGGSSSSSSY	2e-06	92.5	0.018029	76.076	41138.9	FAKPRNQGGYGGSSSSSSY	3e-06	70	0.033114	45.228	34943.7
Homo sapiens	GPMKGGNFGGRSSGPYGGGGQYF	23	Heterogeneous nuclear ribonucleoprotein A1	5552420	778439	0.926	24.9	43.7	RSSGPYGGGGQYF	0	100	0.012614	86.554	43621.2	GPYGGGGQYF	7e-06	80	0.029902	51.783	36179.4	SGPYGGGGQYF	2e-06	75	0.030867	48.226	35803.6
Homo sapiens	SGPYGGGGQYFAKP	14	Heterogeneous nuclear ribonucleoprotein A1	16670600	895873	0.897	27	45.2	SGPYGGGGQYFAKP	2e-06	90	0.015438	81.442	42308.5	SGPYGGGGQY	4.7e-05	50.385	0.03104	49.853	35736.7	SGPYGGGGQY	3e-06	70	0.022971	60.876	38996.9
Homo sapiens	NPRIPYTEL	9	Histone acetyltransferase KAT2A	8593960	703357	0.891	27.8	46.2	NPRIPYTEL	0.000582	22.031	0.032602	56.229	35137.8	NPRIPYTEL	0.991055	0.008	0.795304	0.025	9.16	NPRIPYTEL	0.019481	1.958	0.123823	7.414	13095.7
Homo sapiens	TGLGALPLHAQSLVGA	16	Histone deacetylase 4	6217410	1305260	0.843	24.2	44.2	TGLGALPLHAQSLVGA	1.4e-05	69.167	0.063253	33.896	25220.1	TGLGALPLHAQSLVGA	4e-06	85	0.026259	58.311	37633.9	TGLGALPLHAQSLVGA	1e-06	85	0.019773	67.211	40369.9
Homo sapiens	SETAPAAPAAAPPAEKAPVKKKAAK	25	Histone H1.2		1186510	0.878	19.9	43.8	AAAPPAEKAPVKKKAAK	0	100	0.01195	87.74	43935.7	APVKKKAAK	1e-06	95	0.015384	82.611	42333.2	AAPPAEKAPVKKKAAK	0	100	0.008486	93.361	45613.6
Homo sapiens	SETAPAAPAAPAPAEKTPVKKKA	23	Histone H1.4		1554280	0.979	26.3	45.7	SETAPAAPAAPAPAEK	0	100	0.011373	88.771	44210.8	APAAPAPAEKTPVKKKA	1e-06	95	0.027215	56.51	37246.7	AAPAAPAPAEKTPVKKKA	0	100	0.007506	95.126	46099.8
Homo sapiens	SETAPAAPAAPAPAEKTPVKKKAR	24	Histone H1.4		2534200	0.997	30.8	44.7	SETAPAAPAAPAPAEK	0	100	0.010977	89.478	44400.6	APAAPAPAEKTPVKKKAR	1e-06	95	0.023772	63.23	38660.4	EKTPVKKKAR	0	100	0.008189	93.98	45760.4
Homo sapiens	SRAGLQFPVGR	11	Histone H2A type 1	2321790	398072	0.938	29.8	45.2	SRAGLQFPVGR	0.000228	31.2	0.042069	47.043	31716.8	SRAGLQFPVGR	6.8e-05	44.75	0.027698	55.599	37052.5	SRAGLQFPVGR	0.000614	12.222	0.063478	21.588	25158.7
Homo sapiens	HAVSEGTKAVTKYTSA	16	Histone H2B type 1-K		634776	0.997	50	46.8	HAVSEGTKAVTKYTSA	1.1e-05	72.5	0.022936	68.913	39011.7	HAVSEGTKAVTKYTSA	7.6e-05	43	0.048014	30.686	29740.9	HAVSEGTKAVTKYTSA	1e-06	85	0.020592	65.473	40013.7
Homo sapiens	TITSREIQTAVR	12	Histone H2B type 1-K		1125220	0.997	43.7	44.8	TITSREIQTAV	4.1e-05	54	0.057208	36.874	26924.7	TITSREIQTAVR	1.8e-05	66	0.037216	41.273	33426.7	TITSREIQTAVR	6e-06	58.333	0.029815	49.667	36213.5
Homo sapiens	TIMPKDIQLA	10	Histone H3.3	6190810	453219	0.902	31.6	46.3	TIMPKDIQLA	0.070319	2.396	0.271602	6.718	2646.79	TIMPKDIQL	0.001062	14.687	0.075184	17.091	22165.8	TIMPKDIQLA	0.000162	21.211	0.05258	27.474	28307.3
Homo sapiens	LPRGSSPSVL	10	Homeobox protein TGIF2	58251300	3515510	0.9	25.1	42.3	LPRGSSPSVL	0.000181	33.812	0.036036	52.639	33856.2	LPRGSSPSVL	0.98626	0.011	0.857732	0.009	4.66	LPRGSSPSVL	0.002425	6.356	0.147919	5.279	10090.3
Homo sapiens	SGVHTFPAVLQ	11	Immunoglobulin gamma-1 heavy chain	2594510	490898	0.878	29.7	44.8	SGVHTFPAVL	3.9e-05	54.667	0.049205	41.67	29360.1	SGVHTFPAVL	3.9e-05	53.462	0.036065	42.678	33845.6	SGVHTFPAVLQ	1.7e-05	45	0.037771	39.75	33226.6
Homo sapiens	QVQLQQSGPGLVK	13	Immunoglobulin heavy variable 6-1	130377000	20839900	0.997	85.7	44.7	QVQLQQSGPGLVK	0.000137	37.2	0.032102	56.815	35328.4	QVQLQQSGPGLVK	0.000101	38.857	0.026447	57.957	37557.5	QVQLQQSGPGLVK	8e-06	55	0.019667	67.436	40416.2
Homo sapiens	QVQLQQSGPGLVKP	14	Immunoglobulin heavy variable 6-1	18947600	3098590	0.997	74.7	45.3	QVQLQQSGPGLVKP	4.7e-05	52	0.018385	76.295	40980.7	QVQLQQSGPGLVKP	5e-06	83.333	0.013238	87.822	43327.6	QVQLQQSGPGLVKP	0	100	0.007902	94.579	45902.7
Homo sapiens	QVQLQQSGPGLVKPS	15	Immunoglobulin heavy variable 6-1	87295700	14142900	0.997	79.8	46	QVQLQQSGPGLVKP	2e-06	90	0.019248	74.821	40599.8	QVQLQQSGPGLVKPS	1e-06	95	0.017169	78.159	41523.4	QVQLQQSGPGLVKPS	0	100	0.008868	92.565	45425.5
Homo sapiens	QVQLQQSGPGLVKPSQ	16	Immunoglobulin heavy variable 6-1	202223000	5667250	0.997	79.1	46.7	QVQLQQSGPGLVKPSQ	1e-06	95	0.011943	87.753	43939	QVQLQQSGPGLVKPSQ	1.1e-05	73.75	0.018116	75.865	41100.2	QVQLQQSGPGLVKPSQ	0	100	0.006786	95.594	46460.4
Homo sapiens	RLQEEINEV	9	Inhibitor of nuclear factor kappa-B kinase-interacting protein		1101890	0.997	62	45.9	RLQEEINEV	0.981797	0.008	0.809015	0.088	7.9	RLQEEINEV	0.002589	9.782	0.077245	16.49	21677	RLQEEINEV	0.010326	2.929	0.145532	5.443	10354.3
Homo sapiens	FVMDGGVLEEL	11	Insulin receptor-related protein		235554	0.849	26.6	46.2	FVMDGGVLEEL	0.616325	0.265	0.617596	0.774	62.65	FVMDGGVLEEL	0.016912	3.905	0.14006	6.887	10985.8	FVMDGGVLEEL	0.004229	4.808	0.158928	4.56	8957.19
Homo sapiens	AGDGEGAGVLGLS	13	Insulinoma-associated protein 1		953071	0.859	25.5	45	AGDGEGAGVLGL	2e-06	90	0.0228	69.116	39069.1	AGDGEGAGVLGL	2e-06	92.5	0.011709	91.181	44050.4	AGDGEGAGVLGL	1e-06	85	0.010267	89.6	44743.1
Homo sapiens	IGGLLLLLLI	10	Integrin alpha-L	1075210	1711760	0.992	37.2	26.2	IGGLLLLLLI	3.7e-05	55.455	0.107442	20.737	15635.2	IGGLLLLLLI	3e-06	90	0.018447	75.063	40953.2	IGGLLLLLLI	1e-06	85	0.017028	73.287	41586.9
Homo sapiens	LGGENRETRENVTIYSFPAPLLTLS	25	Intercellular adhesion molecule 5	25445000	4155820	0.908	18.4	47.8	YSFPAPLLTLS	0	100	0.024693	66.302	38277	RETRENVTIYSFPAPLLTL	0	100	0.015459	82.42	42298.9	YSFPAPLLTL	0	100	0.024141	58.756	38506.3
Homo sapiens	QLAIPVSSL	9	Interferon gamma receptor 1	9703340	753249	0.996	44.5	41.4	QLAIPVSSL	0.328968	0.683	0.35352	4.243	1090.91	QLAIPVSSL	0.1818	0.975	0.258532	2.49	3048.85	QLAIPVSSL	0.005906	3.997	0.126693	7.101	12695.3
Homo sapiens	ARPPGYEF	8	Interferon regulatory factor 2-binding protein 1	6173620	1086590	0.866	25.5	44.8	ARPPGYEF	0.000128	38.1	0.015728	80.914	42175.9	ARPPGYEF	0.006926	6.108	0.084182	14.634	20109.5	ARPPGYEF	0.374998	0.122	0.306642	0.802	1811.63
Homo sapiens	IRRELVN	7	Interferon-induced protein 44	257110000	4407640	0.802	19.5	40.4
Homo sapiens	GLWEEAYRV	9	Intraflagellar transport protein 172 homolog		270765	0.954	40.4	45.9	GLWEEAYRV	0.989283	0.004	0.900771	0.009	2.93	GLWEEAYRV	0.000185	30.882	0.032993	46.891	34989.4	GLWEEAYRV	0.001559	7.901	0.078706	15.85	21337
Homo sapiens	NTAFLEISQLEG	12	Isoform 12 of Titin	5191510	1208360	0.833	26.3	46.4	NTAFLEISQL	5e-06	82.5	0.038164	50.534	33085.6	NTAFLEISQL	2e-06	92.5	0.019879	71.775	40323.6	NTAFLEISQL	1e-06	85	0.017403	72.425	41418.4
Homo sapiens	QGVVTTLENV	10	Isoform 15 of Fibronectin	10476500	5774030	0.986	40.4	46.1	QGVVTTLENV	0.005278	8.977	0.220213	9.135	4615.26	QGVVTTLENV	4.8e-05	50	0.036972	41.568	33515	QGVVTTLENV	2e-06	75	0.026095	55.341	37700.8
Homo sapiens	KDRLELEL	8	Isoform 2 of 1-phosphatidylinositol 4,5-bisphosphate phosphodiesterase beta-2		940303	0.99	42	44.5	KDRLELEL	8.5e-05	43.571	0.021014	71.942	39831.4	KDRLELEL	0.000763	17.011	0.039778	38.354	32512.8	KDRLELEL	8.5e-05	26.9	0.027341	53.401	37195.9
Homo sapiens	GLQNEKVIVPT	11	Isoform 2 of 3-hydroxymethyl-3-methylglutaryl-CoA lyase, cytoplasmic		565949	0.906	31.7	43.1	GLQNEKVIVPT	0.010065	6.722	0.297748	5.794	1994.62	GLQNEKVIVPT	5e-06	83.333	0.015987	81.075	42057.9	LQNEKVIVPT	1e-06	85	0.012731	83.693	43566
Homo sapiens	SPNKLYTL	8	Isoform 2 of 60S ribosomal protein L31	2921900	371336	0.932	27.3	43.4	SPNKLYTL	0.00081	19.388	0.039478	49.296	32618.5	SPNKLYTL	0.858274	0.096	0.55084	0.367	129	SPNKLYTL	0.005971	3.977	0.084001	14.37	20148.9
Homo sapiens	TTTIQSLFPN	10	Isoform 2 of Acid sphingomyelinase-like phosphodiesterase 3a	636015	836957	0.954	36.1	46.5	TTTIQSLFPN	3e-06	87.5	0.054148	38.536	27831.1	TTTIQSLFPN	1e-06	95	0.026573	57.72	37506.3	TTTIQSLFPN	0	100	0.016269	75.031	41929.8
Homo sapiens	FLGKLGGT	8	Isoform 2 of Alpha-parvin		545214	0.963	27.2	40.8	FLGKLGGT	0.000523	22.938	0.109874	20.273	15229.1	FLGKLGGT	2.2e-05	62.857	0.02868	53.867	36660.9	FLGKLGGT	2e-06	75	0.018369	70.207	40987.8
Homo sapiens	VLDNALLAL	9	Isoform 2 of Aminomethyltransferase, mitochondrial	35194700	761413	0.994	34.8	39.7	VLDNALLAL	0.774401	0.124	0.669961	0.504	35.55	VLDNALLAL	0.043666	2.387	0.151673	6.107	9688.64	VLDNALLAL	0.024077	1.685	0.212064	2.372	5040.66
Homo sapiens	RFNIRALR	8	Isoform 2 of Ankyrin repeat and SOCS box protein 10		261837	0.843	24.9	40.2	RFNIRALR	2.4e-05	61.875	0.026427	63.877	37565.6	RFNIRALR	3.1e-05	57.222	0.029225	52.938	36445.4	RFNIRALR	0.000227	18.625	0.064576	21.063	24861.6
Homo sapiens	RAQKAIVN	8	Isoform 2 of AT-rich interactive domain-containing protein 2	257110000	4407640	0.802	19.5	40.4	RAQKAIVN	2.2e-05	63.125	0.015743	80.887	42169.1	RAQKAIVN	4.4e-05	51.538	0.030289	51.122	36028.2	RAQKAIVN	5e-06	60	0.018835	69.202	40781.7
Homo sapiens	SPRGGGPLILL	11	Isoform 2 of B-cell CLL/lymphoma 7 protein family member C	5989190	914312	0.964	27.2	37.1	SPRGGGPLILL	0.001124	17.032	0.051009	40.465	28792.6	SPRGGGPLILL	0.975475	0.017	0.757892	0.043	13.73	SPRGGGPLILL	0.000513	13.202	0.051617	28.099	28603.8
Homo sapiens	KCTLRNPC	8	Isoform 2 of Calpain-15		201066	0.802	33	46.3	KCTLRNPC	1e-06	95	0.009941	91.223	44901.2	KCTLRNPC	3.2e-05	56.667	0.020542	70.255	40035.3	KCTLRNPC	1e-06	85	0.010624	88.754	44570.6
Homo sapiens	NPASKVIAL	9	Isoform 2 of Clathrin heavy chain 1	5151750	929594	0.979	31.9	39.2	NPASKVIAL	0.006241	8.335	0.073681	29.704	22529.2	NPASKVIAL	0.972931	0.02	0.722811	0.071	20.07	NPASKVIAL	0.039681	1.173	0.15988	4.5	8865.41
Homo sapiens	KLNDLIQRL	9	Isoform 2 of Coatomer subunit alpha		2084500	0.982	43.6	40.2	KLNDLIQRL	0.982838	0.007	0.743679	0.226	16.01	KLNDLIQRL	0.024412	3.236	0.095226	12.3	17844.6	KLNDLIQRL	0.172256	0.328	0.264942	1.301	2844.56
Homo sapiens	GLLGNGAVAAVL	12	Isoform 2 of C-X-C chemokine receptor type 3	13789900	1984290	0.981	33.2	40.1	GLLGNGAVAAVL	0.016241	5.304	0.446651	2.47	398.26	GLLGNGAVAAVL	0.000109	37.75	0.043378	34.677	31270.7	GLLGNGAVAAVL	3e-06	70	0.029924	49.515	36170.8
Homo sapiens	LPTTVQLALA	10	Isoform 2 of Cyclic nucleotide-gated cation channel beta-3		1730620	0.879	23.1	39.6	LPTTVQLALA	8.4e-05	43.714	0.112293	19.84	14835.7	LPTTVQLAL	0.0252	3.178	0.338981	1.454	1276.76	LPTTVQLALA	6e-06	58.333	0.036328	41.342	33749.4
Homo sapiens	QSELAVLL	8	Isoform 2 of Cyclin-dependent kinase 12		502457	0.965	30.4	43	QSELAVLL	0.001449	15.467	0.102509	21.727	16492.4	QSELAVLL	0.00048	20.911	0.036692	41.908	33616.7	QSELAVLL	7.5e-05	28.125	0.043461	34.301	31242.7
Homo sapiens	RPYTNKVITL	10	Isoform 2 of Cyclin-dependent kinase 12	6837860	977739	0.995	33.3	42.7	RPYTNKVITL	0.004235	9.878	0.075957	28.901	21981.2	RPYTNKVITL	0.955829	0.032	0.721762	0.072	20.3	RPYTNKVITL	0.025373	1.627	0.265863	1.286	2816.36
Homo sapiens	LLDRFLATV	9	Isoform 2 of Cyclin-I	1723070	1284440	0.997	59	40.4	LLDRFLATV	0.786676	0.116	0.815489	0.078	7.36	LLDRFLATV	0.000801	16.667	0.067646	19.784	24049.3	LLDRFLATV	0.000991	9.823	0.120413	7.798	13587.9
Homo sapiens	TLLLAVSQQL	10	Isoform 2 of Cytochrome P450 26B1		1810080	0.891	23.2	41	TLLLAVSQQL	0.205339	1.116	0.470973	2.126	306.11	TLLLAVSQQL	0.000757	17.08	0.069776	18.961	23501.5	TLLLAVSQQL	9.8e-05	25.636	0.053586	26.842	28000.8
Homo sapiens	FDRPQELKL	9	Isoform 2 of DENN domain-containing protein 4C		335506	0.99	33.7	45.6	FDRPQELKL	0.001524	15.133	0.037569	51.123	33299.2	FDRPQELKL	0.017388	3.855	0.083404	14.822	20279.5	FDRPQELKL	0.002767	5.948	0.071936	18.077	22958.6
Homo sapiens	GLIEKNIEL	9	Isoform 2 of DNA (cytosine-5)-methyltransferase 1	23693400	1029900	0.997	50.4	44	GLIEKNIEL	0.978441	0.009	0.776236	0.151	11.26	GLIEKNIEL	0.022401	3.383	0.098358	11.739	17250	GLIEKNIEL	0.076127	0.68	0.222385	2.103	4508.06
Homo sapiens	LLFEGEKITI	10	Isoform 2 of DNA-directed RNA polymerase II subunit RPB11-b1	2528890	260064	0.84	21.3	41.4	LLFEGEKITI	0.662143	0.221	0.69329	0.409	27.62	LLFEGEKITI	0.000522	20.161	0.052497	27.484	28332.7	LLFEGEKITI	0.000195	19.769	0.067728	19.709	24028
Homo sapiens	SLFEKGLKNV	10	Isoform 2 of F-box/LRR-repeat protein 5	2210590	489587	0.991	35.9	42.9	SLFEKGLKNV	0.881703	0.058	0.732878	0.261	18	SLFEKGLKNV	0.000526	20.089	0.053931	26.578	27896.5	SLFEKGLKNV	0.001161	9.094	0.10203	10.411	16578.1
Homo sapiens	RGPGPLTL	8	Isoform 2 of FLYWCH-type zinc finger-containing protein 1	6516440	3058560	0.99	35.4	39.7	RGPGPLTL	0.000896	18.629	0.032474	56.379	35186.5	RGPGPLTL	0.010175	5.08	0.085677	14.273	19786.8	RGPGPLTL	0.010115	2.958	0.104393	10.001	16159.6
Homo sapiens	SPYGGGYGSGGGSGGYG	17	Isoform 2 of Heterogeneous nuclear ribonucleoprotein A3		781265	0.987	29.4	38.3	SPYGGGYGSGGGSGGYG	1e-06	95	0.01748	77.851	41383.9	SPYGGGYGSGGGSGGYG	0.000765	16.991	0.12588	8.127	12807.5	SPYGGGYGSGGGSGGY	3e-06	70	0.0155	76.886	42280.1
Homo sapiens	KLLEYIEEI	9	Isoform 2 of Hyaluronan mediated motility receptor	681505	927843	0.997	50.5	43.5	KLLEYIEEI	0.992718	0.003	0.898196	0.009	3.01	KLLEYIEEI	0.000618	18.753	0.049887	29.269	29144.2	KLLEYIEEI	0.019386	1.964	0.193018	2.971	6194.18
Homo sapiens	KHTKQLL	7	Isoform 2 of Inositol 1,4,5-trisphosphate receptor type 1	9409460	2215610	0.9	33.9	36.6
Homo sapiens	LDPAPLRE	8	Isoform 2 of Interleukin-1 receptor-associated kinase 1	9747150	1562650	0.827	28.5	42.8	LDPAPLRE	0.000139	37	0.016588	79.384	41785.3	LDPAPLRE	7e-06	80	0.008309	95.751	45701.1	LDPAPLRE	6e-06	58.333	0.010267	89.6	44743.1
Homo sapiens	RLLEVPVML	9	Isoform 2 of Isochorismatase domain-containing protein 2	1051900	3234650	0.982	33.3	43.6	RLLEVPVML	0.979914	0.008	0.799615	0.103	8.74	RLLEVPVML	0.049812	2.237	0.13846	7	11177.7	RLLEVPVML	0.085052	0.615	0.23166	1.876	4077.62
Homo sapiens	APASRLLAL	9	Isoform 2 of JmjC domain-containing protein 8	2139380	732465	0.995	38.2	37.7	APASRLLAL	0.005138	9.088	0.098106	22.672	17297.1	APASRLLAL	0.996237	0.003	0.890523	0.007	3.27	APASRLLAL	0.02629	1.587	0.174213	3.745	7591.86
Homo sapiens	IARLPSSTL	9	Isoform 2 of Kinesin-like protein KIF18B	41647000	7757570	0.997	49.8	42.4	IARLPSSTL	0.003592	10.633	0.0725	30.128	22818.9	IARLPSSTL	0.888518	0.076	0.667503	0.134	36.51	IARLPSSTL	0.035937	1.266	0.239872	1.697	3730.94
Homo sapiens	SSKPPVVSP	9	Isoform 2 of Krueppel-like factor 10	5242660	632337	0.927	25.3	41.7	SSKPPVVSP	0.008923	7.105	0.035512	53.157	34048.7	SSKPPVVSP	0.021305	3.464	0.07292	17.837	22715.4	SSKPPVVSP	0.000697	11.556	0.037781	39.739	33222.9
Homo sapiens	APSPRPLSL	9	Isoform 2 of Major facilitator superfamily domain-containing protein 12	30677800	3510660	0.997	57.8	40.5	APSPRPLSL	0.024146	4.346	0.058073	36.393	26673.9	APSPRPLSL	0.998104	0.002	0.802864	0.02	8.44	APSPRPLSL	0.161151	0.355	0.17445	3.734	7572.42
Homo sapiens	RPRFEPVHF	9	Isoform 2 of NF-kappa-B-repressing factor		718322	0.977	31.4	45.1	RPRFEPVHF	0.000553	22.477	0.02188	70.53	39459.9	RPRFEPVHF	0.978082	0.015	0.73077	0.063	18.41	RPRFEPVHF	0.014725	2.386	0.10664	9.62	15771.5
Homo sapiens	DLDKVKLI	8	Isoform 2 of Nuclear receptor coactivator 7	1747620	89755.7	0.825	21.2	41.2	DLDKVKLI	0.001355	15.884	0.037573	51.119	33297.8	DLDKVKLI	0.000264	26.769	0.019756	72.057	40377.3	DLDKVKLI	0.000158	21.421	0.020907	64.824	39877.6
Homo sapiens	TLTEEGVIKV	10	Isoform 2 of Nucleolar GTP-binding protein 1	15300800	1893500	0.997	57	43.8	TLTEEGVIKV	0.623661	0.258	0.50783	1.696	205.44	TLTEEGVIKV	0.000149	33.545	0.028551	54.087	36712.2	TLTEEGVIKV	0.000192	19.885	0.036654	40.974	33630.6
Homo sapiens	GFGVAIQLGE	10	Isoform 2 of Peripheral plasma membrane protein CASK	6285330	803784	0.879	26.8	45.4	GFGVAIQLGE	1e-05	73.75	0.035661	53.01	33993.8	GFGVAIQLGE	1e-06	95	0.010336	93.896	44709.7	GFGVAIQLGE	1e-06	85	0.014214	79.988	42872.5
Homo sapiens	KPANDITSQL	10	Isoform 2 of Plasminogen activator inhibitor 1 RNA-binding protein		1073480	0.981	39	45.8	KPANDITSQL	0.006057	8.435	0.079675	27.666	21114.4	KPANDITSQL	0.92575	0.052	0.684963	0.113	30.22	KPANDITSQL	0.004027	4.929	0.074792	17.099	22260
Homo sapiens	GLLLLTSALAG	11	Isoform 2 of Platelet-derived growth factor C	1671980	399321	0.82	22.9	40	GLLLLTSAL	0.000296	28.37	0.177265	12.035	7345.26	GLLLLTSAL	3e-06	90	0.019315	73.069	40570.4	GLLLLTSAL	0	100	0.006505	95.776	46601.8
Homo sapiens	LLTVNLREG	9	Isoform 2 of Pleckstrin homology domain-containing family B member 1		2328320	0.917	29.4	42.7	LLTVNLREG	0.000139	37	0.077808	28.277	21545.3	LLTVNLREG	5e-06	83.333	0.027381	56.197	37179.8	LLTVNLREG	4e-06	65	0.032964	45.417	35000.4
Homo sapiens	SQFGKTLSVK	10	Isoform 2 of Polyadenylate-binding protein 4	1089490	380909	0.958	27.9	41.4	SQFGKTLSV	0.024386	4.326	0.280439	6.388	2405.45	SQFGKTLSVK	0.000421	22.119	0.057344	24.615	26885.1	SQFGKTLSVK	0.001531	7.97	0.10107	10.577	16751.2
Homo sapiens	KLAEGAGIQL	10	Isoform 2 of Probable RNA-binding protein 23	8666350	2215960	0.997	69.9	43.4	KLAEGAGIQL	0.807604	0.103	0.617372	0.775	62.8	KLAEGAGIQL	0.016077	3.991	0.147665	6.364	10118	KLAEGAGIQL	0.001924	7.146	0.072791	17.779	22747.2
Homo sapiens	NMVDIIHSV	9	Isoform 2 of Propionyl-CoA carboxylase beta chain, mitochondrial	8161670	7063080	0.996	42.7	45.1	NMVDIIHSV	0.989865	0.004	0.874592	0.016	3.88	NMVDIIHSV	0.00339	8.597	0.085033	14.428	19925.2	NMVDIIHSV	0.085735	0.611	0.30998	0.778	1747.36
Homo sapiens	HPAAAPST	8	Isoform 2 of Protein Jumonji		102725	0.954	24.4	39	HPAAAPST	1e-05	73.75	0.010218	90.768	44766.8	HPAAAPST	0.05016	2.229	0.227451	3.123	4267.61	HPAAAPST	2.6e-05	39.5	0.02178	63.154	39502.7
Homo sapiens	VQLLVMPQ	8	Isoform 2 of Protein kinase C-binding protein NELL2		1040560	0.801	24.7	45.6	VQLLVMPQ	5.1e-05	50.667	0.039638	49.15	32562.1	VQLLVMPQ	7e-06	80	0.017429	77.529	41406.8	VQLLVMPQ	7e-06	56.667	0.019264	68.292	40592.8
Homo sapiens	QDGSVQVIKD	10	Isoform 2 of Protein kintoun		1383350	0.847	25.9	45.8	QDGSVQVIKD	1e-06	95	0.008533	93.538	45590.4	QDGSVQVIK	1e-06	95	0.005708	97.081	47005.5	QDGSVQVIK	0	100	0.004188	97.281	47784.9
Homo sapiens	ALAEALKEV	9	Isoform 2 of Protein SHQ1 homolog	5996640	730195	0.997	49.6	43.8	ALAEALKEV	0.979557	0.009	0.835604	0.055	5.92	ALAEALKEV	0.001946	11.161	0.083308	14.845	20300.6	ALAEALKEV	0.007716	3.455	0.135317	6.258	11564.3
Homo sapiens	GEVIKITGL	9	Isoform 2 of Protein THEMIS	2902980	444188	0.997	49.6	41.2	GEVIKITGL	0.001984	13.63	0.052642	39.414	28288.3	GEVIKITGL	0.001066	14.663	0.03532	43.665	34119.5	GEVIKITGL	0.000426	14.308	0.039633	37.83	32563.9
Homo sapiens	KTPQMPPTTP	10	Isoform 2 of Pyrin and HIN domain-containing protein 1	4298730	1273290	0.923	28.8	45.4	KTPQMPPTTP	0.001099	17.194	0.035188	53.478	34168.2	KTPQMPPTTP	0.068271	1.852	0.138876	6.97	11127.5	KTPQMPPTTP	2.9e-05	38	0.015326	77.306	42359.8
Homo sapiens	QGKVHLEL	8	Isoform 2 of Ras GTPase-activating protein 2	1978140	520709	0.85	25.4	41.5	QGKVHLEL	0.00026	29.76	0.034181	54.474	34542.6	QGKVHLEL	0.004553	7.487	0.06238	22.068	25459.4	QGKVHLEL	0.001787	7.385	0.067269	19.894	24147.7
Homo sapiens	ILIILIV	7	Isoform 2 of Receptor-type tyrosine-protein phosphatase F		841012	0.9	29.6	27.7
Homo sapiens	ILIILIVI	8	Isoform 2 of Receptor-type tyrosine-protein phosphatase F	2736970	864476	0.99	26.7	25	ILIILIVI	0.0055	8.816	0.194978	10.682	6064.21	ILIILIVI	4.2e-05	52.308	0.017595	77.127	41332.5	ILIILIVI	2.2e-05	41.5	0.027337	53.407	37197.5
Homo sapiens	MIRIDSQTN	9	Isoform 2 of Receptor-type tyrosine-protein phosphatase kappa	2983530	2312380	0.931	35.9	45.8	MIRIDSQTN	1.4e-05	69.167	0.025911	64.552	37775.9	MIRIDSQTN	0.000246	27.571	0.076808	16.615	21779.7	MIRIDSQTN	3e-06	70	0.031487	47.369	35564.2
Homo sapiens	ALHDILTEI	9	Isoform 2 of Replication factor C subunit 5	9950450	520933	0.997	49.2	42.7	ALHDILTEI	0.97643	0.01	0.784171	0.136	10.33	ALHDILTEI	0.007843	5.768	0.09122	13.058	18635	ALHDILTEI	0.029556	1.463	0.193316	2.961	6174.25
Homo sapiens	KMADIEYRL	9	Isoform 2 of Replication factor C subunit 5	2043760	567509	0.954	31.1	45.8	KMADIEYRL	0.977114	0.01	0.848376	0.037	5.16	KMADIEYRL	0.007279	5.962	0.094998	12.343	17888.6	KMADIEYRL	0.066464	0.763	0.244563	1.606	3546.3
Homo sapiens	GPRTAALGL	9	Isoform 2 of Reticulocalbin-2	1506970	1149250	0.894	22	40.3	GPRTAALGL	0.000218	31.7	0.041719	47.335	31837.1	GPRTAALGL	0.974654	0.018	0.796966	0.024	9	GPRTAALGL	0.00039	14.862	0.058896	23.84	26437.4
Homo sapiens	GPRTAALGLL	10	Isoform 2 of Reticulocalbin-2	35167800	2384230	0.992	33.5	38.3	GPRTAALGLL	7.4e-05	45.5	0.058548	36.129	26537.2	GPRTAALGLL	0.792809	0.144	0.717812	0.075	21.18	GPRTAALGLL	0.00015	21.842	0.090825	12.705	18714.8
Homo sapiens	QLIDKVWQL	9	Isoform 2 of SEC14-like protein 1	17953400	2364230	0.975	37.7	44.1	QLIDKVWQL	0.9952	0.002	0.85005	0.035	5.07	QLIDKVWQL	0.024292	3.245	0.074695	17.252	22283.3	QLIDKVWQL	0.342873	0.139	0.339078	0.571	1275.42
Homo sapiens	KGQGTVMTGTILS	13	Isoform 2 of Selenocysteine-specific elongation factor	2209240	396929	0.994	47.4	45.7	KGQGTVMTGTILS	4.6e-05	52.333	0.067835	31.944	24000.2	KGQGTVMTGTILS	4e-06	85	0.029026	53.277	36524	KGQGTVMTGTILS	1e-06	85	0.016815	73.776	41682.8
Homo sapiens	LDSLPPKVP	9	Isoform 2 of Semaphorin-6A	3398480	529709	0.957	25.1	39.4	LDSLPPKVP	2e-05	64.375	0.008615	93.403	45550	LDSLPPKVP	0.000156	32.923	0.015562	82.157	42251.8	LDSLPPKVP	3e-06	70	0.008695	92.925	45510.6
Homo sapiens	NLDSLPPKVP	10	Isoform 2 of Semaphorin-6A	5833690	549896	0.868	26.2	42.4	NLDSLPPKV	0.013368	5.869	0.156785	13.883	9167.31	NLDSLPPKVP	7e-05	44.25	0.018861	74.11	40770.2	NLDSLPPKV	1.5e-05	46	0.01431	79.756	42828
Homo sapiens	YLDIKGLLDV	10	Isoform 2 of S-phase kinase-associated protein 1	214989	737167	0.992	36.7	43	YLDIKGLLDV	0.363734	0.596	0.760424	0.181	13.36	YLDIKGLLDV	0.000368	23.41	0.06377	21.412	25079.4	YLDIKGLLDV	0.000184	20.217	0.080438	15.342	20940.8
Homo sapiens	GGRPLPTL	8	Isoform 2 of Splicing factor, suppressor of white-apricot homolog	7403210	1976070	0.985	30.5	39.7	GGRPLPTL	0.000238	30.727	0.025375	65.288	37995.6	GGRPLPTL	0.01278	4.522	0.097057	11.96	17494.5	GGRPLPTL	0.000376	15.091	0.042405	35.222	31601.7
Homo sapiens	LPRLTPPVL	9	Isoform 2 of T-complex protein 1 subunit theta	3289630	1900410	0.847	15.1	31.3	LPRLTPPVL	0.000963	18.089	0.041739	47.318	31830.2	LPRLTPPVL	0.991972	0.007	0.825844	0.014	6.58	LPRLTPPVL	0.014931	2.367	0.150528	5.1	9809.42
Homo sapiens	TVIAKVNG	8	Isoform 2 of Threonine--tRNA ligase 2, cytoplasmic		2292940	0.99	36.8	43.1	TVIAKVNG	3.5e-05	56.364	0.01939	74.589	40537.5	TVIAKVNG	3.5e-05	55	0.021177	68.834	39761.2	TVIAKVNG	2e-06	75	0.014028	80.452	42958.9
Homo sapiens	RPWLEGRHTL	10	Isoform 2 of Translation initiation factor eIF-2B subunit delta		1540240	0.991	33.3	44.5	RPWLEGRHTL	0.005315	8.95	0.09869	22.544	17188.1	RPWLEGRHTL	0.986484	0.011	0.845201	0.01	5.34	RPWLEGRHTL	0.004331	4.747	0.121533	7.671	13424.2
Homo sapiens	VLFRGGPRGLLAVA	14	Isoform 2 of Translocon-associated protein subunit alpha	10555900	42772400	0.944	23.1	38.4	VLFRGGPRGLLAVA	0.001802	14.151	0.342289	4.505	1231.87	VLFRGGPRGLLAVA	0.004145	7.829	0.293824	1.94	2081.13	VLFRGGPRGLLAVA	1e-06	85	0.027467	53.21	37145.2
Homo sapiens	SRPPLVVF	8	Isoform 2 of Transmembrane protein 248	2553460	3865650	0.879	24.5	43.1	SRPPLVVF	0.000156	35.615	0.019981	73.626	40279.1	SRPPLVVF	0.005314	6.941	0.073316	17.706	22618.3	SRPPLVVF	0.551052	0.057	0.423783	0.256	510.07
Homo sapiens	KLGSVPVTV	9	Isoform 2 of TRPM8 channel-associated factor 1	66679600	5124790	0.997	55	40.4	KLGSVPVTV	0.959472	0.019	0.734274	0.256	17.73	KLGSVPVTV	0.003764	8.188	0.064152	21.232	24975.9	KLGSVPVTV	0.011427	2.78	0.104794	9.933	16089.6
Homo sapiens	RIHVPWTKL	9	Isoform 2 of Vacuolar protein sorting-associated protein 13B		1161440	0.992	36.4	39.3	RIHVPWTKL	0.040818	3.292	0.162218	13.353	8643.96	RIHVPWTKL	0.319928	0.645	0.409093	0.923	597.94	RIHVPWTKL	0.004509	4.64	0.134163	6.363	11709.6
Homo sapiens	FIEVTTQE	8	Isoform 2 of Voltage-dependent L-type calcium channel subunit alpha-1C		698651	0.879	32.2	44.4	FIEVTTQE	0.000123	38.6	0.033858	54.793	34663.5	FIEVTTQE	4.2e-05	52.308	0.022398	66.117	39239.4	FIEVTTQE	2.4e-05	40.5	0.024452	58.212	38377
Homo sapiens	LLGLHSPIAL	10	Isoform 2 of Zinc finger FYVE domain-containing protein 26	1856340	1393000	0.979	25.3	35.6	LLGLHSPIAL	0.166761	1.31	0.569117	1.125	105.85	LLGLHSPIAL	0.002413	10.1	0.150616	6.175	9800.09	LLGLHSPIAL	9.8e-05	25.636	0.07957	15.597	21138.4
Homo sapiens	FLLDGFPRTV	10	Isoform 3 of Adenylate kinase 2, mitochondrial	1355180	289432	0.872	32.4	44.4	FLLDGFPRTV	0.959154	0.019	0.885683	0.011	3.44	FLLDGFPRTV	0.000952	15.43	0.068092	19.611	23933.6	FLLDGFPRTV	0.008752	3.229	0.202595	2.652	5584.47
Homo sapiens	IAVLGVAAGAILGWPFSAALGL	22	Isoform 3 of Alpha-1,2-mannosyltransferase ALG9		722640	0.886	18.3	40.6	ILGWPFSAALGL	1e-06	95	0.062286	34.336	25485.3	WPFSAALGL	3e-06	90	0.047134	31.386	30025.4	LGWPFSAALGL	0	100	0.017469	72.274	41388.9
Homo sapiens	NFQLVKEI	8	Isoform 3 of Ankyrin repeat and SAM domain-containing protein 6		346072	0.899	24.9	43	NFQLVKEI	6.3e-05	47.75	0.024748	66.22	38254.3	NFQLVKEI	0.000345	24	0.029417	52.61	36369.8	NFQLVKEI	0.000423	14.354	0.066716	20.127	24292.6
Homo sapiens	FIRDGSGLT	9	Isoform 3 of D-aspartate oxidase	3037700	2215950	0.873	41.4	46.3	FIRDGSGLT	0.001004	17.806	0.093945	23.649	18093.6	FIRDGSGLT	0.002866	9.326	0.1454	6.511	10369.1	FIRDGSGLT	6.6e-05	29.333	0.059599	23.476	26237.1
Homo sapiens	SPRLPVGGF	9	Isoform 3 of E3 ubiquitin-protein ligase TRIP12	28682000	2232060	0.997	58.2	43.9	SPRLPVGGF	0.000141	36.833	0.025686	64.847	37868	SPRLPVGGF	0.979866	0.014	0.809477	0.018	7.86	SPRLPVGGF	0.004575	4.6	0.103178	10.212	16373.4
Homo sapiens	SPRLPVGGFRSL	12	Isoform 3 of E3 ubiquitin-protein ligase TRIP12	7707300	1284960	0.971	32.2	44	SPRLPVGGFRSL	0.000135	37.4	0.089037	24.901	19080.4	SPRLPVGGFRSL	0.955824	0.032	0.840696	0.01	5.6	SPRLPVGGFRSL	0.000322	16.091	0.076068	16.684	21954.8
Homo sapiens	SLFRVITEV	9	Isoform 3 of Exostosin-2		1215340	0.997	49	41.6	SLFRVITEV	0.976163	0.01	0.837892	0.053	5.78	SLFRVITEV	0.002567	9.819	0.080584	15.562	20907.8	SLFRVITEV	0.018571	2.028	0.204628	2.584	5462.98
Homo sapiens	EVHILEEK	8	Isoform 3 of Golgin subfamily A member 4		726908	0.902	25.9	43.8	EVHILEEK	4.2e-05	53.667	0.013898	84.246	43019.3	EVHILEEK	5.3e-05	48.5	0.013224	87.855	43334.2	EVHILEEK	4.8e-05	32.6	0.013108	82.751	43388.6
Homo sapiens	ALFQRPPLI	9	Isoform 3 of H/ACA ribonucleoprotein complex subunit DKC1	610840	266464	0.991	32.5	39.3	ALFQRPPLI	0.84954	0.075	0.61831	0.77	62.17	ALFQRPPLI	0.004243	7.747	0.08061	15.555	20901.9	ALFQRPPLI	0.026752	1.569	0.203193	2.632	5548.46
Homo sapiens	SQKKTVSLAPQ	11	Isoform 3 of HMG box transcription factor BBX	7078690	1387120	0.979	31.1	44.7	SQKKTVSLAPQ	2.1e-05	63.75	0.025709	64.817	37858.6	SQKKTVSLAPQ	1.9e-05	65	0.024424	61.906	38388.6	SQKKTVSLAPQ	4e-06	65	0.021378	63.923	39674.9
Homo sapiens	GLVPAELVPN	10	Isoform 3 of Muscleblind-like protein 3	5508720	1114530	0.897	23.5	41.6	GLVPAELVPN	0.00018	33.875	0.138951	15.858	11118.4	GLVPAELVPN	4e-06	85	0.022197	66.564	39324.8	GLVPAELVPN	0	100	0.012148	85.142	43841.6
Homo sapiens	AQIDELKLQ	9	Isoform 3 of Myosin-10	699255	1974500	0.859	37.8	44.6	AQIDELKLQ	0.001765	14.277	0.063234	33.904	25225.2	AQIDELKLQ	4e-05	53.077	0.012701	89.077	43580.1	AQIDELKLQ	0.000109	24.667	0.035573	42.204	34026.2
Homo sapiens	TGLDGMRIENK	11	Isoform 3 of Opioid-binding protein/cell adhesion molecule		307816	0.857	27.1	46.7	TGLDGMRIENK	4.9e-05	51.333	0.02008	73.464	40236	TGLDGMRIENK	1.4e-05	70	0.01071	93.157	44529.1	TGLDGMRIENK	1.2e-05	49	0.014049	80.4	42949.1
Homo sapiens	KPDKHEGF	8	Isoform 3 of Oxysterol-binding protein-related protein 6		329607	0.979	37.9	45.2	KPDKHEGF	7.8e-05	44.8	0.012833	86.163	43517.9	KPDKHEGF	0.208802	0.892	0.187274	4.367	6591.36	KPDKHEGF	0.001703	7.545	0.042326	35.293	31628.7
Homo sapiens	KPVYPGQTL	9	Isoform 3 of Peroxisomal multifunctional enzyme type 2		1352720	0.816	24.2	44.9	KPVYPGQTL	0.003466	10.788	0.051737	39.979	28566.7	KPVYPGQTL	0.99219	0.007	0.775214	0.035	11.38	KPVYPGQTL	0.027501	1.54	0.112988	8.684	14724.6
Homo sapiens	ASDDKTVKLW	10	Isoform 3 of POC1 centriolar protein homolog A	8280590	1414560	0.847	26	45.7	ASDDKTVKL	0.001036	17.6	0.027973	61.853	36942.4	ASDDKTVKLW	0.000517	20.25	0.024313	62.132	38434.8	ASDDKTVKLW	0.001046	9.573	0.035672	42.088	33989.8
Homo sapiens	RLIDLPGTEL	10	Isoform 3 of Rho GTPase-activating protein 19		1260190	0.899	24.6	42.1	RLIDLPGTEL	0.752487	0.144	0.5758	1.074	98.47	RLIDLPGTEL	0.099795	1.457	0.245675	2.738	3503.89	RLIDLPGTEL	0.00482	4.466	0.131922	6.572	11997
Homo sapiens	FLSDIGKEG	9	Isoform 3 of Rotatin		497398	0.943	33.2	44.7	FLSDIGKEG	0.012179	6.141	0.193923	10.751	6133.83	FLSDIGKEG	0.000177	31.4	0.044486	33.625	30898.1	FLSDIGKEG	8.6e-05	26.8	0.06895	19.216	23712.4
Homo sapiens	KPSVRSLAL	9	Isoform 3 of Rotatin	2836430	591258	0.889	23.8	39.1	KPSVRSLAL	0.001319	16.05	0.063422	33.82	25174	KPSVRSLAL	0.994054	0.005	0.875069	0.008	3.86	KPSVRSLAL	0.011859	2.722	0.158005	4.619	9047.1
Homo sapiens	SPKLGGIGF	9	Isoform 3 of Sodium-dependent neutral amino acid transporter B(0)AT2	958344	1049120	0.967	37.9	43.8	SPKLGGIGF	0.000186	33.5	0.022456	69.627	39214.8	SPKLGGIGF	0.960143	0.029	0.680214	0.118	31.82	SPKLGGIGF	0.004587	4.593	0.082105	14.868	20566.5
Homo sapiens	KKNEKAALKV	10	Isoform 3 of Solute carrier family 13 member 5		2865220	0.974	27.4	38.7	KKNEKAALKV	0.000127	38.2	0.032982	55.783	34993.6	KKNEKAALKV	5.3e-05	48.5	0.025208	60.315	38064.3	KKNEKAALKV	0.00012	23.786	0.040165	37.317	32376.9
Homo sapiens	APRAPPGPAGL	11	Isoform 3 of Striatin-4		1244010	0.865	33.3	44.2	APRAPPGPAGL	0.001928	13.78	0.038419	50.282	32994.4	APRAPPGPAGL	0.986187	0.011	0.796435	0.024	9.05	APRAPPGPAGL	0.000551	12.806	0.048307	30.424	29646.7
Homo sapiens	RTALDIKIAK	10	Isoform 3 of Voltage-dependent R-type calcium channel subunit alpha-1E		1078590	0.997	33.5	38.7	RTALDIKIAK	0.000581	22.046	0.049657	41.368	29216.8	RTALDIKIAK	0.000397	22.69	0.060068	23.181	26104.3	RTALDIKIAK	0.000415	14.477	0.04793	30.707	29767.9
Homo sapiens	KLIDGQVIQL	10	Isoform 3 of Zinc finger protein 143	4527500	322630	0.994	34.2	40.9	KLIDGQVIQL	0.97315	0.012	0.74845	0.21	15.21	KLIDGQVIQL	0.00904	5.387	0.078785	16.051	21318.8	KLIDGQVIQL	0.013878	2.464	0.116749	8.223	14137.4
Homo sapiens	QGLVEELEPPST	12	Isoform 4 of Chloride channel protein 2		674909	0.899	36.7	46	GLVEELEPPST	0.000169	34.643	0.095709	23.22	17751.5	QGLVEELEPPST	2e-06	92.5	0.009329	95.23	45199.5	QGLVEELEPPST	0	100	0.00533	96.539	47198.1
Homo sapiens	AARDLGLL	8	Isoform 4 of FGGY carbohydrate kinase domain-containing protein	2266310	1830350	0.944	27.6	42.3	AARDLGLL	0.000172	34.429	0.030799	58.344	35830	AARDLGLL	0.046749	2.312	0.190288	4.25	6379.88	AARDLGLL	0.000265	17.486	0.057008	24.873	26983
Homo sapiens	QPLSKPLQGS	10	Isoform 4 of General transcription factor II-I		3169120	0.92	25.9	43	QPLSKPLQGS	0.000593	21.882	0.061369	34.755	25739.4	QPLSKPLQGS	0.008706	5.477	0.109385	10.015	15309.9	QPLSKPLQGS	2e-06	75	0.008643	93.034	45536.2
Homo sapiens	KESSLLSLL	9	Isoform 4 of Ral GTPase-activating protein subunit alpha-1	3537060	3028690	0.997	53.1	39.6	KESSLLSLL	0.004939	9.25	0.129123	17.183	12365.9	KESSLLSLL	0.003265	8.754	0.086429	14.091	19626.5	KESSLLSLL	0.002228	6.635	0.101462	10.509	16680.3
Homo sapiens	SLLDIIEKV	9	Isoform 4 of Tuberin	1954020	272561	0.891	23.5	41.3	SLLDIIEKV	0.995585	0.002	0.847517	0.038	5.21	SLLDIIEKV	0.000958	15.385	0.0363	42.389	33759.6	SLLDIIEKV	0.031932	1.382	0.150597	5.096	9802.1
Homo sapiens	TGIAVAAIVAA	11	Isoform 5 of Low affinity immunoglobulin gamma Fc region receptor II-b	1900650	460100	0.884	22.4	40.5	TGIAVAAIVAA	0.000202	32.556	0.086788	25.531	19550.4	TGIAVAAIVAA	8.6e-05	41	0.043987	34.078	31065.4	TGIAVAAIVAA	1e-06	85	0.016109	75.417	42002.4
Homo sapiens	DSPLNPL	7	Isoform 5 of Serine/threonine-protein phosphatase 6 regulatory subunit 3	6420040	804285	0.871	21.1	40.2
Homo sapiens	PARLILGM	8	Isoform 5 of Solute carrier family 13 member 3	5267390	1111590	0.94	29	44.8	PARLILGM	1.2e-05	71.25	0.021774	70.703	39505.2	PARLILGM	0.009448	5.276	0.203057	3.805	5556.63	PARLILGM	1e-05	51.667	0.024011	58.983	38560.5
Homo sapiens	KHKTVAVA	8	Isoform 5 of Voltage-dependent L-type calcium channel subunit alpha-1F	2735870	888505	0.807	16.7	37.4	KHKTVAVA	2.2e-05	63.125	0.015948	80.513	42075.7	KHKTVAVA	0.000268	26.615	0.038558	39.732	32944.8	KHKTVAVA	0.000198	19.654	0.049379	29.645	29304.9
Homo sapiens	SLAPLPRL	8	Isoform 5 of Zinc finger protein 410	504342	923771	0.928	18.8	35.1	SLAPLPRL	0.283819	0.81	0.325198	4.956	1482.09	SLAPLPRL	0.007703	5.816	0.087954	13.755	19305.3	SLAPLPRL	0.005183	4.309	0.08828	13.31	19237.3
Homo sapiens	LEKSENQNESIK	12	Isoform 6 of Protein BCAP		2465820	0.88	34.8	46.9	LEKSENQNESIK	3e-06	87.5	0.010484	90.33	44638.1	LEKSENQNESIK	1.1e-05	73.75	0.01446	84.964	42758.5	LEKSENQNESIK	1e-06	85	0.012851	83.393	43509.4
Homo sapiens	KASHILISV	9	Isoform 6 of STE20-related kinase adapter protein alpha		1391140	0.989	33	37.3	KASHILISV	0.486381	0.41	0.569892	1.119	104.97	KASHILISV	0.023353	3.314	0.181969	4.586	6980.77	KASHILISV	0.0058	4.042	0.143679	5.578	10564
Homo sapiens	RGIADQEIIA	10	Isoform 8 of Xin actin-binding repeat-containing protein 2		1609300	0.949	29.5	43.9	RGIADQEIIA	0.003666	10.542	0.103418	21.541	16331	RGIADQEIIA	0.000109	37.75	0.045726	32.549	30486.3	RGIADQEIIA	4e-06	65	0.018935	68.99	40737.6
Homo sapiens	GPYGGGNYGPGGSGGSGGYGGRSR	24	Isoform A2 of Heterogeneous nuclear ribonucleoproteins A2/B1	4210190	1134440	0.997	42.2	43.1	GNYGPGGSGGSGGYGGRSR	0	100	0.006503	95.746	46602.9	GPYGGGNYGPGGSGGSGGY	8e-06	78.333	0.014761	84.198	42619.5	GPYGGGNYGPGGSGGSGGY	0	100	0.007442	95.168	46131.8
Homo sapiens	NMGGPYGGGNYGPGGSGGSGGYGGRSRY	28	Isoform A2 of Heterogeneous nuclear ribonucleoproteins A2/B1	2807220	862966	0.997	40.5	40.6	GGYGGRSRY	0	100	0.00711	95.349	46297.8	GPGGSGGSGGYGGRSRY	3e-06	90	0.013285	87.713	43305.6	NYGPGGSGGSGGYGGRSRY	1e-06	85	0.018157	70.694	41081.9
Homo sapiens	RNMGGPYGGGNYGPGGSGGSGGYGGR	26	Isoform A2 of Heterogeneous nuclear ribonucleoproteins A2/B1		178664	0.962	24.3	40.5	GNYGPGGSGGSGGYGGR	0	100	0.006679	95.631	46514.2	GNYGPGGSGGSGGYGGR	0	100	0.009491	95.147	45120.3	RNMGGPYGGGNY	0	100	0.00767	95.019	46018.1
Homo sapiens	EIKDILLAL	9	Isoform C of Probable phospholipid-transporting ATPase VB	2706820	1129470	0.871	19.6	38.7	EIKDILLAL	0.052487	2.851	0.154199	14.146	9427.43	EIKDILLAL	0.113231	1.345	0.18189	4.59	6986.74	EIKDILLAL	0.011356	2.79	0.12591	7.186	12803.3
Homo sapiens	KVLDFEHFL	9	Isoform Smooth muscle of Myosin light polypeptide 6	2153500	2132860	0.997	60.1	45.6	KVLDFEHFL	0.882538	0.058	0.743943	0.225	15.97	KVLDFEHFL	0.007383	5.926	0.081155	15.408	20779	KVLDFEHFL	0.049986	0.973	0.206308	2.528	5364.57
Homo sapiens	LEKYIIEEL	9	Isoleucine--tRNA ligase, cytoplasmic	1807860	357950	0.997	43.9	44.3	LEKYIIEEL	0.001407	15.653	0.05563	37.726	27388.4	LEKYIIEEL	0.002618	9.733	0.055596	25.593	27398.5	LEKYIIEEL	0.002764	5.95	0.108886	9.26	15392.8
Homo sapiens	TPRGGVGSVAL	11	Kelch-like protein 8	11457800	1681990	0.965	32.7	42.6	TPRGGVGSVAL	0.000237	30.773	0.028133	61.643	36878.6	TPRGGVGSVAL	0.987005	0.011	0.813639	0.017	7.51	TPRGGVGSVAL	0.000239	18.25	0.043898	33.923	31095.3
Homo sapiens	AEQNRKDAEAWFNEKSKEL	19	Keratin, type I cytoskeletal 10	12063300	1080450	0.906	24.7	48	AEQNRKDAEAWFNEKSKEL	9e-06	75	0.014048	83.973	42949.6	AEQNRKDAEAWFNEKSKEL	8.7e-05	40.857	0.024406	61.943	38396.1	AEQNRKDAEAWFNEKSKEL	1.6e-05	45.5	0.031375	47.525	35607.4
Homo sapiens	ALEEQLQQIRAE	12	Keratin, type I cytoskeletal 10	4270260	338756	0.997	52.9	46.1	ALEEQLQQIRAE	0.000147	36.333	0.046204	43.772	30329.1	ALEEQLQQIRAE	6e-06	81.667	0.013684	86.78	43119.1	ALEEQLQQIRAE	1e-06	85	0.011826	85.905	43994.7
Homo sapiens	EESNYELEGKIK	12	Keratin, type I cytoskeletal 10		430880	0.997	39.4	46.3	EESNYELEGKIK	3e-06	87.5	0.01165	88.276	44078.5	EESNYELEGKIK	1.7e-05	67	0.011919	90.765	43950.4	EESNYELEGKIK	2e-06	75	0.013052	82.891	43414.9
Homo sapiens	GGGFGGGFGGDGGLLSGNEK	20	Keratin, type I cytoskeletal 10		1706750	0.997	69	45.3	GGFGGGFGGDGGLLSGNEK	0	100	0.010231	90.746	44760.5	GGFGGGFGGDGGLLSGNEK	0	100	0.005417	97.23	47153.7	GGFGGGFGGDGGLLSGNEK	0	100	0.006297	95.911	46706.9
Homo sapiens	SSSKGSLGGGFSSGGFSG	18	Keratin, type I cytoskeletal 10	3356430	482578	0.997	47.1	44.7	SSSKGSLGGGFSSGGFSG	0	100	0.017653	77.553	41306.6	SSSKGSLGGGFSSGGFSG	1e-06	95	0.018495	74.95	40931.9	SSSKGSLGGGFSSGGFSG	0	100	0.013175	82.584	43357.2
Homo sapiens	SSSKGSLGGGFSSGGFSGG	19	Keratin, type I cytoskeletal 10		199949	0.976	38.9	44.4	SSSKGSLGGGFSSGGFSGG	0	100	0.013983	84.091	42979.8	SSSKGSLGGGFSSGGFSGG	0	100	0.012658	89.178	43600.4	SSSKGSLGGGFSSGGFSGG	0	100	0.009217	91.837	45254.3
Homo sapiens	SSSKGSLGGGFSSGGFSGGS	20	Keratin, type I cytoskeletal 10	4920810	766283	0.997	57	44.4	SSSKGSLGGGFSSGGF	0	100	0.010583	90.168	44590.3	SSSKGSLGGGFSSGGF	0	100	0.008564	95.621	45575.1	SSSKGSLGGGFSSGGF	0	100	0.007872	94.641	45917.7
Homo sapiens	SSSKGSLGGGFSSGGFSGGSF	21	Keratin, type I cytoskeletal 10	8288450	898746	0.997	106	44.5	FSSGGFSGGSF	0	100	0.016378	79.746	41880.4	FSSGGFSGGSF	0	100	0.016345	80.163	41895.3	FSSGGFSGGSF	0	100	0.027209	53.602	37249.1
Homo sapiens	GGFGGGFGGGDGGLLSGNEK	20	Keratin, type I cytoskeletal 15		173534	0.815	27.6	45.3	GGFGGGDGGLLSGNEK	0	100	0.011409	88.707	44193.6	GFGGGFGGGDGGLLSGNEK	0	100	0.0058	97.034	46958.7	GGFGGGFGGGDGGLL	0	100	0.00674	95.623	46483.5
Homo sapiens	FGGGFGSCSVGGGFGGASG	19	Keratin, type I cytoskeletal 24		889503	0.931	21.1	39.6	FGGGFGSCSVGGGFGGASG	0	100	0.012852	86.129	43509	FGGGFGSCSVGGGFGGASG	0	100	0.012014	90.578	43905.3	FGGGFGSCSVGGGFGGASG	0	100	0.00965	90.934	45042.8
Homo sapiens	GGGGGGGLGSGGSIRSSY	18	Keratin, type I cytoskeletal 9		1859190	0.997	62.9	45.6	GGGGGGGLGSGGSIRSSY	2e-06	90	0.008552	93.507	45581.1	GGGGGGGLGSGGSIRSSY	3e-06	90	0.012071	90.465	43878.2	GGGGGGGLGSGGSIRSSY	5e-06	60	0.019225	68.374	40609.9
Homo sapiens	HNLLEGGQEDFESS	14	Keratin, type I cytoskeletal 9	2745490	1305990	0.997	89.7	42.7	NLLEGGQEDFESS	1e-06	95	0.019124	75.024	40654.3	HNLLEGGQEDFESS	0	100	0.010246	94.074	44753.2	HNLLEGGQEDFESS	0	100	0.007391	95.201	46157.3
Homo sapiens	SRSGGGGGGGLGSGGSIRSSY	21	Keratin, type I cytoskeletal 9	8700350	4382260	0.997	67.4	46.4	SRSGGGGGGGLGSGGSIR	0	100	0.008255	93.995	45727.8	SRSGGGGGGGLGSGGSI	1e-06	95	0.014879	83.897	42565.1	LGSGGSIRSSY	0	100	0.013287	82.304	43304.7
Homo sapiens	SRSGGGGGGGLGSGGSIRSSYSRF	24	Keratin, type I cytoskeletal 9	9818560	4170180	0.996	33.6	47.4	SRSGGGGGGGLGSGGSIR	0	100	0.009238	92.379	45244	SRSGGGGGGGL	1e-06	95	0.017157	78.188	41528.8	SIRSSYSRF	0	100	0.014829	78.505	42588.2
Homo sapiens	AQYEDIAQKSKAEAE	15	Keratin, type II cytoskeletal 1	3489280	1181990	0.944	31.6	46.6	AQYEDIAQKSKAEA	8.6e-05	43.429	0.050597	40.741	28921.2	AQYEDIAQKSKAEAE	3e-06	90	0.012103	90.402	43863	AQYEDIAQKSKAEAE	1e-06	85	0.013596	81.532	43160.1
Homo sapiens	KYEELQIT	8	Keratin, type II cytoskeletal 1		600151	0.815	26.7	44.5	KYEELQIT	1.1e-05	72.5	0.01369	84.625	43116.3	KYEELQIT	4.8e-05	50	0.012848	88.734	43510.8	KYEELQIT	0.000103	25.182	0.030133	49.222	36089.1
Homo sapiens	TQISETNVIL	10	Keratin, type II cytoskeletal 1		483581	0.991	43.2	46	TQISETNVIL	0.02303	4.442	0.234173	8.403	3968.24	TQISETNVIL	0.001677	11.95	0.084296	14.606	20084.7	TQISETNVIL	0.000482	13.571	0.101716	10.465	16634.5
Homo sapiens	VKAQYEDIAQKSKAEAESL	19	Keratin, type II cytoskeletal 1	15688200	2174670	0.934	25.3	47.6	AQYEDIAQKSKAEAESL	3.6e-05	55.909	0.056228	37.405	27211.8	VKAQYEDIAQKSKAEAESL	2.4e-05	61.429	0.023758	63.258	38666.2	VKAQYEDIAQKSKAEAESL	4e-06	65	0.030279	49.018	36032.1
Homo sapiens	GGPGGVGGLGGPGGFGPGGYPGGIH	25	Keratin, type II cytoskeletal 2 epidermal		883995	0.997	107	47	GGPGGVGGL	0	100	0.005272	96.552	47227.7	GPGGYPGGIH	0	100	0.006137	96.862	46787.8	FGPGGYPGGIH	0	100	0.008461	93.413	45626
Homo sapiens	GPGGFGPGGYPGGIH	15	Keratin, type II cytoskeletal 2 epidermal	4499050	850768	0.997	57	45.4	GPGGFGPGGYPGGIH	0	100	0.008512	93.573	45600.8	GPGGFGPGGYPGGIH	0.000331	24.452	0.042639	35.397	31521.8	FGPGGYPGGIH	1e-06	85	0.011504	86.668	44148.2
Homo sapiens	GPGGVGGLGGPGGFGPGGYPGGIH	24	Keratin, type II cytoskeletal 2 epidermal		449403	0.903	38	47.2	GPGGVGGLGGPGGF	0	100	0.00555	96.37	47085.9	GPGGVGGLGGPGGFGPGGY	0	100	0.008693	95.555	45511.6	FGPGGYPGGIH	0	100	0.008486	93.361	45613.6
Homo sapiens	SRHGGGGGGFGGGGFGSRSL	20	Keratin, type II cytoskeletal 2 epidermal		491849	0.996	36.3	46.1	RHGGGGGGFGGGGFGSRSL	0	100	0.011646	88.283	44080.4	RHGGGGGGFGGGGFGSRSL	1.1e-05	73.75	0.026609	57.652	37491.7	RHGGGGGGFGGGGFGSRSL	1e-06	85	0.019627	67.521	40433.7
Homo sapiens	QPGVIPRAL	9	Kinesin-like protein KIF22	1207100	372639	0.938	21.4	37.1	QPGVIPRAL	0.000464	24	0.028431	61.253	36759.8	QPGVIPRAL	0.926582	0.051	0.605355	0.232	71.52	QPGVIPRAL	0.004208	4.821	0.058112	24.263	26662.7
Homo sapiens	SPNAEIHIL	9	Kinesin-like protein KIF22	21429700	1603040	0.997	56.5	44.8	SPNAEIHIL	0.004206	9.906	0.057651	36.628	26796	SPNAEIHIL	0.911327	0.063	0.574504	0.303	99.86	SPNAEIHIL	0.022225	1.785	0.117505	8.134	14022.2
Homo sapiens	GLNEEIARV	9	Kinetochore protein NDC80 homolog	32938900	2184160	0.995	44.8	44.6	GLNEEIARV	0.968084	0.015	0.755191	0.192	14.14	GLNEEIARV	0.000407	22.452	0.032628	47.44	35127.9	GLNEEIARV	0.001277	8.684	0.077604	16.19	21592.9
Homo sapiens	RNFISTAGPLTNDL	14	Lactase-phlorizin hydrolase		236258	0.961	30.1	46.8	RNFISTAGPLTNDL	1e-05	73.75	0.04898	41.819	29431.6	RNFISTAGPLTNDL	2.4e-05	61.429	0.046014	32.309	30391.5	RNFISTAGPLTNDL	3e-06	70	0.034889	43	34279
Homo sapiens	RLAVYIDKV	9	Lamin-B1	4418840	4091930	0.845	21.5	38.4	RLAVYIDKV	0.779653	0.12	0.760249	0.181	13.38	RLAVYIDKV	0.000202	29.882	0.054268	26.375	27795	RLAVYIDKV	0.000875	10.425	0.092622	12.284	18354.5
Homo sapiens	RLAHYIDRV	9	Lamin-B2		269334	0.848	22.6	44.2	RLAHYIDRV	0.871123	0.064	0.808073	0.089	7.98	RLAHYIDRV	0.000335	24.323	0.069396	19.105	23598.3	RLAHYIDRV	0.002032	6.96	0.11696	8.198	14105.2
Homo sapiens	LLLLLLLL	8	Leishmanolysin-like peptidase 2		1906700	0.881	19.3	25	LLLLLLLL	0.011779	6.243	0.31227	5.333	1704.6	LLLLLLLL	9.8e-05	39.286	0.027157	56.619	37270.1	LLLLLLLL	2.4e-05	40.5	0.030091	49.281	36105.5
Homo sapiens	VELRVLALP	9	Leucine-rich repeat and fibronectin type-III domain-containing protein 4	2579030	804601	0.993	28.5	33.4	VELRVLALP	6.7e-05	46.8	0.042636	46.556	31522.8	VELRVLALP	3.3e-05	56.111	0.021627	67.833	39568.1	VELRVLALP	2e-06	75	0.013331	82.194	43284.1
Homo sapiens	LFLENSKLE	9	Leucine-rich repeat serine/threonine-protein kinase 1	6641540	1775820	0.996	41.5	44.1	LFLENSKLE	5.7e-05	49	0.028107	61.677	36888.9	LFLENSKLE	1.5e-05	69	0.015826	81.485	42131.2	LFLENSKLE	0.000166	21	0.054831	26.106	27626.2
Homo sapiens	TPRHIIVRF	9	LINE-1 retrotransposable element ORF1 protein	10912600	3529920	0.982	26.3	39.9	TPRHIIVRF	0.000287	28.704	0.021651	70.903	39557.8	TPRHIIVRF	0.854845	0.098	0.566219	0.326	109.23	TPRHIIVRF	0.021386	1.835	0.105964	9.735	15887.2
Homo sapiens	KNHVIISI	8	LINE-1 retrotransposable element ORF2 protein	394611	679364	0.922	20.4	37.1	KNHVIISI	0.000383	25.805	0.046837	43.325	30122	KNHVIISI	0.000231	28.3	0.034924	44.199	34266	KNHVIISI	7.3e-05	28.375	0.038403	39.063	33000.1
Homo sapiens	QVLRGSAVL	9	Long-chain fatty acid transport protein 6		649498	0.864	27.8	40.9	QVLRGSAVL	0.012834	5.979	0.183701	11.517	6851.17	QVLRGSAVL	0.099464	1.46	0.298293	1.879	1982.9	QVLRGSAVL	0.000539	12.917	0.092729	12.259	18333.2
Homo sapiens	KTCIVPEAF	9	Low-density lipoprotein receptor-related protein 6		407837	0.869	33.1	46	KTCIVPEAF	0.000908	18.532	0.063711	33.69	25095.4	KTCIVPEAF	0.002308	10.33	0.065731	20.555	24552.9	KTCIVPEAF	0.001437	8.218	0.093169	12.156	18246.2
Homo sapiens	LLRAAPLLL	9	Low-density lipoprotein receptor-related protein 6		571521	0.909	16.1	25	LLRAAPLLL	0.143739	1.465	0.422432	2.856	517.58	LLRAAPLLL	0.114996	1.33	0.359453	1.255	1023.08	LLRAAPLLL	0.008066	3.379	0.22325	2.08	4466.06
Homo sapiens	RLLEATSYL	9	Lysine-specific histone demethylase 1A	848918	2322030	0.954	34.3	43.1	RLLEATSYL	0.954221	0.022	0.859264	0.027	4.58	RLLEATSYL	0.064639	1.915	0.285773	2.061	2270.55	RLLEATSYL	0.039814	1.169	0.312701	0.759	1696.67
Homo sapiens	VAAQPAGLSGP	11	Lysine-specific histone demethylase 1A		3605550	0.901	28.5	43.2	VAAQPAGLSGP	0.000105	40.625	0.029136	60.33	36480.5	VAAQPAGLSGP	4.5e-05	51.154	0.023388	64.009	38821.3	VAAQPAGLSGP	4e-06	65	0.013383	82.064	43259.7
Homo sapiens	SQIPELAK	8	Lysosomal acid lipase/cholesteryl ester hydrolase		681054	0.869	23.4	42.5	SQIPELAK	0.000634	21.342	0.039938	48.879	32456.6	SQIPELAK	0.000157	32.846	0.023805	63.163	38646.6	SQIPELAK	8.8e-05	26.6	0.029675	49.863	36268.4
Homo sapiens	VFPTSASVQV	10	Mediator of RNA polymerase II transcription subunit 13		591737	0.968	46.7	45.5	VFPTSASVQV	0.002383	12.647	0.110998	20.059	15045.1	VFPTSASVQV	0.067102	1.873	0.271801	2.281	2641.1	VFPTSASVQV	0.001491	8.074	0.140829	5.796	10894.8
Homo sapiens	AGSSSLTQVTDL	12	Mediator of RNA polymerase II transcription subunit 13-like		176346	0.841	26.4	46	AGSSSLTQVTDL	0.000113	39.667	0.040556	48.326	32240.3	AGSSSLTQVTDL	5.5e-05	48	0.029115	53.125	36488.8	AGSSSLTQVTDL	8e-06	55	0.023935	59.116	38592.2
Homo sapiens	FGLKGAVT	8	Melanocyte-stimulating hormone receptor		787116	0.99	36.8	40.8	FGLKGAVT	1.7e-05	66.667	0.024165	67.087	38496.3	FGLKGAVT	2.9e-05	58.333	0.028329	54.466	36800.4	FGLKGAVT	9e-06	53.333	0.027719	52.826	37044.1
Homo sapiens	SRAPVFLQF	9	Membralin	251014	1139000	0.882	25.4	43.9	SRAPVFLQF	0.006313	8.295	0.060732	35.049	25917.4	SRAPVFLQF	0.015765	4.037	0.089796	13.362	18924.4	SRAPVFLQF	0.951737	0.002	0.673722	0.01	34.13
Homo sapiens	LLLLLLLVL	9	Membrane protein MLC1		2545670	0.967	15.5	25	LLLLLLLVL	0.04887	2.955	0.438888	2.591	433.16	LLLLLLLVL	0.000992	15.133	0.068175	19.579	23912.1	LLLLLLLVL	0.000204	19.423	0.065217	20.778	24689.8
Homo sapiens	FLGSAPQLT	9	Membrane transport protein XK	2351130	844903	0.992	42.9	45.2	FLGSAPQLT	0.1584	1.372	0.426726	2.787	494.08	FLGSAPQLT	7.9e-05	42.4	0.034722	44.462	34341	FLGSAPQLT	0.000242	18.156	0.077933	16.084	21516.2
Homo sapiens	SPAIGPRGL	9	Membrane-bound transcription factor site-2 protease		272826	0.975	29.7	41.3	SPAIGPRGL	0.001054	17.484	0.036712	51.97	33609.4	SPAIGPRGL	0.969893	0.022	0.730272	0.064	18.51	SPAIGPRGL	0.003486	5.314	0.079838	15.518	21077.2
Homo sapiens	QLESLGLLA	9	Metastasis-suppressor KiSS-1	9171080	1002680	0.983	33.3	43	QLESLGLLA	0.011942	6.201	0.195011	10.68	6062.04	QLESLGLLA	0.000231	28.3	0.044172	33.905	31003.2	QLESLGLLA	1.2e-05	49	0.030652	48.515	35887
Homo sapiens	DEKVVKLL	8	Methionine--tRNA ligase, mitochondrial	1747620	89755.7	0.825	21.2	41.2	DEKVVKLL	4.1e-05	54	0.008714	93.241	45501.2	DEKVVKLL	0.00056	19.574	0.019899	71.729	40314.9	DEKVVKLL	0.000141	22.375	0.017166	72.97	41524.8
Homo sapiens	APRPAGSYL	9	MHC class II transactivator		4241540	0.996	43.1	45.1	APRPAGSYL	0.001528	15.116	0.051045	40.441	28781.3	APRPAGSYL	0.998616	0.001	0.898999	0.006	2.98	APRPAGSYL	0.03446	1.305	0.162367	4.365	8630.03
Homo sapiens	KLAEALPSL	9	MHC class II transactivator	14879500	512040	0.954	35.1	39.7	KLAEALPSL	0.991063	0.004	0.875614	0.015	3.84	KLAEALPSL	0.143587	1.142	0.300468	1.85	1936.78	KLAEALPSL	0.092446	0.573	0.287933	0.991	2218.1
Homo sapiens	KLAEALPSLAA	11	MHC class II transactivator		169936	0.8	19.2	40.3	KLAEALPSLAA	0.553514	0.331	0.61246	0.802	66.23	KLAEALPSLAA	0.000868	16.063	0.080227	15.659	20988.7	KLAEALPSL	3e-05	37.667	0.037007	40.586	33502.4
Homo sapiens	KLPSTLTGL	9	MHC class II transactivator	5408210	441667	0.997	55.2	41.2	KLPSTLTGL	0.688509	0.195	0.601809	0.873	74.32	KLPSTLTGL	0.008922	5.419	0.113497	9.499	14643.7	KLPSTLTGL	0.008767	3.226	0.173707	3.771	7633.54
Homo sapiens	KLPSTLTGLYV	11	MHC class II transactivator	441802	2235710	0.997	41.9	40.9	KLPSTLTGLYV	0.35846	0.607	0.630782	0.702	54.32	KLPSTLTGLY	0.00066	18.208	0.117818	8.965	13974.8	KLPSTLTGLYV	0.000131	23	0.078001	16.063	21500.3
Homo sapiens	QLAQGGLAEV	10	MHC class II transactivator	3484120	704378	0.895	30.8	44.2	QLAQGGLAEV	0.5177	0.372	0.662869	0.535	38.39	QLAQGGLAEV	0.001037	14.837	0.09802	11.797	17313.2	QLAQGGLAEV	3.4e-05	36.333	0.039203	38.255	32715.7
Homo sapiens	RPRETRVIAVL	11	MHC class II transactivator		4571800	0.858	17.1	37.3	RPRETRVIAVL	0.000242	30.545	0.052296	39.63	28394.4	RPRETRVIAVL	0.988515	0.01	0.871395	0.008	4.02	RPRETRVIAVL	0.000578	12.556	0.076855	16.431	21768.6
Homo sapiens	AIQDKLFQV	9	MICOS complex subunit MIC25	22135900	3672990	0.994	38.5	44.1	AIQDKLFQV	0.972221	0.012	0.767434	0.167	12.38	AIQDKLFQV	0.006875	6.13	0.076169	16.797	21930.8	AIQDKLFQV	0.01518	2.343	0.131286	6.635	12079.8
Homo sapiens	RDLLDFPR	8	Mitogen-activated protein kinase kinase kinase 10	1441950	494880	0.973	33	44.8	RDLLDFPR	1.2e-05	71.25	0.017536	77.754	41358.9	RDLLDFPR	1e-05	75	0.016064	80.879	42022.9	RDLLDFPR	4e-06	65	0.017608	71.955	41326.7
Homo sapiens	SLLSHVEQL	9	Mitotic spindle assembly checkpoint protein MAD2B		1266870	0.997	45	43	SLLSHVEQL	0.977751	0.009	0.758172	0.185	13.69	SLLSHVEQL	0.019363	3.65	0.1168	9.085	14129.6	SLLSHVEQL	0.110476	0.49	0.285897	1.014	2267.51
Homo sapiens	ALSSVIKEL	9	Mitotic-spindle organizing protein 1	4485370	1764440	0.997	39.2	40.2	ALSSVIKEL	0.854531	0.072	0.574927	1.08	99.4	ALSSVIKEL	0.022537	3.373	0.121692	8.559	13401.2	ALSSVIKEL	0.039235	1.183	0.182972	3.353	6905.42
Homo sapiens	TGERRLGEEIKIKI	14	Myb/SANT-like DNA-binding domain-containing protein 1		5900470	0.831	19.4	41.4	RLGEEIKIKI	3e-06	87.5	0.028135	61.64	36877.8	TGERRLGEEIKIKI	3e-06	90	0.016973	78.634	41611.6	RRLGEEIKIKI	1e-06	85	0.013194	82.536	43348.3
Homo sapiens	KPAGPPGILAL	11	Myosin-9	3871880	431814	0.99	40.5	37.7	KPAGPPGILAL	0.004286	9.829	0.057895	36.492	26725.3	KPAGPPGILAL	0.975208	0.018	0.701238	0.096	25.34	KPAGPPGILAL	0.002062	6.91	0.065794	20.527	24536.1
Homo sapiens	QEKILQVNN	9	Myosin-IIIa		1904340	0.936	29	45	QEKILQVNN	1e-06	95	0.005699	96.272	47010.1	QEKILQVNN	2.1e-05	63.571	0.009558	95.112	45087.6	QEKILQVNN	1e-06	85	0.007022	95.44	46341.9
Homo sapiens	RTILKDLLPE	10	NAD-dependent protein deacetylase sirtuin-1	1046950	1585220	0.887	22.8	40.7	RTILKDLLPE	0.000119	39	0.092582	23.981	18362.4	RTILKDLLPE	3.9e-05	53.462	0.049898	29.26	29140.8	RTILKDLLPE	2e-06	75	0.022743	61.312	39093.2
Homo sapiens	KPSPIYGGL	9	NADH-ubiquinone oxidoreductase chain 6		760988	0.818	24.4	45	KPSPIYGGL	0.002093	13.338	0.081421	27.108	20719.3	KPSPIYGGL	0.936467	0.044	0.696441	0.101	26.69	KPSPIYGGL	0.004402	4.704	0.091423	12.565	18594.1
Homo sapiens	TPPPKGAP	8	Nascent polypeptide-associated complex subunit alpha, muscle-specific form		534497	0.957	26.2	39.7	TPPPKGAP	1.1e-05	72.5	0.008993	92.782	45364.1	TPPPKGAP	0.020039	3.58	0.132059	7.523	11979.2	TPPPKGAP	1.6e-05	45.5	0.016447	74.621	41849.1
Homo sapiens	EEQSAGVIRNT	11	Nesprin-3		179713	0.824	31.8	46	EEQSAGVIRNT	1.5e-05	68.333	0.014511	83.13	42735	EEQSAGVIRNT	1.9e-05	65	0.012945	88.507	43465.2	EEQSAGVIRNT	2e-06	75	0.008443	93.451	45634.8
Homo sapiens	ALAPGLPTA	9	Neudesin	59401800	1484990	0.959	25.9	39.7	ALAPGLPTA	0.971667	0.013	0.78825	0.128	9.89	ALAPGLPTA	0.007565	5.864	0.119637	8.774	13702.5	ALAPGLPTA	0.006505	3.811	0.107801	9.429	15574.6
Homo sapiens	VLALAPGLPTARA	13	Neudesin	1541490	550847	0.995	37.5	38	VLALAPGLPTARA	0.001917	13.81	0.202177	10.209	5609.79	VLALAPGLPTARA	0.00069	17.841	0.09096	13.114	18687.5	VLALAPGLPTAR	1e-06	85	0.018684	69.522	40848.3
Homo sapiens	IILLLLV	7	Neural cell adhesion molecule L1	14382500	2462840	0.9	29.6	27.7
Homo sapiens	IILLLLVL	8	Neural cell adhesion molecule L1	5372920	864476	0.99	26.7	25	IILLLLVL	0.002471	12.458	0.146926	14.91	10199.3	IILLLLVL	0.000827	16.432	0.04442	33.684	30920.2	IILLLLVL	4e-05	34.667	0.03439	43.623	34464.6
Homo sapiens	QAGHVLSQKLDD	12	Neuroligin-1	15893300	4307110	0.837	24.7	46.5	QAGHVLSQK	1e-06	95	0.012539	86.688	43656.6	QAGHVLSQKL	1e-06	95	0.011812	90.977	44001.3	QAGHVLSQKL	0	100	0.008216	93.924	45747.1
Homo sapiens	LAASVALAVAAG	12	Neuronal pentraxin-2	7203220	181720	0.819	23.8	41.4	LAASVALAVAA	1e-06	95	0.050853	40.57	28841.2	LAASVALAVAAG	3e-06	90	0.047948	30.737	29762.1	LAASVALAVAAG	0	100	0.018201	70.593	41062.4
Homo sapiens	RVTFLVVAI	9	Neuropeptides B/W receptor type 1		1034850	0.894	16.1	34.2	RVTFLVVAI	0.035466	3.546	0.426115	2.797	497.36	RVTFLVVAI	0.007765	5.795	0.214939	3.449	4886.28	RVTFLVVAI	0.000221	18.812	0.094427	11.876	17999.5
Homo sapiens	RGTLDVVSV	9	NFATC2-interacting protein	19916100	8556120	0.927	28.2	44.6	RGTLDVVSV	0.006465	8.212	0.143116	15.356	10628.5	RGTLDVVSV	0.001021	14.934	0.078366	16.171	21415.6	RGTLDVVSV	0.00021	19.192	0.069258	19.091	23633.5
Homo sapiens	KGSRPPLI	8	Nipped-B-like protein	15765600	5376110	0.99	31.2	36.6	KGSRPPLI	0.000103	40.875	0.022042	70.266	39390.9	KGSRPPLI	0.000197	30.176	0.030463	50.826	35960.5	KGSRPPLI	0.000109	24.667	0.031538	47.297	35544.6
Homo sapiens	RPSGAVVTL	9	Nitric oxide synthase-interacting protein	2939950	1009660	0.989	38.8	42.1	RPSGAVVTL	0.009107	7.031	0.091772	24.19	18524	RPSGAVVTL	0.989699	0.009	0.772615	0.036	11.71	RPSGAVVTL	0.043434	1.087	0.144674	5.502	10450.8
Homo sapiens	SRGDFVVEY	9	N-lysine methyltransferase KMT5A	23545800	2782910	0.984	38.4	45	SRGDFVVEY	0.003365	10.913	0.033002	55.759	34986	SRGDFVVEY	0.001267	13.571	0.026247	58.334	37638.8	SRGDFVVEY	0.908621	0.004	0.594137	0.034	80.75
Homo sapiens	KIAPNTPQL	9	Nodal modulator 2	2886540	1274810	0.97	27.6	40.3	KIAPNTPQL	0.867745	0.065	0.522089	1.548	176.07	KIAPNTPQL	0.356803	0.58	0.321082	1.627	1549.58	KIAPNTPQL	0.098582	0.542	0.237014	1.759	3848.12
Homo sapiens	FLMDFIHQV	9	Nuclear pore complex protein Nup133		1183280	0.984	42.1	46.2	FLMDFIHQV	0.999347	0	0.962919	0.003	1.49	FLMDFIHQV	0.009626	5.228	0.126899	8.022	12667	FLMDFIHQV	0.317518	0.155	0.494032	0.119	238.52
Homo sapiens	ALLDRIVSV	9	Nuclear pore complex protein Nup205	54456400	792659	0.99	33.1	40.6	ALLDRIVSV	0.9978	0.001	0.89611	0.009	3.08	ALLDRIVSV	0.014543	4.234	0.107895	10.235	15558.8	ALLDRIVSV	0.096085	0.555	0.251521	1.492	3289.13
Homo sapiens	AVDPNRAVPL	10	Nucleolar protein 16	11544600	3742030	0.95	33.3	44.2	AVDPNRAVPL	0.02634	4.159	0.202969	10.157	5561.92	AVDPNRAVPL	0.148936	1.115	0.280862	2.138	2394.46	AVDPNRAVPL	0.000544	12.87	0.112645	8.728	14779.3
Homo sapiens	QLPVMVIVTP	10	Nucleolar protein 6		1206790	0.913	38.4	41.2	QLPVMVIVTP	0.004232	9.881	0.149385	14.652	9931.49	QLPVMVIVTP	0.000978	15.237	0.063641	21.473	25114.4	QLPVMVIVTP	1e-06	85	0.015086	77.885	42469.9
Homo sapiens	TLFVKGLSEDTTEETLKESFDG	22	Nucleolin		669947	0.874	29.3	47.5	TLFVKGLSEDTTEETL	1e-06	95	0.032975	55.791	34996.2	TLFVKGLSEDTTEETL	0	100	0.01084	92.9	44466.5	TLFVKGLSEDTTEETL	0	100	0.009342	91.576	45193.1
Homo sapiens	TPPVVLRL	8	Nucleophosmin	2649990	1465610	0.979	21.6	31.8	TPPVVLRL	0.001467	15.387	0.044157	45.339	31008.3	TPPVVLRL	0.213173	0.881	0.224141	3.21	4423.22	TPPVVLRL	0.002816	5.901	0.078055	16.045	21487.8
Homo sapiens	NPAKVWTDL	9	Nucleoporin NUP188 homolog	4478480	404287	0.951	30.1	44.9	NPAKVWTDL	0.000409	25.171	0.055747	37.663	27353.7	NPAKVWTDL	0.67624	0.238	0.607915	0.227	69.57	NPAKVWTDL	0.00104	9.6	0.072483	17.884	22823.1
Homo sapiens	FILSQQQEL	9	Nucleoporin-62 C-terminal-like protein	10439000	2254410	0.854	32.8	45.9	FILSQQQEL	0.776934	0.122	0.591603	0.95	82.99	FILSQQQEL	0.036647	2.605	0.165388	5.364	8352.51	FILSQQQEL	0.059191	0.84	0.285663	1.017	2273.25
Homo sapiens	YLDEIVKEV	9	Nucleoprotein TPR	1485260	3068100	0.921	36.2	44.3	YLDEIVKEV	0.998353	0.001	0.88146	0.012	3.61	YLDEIVKEV	0.020111	3.572	0.08028	15.644	20976.7	YLDEIVKEV	0.163918	0.348	0.268449	1.242	2738.65
Homo sapiens	TFIAIKPDGVQ	11	Nucleoside diphosphate kinase B	2370030	835570	0.933	33.1	45.3	TFIAIKPDGV	1.6e-05	67.5	0.039189	49.559	32720.7	TFIAIKPDGVQ	3.2e-05	56.667	0.021756	67.546	39512.9	TFIAIKPDGVQ	5e-06	60	0.027002	53.917	37332.6
Homo sapiens	LLILLVIRV	9	Olfactory receptor 10G7		473022	0.832	15.2	26.3	LLILLVIRV	0.316708	0.716	0.542208	1.353	141.63	LLILLVIRV	3.6e-05	54.615	0.018187	75.693	41068.6	LLILLVIRV	0.000136	22.688	0.046379	31.861	30271.7
Homo sapiens	FSAGEIFILT	10	Olfactory receptor 14A2	4397730	623348	0.879	26.5	44.7	FSAGEIFILT	0.001371	15.813	0.258396	7.253	3053.34	FSAGEIFIL	2.2e-05	62.857	0.036436	42.221	33710	FSAGEIFILT	1.8e-05	44	0.054916	26.056	27600.8
Homo sapiens	ASPVYFFLA	9	Olfactory receptor 4C3	1683750	280211	0.81	24.5	45.2	ASPVYFFLA	0.00361	10.611	0.280755	6.377	2397.23	ASPVYFFLA	4.4e-05	51.538	0.039203	38.987	32715.7	ASPVYFFLA	0.000347	15.618	0.117006	8.193	14098.2
Homo sapiens	VILVFYVPG	9	Olfactory receptor 52L1	5313740	4862380	0.965	28.2	41.3	VILVFYVPG	2.4e-05	61.875	0.107605	20.706	15607.6	VILVFYVPG	3e-06	90	0.0246	61.549	38315.6	VILVFYVPG	0	100	0.01811	70.802	41102.8
Homo sapiens	QRLCLAL	7	Olfactory receptor 5C1		630105	0.887	27.6	45.6
Homo sapiens	YPVIMTNEL	9	Olfactory receptor 5H6	7200910	780347	0.995	42.5	45.7	YPVIMTNEL	0.001879	13.912	0.131858	16.797	12005.3	YPVIMTNEL	0.775318	0.16	0.670948	0.129	35.17	YPVIMTNEL	0.013323	2.523	0.199045	2.77	5803.15
Homo sapiens	IYIIRTILRIPS	12	Olfactory receptor 6C1		186011	0.984	20.7	33.5	YIIRTILRIPS	3e-06	87.5	0.078316	28.106	21427.2	IYIIRTILRIPS	2e-06	92.5	0.034442	44.826	34445.2	IYIIRTILRIPS	6e-06	58.333	0.04655	31.734	30215.7
Homo sapiens	KILDLETQL	9	Outer dense fiber protein 2	2118140	1306220	0.996	40.5	42.8	KILDLETQL	0.835672	0.083	0.531532	1.455	158.97	KILDLETQL	0.029088	2.936	0.099415	11.56	17053.8	KILDLETQL	0.011832	2.725	0.088174	13.336	19259.4
Homo sapiens	TPPVKKKP	8	Paired amphipathic helix protein Sin3a	6649780	1730190	0.981	21.3	31.8	TPPVKKKP	9e-06	75	0.00397	97.403	47897.7	TPPVKKKP	0.001898	11.302	0.043051	34.999	31381.6	TPPVKKKP	1.7e-05	45	0.007374	95.212	46165.8
Homo sapiens	NILPRGAAIQDGRLKAGD	18	Partitioning defective 3 homolog		317899	0.953	27.2	44.5	NILPRGAAIQDGRLK	0	100	0.012811	86.202	43528.3	NILPRGAAIQDGRL	3e-06	90	0.021021	69.181	39828.4	NILPRGAAIQDGRLK	0	100	0.008582	93.161	45566.3
Homo sapiens	LILEVTAGVG	10	Peptide chain release factor 1-like, mitochondrial		2423430	0.933	26.3	42.6	LILEVTAGV	0.004725	9.424	0.430068	2.733	476.53	LILEVTAGVG	8e-06	78.333	0.04976	29.363	29184.3	LILEVTAGVG	0	100	0.01732	72.616	41455.7
Homo sapiens	LLLPGPSAA	9	Peptidyl-prolyl cis-trans isomerase B	3624430	1414090	0.811	17.7	38.4	LLLPGPSAA	0.698359	0.182	0.606572	0.841	70.58	LLLPGPSAA	0.008981	5.403	0.156947	5.805	9151.26	LLLPGPSAA	0.001442	8.205	0.102757	10.285	16448.2
Homo sapiens	SLLDLEQKL	9	Peroxisomal biogenesis factor 3	2237730	1549500	0.997	44	43.6	SLLDLEQKL	0.964635	0.017	0.67498	0.484	33.67	SLLDLEQKL	0.006245	6.409	0.056619	25.003	27096.9	SLLDLEQKL	0.037986	1.214	0.136324	6.167	11439
Homo sapiens	GQIEVVPEV	9	PHD finger protein 3	11453100	726224	0.975	32	43.6	GQIEVVPEV	0.979199	0.009	0.844814	0.042	5.36	GQIEVVPEV	0.001952	11.144	0.042412	35.617	31599.3	GQIEVVPEV	0.044322	1.072	0.180946	3.43	7058.46
Homo sapiens	FLDPDTGKLT	10	PH-interacting protein	29479200	8347520	0.957	33.6	46.5	FLDPDTGKLT	0.070218	2.398	0.298715	5.762	1973.86	FLDPDTGKL	0.000202	29.882	0.041305	36.737	31980	FLDPDTGKL	0.000108	24.75	0.056071	25.4	27258
Homo sapiens	APGSAVRLLD	10	Phosphatidylinositol 4-kinase type 2-beta	3928260	2891470	0.934	26.7	42.6	APGSAVRLL	8e-06	76.667	0.026445	63.853	37558.3	APGSAVRLL	0.013164	4.455	0.218478	3.357	4702.71	APGSAVRLL	1e-06	85	0.014359	79.638	42805.3
Homo sapiens	LQAGVPETIA	10	Phospholipid-transporting ATPase IB	3572060	1497960	0.866	24.2	43.3	LQAGVPETIA	0.005949	8.494	0.13093	16.922	12126.5	LQAGVPETIA	0.000117	36.778	0.0456	32.655	30527.9	LQAGVPETIA	1.6e-05	45.5	0.032481	46.027	35183.8
Homo sapiens	ALSLGAEQR	9	Pigment epithelium-derived factor		1042640	0.978	34.8	45.1	ALSLGAEQR	0.00133	15.996	0.061544	34.675	25690.7	ALSLGAEQR	0.000237	28	0.021351	68.447	39686.5	ALSLGAEQR	7.5e-05	28.125	0.026181	55.19	37665.7
Homo sapiens	RCTLRNAVGQDT	12	Platelet-derived growth factor receptor beta		78403.8	0.834	26.2	46.3	RCTLRNAVGQDT	0	100	0.017378	78.026	41429.7	RCTLRNAVGQDT	5e-06	83.333	0.020549	70.239	40032.3	RCTLRNAVGQDT	1e-06	85	0.019958	66.819	40289.1
Homo sapiens	QLDAAAPTV	9	Polycystic kidney disease protein 1-like 1	3200540	2819800	0.922	30.5	44.1	QLDAAAPTV	0.801214	0.107	0.670108	0.504	35.49	QLDAAAPTV	0.006538	6.279	0.068664	19.389	23785.9	QLDAAAPTV	0.001738	7.47	0.077679	16.166	21575.4
Homo sapiens	PARVVAVL	8	Potassium voltage-gated channel subfamily F member 1	2216020	3191590	0.911	20.2	34.5	PARVVAVL	2.4e-05	61.875	0.02673	63.48	37442.6	PARVVAVL	0.082028	1.633	0.344087	1.404	1208.14	PARVVAVL	3.6e-05	35.75	0.034332	43.695	34486.2
Homo sapiens	ALSDSIHTV	9	PR domain zinc finger protein 4	5047160	1417390	0.949	29.1	43.9	ALSDSIHTV	0.995159	0.002	0.852326	0.032	4.94	ALSDSIHTV	0.00764	5.838	0.077841	16.32	21537.6	ALSDSIHTV	0.056468	0.874	0.191684	3.018	6284.24
Homo sapiens	RLTDYISKV	9	PRA1 family protein 3	1967590	3833240	0.98	35.5	42.6	RLTDYISKV	0.974339	0.011	0.808877	0.088	7.91	RLTDYISKV	0.002055	10.882	0.080487	15.588	20929.8	RLTDYISKV	0.019958	1.924	0.207595	2.488	5290.39
Homo sapiens	PLLERYGVIILDEA	14	Pre-mRNA-splicing factor ATP-dependent RNA helicase DHX15		412301	0.964	34.9	44.7	PLLERYGVIILDEA	3e-05	58.636	0.076828	28.608	21775	ERYGVIILDEA	0	100	0.013015	88.343	43432.3	ERYGVIILDEA	0	100	0.010121	89.945	44813.8
Homo sapiens	YLLPAIVHI	9	Probable ATP-dependent RNA helicase DDX5	1605040	1439010	0.969	28.7	37.9	YLLPAIVHI	0.988341	0.005	0.876998	0.014	3.78	YLLPAIVHI	0.003093	8.971	0.071364	18.385	23101.1	YLLPAIVHI	0.090637	0.583	0.277482	1.115	2483.65
Homo sapiens	KLVELPYTV	9	Probable tRNA N6-adenosine threonylcarbamoyltransferase	2823300	754137	0.875	24.6	40.5	KLVELPYTV	0.993112	0.003	0.883562	0.012	3.52	KLVELPYTV	0.002841	9.366	0.067791	19.728	24011.7	KLVELPYTV	0.028612	1.496	0.184459	3.296	6795.21
Homo sapiens	EPAFPHTDL	9	Probable ubiquitin carboxyl-terminal hydrolase FAF-X	10195900	827335	0.844	24.4	44.4	EPAFPHTDL	0.000462	24.042	0.034909	53.754	34271.5	EPAFPHTDL	0.703413	0.217	0.502945	0.514	216.59	EPAFPHTDL	0.002064	6.907	0.062988	21.822	25292.5
Homo sapiens	IPSIRNGIL	9	Probable ubiquitin carboxyl-terminal hydrolase FAF-X	1301580	1342020	0.843	21.2	37.6	IPSIRNGIL	8.8e-05	43.143	0.039413	49.355	32641.5	IPSIRNGIL	0.887667	0.077	0.730668	0.063	18.43	IPSIRNGIL	0.000879	10.403	0.105999	9.729	15881.2
Homo sapiens	RLWGEPVNL	9	Probable ubiquitin carboxyl-terminal hydrolase FAF-X	2354750	751750	0.88	30.1	43.7	RLWGEPVNL	0.965378	0.016	0.764014	0.173	12.85	RLWGEPVNL	0.036177	2.626	0.137129	7.107	11339.8	RLWGEPVNL	0.056948	0.868	0.190288	3.072	6379.88
Homo sapiens	TTGLKPTVAL	10	Procollagen C-endopeptidase enhancer 2	3596290	749671	0.951	27.3	41.9	TTGLKPTVAL	0.008209	7.393	0.133178	16.619	11835.1	TTGLKPTVAL	0.021077	3.48	0.179955	4.678	7134.55	TTGLKPTVAL	0.000197	19.692	0.063446	21.603	25167.5
Homo sapiens	GDGVLDART	9	Profilin-3	1249930	337803	0.942	30.4	45.7	GDGVLDART	3e-06	87.5	0.006459	95.775	46625.1	GDGVLDART	1e-06	95	0.006069	96.897	46822.2	GDGVLDART	0	100	0.003208	97.917	48294.3
Homo sapiens	RPGGLLAAI	9	Profilin-3	1736050	389384	0.993	31.7	36.6	RPGGLLAAI	0.000957	18.137	0.108499	20.535	15457.4	RPGGLLAAI	0.829271	0.118	0.777758	0.033	11.07	RPGGLLAAI	0.000251	17.886	0.060307	23.11	26036.9
Homo sapiens	SLFGGSVKL	9	Programmed cell death 6-interacting protein	3966250	1673300	0.997	40.1	40.8	SLFGGSVKL	0.971427	0.013	0.774532	0.155	11.47	SLFGGSVKL	0.037935	2.549	0.141016	6.82	10872.8	SLFGGSVKL	0.142266	0.401	0.307679	0.794	1791.41
Homo sapiens	GLIEILKKV	9	Programmed cell death protein 5	1194260	3750670	0.997	42.7	31.7	GLIEILKKV	0.976488	0.01	0.778779	0.147	10.95	GLIEILKKV	0.000419	22.167	0.031471	49.174	35570.4	GLIEILKKV	0.003656	5.188	0.086477	13.744	19616.3
Homo sapiens	SISDVIAQV	9	Progressive ankylosis protein homolog	1739430	2415050	0.944	31.2	46	SISDVIAQV	0.967646	0.015	0.758289	0.185	13.67	SISDVIAQV	0.008261	5.624	0.0931	12.699	18259.8	SISDVIAQV	0.027154	1.553	0.16905	4.003	8028.03
Homo sapiens	SPTLPAKPS	9	Proline-rich protein 19	35553400	4849080	0.959	28.3	41.7	SPTLPAKPS	1.2e-05	71.25	0.017143	78.43	41535.1	SPTLPAKPS	0.113337	1.344	0.380774	1.092	812.31	SPTLPAKPS	1.8e-05	44	0.02337	60.113	38828.9
Homo sapiens	LLLLLLLVL	9	Prolow-density lipoprotein receptor-related protein 1		2545670	0.967	15.5	25	LLLLLLLVL	0.04887	2.955	0.438888	2.591	433.16	LLLLLLLVL	0.000992	15.133	0.068175	19.579	23912.1	LLLLLLLVL	0.000204	19.423	0.065217	20.778	24689.8
Homo sapiens	GLATDVQTV	9	Proteasome subunit beta type-3	143285000	9580870	0.997	52.5	45.7	GLATDVQTV	0.935755	0.029	0.715434	0.317	21.74	GLATDVQTV	0.000779	16.865	0.045287	32.916	30631.5	GLATDVQTV	0.000955	9.986	0.076813	16.444	21778.5
Homo sapiens	QPLLREVL	8	Proteasome subunit beta type-4	654569	1678650	0.99	37.7	37.3	QPLLREVL	7e-05	46.2	0.024998	65.849	38150.9	QPLLREVL	0.466622	0.427	0.394812	1.007	697.85	QPLLREVL	0.000192	19.885	0.046876	31.492	30109.3
Homo sapiens	LEVQAGQVDLK	11	Protein AHNAK2	1868730	581895	0.919	31.4	45.2	LEVQAGQVDLK	0.000126	38.3	0.030156	59.099	36080.1	LEVQAGQVDLK	3e-05	57.778	0.020735	69.818	39951.8	LEVQAGQVDLK	4e-06	65	0.018789	69.3	40802
Homo sapiens	PPIPVAKIDATSASVLASRFDVSG	24	Protein disulfide-isomerase A4		469325	0.997	66.5	46.3	PPIPVAKIDATSASVL	0	100	0.010132	90.909	44808.5	PPIPVAKIDATSASVL	0	100	0.010255	94.057	44748.9	PPIPVAKIDATSASVLASR	0	100	0.006358	95.871	46676
Homo sapiens	TLLSEVLAHLLDM	13	Protein dopey-1	943866	259519	0.903	38.1	46.2	TLLSEVLAHLLDM	0.003881	10.278	0.297918	5.788	1990.96	TLLSEVLAHLLDM	3.5e-05	55	0.038297	40.033	33038	TLLSEVLAHLLDM	4e-06	65	0.03824	39.24	33058.4
Homo sapiens	VLYPHEPTAV	10	Protein downstream neighbor of Son		758001	0.932	28.7	45.1	VLYPHEPTAV	0.888037	0.055	0.687185	0.434	29.51	VLYPHEPTAV	0.003356	8.64	0.104111	10.793	16209	VLYPHEPTAV	0.009417	3.084	0.188424	3.143	6509.85
Homo sapiens	ITVPEPF	7	Protein FAM161A		559029	0.846	27.2	46.9
Homo sapiens	VLLKARLVPA	10	Protein FAM171B		800521	0.997	27.9	25	VLLKARLVPA	0.041028	3.283	0.619321	0.764	61.49	VLLKARLVPA	0.000178	31.333	0.112745	9.593	14763.3	VLLKARLVPA	6e-06	58.333	0.044382	33.504	30932.9
Homo sapiens	ALVSKEISP	9	Protein FAM200A		1036350	0.997	43.1	43.8	ALVSKEISP	0.023768	4.379	0.123119	18.079	13195.9	ALVSKEISP	0.000318	24.871	0.026185	58.451	37664.1	ALVSKEISP	9e-06	53.333	0.013908	80.752	43014.7
Homo sapiens	NIYGKSPLIV	10	Protein FAM227A	1694360	357015	0.942	30.6	42.7	NIYGKSPLIV	0.094435	1.962	0.363915	4.001	974.87	NIYGKSPLIV	0.000633	18.558	0.067309	19.914	24137.2	NIYGKSPLIV	0.000463	13.798	0.0979	11.152	17335.7
Homo sapiens	VPLVPAGT	8	Protein FAM83G		274356	0.94	21.4	37.1	VPLVPAGT	1.1e-05	72.5	0.017677	77.512	41295.8	VPLVPAGT	0.004123	7.848	0.117131	9.044	14079.1	VPLVPAGT	2e-06	75	0.012241	84.918	43797.6
Homo sapiens	ALMAALAAAEP	11	Protein HGH1 homolog	751576	731283	0.879	27.3	46	ALMAALAAAEP	0.004621	9.51	0.317054	5.192	1618.61	ALMAALAAAEP	1.1e-05	73.75	0.031637	48.917	35506.6	ALMAALAAAEP	0	100	0.01183	85.896	43992.8
Homo sapiens	TLVIPSTGIK	10	Protein LTV1 homolog	2629590	481905	0.807	19.1	40	TLVIPSTGI	0.00079	19.583	0.140816	15.633	10896.3	TLVIPSTGIK	0.000113	37.25	0.040458	37.624	32274.5	TLVIPSTGIK	2.9e-05	38	0.038482	38.979	32971.9
Homo sapiens	MLSITPSQL	9	Protein NYNRIN		739721	0.922	34.6	46.4	MLSITPSQL	0.366574	0.591	0.473103	2.096	299.14	MLSITPSQL	0.059562	1.999	0.220944	3.293	4578.9	MLSITPSQL	0.009571	3.051	0.210493	2.413	5127.08
Homo sapiens	KMFSDEILL	9	Protein O-glucosyltransferase 3	3387640	475222	0.971	33	45.2	KMFSDEILL	0.923702	0.036	0.830961	0.059	6.23	KMFSDEILL	0.003058	9.019	0.069899	18.916	23470.2	KMFSDEILL	0.015316	2.331	0.197387	2.826	5908.19
Homo sapiens	PQPLSAEL	8	Protein phosphatase 1 regulatory subunit 15B	3998330	1248280	0.978	31	41.8	PQPLSAEL	0.000135	37.4	0.027716	62.189	37045.3	PQPLSAEL	0.118291	1.303	0.243456	2.781	3589.03	PQPLSAEL	0.000167	20.957	0.037282	40.284	33402.8
Homo sapiens	KLAEGVLDV	9	Protein PRR14L	3851080	559533	0.997	50.8	43.8	KLAEGVLDV	0.962589	0.018	0.824889	0.067	6.65	KLAEGVLDV	0.000717	17.534	0.063997	21.305	25017.8	KLAEGVLDV	0.007834	3.429	0.123193	7.483	13185.3
Homo sapiens	SNTQAERSIIGM	12	Protein S100-A7A		638373	0.855	29.2	45.8	SNTQAERSIIGM	1.9e-05	65	0.046187	43.784	30334.6	SNTQAERSIIGM	6.1e-05	46.5	0.040645	37.427	32209.2	SNTQAERSIIGM	9e-06	53.333	0.036698	40.925	33614.6
Homo sapiens	SNTQAERSIIGMID	14	Protein S100-A7A	2264760	709262	0.988	37.7	45.9	SNTQAERSIIGMI	0	100	0.014002	84.057	42970.9	SNTQAERSIIGMI	0	100	0.016924	78.752	41633.7	SNTQAERSIIGMID	0	100	0.015061	77.945	42481.4
Homo sapiens	SNTQAERSIIGMIDM	15	Protein S100-A7A	1523760	426907	0.965	37	44.9	SNTQAERSIIGMIDM	1e-06	95	0.024955	65.913	38168.7	SNTQAERSIIGMIDM	4e-06	85	0.022255	66.435	39300.2	SNTQAERSIIGMIDM	2e-06	75	0.024503	58.123	38355.8
Homo sapiens	QQHEDAKELKEN	12	Protein Shroom2		2233620	0.896	31.2	45.6	QQHEDAKEL	3e-06	87.5	0.008469	93.644	45622	QQHEDAKEL	3e-06	90	0.00777	96.027	45968.4	QQHEDAKEL	1e-06	85	0.008223	93.91	45743.6
Homo sapiens	ILLILILV	8	Protein SOGA3	5372920	864476	0.99	26.7	25	ILLILILV	0.038407	3.401	0.35145	4.291	1115.62	ILLILILV	1.2e-05	72.5	0.012119	90.37	43855.4	ILLILILV	1.5e-05	46	0.021335	64.005	39693.3
Homo sapiens	LELLDNLSG	9	Protein TOPAZ1	3009010	662458	0.904	27	44.6	LELLDNLSG	3e-06	87.5	0.019934	73.702	40299.6	LELLDNLSG	9e-06	76.667	0.021439	68.251	39648.7	LELLDNLSG	1e-06	85	0.012889	83.298	43491.6
Homo sapiens	SLLPPDALVGL	11	Protein transport protein Sec23B	813695	721616	0.966	26.5	38.9	SLLPPDALVGL	0.819048	0.094	0.706494	0.354	23.94	SLLPPDALVGL	0.078267	1.682	0.149637	6.238	9904.45	SLLPPDALVGL	0.000593	12.417	0.067039	19.987	24207.8
Homo sapiens	KVGPVPVLV	9	Protein transport protein Sec61 subunit beta	7026660	783991	0.997	32.6	27.8	KVGPVPVLV	0.830075	0.087	0.560587	1.19	116.09	KVGPVPVLV	0.009306	5.315	0.077425	16.439	21634.8	KVGPVPVLV	0.022651	1.762	0.123223	7.479	13181
Homo sapiens	APRPGLLSL	9	Protein Wiz	1150260	600414	0.92	20.1	37.1	APRPGLLSL	0.008193	7.4	0.064922	33.148	24768.7	APRPGLLSL	0.999157	0.001	0.902563	0.006	2.87	APRPGLLSL	0.072101	0.711	0.159288	4.537	8922.38
Homo sapiens	VPIVLVAKLGPQVMA	15	Protein Wiz		339682	0.849	24	33.7	VPIVLVAKLGPQVMA	1.9e-05	65	0.04497	44.715	30736.7	VPIVLVAKLGPQVMA	0.001392	12.985	0.093057	12.707	18268.3	VPIVLVAKLGPQVM	1e-06	85	0.01581	76.138	42138.5
Homo sapiens	LSKTPSALAL	10	Protein Wnt-11	708144	474633	0.917	25.3	41.9	LSKTPSALAL	0.000649	21.145	0.099988	22.26	16948.4	LSKTPSALAL	0.060805	1.979	0.284394	2.083	2304.68	LSKTPSALAL	0.000954	9.991	0.129139	6.849	12363.7
Homo sapiens	NMKLECKCHGVSGSCTTKTCWT	22	Protein Wnt-7a		532356	0.839	16.9	41.8	NMKLECKCHGVSGSCTTK	0	100	0.008883	92.963	45418.1	ECKCHGVSGSCTTKTCWT	0	100	0.009863	94.832	44939.1	NMKLECKCHGVSGSCTTK	0	100	0.007641	95.038	46032.6
Homo sapiens	VGVAVTVEV	9	Protein-glutamine gamma-glutamyltransferase 6	34468800	2196310	0.952	28.5	43.2	VGVAVTVEV	0.015226	5.487	0.229226	8.657	4186.43	VGVAVTVEV	0.000702	17.705	0.065622	20.6	24581.8	VGVAVTVEV	0.000556	12.759	0.100761	10.631	16807.3
Homo sapiens	TATATVLLSL	10	Protocadherin alpha-13	14616100	811822	0.997	45.5	39.6	TATATVLLSL	0.004954	9.237	0.222521	9.012	4501.43	TATATVLLSL	0.005597	6.769	0.16844	5.216	8081.19	TATATVLLSL	0.000188	20.043	0.0978	11.173	17354.4
Homo sapiens	TVIALISVN	9	Protocadherin alpha-8	5754070	1967270	0.996	38.5	41.2	TVIALISVN	2.9e-05	59.091	0.050622	40.724	28913.4	TVIALISVN	2.8e-05	58.889	0.040639	37.433	32211.3	TVIALISVN	2e-06	75	0.026757	54.29	37431.7
Homo sapiens	LATVIIHV	8	Protocadherin Fat 2		1321570	0.822	15.9	32.9	LATVIIHV	0.076288	2.285	0.378804	3.681	829.82	LATVIIHV	0.000144	34	0.027924	55.173	36962	LATVIIHV	5.6e-05	31	0.03632	41.351	33752.3
Homo sapiens	TGVPFDR	7	Protocadherin Fat 3		1586320	0.9	30.7	45.1
Homo sapiens	FLQVTATDA	9	Protocadherin-16	2454360	488053	0.974	33.6	44.7	FLQVTATDA	0.023234	4.424	0.36228	4.039	992.26	FLQVTATDA	0.000105	38.286	0.061604	22.436	25674.1	FLQVTATDA	2.9e-05	38	0.058718	23.933	26488.4
Homo sapiens	ILIILIV	7	Protocadherin-7		841012	0.9	29.6	27.7
Homo sapiens	FLDEKTHEL	9	Pseudouridylate synthase 7 homolog-like protein	1977560	1211440	0.997	53.9	46.4	FLDEKTHEL	0.999583	0	0.925148	0.007	2.25	FLDEKTHEL	0.376318	0.554	0.2346	2.953	3949.95	FLDEKTHEL	0.619345	0.04	0.502155	0.11	218.45
Homo sapiens	QVLLVGSTLL	10	Puratrophin-1		248916	0.916	23	37	QVLLVGSTLL	0.037352	3.448	0.373547	3.794	878.38	QVLLVGSTLL	0.007314	5.95	0.126246	8.089	12756.9	QVLLVGSTLL	1.4e-05	47	0.035891	41.838	33909.3
Homo sapiens	YHKVAPLVRSLCAKHGLHYVNKPMLRA	27	Putative fatty acid desaturase 2-like protein FADS2P1	8276310	577475	0.878	17.8	44.5	YVNKPMLRA	0	100	0.022847	69.046	39049.2	YHKVAPLVRSL	1e-06	95	0.021031	69.159	39824.1	YHKVAPLVRSL	5e-06	60	0.03799	39.512	33147.9
Homo sapiens	VPPVPAPAA	9	Putative transmembrane protein INAFM1		770720	0.83	22.7	42.9	VPPVPAPAA	0.000781	19.67	0.050344	40.91	29000.5	VPPVPAPAA	0.314397	0.656	0.362035	1.234	994.9	VPPVPAPAA	0.000487	13.512	0.06051	23.005	25979.8
Homo sapiens	TTTAKLHLK	9	Putative uncharacterized protein C8orf49	222518000	1334850	0.862	20	39.2	TTTAKLHLK	0.000368	26.184	0.034287	54.369	34503	TTTAKLHLK	9.9e-05	39.143	0.026185	58.451	37664.1	TTTAKLHLK	0.001101	9.34	0.06521	20.781	24691.7
Homo sapiens	QPKDPAVL	8	Putative UPF0607 protein ENSP00000382826	907100	969195	0.986	32.4	41.1	QPKDPAVL	0.000124	38.5	0.017678	77.51	41295.4	QPKDPAVL	0.722938	0.202	0.332561	1.516	1368.6	QPKDPAVL	0.001138	9.189	0.036511	41.135	33682.6
Homo sapiens	QKVVEIAPAA	10	Pyruvate carboxylase, mitochondrial	6020780	2396200	0.917	27.1	41	QKVVEIAPAA	0.002542	12.305	0.14421	15.224	10503.4	QKVVEIAPAA	0.000198	30.118	0.053998	26.538	27876.3	QKVVEIAPAA	5e-06	60	0.023584	59.729	38739.1
Homo sapiens	PILYRPVAVALD	12	Pyruvate kinase PKM	2258590	2810460	0.993	36.5	42	ILYRPVAVAL	2.3e-05	62.5	0.10702	20.817	15706.7	PILYRPVAVAL	5e-06	83.333	0.02997	51.667	36152.8	PILYRPVAVAL	1e-06	85	0.031917	46.779	35399.2
Homo sapiens	TGLIKGSGTAEVELK	15	Pyruvate kinase PKM	2339970	846054	0.92	29.9	44.7	TGLIKGSGTAEVELK	2e-06	90	0.024128	67.142	38511.7	TGLIKGSGTAEVEL	2e-06	92.5	0.014925	83.78	42544	TGLIKGSGTAEVELK	0	100	0.01105	87.744	44365.6
Homo sapiens	DHRVPGLLL	9	Rab-interacting lysosomal protein	1843310	391904	0.856	21.2	40.6	DHRVPGLLL	0.000322	27.484	0.023383	68.249	38823.4	DHRVPGLLL	0.019187	3.668	0.097506	11.884	17409.7	DHRVPGLLL	0.011595	2.757	0.166088	4.163	8289.49
Homo sapiens	NLAEKLIGV	9	Ral GTPase-activating protein subunit beta	967985	4341830	0.991	37.6	40.5	NLAEKLIGV	0.975243	0.011	0.836557	0.054	5.86	NLAEKLIGV	0.001121	14.331	0.063406	21.584	25178.3	NLAEKLIGV	0.009303	3.109	0.142343	5.68	10717.8
Homo sapiens	RVIGTLEEV	9	Ran GTPase-activating protein 1	41421600	4701830	0.997	58.4	44.5	RVIGTLEEV	0.789524	0.114	0.681067	0.459	31.53	RVIGTLEEV	0.007117	6.023	0.144214	6.594	10503	RVIGTLEEV	0.002907	5.814	0.137171	6.091	11334.6
Homo sapiens	LLLEHQDA	8	Ras GTPase-activating-like protein IQGAP2		1533560	0.815	23.2	43.9	LLLEHQDA	0.001666	14.616	0.107099	20.802	15693.3	LLLEHQDA	2.1e-05	63.571	0.020218	70.998	40175.9	LLLEHQDA	4e-06	65	0.016601	74.267	41779.4
Homo sapiens	NEENDVDKIK	10	Ras-related protein Rab-32		486155	0.807	25.6	46	NEENDVDKIK	5e-06	82.5	0.007638	95.004	46034.1	NEENDVDKIK	2e-05	64.286	0.00978	94.996	44979.4	NEENDVDKIK	2e-06	75	0.008396	93.549	45658.1
Homo sapiens	APAFKVLIPLE	11	Ras-related protein Rab-44	3153520	3096520	0.947	31.3	39.9	APAFKVLIPL	3.1e-05	58.182	0.06754	32.065	24077	APAFKVLIPL	0.017495	3.844	0.332972	1.512	1362.53	APAFKVLIPL	2e-06	75	0.017849	71.401	41219.1
Homo sapiens	RLWDLTTGTTT	11	Receptor of activated protein C kinase 1	1185020	313695	0.989	38.9	46.6	RLWDLTTGTTT	0.25195	0.917	0.426631	2.789	494.59	RLWDLTTGTTT	0.00023	28.35	0.052943	27.19	28196.3	RLWDLTTGTTT	7e-06	56.667	0.022469	61.836	39209.3
Homo sapiens	VKAEGLLDV	9	Receptor-type tyrosine-protein phosphatase epsilon	4182280	242965	0.888	28.2	43	VKAEGLLDV	0.001264	16.325	0.084616	26.155	20015.3	VKAEGLLDV	0.000147	33.727	0.035856	42.935	33922.2	VKAEGLLDV	0.00097	9.918	0.106554	9.634	15786.1
Homo sapiens	KIIDEDGLLNL	11	Replication factor C subunit 1		951691	0.99	37.6	44.7	KIIDEDGLLNL	0.496569	0.397	0.437907	2.607	437.78	KIIDEDGLLNL	0.001483	12.651	0.047813	30.841	29805.6	KIIDEDGLLNL	0.000203	19.462	0.045132	32.864	30682.9
Homo sapiens	GLSTEGIYRV	10	Rho GTPase-activating protein 35	3053990	864352	0.993	39.7	45.3	GLSTEGIYRV	0.735853	0.156	0.676205	0.479	33.23	GLSTEGIYRV	4.5e-05	51.154	0.027568	55.844	37104.7	GLSTEGIYRV	4.8e-05	32.6	0.032723	45.72	35091.8
Homo sapiens	RPAANPIQF	9	Ribonucleoside-diphosphate reductase large subunit	48262100	2633940	0.92	28.8	44.3	RPAANPIQF	0.002278	12.873	0.037091	51.595	33471.9	RPAANPIQF	0.955068	0.032	0.652353	0.154	43.01	RPAANPIQF	0.038949	1.19	0.138725	5.958	11145.6
Homo sapiens	RVREIIINAV	10	Ribonucleoside-diphosphate reductase subunit M2	6090800	1576430	0.997	55	38.9	RVREIIINAV	0.02136	4.612	0.270915	6.744	2666.54	RVREIIINAV	0.045384	2.345	0.356034	1.283	1061.64	RVREIIINAV	0.00023	18.531	0.10197	10.421	16588.8
Homo sapiens	HIIENIVAV	9	Ribosomal L1 domain-containing protein 1	20910900	1580090	0.997	59.2	41.8	HIIENIVAV	0.95306	0.022	0.790683	0.123	9.63	HIIENIVAV	0.014077	4.308	0.150861	6.159	9774.14	HIIENIVAV	0.028183	1.513	0.244622	1.605	3544.04
Homo sapiens	IIENIVAVT	9	Ribosomal L1 domain-containing protein 1	14706000	1247890	0.997	41.5	42.6	IIENIVAVT	0.002051	13.45	0.1417	15.526	10792.6	IIENIVAVT	0.000124	36	0.046852	31.617	30117.2	IIENIVAVT	2.6e-05	39.5	0.043882	33.937	31100.7
Homo sapiens	KLERQLAL	8	Ribosome biogenesis protein NOP53		608254	0.903	21.9	39.1	KLERQLAL	0.071389	2.376	0.245236	7.858	3520.57	KLERQLAL	0.007073	6.043	0.10865	10.123	15432.2	KLERQLAL	0.000972	9.909	0.079267	15.686	21207.8
Homo sapiens	TRLKELESQV	10	Ribosome-binding protein 1	2401840	1345690	0.89	24.7	45	TRLKELESQV	0.05761	2.704	0.20055	10.316	5709.41	TRLKELESQV	0.000283	26.038	0.042188	35.834	31676	TRLKELESQV	0.000347	15.618	0.071119	18.385	23162.4
Homo sapiens	RPAERLDYL	9	RNA cytidine acetyltransferase		1039330	0.864	26.2	46.3	RPAERLDYL	0.003727	10.467	0.1129	19.741	14738.6	RPAERLDYL	0.960183	0.029	0.759731	0.042	13.46	RPAERLDYL	0.022525	1.769	0.163853	4.285	8492.39
Homo sapiens	SLSLKLIQQLRQQS	14	RNA cytidine acetyltransferase	1823600	415017	0.886	18.1	41.4	SLSLKLIQQLRQQS	3.2e-05	57.727	0.064646	33.272	24842.8	SLSLKLIQQLRQQS	3e-06	90	0.019383	72.913	40540.6	SLSLKLIQQLRQQS	0	100	0.010538	88.957	44612.1
Homo sapiens	KINEAIVAV	9	RNA transcription, translation and transport factor protein	3952820	1665240	0.989	36.7	40.5	KINEAIVAV	0.945508	0.025	0.785359	0.134	10.2	KINEAIVAV	0.037268	2.578	0.180306	4.662	7107.51	KINEAIVAV	0.010835	2.86	0.163002	4.331	8570.94
Homo sapiens	APRELGLGL	9	RNA-binding protein 42	5172430	2580250	0.996	38.1	40.8	APRELGLGL	0.001583	14.901	0.052399	39.566	28362.8	APRELGLGL	0.994696	0.005	0.846312	0.01	5.27	APRELGLGL	0.002986	5.739	0.080672	15.273	20887.9
Homo sapiens	KLHGVNINV	9	RNA-binding protein 4B	5276120	1295380	0.996	40.8	39	KLHGVNINV	0.935179	0.029	0.778495	0.147	10.99	KLHGVNINV	0.002287	10.376	0.080905	15.476	20835.3	KLHGVNINV	0.002636	6.094	0.116859	8.21	14120.6
Homo sapiens	QPDQTRIVAL	10	rRNA 2'-O-methyltransferase fibrillarin	53169200	10709600	0.996	48.7	43.5	QPDQTRIVAL	0.001008	17.781	0.047686	42.725	29846.6	QPDQTRIVAL	0.905477	0.067	0.629675	0.189	54.97	QPDQTRIVAL	0.000592	12.426	0.048936	29.955	29445.7
Homo sapiens	QNFLRTQM	8	Ryanodine receptor 3		225087	0.903	30.3	45	QNFLRTQM	6.7e-05	46.8	0.021812	70.641	39489	QNFLRTQM	0.001279	13.514	0.055716	25.524	27362.9	QNFLRTQM	0.000458	13.857	0.067767	19.693	24017.9
Homo sapiens	SLGTGKNI	8	Ryanodine receptor 3		418485	0.97	31.6	44.2	SLGTGKNI	0.001467	15.387	0.062672	34.159	25379.1	SLGTGKNI	9e-05	40.429	0.030826	50.206	35819.5	SLGTGKNI	8e-06	55	0.01761	71.95	41325.8
Homo sapiens	RVMGSGSALSR	11	Sedoheptulokinase		477799	0.978	34	45.2	RVMGSGSALSR	0.000907	18.54	0.072185	30.243	22896.8	RVMGSGSAL	0.007662	5.83	0.221113	3.288	4570.53	RVMGSGSALSR	0.000111	24.5	0.044503	33.4	30892.4
Homo sapiens	IPRAALLPLL	10	Serine protease HTRA1		1687760	0.997	37	26.1	IPRAALLPLL	0.000408	25.195	0.115287	19.352	14362.8	IPRAALLPLL	0.792018	0.144	0.844315	0.01	5.39	IPRAALLPLL	0.001529	7.975	0.202709	2.648	5577.59
Homo sapiens	KLGDFGLATV	10	Serine/threonine-protein kinase DCLK2	2798130	1765670	0.947	27.7	42.9	KLGDFGLATV	0.808289	0.102	0.790592	0.123	9.64	KLGDFGLATV	0.00025	27.381	0.064389	21.121	24912	KLGDFGLATV	0.000612	12.241	0.060455	23.033	25995.2
Homo sapiens	KVTLLNAPT	9	Serine/threonine-protein kinase Nek9	2101580	3073090	0.997	43.1	40.5	KVTLLNAPT	0.000498	23.382	0.182275	11.631	6957.69	KVTLLNAPT	0.000322	24.742	0.11014	9.918	15185.4	KVTLLNAPT	2e-06	75	0.026541	54.618	37519.3
Homo sapiens	TLSEVTNQL	9	Serine/threonine-protein kinase SIK2	4432350	3906570	0.996	50.2	45.4	TLSEVTNQL	0.948504	0.024	0.69292	0.41	27.73	TLSEVTNQL	0.040638	2.461	0.138193	7.021	11210	TLSEVTNQL	0.072996	0.703	0.242636	1.643	3621.02
Homo sapiens	KPKDPLKISL	10	Serine/threonine-protein phosphatase 2A regulatory subunit B'' subunit gamma	4270310	1502190	0.997	49.4	35.3	KPKDPLKISL	0.005794	8.604	0.049835	41.25	29160.6	KPKDPLKISL	0.989824	0.009	0.687474	0.11	29.41	KPKDPLKISL	0.005016	4.381	0.059868	23.337	26160.9
Homo sapiens	LLEEFLSLQMEILTELGLHFRVLDMPT	27	Serine--tRNA ligase, mitochondrial		6179920	0.912	20.8	48.5	LLEEFLSLQMEILTEL	4e-06	85	0.106364	20.942	15818.6	LLEEFLSLQMEILTEL	0	100	0.014076	85.864	42936.6	LLEEFLSLQMEILTEL	0	100	0.011647	86.329	44080
Homo sapiens	MNSLSEANTKF	11	Serpin B4	2903390	572462	0.997	59.9	44.4	MNSLSEANTKF	0.007272	7.808	0.122312	18.21	13311.6	MNSLSEANTKF	0.000401	22.595	0.046605	31.818	30197.8	MNSLSEANTKF	0.000137	22.625	0.06365	21.506	25112
Homo sapiens	QKKAVAI	7	Serpin H1		1475400	0.9	25.7	36.5
Homo sapiens	TPTLVEVSR	9	Serum albumin	6824860	1741300	0.969	35.5	44.1	TPTLVEVSR	3.2e-05	57.727	0.013838	84.355	43047.3	TPTLVEVSR	0.011402	4.807	0.089079	13.515	19071.7	TPTLVEVSR	0.000132	22.938	0.02309	60.648	38946.7
Homo sapiens	KPSSWLRTL	9	Ski oncogene	9638790	1243860	0.98	33.3	44	KPSSWLRTL	0.005075	9.139	0.08257	26.76	20463.3	KPSSWLRTL	0.973359	0.02	0.797801	0.023	8.92	KPSSWLRTL	0.026356	1.585	0.152714	4.954	9580.13
Homo sapiens	ILQDGRIFI	9	Small nuclear ribonucleoprotein-associated proteins B and B'		526989	0.984	33.4	42.1	ILQDGRIFI	0.680678	0.204	0.665583	0.523	37.27	ILQDGRIFI	0.003639	8.319	0.094635	12.411	17959	ILQDGRIFI	0.003256	5.485	0.156503	4.714	9195.32
Homo sapiens	QEAQQLLKE	9	Sodium channel protein type 11 subunit alpha	12240100	4263820	0.803	24	44.9	QEAQQLLKE	2.5e-05	61.25	0.011572	88.416	44115.7	QEAQQLLKE	3.5e-05	55	0.012582	89.355	43636.3	QEAQQLLKE	1e-05	51.667	0.011605	86.429	44100
Homo sapiens	QAILNLGF	8	Solute carrier family 22 member 3	801407	392739	0.987	35.3	43.8	QAILNLGF	5.6e-05	49.25	0.033672	54.977	34733.3	QAILNLGF	0.000646	18.39	0.049624	29.465	29227.3	QAILNLGF	0.000165	21.053	0.051499	28.18	28640.3
Homo sapiens	IVSYVINLA	9	Solute carrier family 26 member 9		164712	0.947	25.5	40.7	IVSYVINLA	0.022871	4.455	0.313352	5.301	1684.76	IVSYVINLA	0.000397	22.69	0.064375	21.127	24915.8	IVSYVINLA	0.000111	24.5	0.073711	17.466	22521.9
Homo sapiens	APTPARPVL	9	Solute carrier family 52, riboflavin transporter, member 2		1845650	0.957	24.8	39.1	APTPARPVL	0.001917	13.81	0.044871	44.792	30769.7	APTPARPVL	0.995291	0.004	0.815902	0.017	7.33	APTPARPVL	0.01928	1.972	0.117621	8.12	14004.7
Homo sapiens	LLGAEDLSGVSPV	13	Sororin	6522340	1466920	0.806	30.5	45.6	LLGAEDLSGVSPV	0.011221	6.385	0.61704	0.777	63.03	LLGAEDLSGVSPV	6e-06	81.667	0.046054	32.275	30378.3	LLGAEDLSGVSPV	0	100	0.022539	61.702	39179.6
Homo sapiens	AVLKKVKNI	9	Spermatogenesis-associated protein 9	1403550	1163150	0.813	24.1	31	AVLKKVKNI	0.06847	2.431	0.141657	15.531	10797.6	AVLKKVKNI	0.009278	5.322	0.088455	13.648	19200.9	AVLKKVKNI	0.001071	9.463	0.062094	22.249	25538.3
Homo sapiens	SPYQNIKIL	9	Spermine synthase	2966270	529159	0.987	38.5	42.7	SPYQNIKIL	0.00268	12.009	0.042871	46.354	31442.8	SPYQNIKIL	0.924452	0.053	0.639922	0.171	49.2	SPYQNIKIL	0.032518	1.364	0.159694	4.511	8883.26
Homo sapiens	TLVYHVVGV	9	Splicing factor 3B subunit 3	4089280	415704	0.984	35.6	44.4	TLVYHVVGV	0.765681	0.131	0.761871	0.178	13.15	TLVYHVVGV	0.000315	24.968	0.058797	23.842	26465.8	TLVYHVVGV	0.000882	10.387	0.115178	8.408	14379.8
Homo sapiens	TPAPVPTSL	9	Splicing factor, arginine/serine-rich 19	2419540	1125970	0.973	28.9	40.7	TPAPVPTSL	0.025089	4.266	0.068824	31.535	23744.8	TPAPVPTSL	0.993967	0.005	0.715546	0.077	21.71	TPAPVPTSL	0.101893	0.525	0.146351	5.387	10262.9
Homo sapiens	KRGDVIYIL	9	Src kinase-associated phosphoprotein 2	8516890	1261970	0.935	27	39.7	KRGDVIYIL	0.012181	6.141	0.125683	17.692	12834.8	KRGDVIYIL	0.002522	9.894	0.052067	27.768	28464.8	KRGDVIYIL	0.551472	0.057	0.476618	0.149	287.98
Homo sapiens	KLDQDLNEV	9	Structural maintenance of chromosomes protein 3	14822700	3563570	0.997	51.7	45.4	KLDQDLNEV	0.938565	0.028	0.739113	0.241	16.82	KLDQDLNEV	0.001606	12.199	0.046651	31.781	30182.7	KLDQDLNEV	0.002938	5.784	0.079196	15.706	21224.2
Homo sapiens	KRIERLTIL	9	Succinyl-CoA:3-ketoacid coenzyme A transferase 2, mitochondrial	5100540	1006120	0.997	29.5	35.7	KRIERLTIL	0.008366	7.33	0.106332	20.948	15824.1	KRIERLTIL	0.014616	4.222	0.121117	8.619	13484.8	KRIERLTIL	0.514034	0.071	0.531606	0.078	158.84
Homo sapiens	LLLLLRVP	8	Sushi repeat-containing protein SRPX		1228430	0.954	20.4	25	LLLLLRVP	0.000309	27.903	0.083912	26.363	20168.3	LLLLLRVP	1.3e-05	71.25	0.030992	49.929	35755.2	LLLLLRVP	1e-06	85	0.011386	86.948	44204.6
Homo sapiens	APARLFALL	9	Syndecan-4	1767270	1118990	0.968	30.9	40.2	APARLFALL	0.001639	14.709	0.127131	17.478	12635.3	APARLFALL	0.876922	0.083	0.751195	0.048	14.76	APARLFALL	0.002151	6.762	0.098362	11.056	17249.2
Homo sapiens	AIAEFARSL	9	T-complex protein 1 subunit alpha	5538920	862628	0.865	28	44.2	AIAEFARSL	0.395076	0.542	0.419459	2.904	534.5	AIAEFARSL	0.198452	0.922	0.347092	1.372	1169.49	AIAEFARSL	0.037778	1.219	0.250274	1.512	3333.8
Homo sapiens	ALSKEGIVAL	10	T-complex protein 1 subunit zeta	10319500	610388	0.994	37.3	41.9	ALSKEGIVAL	0.76366	0.133	0.618644	0.768	61.94	ALSKEGIVAL	0.033397	2.747	0.170073	5.136	7939.66	ALSKEGIVAL	0.00165	7.676	0.087569	13.481	19385.9
Homo sapiens	LHFPGGLILI	10	T-complex protein 11 X-linked protein 2	3461340	577701	0.918	23.5	37.3	LHFPGGLILI	0.000964	18.081	0.1326	16.697	11909.3	LHFPGGLILI	0.00033	24.484	0.054816	26.045	27630.7	LHFPGGLILI	0.003492	5.31	0.193846	2.944	6138.94
Homo sapiens	LLHFPGGLIL	10	T-complex protein 11 X-linked protein 2	3461340	577701	0.918	23.5	37.3	LLHFPGGLIL	0.225225	1.025	0.506931	1.706	207.45	LLHFPGGLIL	0.009363	5.299	0.17695	4.815	7370.34	LLHFPGGLIL	0.015417	2.321	0.246921	1.567	3456.97
Homo sapiens	QIRQEARVL	9	Tektin-2	9875280	1149840	0.875	24.8	40.7	QIRQEARVL	0.001489	15.289	0.044985	44.703	30731.7	QIRQEARVL	0.431938	0.476	0.4456	0.739	402.82	QIRQEARVL	0.001495	8.064	0.104473	9.987	16145.6
Homo sapiens	RLLGEEVVRV	10	Telomere length regulation protein TEL2 homolog	3052040	1457800	0.922	25.5	41.8	RLLGEEVVRV	0.908177	0.045	0.745386	0.22	15.72	RLLGEEVVRV	9.8e-05	39.286	0.03649	42.155	33690.3	RLLGEEVVRV	0.000162	21.211	0.03995	37.525	32452.3
Homo sapiens	QEGAVVVLP	9	Testis-expressed protein 10		376411	0.827	24.1	41.5	QEGAVVVLP	5.9e-05	48.6	0.021566	71.042	39594.2	QEGAVVVLP	0.000118	36.667	0.01614	80.685	41988.3	QEGAVVVLP	2e-06	75	0.008611	93.101	45552
Homo sapiens	AFRTLQEA	8	Tetratricopeptide repeat protein 27	1590020	267581	0.801	28.6	45.2	AFRTLQEA	5.8e-05	48.8	0.030883	58.246	35797.4	AFRTLQEA	0.000243	27.714	0.043041	35.009	31385	AFRTLQEA	7.2e-05	28.5	0.044018	33.819	31054.9
Homo sapiens	LARPAALTAL	10	Thioredoxin domain-containing protein 5	3859180	1246210	0.997	39.6	36.2	LARPAALTAL	0.000547	22.569	0.10053	22.141	16849.3	LARPAALTAL	0.358926	0.577	0.583598	0.28	90.5	LARPAALTAL	0.013153	2.546	0.304295	0.826	1858.22
Homo sapiens	KMDEVLYSI	9	Thioredoxin-like protein 4A	5816160	699912	0.982	39.8	45.6	KMDEVLYSI	0.982944	0.007	0.910288	0.008	2.64	KMDEVLYSI	0.009804	5.18	0.096567	12.048	17587.5	KMDEVLYSI	0.033707	1.328	0.214325	2.313	4918.85
Homo sapiens	APSGSLAVPLAVL	13	Thioredoxin-related transmembrane protein 1	17690800	1388910	0.984	36.3	39.7	APSGSLAVPLAVL	0.003507	10.738	0.259373	7.211	3021.23	APSGSLAVPLAVL	0.478345	0.41	0.511181	0.488	198.13	APSGSLAVPLAVL	1.3e-05	48	0.030621	48.557	35899
Homo sapiens	QPILDRIL	8	Thyroid receptor-interacting protein 6		253670	0.932	21.2	37.3	QPILDRIL	3.7e-05	55.455	0.021316	71.449	39701.5	QPILDRIL	0.247442	0.798	0.315127	1.681	1652.71	QPILDRIL	6.5e-05	29.5	0.030015	49.387	36135.2
Homo sapiens	FIMIILYGNIFL	12	Trace amine-associated receptor 6	2913910	824333	0.93	26	44.8	FIMIILYGNIFL	0.012754	5.996	0.553592	1.249	125.22	FIMIILYGNIFL	2.2e-05	62.857	0.049819	29.319	29165.7	FIMIILYGNIFL	5e-06	60	0.048163	30.532	29693
Homo sapiens	LPQGIVREL	9	Transcription elongation factor SPT4	21516000	4948720	0.997	38.5	38.7	LPQGIVREL	0.002862	11.708	0.063097	33.965	25262.7	LPQGIVREL	0.939568	0.041	0.668343	0.132	36.18	LPQGIVREL	0.028461	1.502	0.149948	5.14	9871.17
Homo sapiens	MVAPAVASV	9	Transcription factor AP-1		1107250	0.979	37	47.2	MVAPAVASV	0.798202	0.109	0.771417	0.16	11.86	MVAPAVASV	0.071775	1.791	0.333621	1.506	1352.99	MVAPAVASV	0.013413	2.511	0.269841	1.219	2697.71
Homo sapiens	LILPQAPS	8	Transcription factor E2F8		1984170	0.905	20.6	38.4	LILPQAPS	0.000125	38.4	0.071492	30.497	23069.1	LILPQAPS	4.5e-05	51.154	0.035344	43.632	34110.6	LILPQAPS	3e-06	70	0.015239	77.516	42399.7
Homo sapiens	APSPVIPRL	9	Transcription initiation factor TFIID subunit 3	1875350	1021200	0.996	33.6	37	APSPVIPRL	0.050482	2.908	0.090641	24.484	18752.1	APSPVIPRL	0.957801	0.031	0.548541	0.374	132.25	APSPVIPRL	0.058702	0.846	0.109418	9.177	15304.5
Homo sapiens	KNFLSTLIKL	10	Transcription initiation factor TFIID subunit 4		65347.8	0.815	16.5	34.3	KNFLSTLIKL	0.003785	10.396	0.170945	12.569	7865.11	KNFLSTLIKL	0.000425	22.024	0.059484	23.484	26269.8	KNFLSTLIKL	0.000904	10.265	0.092506	12.311	18377.5
Homo sapiens	LLLSKKLI	8	Transcription intermediary factor 1-beta	5895930	1234450	0.962	18.8	25	LLLSKKLI	0.002458	12.486	0.105241	21.167	16012	LLLSKKLI	8.1e-05	42	0.034609	44.609	34383	LLLSKKLI	2.9e-05	38	0.029751	49.757	36238.6
Homo sapiens	LLSKKLI	7	Transcription intermediary factor 1-beta	16427900	2857770	0.9	24	28
Homo sapiens	KTLEGEFSV	9	Transcriptional repressor protein YY1	18376500	3007500	0.997	56.4	44.7	KTLEGEFSV	0.834988	0.083	0.751964	0.199	14.64	KTLEGEFSV	0.001505	12.57	0.075073	17.127	22192.4	KTLEGEFSV	0.000919	10.182	0.081269	15.098	20753.4
Homo sapiens	FLLGPRLVLA	10	Transmembrane emp24 domain-containing protein 10	3584800	1757760	0.826	17.1	37	FLLGPRLVLA	0.542637	0.343	0.76551	0.171	12.64	FLLGPRLVL	0.000991	15.141	0.120183	8.717	13621.8	FLLGPRLVLA	0.000214	19.038	0.0977	11.194	17373.2
Homo sapiens	LLGPRLVLA	9	Transmembrane emp24 domain-containing protein 10	127962000	1132860	0.997	36.7	28.6	LLGPRLVLA	0.583565	0.296	0.609115	0.824	68.67	LLGPRLVLA	0.000321	24.774	0.064145	21.236	24977.8	LLGPRLVLA	0.000708	11.474	0.100852	10.615	16790.7
Homo sapiens	SLFAGGMLRV	10	Transmembrane emp24 domain-containing protein 9		975892	0.978	36.6	44.2	SLFAGGMLRV	0.834756	0.084	0.788347	0.128	9.88	SLFAGGMLRV	0.000323	24.71	0.066112	20.4	24451.8	SLFAGGMLRV	0.000351	15.545	0.098096	11.111	17299
Homo sapiens	SEVIKLLPNAN	11	Transmembrane protease serine 11B		451857	0.906	31.7	43.1	SEVIKLLPNA	5.6e-05	49.25	0.052938	39.23	28197.8	SEVIKLLPNAN	1e-05	75	0.020491	70.372	40057.5	SEVIKLLPNAN	0	100	0.009582	91.076	45075.9
Homo sapiens	EAFVQSESII	10	Transmembrane protein 131	984802	1451360	0.967	32.4	45.4	EAFVQSESII	0.000152	35.923	0.047251	43.033	29987.4	EAFVQSESII	0.00027	26.538	0.052111	27.739	28451.3	EAFVQSESII	1.4e-05	47	0.039408	38.049	32643.2
Homo sapiens	YKAFVMET	8	Transmembrane protein 147	3121800	606273	0.804	27.5	45	YKAFVMET	2.5e-05	61.25	0.029733	59.595	36245.6	YKAFVMET	2.1e-05	63.571	0.022714	65.414	39105.5	YKAFVMET	9.9e-05	25.545	0.068119	19.551	23926.6
Homo sapiens	VMASVMQKII	10	Transmembrane protein 161B	2375220	318195	0.928	38	44.6	VMASVMQKII	0.017846	5.014	0.391219	3.424	725.51	VMASVMQKII	5.1e-05	49	0.060156	23.135	26079.5	VMASVMQKII	3.6e-05	35.75	0.065009	20.869	24745.4
Homo sapiens	QWIRPLVAVI	10	Transmembrane protein 184C	495974	759891	0.966	35.1	36	QWIRPLVAVI	0.000502	23.309	0.133022	16.64	11855	QWIRPLVAVI	0.002328	10.286	0.177128	4.806	7356.15	QWIRPLVAVI	0.000164	21.105	0.08797	13.385	19302
Homo sapiens	KELSLGSLL	9	Transmembrane protein 260	62967400	612790	0.991	34.3	41.5	KELSLGSLL	0.003221	11.12	0.109981	20.253	15211.5	KELSLGSLL	0.004426	7.592	0.091014	13.102	18676.6	KELSLGSLL	0.000728	11.323	0.071563	18.218	23051.4
Homo sapiens	RLSEAIVTV	9	Transmembrane protein 69	15793500	2016080	0.994	38.7	43	RLSEAIVTV	0.989091	0.005	0.854639	0.03	4.82	RLSEAIVTV	0.016986	3.897	0.12361	8.36	13125.9	RLSEAIVTV	0.034558	1.302	0.214608	2.306	4903.81
Homo sapiens	RTIEYLEEV	9	Trifunctional enzyme subunit alpha, mitochondrial	9204050	1158130	0.924	29.3	46.1	RTIEYLEEV	0.872655	0.063	0.791132	0.122	9.58	RTIEYLEEV	0.001327	13.288	0.093397	12.643	18201.2	RTIEYLEEV	0.009144	3.144	0.206265	2.529	5367.07
Homo sapiens	KIWDPVHRV	9	Tripeptidyl-peptidase 2		464956	0.832	21.5	43.4	KIWDPVHRV	0.988498	0.005	0.788239	0.128	9.89	KIWDPVHRV	0.014319	4.27	0.088722	13.591	19145.6	KIWDPVHRV	0.046285	1.037	0.135503	6.242	11541
Homo sapiens	AMFDHIPVGV	10	tRNA-splicing ligase RtcB homolog	1891360	2057260	0.91	28.7	45.6	AMFDHIPVGV	0.941484	0.027	0.858467	0.028	4.62	AMFDHIPVGV	0.000581	19.265	0.060169	23.128	26075.8	AMFDHIPVGV	0.002562	6.186	0.177469	3.583	7329.06
Homo sapiens	QLYRGLGGQL	10	Tubulin-specific chaperone D	3792030	755879	0.987	39.3	44.2	QLYRGLGGQL	0.028003	4.017	0.308027	5.459	1784.68	QLYRGLGGQL	0.019848	3.6	0.215229	3.442	4870.97	QLYRGLGGQL	0.000771	11	0.104163	10.041	16199.9
Homo sapiens	KLSEIPLTL	9	Tyrosine-protein kinase BAZ1B		931886	0.825	19.1	39.6	KLSEIPLTL	0.987895	0.005	0.783261	0.138	10.43	KLSEIPLTL	0.126681	1.239	0.161441	5.562	8716.93	KLSEIPLTL	0.255261	0.205	0.304009	0.829	1863.98
Homo sapiens	NQFPGFKEV	9	U1 small nuclear ribonucleoprotein A	15691500	1524560	0.95	34.2	45.7	NQFPGFKEV	0.540852	0.345	0.498893	1.796	226.3	NQFPGFKEV	0.002254	10.448	0.064968	20.868	24756.4	NQFPGFKEV	0.084626	0.619	0.280762	1.075	2397.05
Homo sapiens	ILAPAGSLPKI	11	UbiA prenyltransferase domain-containing protein 1	1004800	897333	0.997	45.9	33.7	ILAPAGSLPKI	0.351509	0.625	0.491424	1.877	245.35	ILAPAGSLPKI	0.035251	2.666	0.186492	4.397	6647.37	ILAPAGSLPKI	0.000173	20.696	0.052926	27.252	28201.5
Homo sapiens	VMVKGGTLKDD	11	Ubiquitin carboxyl-terminal hydrolase 14	8897830	1297220	0.972	48.9	45.7	VMVKGGTLKDD	1.1e-05	72.5	0.027941	61.894	36955.2	VMVKGGTLK	1e-06	95	0.011956	90.692	43932.8	VMVKGGTLK	0	100	0.007957	94.464	45875.5
Homo sapiens	TPFQQPSGYGSHG	13	Ubiquitin-associated protein 2-like		583470	0.994	39.1	43.8	TPFQQPSGYGSHG	2e-06	90	0.013555	84.871	43179.3	TPFQQPSGYGSH	0.000288	25.867	0.081372	15.349	20730.3	TPFQQPSGY	1e-06	85	0.015973	75.745	42064.3
Homo sapiens	LLFDWSGTGRADA	13	UL16-binding protein 3		686637	0.971	34	46.5	LLFDWSGTGRADA	0.004262	9.852	0.370714	3.855	905.72	LLFDWSGTGRADA	5e-06	83.333	0.030928	50.032	35780	LLFDWSGTGRADA	1e-06	85	0.024604	57.947	38313.9
Homo sapiens	SPAILPRL	8	UL16-binding protein 3	1742610	1127560	0.963	26.9	35.1	SPAILPRL	0.00059	21.921	0.041703	47.348	31842.6	SPAILPRL	0.694607	0.224	0.465505	0.648	324.77	SPAILPRL	0.001001	9.777	0.058196	24.217	26638.4
Homo sapiens	QRVAELI	7	Uncharacterized aarF domain-containing protein kinase 2	10356600	986713	0.816	21.7	42.3
Homo sapiens	LQEGTFNSQRATFIRDWSNKMPDMAYERKLKSLMEKST	38	Uncharacterized protein C16orf78	20285000	1526800	0.797	20.9	49.9	LQEGTFNSQR	0	100	0.011882	87.862	43968	LQEGTFNSQRATF	0	100	0.012702	89.075	43579.7	LQEGTFNSQRATF	0	100	0.013664	81.362	43128.4
Homo sapiens	EGLRLDPDSAAG	12	Uncharacterized protein C16orf96	10184900	2623200	0.992	39.5	45.6	EGLRLDPDSAAG	1.6e-05	67.5	0.022914	68.946	39020.9	EGLRLDPDSAAG	3e-06	90	0.019606	72.401	40442.9	EGLRLDPDSAAG	2e-06	75	0.010658	88.673	44554.2
Homo sapiens	LSLTEASLQKL	11	Unconventional myosin-X	7590930	1534750	0.93	26	42.4	SLTEASLQKL	0.015621	5.415	0.213064	9.518	4986.42	LSLTEASLQKL	0.000233	28.2	0.039214	38.975	32711.8	LSLTEASLQKL	2e-05	42.5	0.037656	39.875	33267.9
Homo sapiens	KVDVFNANSNLSSGP	15	Villin-1	2275500	245776	0.827	26.5	46.7	KVDVFNANSNLSSGP	4e-06	85	0.030386	58.829	35990.4	KVDVFNANSNLSSGP	1e-06	95	0.01335	87.561	43275.2	KVDVFNANSNL	0	100	0.008547	93.234	45583.5
Homo sapiens	KLLEGEESRISL	12	Vimentin	6715980	4418580	0.997	50.4	45.2	KLLEGEESRISL	0.721978	0.164	0.612683	0.801	66.07	KLLEGEESRISL	0.004194	7.788	0.118663	8.876	13847.6	KLLEGEESRISL	8.1e-05	27.375	0.041767	35.794	31820.6
Homo sapiens	YSLGSALRPSTS	12	Vimentin	4947370	2131290	0.997	60.3	46.1	YSLGSALRPSTS	4.3e-05	53.333	0.065929	32.723	24500.3	YSLGSALRPSTS	1.7e-05	67	0.036565	42.063	33662.9	YSLGSALRPSTS	2e-06	75	0.028436	51.736	36757.8
Homo sapiens	LLSFTHKLRET	11	von Willebrand factor A domain-containing protein 8		1191380	0.903	24.3	44.3	LLSFTHKLRET	0.000415	25.024	0.12625	17.608	12756.3	LLSFTHKLRET	4e-06	85	0.022138	66.696	39349.9	LLSFTHKLRET	1e-06	85	0.021887	62.95	39457
Homo sapiens	SLAETDKITL	10	V-type proton ATPase catalytic subunit A	18067400	1761670	0.976	37.5	45.3	SLAETDKITL	0.646245	0.236	0.554387	1.242	124.14	SLAETDKITL	0.012138	4.655	0.114088	9.425	14550.4	SLAETDKITL	0.000566	12.667	0.06651	20.216	24346.8
Homo sapiens	KLDAFVEGV	9	V-type proton ATPase subunit C 1	6751810	904864	0.997	47.7	44.4	KLDAFVEGV	0.906445	0.046	0.820826	0.072	6.95	KLDAFVEGV	0.000345	24	0.033487	46.163	34802.9	KLDAFVEGV	0.00103	9.645	0.075743	16.788	22032.1
Homo sapiens	RLYPEGLAQL	10	V-type proton ATPase subunit d 1	1833970	225336	0.985	36.7	45.7	RLYPEGLAQL	0.89348	0.052	0.738656	0.243	16.91	RLYPEGLAQL	0.053917	2.137	0.247155	2.709	3448.23	RLYPEGLAQL	0.047006	1.025	0.291432	0.956	2135.7
Homo sapiens	RLSEFIPAVF	10	WASH complex subunit 5	328551	508900	0.975	32.6	44.2	RLSEFIPAV	0.251694	0.918	0.717378	0.308	21.28	RLSEFIPAVF	0.004161	7.816	0.144741	6.557	10443.3	RLSEFIPAVF	0.0017	7.552	0.168887	4.012	8042.2
Homo sapiens	KLFNEFIQL	9	WD repeat-containing protein 3	1424860	1921470	0.975	32	43.7	KLFNEFIQL	0.978501	0.009	0.82997	0.059	6.29	KLFNEFIQL	0.009935	5.144	0.087211	13.914	19461.1	KLFNEFIQL	0.128053	0.441	0.284147	1.035	2310.85
Homo sapiens	SPNQKLLAV	9	WD repeat-containing protein 3	21279000	1787800	0.992	34.1	40.8	SPNQKLLAV	0.006747	8.058	0.088523	25.038	19186.8	SPNQKLLAV	0.972603	0.02	0.756575	0.044	13.93	SPNQKLLAV	0.014599	2.397	0.128563	6.906	12441
Homo sapiens	TPSEPHPVL	9	YTH domain-containing family protein 2		861579	0.917	32.5	45.8	TPSEPHPVL	0.00602	8.455	0.061808	34.554	25617.5	TPSEPHPVL	0.987714	0.01	0.698567	0.099	26.09	TPSEPHPVL	0.076565	0.676	0.159191	4.543	8931.74
Homo sapiens	TAEGLVKLL	9	Zinc finger and BTB domain-containing protein 40	1747620	89755.7	0.825	21.2	41.2	TAEGLVKLL	0.002628	12.12	0.053491	38.898	28029.6	TAEGLVKLL	0.006155	6.449	0.076363	16.742	21884.8	TAEGLVKLL	0.003544	5.271	0.105866	9.751	15904.1
Homo sapiens	VYPQYVIEY	9	Zinc finger CCCH-type antiviral protein 1	9006950	869341	0.991	39.8	46.3	VYPQYVIEY	0.004248	9.865	0.036857	51.827	33556.8	VYPQYVIEY	0.002934	9.217	0.029069	53.204	36507	VYPQYVIEY	0.878544	0.005	0.613185	0.028	65.71
Homo sapiens	AGPLASVPAQ	10	Zinc finger CCCH-type antiviral protein 1-like	11022000	2918170	0.817	21.8	42.5	AGPLASVPAQ	1.8e-05	65.833	0.029693	59.642	36261.3	AGPLASVPAQ	0.00616	6.447	0.125497	8.166	12860.7	AGPLASVPAQ	3e-06	70	0.020225	66.252	40172.9
Homo sapiens	PLQTLPAQ	8	Zinc finger homeobox protein 3	42402300	11557000	0.964	27.7	41.1	PLQTLPAQ	7e-06	78.333	0.013721	84.568	43101.8	PLQTLPAQ	0.000121	36.333	0.03485	44.295	34293.4	PLQTLPAQ	1e-06	85	0.007039	95.429	46333.4
Homo sapiens	PIQLQALQ	8	Zinc finger homeobox protein 4	3526980	1002340	0.979	28.7	39.6	PIQLQALQ	4e-06	85	0.009199	92.443	45263.1	PIQLQALQ	3.9e-05	53.462	0.024205	62.351	38479.7	PIQLQALQ	0	100	0.006363	95.868	46673.5
Homo sapiens	KSNAVQEADSELK	13	Zinc finger MYM-type protein 4	12275500	3011930	0.976	38.6	46.5	KSNAVQEADSEL	3.1e-05	58.182	0.028421	61.266	36763.8	KSNAVQEADSEL	6e-06	81.667	0.01931	73.08	40572.6	KSNAVQEADSELK	1e-06	85	0.017238	72.804	41492.4
Homo sapiens	VNTSKAGLPAQ	11	Zinc finger protein 134	12617800	2487380	0.801	28.9	45	VNTSKAGLPAQ	8e-06	76.667	0.023268	68.42	38871.8	VNTSKAGLPAQ	1.7e-05	67	0.02275	65.334	39090.2	VNTSKAGLPAQ	2e-06	75	0.013427	81.954	43239.1
Homo sapiens	TLTKHQIIY	9	Zinc finger protein 138	5274190	588570	0.942	28.4	43.3	TLTKHQIIY	0.002666	12.039	0.063279	33.884	25213	TLTKHQIIY	0.000601	18.974	0.038979	39.245	32795.1	TLTKHQIIY	0.026163	1.592	0.205581	2.552	5406.93
Homo sapiens	QLPGPGVAKS	10	Zinc finger protein 469		1482800	0.955	27.1	41.5	QLPGPGVAKS	0.004211	9.901	0.093953	23.647	18092	QLPGPGVAKS	0.001586	12.272	0.068478	19.461	23833.8	QLPGPGVAK	1.4e-05	47	0.021319	64.036	39700.2
Homo sapiens	APRLPITGL	9	Zinc finger protein 526	23852700	4125580	0.997	37.3	36.4	APRLPITGL	0.002368	12.68	0.043094	46.162	31367	APRLPITGL	0.997833	0.002	0.839333	0.01	5.69	APRLPITGL	0.00908	3.158	0.077916	16.09	21520.1
Homo sapiens	RCTIEGCNMVFS	12	Zinc finger protein basonuclin-2		167536	0.867	24.6	40.3	RCTIEGCNMV	1e-05	73.75	0.061714	34.597	25643.5	RCTIEGCNMVF	2e-06	92.5	0.022479	65.937	39205	RCTIEGCNMVF	0	100	0.021745	63.221	39517.6
OC43	KPGETFTVL	9	3C-like proteinase	2843890	755346	0.963	30.2	43.5	KPGETFTVL	0.002472	12.456	0.070221	30.962	23388.6	KPGETFTVL	0.965355	0.025	0.739073	0.057	16.83	KPGETFTVL	0.00835	3.317	0.089594	12.994	18965.8
OC43	LIQDYIQSV	9	3C-like proteinase	2662420	525292	0.956	30.3	44.6	LIQDYIQSV	0.915293	0.041	0.719766	0.299	20.74	LIQDYIQSV	0.004654	7.413	0.103347	10.906	16343.5	LIQDYIQSV	0.028006	1.52	0.214284	2.314	4921.03
OC43	TSGFAVYVKSKVG	13	Membrane		1299940	0.992	38.3	45.3	TSGFAVYVKSKVG	1e-06	95	0.022134	70.116	39351.7	TSGFAVYVKSKVG	1e-06	95	0.019296	73.112	40578.8	TSGFAVYVKSKVG	0	100	0.015378	77.18	42335.9
OC43	KLSDVGFVEA	10	Spike	6545700	2707350	0.997	49.8	45.9	KLSDVGFVEA	0.549746	0.335	0.637997	0.658	50.24	KLSDVGFVEA	0.000366	23.462	0.058259	24.125	26620.3	KLSDVGFVEA	7e-05	28.75	0.046947	31.44	30086.2

## Sheet: S3B
S3B Table. HLA-DR immunopeptidome eluted from OC43-infected HEK293.CIITA cells
Specie	Peptide sequence	len	Protein name	Total Precursor Intensity	Total TIC	Best Peptide identification probability	Best Mascot Ion Score	Best Mascot Identity Score	DRB1*15:01 core	Score	Rank	Score_BA	nM	Rank_BA	DRB5*01:01 core	Score	Rank	Score_BA	nM	Rank_BA
Homo sapiens	GLIKLYENFISE	12	26S proteasome non-ATPase regulatory subunit 13	3494860	4767420	0.997	57.3	45.6	IKLYENFIS	0.929531	0.16	0.633074	52.9876	1.1	IKLYENFIS	0.012567	47.03	0.193642	6152.51	67.27
Homo sapiens	VPDLTGFKLKPYVSYLAPESEE	22	39S ribosomal protein L41, mitochondrial	7386170	5841370	0.996	36.7	47.8	LKPYVSYLA	0.963341	0.06	0.788461	9.86314	0.02	YVSYLAPES	0.067384	19.41	0.468325	315.01	11.52
Homo sapiens	KLLEPVLLL	9	40S ribosomal protein S16		551283	0.98	15.8	28.3	KLLEPVLLL	8e-06	95	0.10347	16321.8	90.02	KLLEPVLLL	2e-06	95	0.070216	23389.8	95
Homo sapiens	IVPALEIANAHRKP	14	60 kDa heat shock protein, mitochondrial	1317420	334608	0.982	22.1	42.2	LEIANAHRK	0.104699	8.48	0.275773	2530	44.33	LEIANAHRK	0.925297	0.04	0.574273	100.11	3.95
Homo sapiens	IVPALEIANAHRKPLVI	17	60 kDa heat shock protein, mitochondrial	2364000	877760	0.997	30.9	36	LEIANAHRK	0.063184	12.09	0.417537	545.728	16.58	LEIANAHRK	0.885774	0.11	0.700605	25.5181	0.65
Homo sapiens	ISRGTIEILSDVQLIKTGDK	20	60S acidic ribosomal protein P0	437705	458898	0.996	27	42.8	IEILSDVQL	0.293326	3.39	0.508287	204.43	6.54	IEILSDVQL	0.016054	42.56	0.411319	583.706	18.22
Homo sapiens	IQAVLSLYASGRTTG	15	Actin, cytoplasmic 2	2180400	1096000	0.997	77.7	45	LSLYASGRT	0.900618	0.24	0.76111	13.2598	0.05	VLSLYASGR	0.466182	2.18	0.63765	50.428	1.75
Homo sapiens	GDGGSSADSGSG	12	Adenylate cyclase type 5		5149320	0.992	24	36.5	GSSADSGSG	4.6e-05	95	0.027243	37235.4	95	GGSSADSGS	0.000141	95	0.035176	34172.7	95
Homo sapiens	NPRDNLLYVWNNYHVVK	17	Adhesion G protein-coupled receptor L3	7421240	1974320	0.997	41.4	47.8	LYVWNNYHV	0.960794	0.07	0.751749	14.6732	0.07	LLYVWNNYH	0.086885	16.14	0.520572	178.985	7.09
Homo sapiens	LANVIRYFPTQALNFA	16	ADP/ATP translocase 2	10250700	1222370	0.997	95.5	45.7	IRYFPTQAL	0.987362	0	0.767021	12.4383	0.04	IRYFPTQAL	0.461096	2.23	0.533921	154.914	6.17
Homo sapiens	NVIRYFPTQALNFA	14	ADP/ATP translocase 2	475100	1508060	0.985	31.8	46.1	IRYFPTQAL	0.982983	0.02	0.745066	15.7735	0.09	IRYFPTQAL	0.413437	2.74	0.495133	235.697	9.02
Homo sapiens	ITLQWLIQHSKSRRS	15	ADP-ribosylation factor-like protein 8A		281386	0.806	15.4	43.2	WLIQHSKSR	0.038401	16.71	0.54709	134.342	4.01	WLIQHSKSR	0.859098	0.17	0.761607	13.1887	0.16
Homo sapiens	EFVEVISLPKNDL	13	ADP-sugar pyrophosphatase	2404040	490513	0.997	58.4	46.4	VISLPKNDL	0.011072	33.04	0.257106	3096.25	48.91	FVEVISLPK	0.773976	0.45	0.565131	110.519	4.38
Homo sapiens	MQGPWVLLLLGLRLQL	16	Alkaline phosphatase, germ cell type	1449810	120870	0.896	15.8	38.8	VLLLLGLRL	0.008651	37.27	0.403775	633.349	18.61	WVLLLLGLR	0.008142	55.22	0.324349	1495.77	33.42
Homo sapiens	LERLKQFVSQELVNL	15	Alpha/beta hydrolase domain-containing protein 17B	1793360	539869	0.997	30.3	43.2	LKQFVSQEL	0.859902	0.36	0.716277	21.538	0.19	LKQFVSQEL	0.048798	23.97	0.419541	534.022	17.13
Homo sapiens	GNPTVEVDLFTSKGLFR	17	Alpha-enolase	8230570	3217170	0.997	67.4	46.8	VDLFTSKGL	0.698023	0.81	0.606807	70.4048	1.67	VDLFTSKGL	0.024194	35.33	0.459563	346.336	12.42
Homo sapiens	GNPTVEVDLFTSKGLFRAA	19	Alpha-enolase	5672170	270296	0.869	26.4	47	VDLFTSKGL	0.615402	1.14	0.610456	67.6793	1.59	LFTSKGLFR	0.095287	15.02	0.552401	126.839	5.08
Homo sapiens	GNSEVILPVPAFNVINGGSH	20	Alpha-enolase	3529700	327374	0.989	38.1	47.3	ILPVPAFNV	0.67102	0.91	0.698158	26.2027	0.29	ILPVPAFNV	0.097357	14.77	0.487469	256.075	9.73
Homo sapiens	LAGNSEVILPVPAFNVINGGSHAGN	25	Alpha-enolase	4419240	478206	0.979	35.6	47.9	ILPVPAFNV	0.678673	0.88	0.676807	33.0122	0.46	FNVINGGSH	0.167062	9.11	0.521611	176.985	7.02
Homo sapiens	NPTVEVDLFTSKGLFR	16	Alpha-enolase	14923700	14224800	0.997	80.9	46.3	VDLFTSKGL	0.796983	0.52	0.593512	81.2971	2.08	VDLFTSKGL	0.036655	28.37	0.456508	357.975	12.75
Homo sapiens	NPTVEVDLFTSKGLFRAA	18	Alpha-enolase	28100800	8702440	0.997	74.7	46.6	VDLFTSKGL	0.752211	0.65	0.518483	183.077	5.77	LFTSKGLFR	0.151617	10	0.465554	324.598	11.8
Homo sapiens	NSEVILPVPAFNVIN	15	Alpha-enolase	3182590	567815	0.94	32.6	44.7	ILPVPAFNV	0.917572	0.2	0.750516	14.8702	0.08	ILPVPAFNV	0.357666	3.51	0.540904	143.641	5.75
Homo sapiens	NSEVILPVPAFNVING	16	Alpha-enolase	5885790	114877	0.952	30.6	45.7	ILPVPAFNV	0.93538	0.15	0.649795	44.2184	0.81	ILPVPAFNV	0.398629	2.93	0.422312	518.249	16.76
Homo sapiens	NSEVILPVPAFNVINGGSH	19	Alpha-enolase	15110100	834813	0.997	74.4	47	ILPVPAFNV	0.735383	0.7	0.636797	50.8956	1.03	ILPVPAFNV	0.127982	11.76	0.419522	534.132	17.13
Homo sapiens	SEVILPVPAFNVIN	14	Alpha-enolase	8301510	1387970	0.996	42.2	44.3	ILPVPAFNV	0.93563	0.15	0.646852	45.6491	0.86	ILPVPAFNV	0.374876	3.26	0.410664	587.858	18.31
Homo sapiens	SEVILPVPAFNVINGGSH	18	Alpha-enolase	6988650	436156	0.951	28.7	46.5	ILPVPAFNV	0.781416	0.57	0.518512	183.02	5.77	ILPVPAFNV	0.158637	9.58	0.318944	1585.85	34.61
Homo sapiens	AKLMNAYPSYISPIG	15	Angiotensin-converting enzyme 2	17761700	821421	0.997	57.5	46.6	MNAYPSYIS	0.975044	0.04	0.730856	18.395	0.14	MNAYPSYIS	0.058609	21.33	0.440412	426.076	14.51
Homo sapiens	DNEMYLFRSSVAYA	14	Angiotensin-converting enzyme 2	111405000	12169500	0.997	67.9	44.1	MYLFRSSVA	0.78091	0.57	0.69094	28.3311	0.34	YLFRSSVAY	0.126879	11.85	0.431853	467.418	15.55
Homo sapiens	DNEMYLFRSSVAYAM	15	Angiotensin-converting enzyme 2	81027000	11458400	0.997	89.7	43.1	MYLFRSSVA	0.705385	0.79	0.78629	10.0976	0.02	YLFRSSVAY	0.13269	11.39	0.653913	42.2914	1.38
Homo sapiens	DNEMYLFRSSVAYAMR	16	Angiotensin-converting enzyme 2	6223910	1890590	0.997	40.3	45.5	MYLFRSSVA	0.586392	1.26	0.721614	20.3295	0.17	YLFRSSVAY	0.200572	7.49	0.673188	34.3305	1.02
Homo sapiens	DNEMYLFRSSVAYAMRQ	17	Angiotensin-converting enzyme 2	21109200	5897060	0.997	48.5	45.6	MYLFRSSVA	0.439193	2.06	0.735779	17.4408	0.12	FRSSVAYAM	0.208502	7.16	0.709142	23.2666	0.53
Homo sapiens	DNEMYLFRSSVAYAMRQY	18	Angiotensin-converting enzyme 2	39512900	5002070	0.997	61.7	45.2	MYLFRSSVA	0.30332	3.27	0.617024	63.0366	1.44	FRSSVAYAM	0.17198	8.86	0.602828	73.502	2.8
Homo sapiens	EMYLFRSSVAYAMRQY	16	Angiotensin-converting enzyme 2	30581000	12564400	0.997	44.7	46.1	MYLFRSSVA	0.024434	21.69	0.652861	42.7756	0.77	FRSSVAYAM	0.27496	5.15	0.719293	20.8465	0.43
Homo sapiens	IKPLYEHLHAYVRAKL	16	Angiotensin-converting enzyme 2	57233400	2552840	0.992	31.2	41.6	YEHLHAYVR	0.068098	11.49	0.515887	188.292	5.94	YEHLHAYVR	0.896691	0.09	0.678172	32.5282	0.94
Homo sapiens	KPLYEHLHAYVRAKL	15	Angiotensin-converting enzyme 2	3594130	837137	0.887	18.3	43	YEHLHAYVR	0.074071	10.83	0.575958	98.3016	2.7	YEHLHAYVR	0.891897	0.1	0.753094	14.4612	0.2
Homo sapiens	MYLFRSSVAYAMRQY	15	Angiotensin-converting enzyme 2	3298110	299117	0.991	30.7	46.4	FRSSVAYAM	0.016639	26.84	0.635621	51.5473	1.05	FRSSVAYAM	0.320607	4.14	0.757511	13.7863	0.17
Homo sapiens	NDNEMYLFRSSVAY	14	Angiotensin-converting enzyme 2	15039500	902856	0.997	69.3	43.4	MYLFRSSVA	0.632855	1.07	0.660113	39.5475	0.67	MYLFRSSVA	0.03801	27.79	0.38018	817.552	23.03
Homo sapiens	NEMYLFRSSVAYA	13	Angiotensin-converting enzyme 2	6124000	806787	0.997	40.7	46.2	MYLFRSSVA	0.585558	1.27	0.61934	61.4766	1.4	YLFRSSVAY	0.126319	11.89	0.362799	986.707	25.98
Homo sapiens	RAKLMNAYPSYISPIG	16	Angiotensin-converting enzyme 2	8319210	2139000	0.956	26.3	46.5	MNAYPSYIS	0.974059	0.04	0.667634	36.4567	0.58	MNAYPSYIS	0.049377	23.8	0.40977	593.572	18.44
Homo sapiens	WNDNEMYLFRSSVAY	15	Angiotensin-converting enzyme 2		458083	0.997	60.7	42.9	MYLFRSSVA	0.52908	1.53	0.749172	15.0881	0.08	MYLFRSSVA	0.027401	33.13	0.492489	242.538	9.26
Homo sapiens	VQLFEISLSHGRVV	14	Arrestin domain-containing protein 1	426845	1730400	0.997	42.7	44.2	FEISLSHGR	0.030796	19.04	0.51534	189.41	5.98	FEISLSHGR	0.824937	0.27	0.686513	29.7212	0.81
Homo sapiens	DPTPEQWKQIASVMKHR	17	Aspartate aminotransferase, cytoplasmic		1048070	0.997	35.8	47.6	WKQIASVMK	0.016194	27.24	0.335087	1331.7	30.98	WKQIASVMK	0.901832	0.08	0.712806	22.3623	0.49
Homo sapiens	VQKIYVISLAEPRLP	15	Aspartate--tRNA ligase, cytoplasmic	2053260	243882	0.997	32.9	40.2	VISLAEPRL	0.063606	12.04	0.54702	134.443	4.01	YVISLAEPR	0.919094	0.05	0.770628	11.9622	0.13
Homo sapiens	IPGAGEIIIADNIIKFDH	18	ATP-binding cassette sub-family D member 3	7351350	326971	0.997	54	45.6	IIIADNIIK	0.227222	4.42	0.376786	848.133	23.02	IIIADNIIK	0.604117	1.17	0.45303	371.703	13.12
Homo sapiens	HIADLAGNPDLILPVPAF	18	Beta-enolase	6095170	667467	0.997	44	45.9	LAGNPDLIL	0.009135	36.34	0.177839	7299.78	70.35	LAGNPDLIL	0.002587	75.67	0.131385	12066.9	84.95
Homo sapiens	EPADFKVDEDGMVYAVRSFPLSSEHA	26	Cadherin-2	76268700	4060740	0.997	45.8	46.3	VYAVRSFPL	0.705391	0.79	0.761977	13.136	0.05	VYAVRSFPL	0.081257	16.96	0.537581	148.899	5.95
Homo sapiens	GMVYAVRSFPLSSE	14	Cadherin-2	528940	2515120	0.821	27.3	46.5	VYAVRSFPL	0.891728	0.27	0.75492	14.1783	0.06	VYAVRSFPL	0.200364	7.5	0.523901	172.653	6.85
Homo sapiens	VDEDGMVYAVRSFPLSSEH	19	Cadherin-2		912830	0.986	30.3	45.2	VYAVRSFPL	0.790259	0.54	0.747439	15.3736	0.09	VYAVRSFPL	0.116943	12.7	0.517458	185.119	7.31
Homo sapiens	VDEDGMVYAVRSFPLSSEHA	20	Cadherin-2	14970500	21640400	0.997	50.4	46.1	VYAVRSFPL	0.692601	0.83	0.783571	10.399	0.02	VYAVRSFPL	0.073372	18.28	0.570671	104.089	4.11
Homo sapiens	DPSIYAYDNFGVLG	14	Calreticulin	195056000	5043320	0.997	85.1	45	IYAYDNFGV	0.992159	0	0.65234	43.0174	0.78	IYAYDNFGV	0.094595	15.11	0.23996	3727.39	54.12
Homo sapiens	PDPSIYAYDNFGVLG	15	Calreticulin	12283700	340777	0.997	94.9	45.8	IYAYDNFGV	0.990783	0	0.703189	24.8145	0.26	IYAYDNFGV	0.092964	15.33	0.290622	2154.5	41.1
Homo sapiens	PSIYAYDNFGVLG	13	Calreticulin	168110000	11891700	0.997	80.1	46	IYAYDNFGV	0.985119	0.01	0.604366	72.289	1.74	IYAYDNFGV	0.049196	23.86	0.197298	5913.88	66.22
Homo sapiens	PSIYAYDNFGVLGLD	15	Calreticulin	6596180	1006000	0.997	84.1	46.7	IYAYDNFGV	0.961948	0.07	0.73906	16.8325	0.11	IYAYDNFGV	0.028825	32.27	0.320426	1560.62	34.28
Homo sapiens	SPDPSIYAYDNFGV	14	Calreticulin	6758600	874880	0.997	56	44.2	IYAYDNFGV	0.956161	0.09	0.577197	96.9926	2.65	IYAYDNFGV	0.017439	41.07	0.177669	7313.22	71.88
Homo sapiens	SPDPSIYAYDNFGVL	15	Calreticulin	38114400	2274230	0.997	82.6	45.6	IYAYDNFGV	0.980291	0.03	0.705686	24.1531	0.24	IYAYDNFGV	0.040956	26.64	0.279195	2438.04	43.84
Homo sapiens	APGAGSLALFPGIRLET	17	Calsyntenin-3	15921400	1487630	0.997	95	45	LALFPGIRL	0.852323	0.38	0.767457	12.3798	0.04	LALFPGIRL	0.085325	16.37	0.508705	203.508	7.93
Homo sapiens	RQVLIYLARELAAG	14	Carboxypeptidase D	9670700	8618920	0.997	65.3	41.8	VLIYLAREL	0.906197	0.23	0.661419	38.9926	0.66	LIYLARELA	0.091795	15.48	0.398076	673.632	20.16
Homo sapiens	RQVLIYLARELAAGY	15	Carboxypeptidase D	492248	2532220	0.997	61.4	42.7	VLIYLAREL	0.823899	0.45	0.733158	17.9425	0.13	LIYLARELA	0.108828	13.48	0.533179	156.163	6.22
Homo sapiens	VSRQVLIYLARELA	14	Carboxypeptidase D	5282620	416664	0.988	34	39	VLIYLAREL	0.893576	0.27	0.664288	37.8008	0.62	VLIYLAREL	0.035555	28.85	0.35375	1088.2	27.64
Homo sapiens	VSRQVLIYLARELAA	15	Carboxypeptidase D		652517	0.99	26.4	40.3	VLIYLAREL	0.912211	0.21	0.751243	14.7537	0.07	VLIYLAREL	0.071272	18.66	0.498579	227.071	8.75
Homo sapiens	VSRQVLIYLARELAAG	16	Carboxypeptidase D	90884900	15779600	0.997	50.4	41.6	VLIYLAREL	0.935959	0.15	0.679905	31.924	0.42	VLIYLAREL	0.084323	16.51	0.426731	494.053	16.19
Homo sapiens	VSRQVLIYLARELAAGY	17	Carboxypeptidase D	491716	4316420	0.997	49.2	43.4	VLIYLAREL	0.89108	0.28	0.697914	26.272	0.29	VLIYLAREL	0.063606	20.2	0.478353	282.62	10.56
Homo sapiens	GKKGNLVYIIDFGLAK	16	Casein kinase I isoform epsilon	5168140	1730150	0.997	47.1	41.2	LVYIIDFGL	0.874275	0.32	0.639751	49.2946	0.98	LVYIIDFGL	0.124542	12.04	0.42012	530.687	17.05
Homo sapiens	GKKGNLVYIIDFGLAKK	17	Casein kinase I isoform epsilon	12771400	3604370	0.997	46.5	39.1	LVYIIDFGL	0.931964	0.16	0.692939	27.7249	0.33	LVYIIDFGL	0.281855	4.99	0.550378	129.646	5.19
Homo sapiens	GKKGNLVYIIDFGLAKKY	18	Casein kinase I isoform epsilon	70066900	7616310	0.997	52.7	42.1	LVYIIDFGL	0.878617	0.31	0.596041	79.1027	1.99	YIIDFGLAK	0.203373	7.37	0.445405	403.669	13.92
Homo sapiens	GNLVYIIDFGLAK	13	Casein kinase I isoform epsilon	2461160	933651	0.997	45.6	43.2	LVYIIDFGL	0.806968	0.49	0.522266	175.735	5.51	YIIDFGLAK	0.136158	11.12	0.354954	1074.12	27.41
Homo sapiens	GNLVYIIDFGLAKK	14	Casein kinase I isoform epsilon	1257140	670934	0.997	45	41.9	LVYIIDFGL	0.89745	0.25	0.633236	52.8948	1.1	YIIDFGLAK	0.40733	2.82	0.504702	212.515	8.26
Homo sapiens	KGNLVYIIDFGLAK	14	Casein kinase I isoform epsilon	9022630	2118380	0.997	68.7	41.9	LVYIIDFGL	0.930582	0.16	0.639629	49.3597	0.98	LVYIIDFGL	0.203717	7.36	0.416582	551.396	17.51
Homo sapiens	KGNLVYIIDFGLAKK	15	Casein kinase I isoform epsilon	122696000	10051900	0.997	58.5	39.8	LVYIIDFGL	0.961587	0.07	0.735609	17.4729	0.12	LVYIIDFGL	0.490888	1.96	0.60391	72.6466	2.76
Homo sapiens	KGNLVYIIDFGLAKKY	16	Casein kinase I isoform epsilon	20512200	1381500	0.997	84.1	42.7	LVYIIDFGL	0.936905	0.15	0.677586	32.7351	0.45	YIIDFGLAK	0.405251	2.84	0.553993	124.673	4.99
Homo sapiens	KKGNLVYIIDFGLAK	15	Casein kinase I isoform epsilon	128187000	1768160	0.997	68	39.8	LVYIIDFGL	0.924475	0.17	0.71132	22.7247	0.21	LVYIIDFGL	0.209677	7.12	0.501149	220.844	8.55
Homo sapiens	KKGNLVYIIDFGLAKK	16	Casein kinase I isoform epsilon	37096700	4434800	0.997	54.9	37.5	LVYIIDFGL	0.94865	0.11	0.677329	32.8263	0.45	LVYIIDFGL	0.365629	3.39	0.531137	159.652	6.34
Homo sapiens	KKGNLVYIIDFGLAKKY	17	Casein kinase I isoform epsilon	85610500	18910300	0.997	47.7	41.1	LVYIIDFGL	0.924032	0.17	0.69408	27.3848	0.32	YIIDFGLAK	0.32766	3.99	0.576724	97.4903	3.84
Homo sapiens	LGKKGNLVYIIDFGLAKKY	19	Casein kinase I isoform epsilon	3469590	2241550	0.997	44.7	40.4	LVYIIDFGL	0.803204	0.5	0.65664	41.0618	0.72	YIIDFGLAK	0.134047	11.29	0.499034	225.956	8.71
Homo sapiens	YIIDFGLAKK	10	Casein kinase I isoform epsilon	173622	515921	0.997	45.2	41.7	IIDFGLAKK	0.000626	86.3	0.214266	4921.99	60.23	YIIDFGLAK	0.000471	95	0.253131	3232.33	50.59
Homo sapiens	EGAFSVYSDFLLYK	14	Cathepsin B	25562200	3161270	0.997	72.4	46.8	FSVYSDFLL	0.926911	0.17	0.614615	64.7012	1.49	FSVYSDFLL	0.071618	18.6	0.272552	2619.73	45.49
Homo sapiens	EGAFSVYSDFLLYKS	15	Cathepsin B	4096690	353023	0.997	44.1	46.8	FSVYSDFLL	0.930034	0.16	0.677793	32.6619	0.45	FSVYSDFLL	0.093255	15.29	0.372402	889.333	24.34
Homo sapiens	EGAFSVYSDFLLYKSG	16	Cathepsin B	25343700	1511130	0.997	63.4	46.5	FSVYSDFLL	0.89635	0.26	0.62891	55.4295	1.19	FSVYSDFLL	0.05577	21.98	0.31083	1731.37	36.41
Homo sapiens	GAFSVYSDFLLYK	13	Cathepsin B	160914000	4809800	0.997	89.5	46.9	FSVYSDFLL	0.861236	0.36	0.547921	133.139	3.97	FSVYSDFLL	0.035989	28.66	0.214609	4903.75	61.17
Homo sapiens	GAFSVYSDFLLYKS	14	Cathepsin B	38515300	7079570	0.997	68	46.9	FSVYSDFLL	0.881633	0.31	0.617519	62.6999	1.43	FSVYSDFLL	0.040027	26.99	0.288969	2193.38	41.47
Homo sapiens	GAFSVYSDFLLYKSG	15	Cathepsin B	197784000	3653780	0.997	62	46.9	FSVYSDFLL	0.814672	0.47	0.672523	34.5784	0.51	FSVYSDFLL	0.031895	30.62	0.364402	969.741	25.7
Homo sapiens	GPVEGAFSVYSDFLLYK	17	Cathepsin B	59042400	1859640	0.997	107	47.6	FSVYSDFLL	0.816214	0.47	0.614965	64.4567	1.48	FSVYSDFLL	0.033945	29.61	0.295003	2054.75	40.02
Homo sapiens	GPVEGAFSVYSDFLLYKS	18	Cathepsin B	24078700	3206430	0.997	124	47.6	FSVYSDFLL	0.81893	0.46	0.545078	137.298	4.11	FSVYSDFLL	0.033874	29.65	0.238044	3805.47	54.63
Homo sapiens	GPVEGAFSVYSDFLLYKSG	19	Cathepsin B	263174000	14740500	0.997	117	47.8	FSVYSDFLL	0.72685	0.73	0.601239	74.7766	1.83	FSVYSDFLL	0.021454	37.46	0.27456	2563.43	44.97
Homo sapiens	GPVEGAFSVYSDFLLYKSGV	20	Cathepsin B	1412590	134604	0.997	69.5	47.8	FSVYSDFLL	0.623214	1.11	0.640986	48.6403	0.96	FSVYSDFLL	0.014825	43.97	0.321395	1544.35	34.07
Homo sapiens	KDIMAEIYKNGPVEGAFS	18	Cathepsin B		1212860	0.992	33.9	47.3	AEIYKNGPV	0.599155	1.21	0.344808	1198.75	29.04	IYKNGPVEG	0.02342	35.9	0.180365	7102.97	71.1
Homo sapiens	KNGPVEGAFSVYSDFLLYKS	20	Cathepsin B	13474700	914215	0.997	49.7	48.1	FSVYSDFLL	0.62361	1.1	0.637747	50.3751	1.01	FSVYSDFLL	0.014885	43.9	0.311846	1712.44	36.18
Homo sapiens	KNGPVEGAFSVYSDFLLYKSG	21	Cathepsin B	34159000	7111730	0.997	62.7	48.1	FSVYSDFLL	0.508819	1.64	0.570486	104.297	2.91	FSVYSDFLL	0.008714	54.03	0.262133	2932.34	48.21
Homo sapiens	KNGPVEGAFSVYSDFLLYKSGVYQ	24	Cathepsin B	11837700	433380	0.997	41.6	48.3	FSVYSDFLL	0.562751	1.38	0.638389	50.0264	1	FSVYSDFLL	0.01469	44.14	0.408801	599.827	18.58
Homo sapiens	NGPVEGAFSVYSDFLLYKS	19	Cathepsin B	3866880	685582	0.997	99.3	47.8	FSVYSDFLL	0.724512	0.73	0.59964	76.0816	1.88	FSVYSDFLL	0.021697	37.26	0.272993	2607.26	45.38
Homo sapiens	NGPVEGAFSVYSDFLLYKSG	20	Cathepsin B	24124700	3827380	0.997	122	47.4	FSVYSDFLL	0.633026	1.07	0.639915	49.2072	0.98	FSVYSDFLL	0.015407	43.28	0.315937	1638.29	35.27
Homo sapiens	GPIPEVLKNY	10	Cathepsin D	550970	1101970	0.982	34.8	45.6	PIPEVLKNY	2.7e-05	95	0.042193	31674.3	95	PIPEVLKNY	1.7e-05	95	0.033523	34789.4	95
Homo sapiens	VPHVLAEYPDFFALG	15	Cationic amino acid transporter 3	1752700	754619	0.997	51	47	LAEYPDFFA	0.865125	0.35	0.600823	75.114	1.84	LAEYPDFFA	0.014866	43.92	0.258624	3045.82	49.1
Homo sapiens	LNNKLGLFPSNFVKELE	17	CD2-associated protein	868229	243738	0.944	25	45.8	LGLFPSNFV	0.855217	0.37	0.728216	18.928	0.14	LGLFPSNFV	0.029193	32.06	0.377026	845.933	23.56
Homo sapiens	LPVPVIRWYDSHGLIT	16	Cell adhesion molecule-related/down-regulated by oncogenes		411785	0.985	34.6	44.7	IRWYDSHGL	0.987945	0	0.723215	19.9804	0.16	IRWYDSHGL	0.121754	12.28	0.35743	1045.72	26.94
Homo sapiens	YPIPQVIWYKNGRPL	15	Cell surface glycoprotein MUC18	10764200	9444280	0.997	56.6	44.9	VIWYKNGRP	0.648043	1	0.699452	25.8384	0.28	IWYKNGRPL	0.046706	24.61	0.464502	328.314	11.9
Homo sapiens	ASLIIGWAAHHVFR	14	Ceramide glucosyltransferase	3758980	168048	0.949	27.5	45.3	IIGWAAHHV	0.961263	0.07	0.717463	21.2634	0.18	IIGWAAHHV	0.344494	3.72	0.547246	134.115	5.37
Homo sapiens	VASLIIGWAAHHVFR	15	Ceramide glucosyltransferase	53664.6	359724	0.997	38.6	44.1	IIGWAAHHV	0.943418	0.13	0.791486	9.54555	0.02	IIGWAAHHV	0.349472	3.64	0.668059	36.2895	1.12
Homo sapiens	DVPSIQIYSSRELEET	16	CLIP-associating protein 2	7148940	1339040	0.997	47.6	47.2	IQIYSSREL	0.99504	0	0.691777	28.0757	0.34	IQIYSSREL	0.210311	7.09	0.308488	1775.8	36.94
Homo sapiens	VPSIQIYSSRELEET	15	CLIP-associating protein 2	2350760	274901	0.997	47.5	47	IQIYSSREL	0.995071	0	0.73419	17.7433	0.13	IQIYSSREL	0.254245	5.67	0.373999	874.098	24.07
Homo sapiens	VERDVFLYRAYLAQR	15	Coatomer subunit epsilon	1173340	1317530	0.996	28.1	46.1	VFLYRAYLA	0.98363	0.02	0.816295	7.29834	0	VFLYRAYLA	0.17692	8.61	0.575633	98.6479	3.89
Homo sapiens	ASGVAVSDGVIKVFNDMKVR	20	Cofilin-1	723191	2089520	0.997	40.2	46.9	IKVFNDMKV	0.676357	0.89	0.673703	34.1397	0.5	VIKVFNDMK	0.019441	39.17	0.477901	284.006	10.61
Homo sapiens	ASGVAVSDGVIKVFNDMKVRK	21	Cofilin-1	9171600	1976310	0.993	35	45.7	IKVFNDMKV	0.871923	0.33	0.679574	32.0385	0.43	IKVFNDMKV	0.036854	28.28	0.459969	344.818	12.38
Homo sapiens	ASGVAVSDGVIKVFNDMKVRKSSTPEEV	28	Cofilin-1	28038900	7962790	0.87	23.5	48.6	IKVFNDMKV	0.965494	0.06	0.705839	24.1131	0.24	IKVFNDMKV	0.146333	10.38	0.543449	139.74	5.6
Homo sapiens	GVIKVFNDMKVR	12	Cofilin-1	383649	100685	0.996	35.6	42.6	IKVFNDMKV	0.944499	0.13	0.584223	89.8925	2.39	IKVFNDMKV	0.060113	20.99	0.280537	2402.9	43.5
Homo sapiens	GVIKVFNDMKVRK	13	Cofilin-1	796239	164340	0.997	27	41.1	IKVFNDMKV	0.983855	0.02	0.621853	59.8276	1.34	IKVFNDMKV	0.194019	7.76	0.342257	1232.29	29.78
Homo sapiens	VSDGVIKVFNDMKVR	15	Cofilin-1	2442560	368257	0.997	51.7	45.5	IKVFNDMKV	0.977971	0.03	0.702722	24.9402	0.26	IKVFNDMKV	0.226445	6.52	0.473761	297.017	10.98
Homo sapiens	NRALIQYFSPYVSAD	15	COP9 signalosome complex subunit 1	28132400	1673990	0.997	69.2	47.1	LIQYFSPYV	0.987237	0	0.792718	9.41915	0.01	IQYFSPYVS	0.167817	9.07	0.482395	270.527	10.2
Homo sapiens	RNRALIQYFSPYVSAD	16	COP9 signalosome complex subunit 1	7648320	4108120	0.989	31.1	47.3	LIQYFSPYV	0.987101	0	0.744538	15.8638	0.09	IQYFSPYVS	0.110963	13.26	0.405876	619.114	19
Homo sapiens	LSRLARPQ	8	Corticosteroid 11-beta-dehydrogenase isozyme 2	754463	531021	0.905	18.1	37.9
Homo sapiens	KRRKIVTYPGELLLQG	16	Costars family protein ABRACL	9516560	1961160	0.997	27.6	37.7	IVTYPGELL	0.978789	0.03	0.709171	23.2593	0.23	IVTYPGELL	0.228962	6.44	0.367517	937.602	25.17
Homo sapiens	VDQVIILYSGDKIYD	15	Coxsackievirus and adenovirus receptor	7309950	15774600	0.997	53.6	47	IILYSGDKI	0.975442	0.04	0.723143	19.996	0.16	VIILYSGDK	0.46097	2.23	0.576561	97.6623	3.85
Homo sapiens	LKKVIQK	7	C-X-C motif chemokine 6	1530780	858004	0.861	16.4	29.4
Homo sapiens	TPEIIDLYSNFPIGE	15	Cyclin-G-associated kinase	643455	250283	0.997	47.6	47.1	IDLYSNFPI	0.992896	0	0.766272	12.5395	0.05	IDLYSNFPI	0.095381	15.01	0.327117	1451.63	32.82
Homo sapiens	TPEIIDLYSNFPIGEK	16	Cyclin-G-associated kinase	6286240	693196	0.997	54.5	47.1	IDLYSNFPI	0.994841	0	0.724288	19.7498	0.16	IDLYSNFPI	0.124955	12	0.318857	1587.34	34.63
Homo sapiens	IILLKPIIKVLPK	13	Cytoskeleton-associated protein 5	347827	2426660	0.976	18.6	25	ILLKPIIKV	0.009491	35.69	0.428058	487.01	15.13	LKPIIKVLP	0.0164	42.19	0.486633	258.402	9.8
Homo sapiens	AGAEILTYPSAFGSIT	16	Deaminated glutathione amidase	9749570	9297420	0.997	44.2	46.6	ILTYPSAFG	0.960684	0.07	0.674354	33.9001	0.49	ILTYPSAFG	0.073691	18.23	0.299899	1948.74	38.92
Homo sapiens	KSSVISIYVSESMDRSS	17	Desmoglein-2		1489460	0.997	63	46.8	ISIYVSESM	0.961834	0.07	0.618081	62.3198	1.42	IYVSESMDR	0.125711	11.94	0.466442	321.494	11.71
Homo sapiens	SSVISIYVSESMDR	14	Desmoglein-2	6749880	4636860	0.997	59.1	46	ISIYVSESM	0.979255	0.03	0.603267	73.1537	1.77	ISIYVSESM	0.063838	20.15	0.330597	1397.99	32.12
Homo sapiens	SSVISIYVSESMDRS	15	Desmoglein-2	13415300	6720310	0.997	54.9	45.9	ISIYVSESM	0.982697	0.02	0.678557	32.393	0.44	IYVSESMDR	0.157954	9.62	0.523098	174.16	6.91
Homo sapiens	SSVISIYVSESMDRSS	16	Desmoglein-2	12407500	2473500	0.997	55.5	45.5	ISIYVSESM	0.971354	0.05	0.618269	62.1931	1.42	IYVSESMDR	0.178629	8.53	0.457093	355.716	12.68
Homo sapiens	DPFNPFELTNH	11	Dipeptidyl peptidase 1	131840	254416	0.945	32.8	44.7	FNPFELTNH	0.000193	95	0.082618	20452.7	94.48	FNPFELTNH	0.000249	95	0.070324	23362.5	95
Homo sapiens	FNYLRIYNGIGVSR	14	Discoidin, CUB and LCCL domain-containing protein 2	9326450	901732	0.997	39.1	46.2	LRIYNGIGV	0.973506	0.04	0.725985	19.3905	0.15	YLRIYNGIG	0.197222	7.63	0.515593	188.892	7.45
Homo sapiens	RPPSPDVLAYLDFSVSTTG	19	Disco-interacting protein 2 homolog A	5983850	523957	0.997	73.4	47.6	VLAYLDFSV	0.756491	0.64	0.598433	77.0817	1.91	VLAYLDFSV	0.001649	82.64	0.221662	4543.46	59.15
Homo sapiens	KPPTPEMLAYLDFSVST	17	Disco-interacting protein 2 homolog B	2651940	157544	0.994	39	47.4	MLAYLDFSV	0.668101	0.92	0.612863	65.9394	1.53	MLAYLDFSV	0.00228	77.79	0.25572	3143.04	49.9
Homo sapiens	KPPTPEMLAYLDFSVSTT	18	Disco-interacting protein 2 homolog B	6134420	228202	0.995	42	47.4	MLAYLDFSV	0.665531	0.93	0.530281	161.137	4.98	MLAYLDFSV	0.001877	80.7	0.193006	6194.99	67.45
Homo sapiens	KPPTPEMLAYLDFSVSTTG	19	Disco-interacting protein 2 homolog B	50055500	3238160	0.997	70.4	47.6	MLAYLDFSV	0.512553	1.62	0.59589	79.232	2	MLAYLDFSV	0.001291	85.82	0.248297	3405.88	51.89
Homo sapiens	EAVIAQISSHVKAIDT	16	Disintegrin and metalloproteinase domain-containing protein 10	2905950	1495420	0.997	43.1	45.4	VIAQISSHV	0.269107	3.7	0.567696	107.494	3.02	IAQISSHVK	0.797408	0.36	0.571014	103.703	4.09
Homo sapiens	GQYGNPLNKYIRHYEGLSYNVDSLHQKHQ	29	Disintegrin and metalloproteinase domain-containing protein 10	4534650	7939110	0.914	24.6	48.9	IRHYEGLSY	0.552085	1.42	0.628751	55.5249	1.2	IRHYEGLSY	0.09064	15.63	0.449312	386.96	13.51
Homo sapiens	GQYGNPLNKYIRHYEGLSYNVDSLHQKHQRA	31	Disintegrin and metalloproteinase domain-containing protein 10	35287700	60374700	0.978	29.6	49.4	IRHYEGLSY	0.562896	1.38	0.630002	54.7784	1.17	YNVDSLHQK	0.158005	9.62	0.458583	350.028	12.52
Homo sapiens	IALIMLMAGFIKI	13	Disintegrin and metalloproteinase domain-containing protein 10		822508	0.858	17.5	39.1	IMLMAGFIK	0.011742	32.1	0.358741	1031	26.27	IMLMAGFIK	0.025743	34.24	0.303543	1873.4	38.1
Homo sapiens	YGNPLNKYIRHYEGLSYNVDSLHQKHQ	27	Disintegrin and metalloproteinase domain-containing protein 10	3845320	6904160	0.924	25.1	49	IRHYEGLSY	0.506839	1.65	0.625098	57.7635	1.27	IRHYEGLSY	0.079237	17.29	0.441653	420.393	14.36
Homo sapiens	YGNPLNKYIRHYEGLSYNVDSLHQKHQRA	29	Disintegrin and metalloproteinase domain-containing protein 10	51698400	20615300	0.995	38.2	49.2	IRHYEGLSY	0.517829	1.59	0.626364	56.9776	1.25	YNVDSLHQK	0.144934	10.48	0.452771	372.746	13.14
Homo sapiens	TVETFASIVAHELG	14	Disintegrin and metalloproteinase domain-containing protein 9	2004620	617969	0.988	33.2	46.8	FASIVAHEL	0.207757	4.82	0.430883	472.35	14.74	FASIVAHEL	0.617917	1.1	0.460105	344.311	12.36
Homo sapiens	TVETFASIVAHELGHN	16	Disintegrin and metalloproteinase domain-containing protein 9	8258380	2508170	0.997	61.4	46.9	FASIVAHEL	0.302013	3.29	0.441292	422.039	13.34	FASIVAHEL	0.760217	0.49	0.504065	213.985	8.31
Homo sapiens	VETFASIVAHELGHN	15	Disintegrin and metalloproteinase domain-containing protein 9	4028530	1414160	0.997	79.2	47	FASIVAHEL	0.338223	2.89	0.491705	244.604	7.93	FASIVAHEL	0.805146	0.34	0.586654	87.5589	3.43
Homo sapiens	GNIVVIMISYPKGRE	15	E3 ubiquitin-protein ligase RNF149	1291040	1012950	0.997	35.5	45.6	VVIMISYPK	0.64809	1	0.63943	49.4661	0.98	VVIMISYPK	0.853258	0.18	0.732713	18.0291	0.31
Homo sapiens	IPGEPLYNYASIRLPEEH	18	EGF domain-specific O-linked N-acetylglucosamine transferase	4367820	1312940	0.993	38.6	47.7	LYNYASIRL	0.97921	0.03	0.585035	89.1062	2.37	LYNYASIRL	0.095932	14.94	0.275792	2529.48	44.67
Homo sapiens	IGGIGTVPVGRVETGVLKPGMVVTFAPVNVTTEVK	35	Elongation factor 1-alpha 1	9973980	10563700	0.997	44.2	42.8	VVTFAPVNV	0.362131	2.67	0.515286	189.521	5.98	VVTFAPVNV	0.017191	41.33	0.434549	453.981	15.22
Homo sapiens	QTLVREYFSWEGAFQ	15	Elongation factor 1-gamma	11785800	1412370	0.997	79.8	46.5	VREYFSWEG	0.758533	0.64	0.581295	92.786	2.49	VREYFSWEG	0.015491	43.18	0.309281	1760.63	36.76
Homo sapiens	DPKGPLMMYISKMVPTSD	18	Elongation factor 2		177707	0.905	24.4	46.7	LMMYISKMV	0.875836	0.32	0.659242	39.9219	0.69	LMMYISKMV	0.039964	27.02	0.334304	1343.03	31.37
Homo sapiens	FGVGFYSAFLVADK	14	Endoplasmin	7391360	5867780	0.997	40.2	46.6	VGFYSAFLV	0.856873	0.37	0.60067	75.2384	1.85	YSAFLVADK	0.04253	26.04	0.407428	608.805	18.78
Homo sapiens	GQFGVGFYSAFLVADK	16	Endoplasmin	11721800	470366	0.997	87.7	47.2	VGFYSAFLV	0.909991	0.22	0.631155	54.0993	1.15	VGFYSAFLV	0.043546	25.68	0.424033	508.688	16.54
Homo sapiens	IGQFGVGFYSAFLVADK	17	Endoplasmin	4950790	315558	0.997	68.8	47.3	VGFYSAFLV	0.882396	0.3	0.653015	42.7043	0.77	VGFYSAFLV	0.031718	30.71	0.445854	401.713	13.87
Homo sapiens	QFGVGFYSAFLVADK	15	Endoplasmin	74694200	5351810	0.997	118	47.1	VGFYSAFLV	0.934182	0.16	0.698082	26.2243	0.29	VGFYSAFLV	0.06706	19.47	0.525154	170.328	6.76
Homo sapiens	TPGMKIYIDPFTYEDP	16	Ephrin type-B receptor 2	5305070	1751540	0.997	46.9	45.7	MKIYIDPFT	0.869872	0.34	0.537711	148.69	4.49	KIYIDPFTY	0.022377	36.72	0.235752	3901.02	55.25
Homo sapiens	TPGMKIYIDPFTYEDPN	17	Ephrin type-B receptor 2	3098580	3138590	0.997	69.7	46.2	MKIYIDPFT	0.786682	0.55	0.531698	158.685	4.89	KIYIDPFTY	0.014361	44.56	0.238608	3782.32	54.48
Homo sapiens	SPSSLSLAWAVPRAPS	16	Ephrin type-B receptor 4	8356270	1140130	0.997	96.8	46.1	LSLAWAVPR	0.068389	11.45	0.475814	290.492	9.44	LSLAWAVPR	0.607169	1.16	0.664073	37.8888	1.19
Homo sapiens	SPSSLSLAWAVPRAPSG	17	Ephrin type-B receptor 4	3023420	458100	0.98	31.4	46.5	LSLAWAVPR	0.041742	15.85	0.49139	245.439	7.96	LSLAWAVPR	0.496266	1.92	0.687862	29.2905	0.79
Homo sapiens	INKLVNIYDSMPLR	14	Exostosin-like 2	1887030	292529	0.997	36	45	VNIYDSMPL	0.980944	0.03	0.669046	35.904	0.56	VNIYDSMPL	0.054103	22.45	0.268894	2725.49	46.46
Homo sapiens	INKLVNIYDSMPLRYSN	17	Exostosin-like 2	3910650	1628820	0.997	50.7	47.4	VNIYDSMPL	0.975255	0.04	0.713773	22.1295	0.2	VNIYDSMPL	0.067261	19.43	0.44144	421.363	14.38
Homo sapiens	SSGIYSYGSFEMQAPG	16	Exostosin-like 2	4414100	380575	0.969	25	41.4	IYSYGSFEM	0.982323	0.02	0.657387	40.7313	0.71	IYSYGSFEM	0.077228	17.63	0.262302	2926.99	48.16
Homo sapiens	AGLGEYLFERLTLKHD	16	Ferritin light chain	1615110	1368200	0.921	23	46.9	EYLFERLTL	0.006146	43.32	0.346745	1173.89	28.64	YLFERLTLK	0.194109	7.76	0.455943	360.17	12.81
Homo sapiens	TPDAMKAAMALEKKLNQ	17	Ferritin light chain	821500	2965600	0.997	55.2	47.4	MKAAMALEK	0.006826	41.39	0.341001	1249.16	29.8	MKAAMALEK	0.735322	0.59	0.713143	22.2809	0.48
Homo sapiens	RYTDIILYASGSLA	14	Fibroblast growth factor receptor 4	2117550	1966880	0.997	56.1	46.4	IILYASGSL	0.948517	0.11	0.719521	20.7952	0.17	IILYASGSL	0.021359	37.54	0.329216	1419.04	32.4
Homo sapiens	YTDIILYASGSLA	13	Fibroblast growth factor receptor 4		314496	0.822	24.9	46.5	IILYASGSL	0.959941	0.07	0.655246	41.6859	0.74	IILYASGSL	0.029885	31.68	0.259017	3032.89	48.99
Homo sapiens	QAGLVFLLAHTRHPS	15	Folate transporter 1	566928	400784	0.989	29.6	45.9	LVFLLAHTR	0.212315	4.73	0.584852	89.2828	2.37	LVFLLAHTR	0.840766	0.22	0.752443	14.5634	0.2
Homo sapiens	VPIATFQIASSLSKEL	16	Folate transporter 1	4177360	427850	0.997	45	44.3	IATFQIASS	0.025211	21.3	0.468714	313.687	10.19	FQIASSLSK	0.840741	0.22	0.778684	10.9637	0.1
Homo sapiens	VGILSGLGALPRYGEL	16	FRAS1-related extracellular matrix protein 2	1612740	306028	0.997	43.3	43.8	LSGLGALPR	0.02139	23.35	0.389716	737.405	20.87	LSGLGALPR	0.562059	1.44	0.579453	94.6537	3.73
Homo sapiens	LKPWALTFSYGRALQ	15	Fructose-bisphosphate aldolase A	11433100	1164700	0.997	58.1	44.8	LTFSYGRAL	0.031931	18.67	0.573594	100.848	2.79	WALTFSYGR	0.456948	2.27	0.683928	30.5642	0.85
Homo sapiens	TPSALAIMENANVLA	15	Fructose-bisphosphate aldolase A		348389	0.997	56	46.4	LAIMENANV	0.640856	1.03	0.629007	55.3713	1.19	LAIMENANV	0.096353	14.89	0.385904	768.455	22.09
Homo sapiens	TPSALAIMENANVLAR	16	Fructose-bisphosphate aldolase A	4218450	7256740	0.997	121	46.4	LAIMENANV	0.724157	0.74	0.593635	81.189	2.07	LAIMENANV	0.14362	10.58	0.38372	786.831	22.45
Homo sapiens	TPSALAIMENANVLARY	17	Fructose-bisphosphate aldolase A		559935	0.889	26.9	47.2	LAIMENANV	0.610179	1.16	0.600222	75.604	1.86	LAIMENANV	0.103298	14.06	0.43009	476.42	15.76
Homo sapiens	LLRGLTQIQSRILGP	15	Gem-associated protein 4		647766	0.922	16	36.2	LTQIQSRIL	0.497275	1.7	0.687456	29.4195	0.36	LTQIQSRIL	0.168374	9.04	0.551963	127.442	5.1
Homo sapiens	VRQGLKAYSNWPTYPQ	16	Glutaredoxin-3	6239590	561913	0.916	25.3	47.2	LKAYSNWPT	0.989871	0	0.710998	22.804	0.22	LKAYSNWPT	0.123345	12.14	0.344578	1201.73	29.34
Homo sapiens	SPVDYMSITSFPRLPE	16	Glutathione hydrolase 7	2001280	320744	0.997	80.9	47	YMSITSFPR	0.181346	5.46	0.467478	317.911	10.32	YMSITSFPR	0.946079	0.02	0.696953	26.5466	0.69
Homo sapiens	SPVDYMSITSFPRLPED	17	Glutathione hydrolase 7		268660	0.976	34.4	46.1	YMSITSFPR	0.136199	6.92	0.483867	266.252	8.66	YMSITSFPR	0.918462	0.05	0.721755	20.2985	0.41
Homo sapiens	DGDLTLYQSNTILR	14	Glutathione S-transferase P	183687	1491300	0.938	34.8	46.6	LTLYQSNTI	0.981992	0.02	0.661849	38.8116	0.65	LTLYQSNTI	0.070165	18.86	0.352177	1106.88	27.93
Homo sapiens	DGDLTLYQSNTILRH	15	Glutathione S-transferase P	1112480	3791040	0.997	63.4	47.3	LTLYQSNTI	0.984097	0.02	0.739796	16.699	0.11	LYQSNTILR	0.227935	6.47	0.55678	120.97	4.83
Homo sapiens	GDLTLYQSNTILR	13	Glutathione S-transferase P		183528	0.97	32.5	45.9	LTLYQSNTI	0.957535	0.08	0.602762	73.5545	1.79	LYQSNTILR	0.063008	20.34	0.28052	2403.34	43.51
Homo sapiens	GDLTLYQSNTILRH	14	Glutathione S-transferase P		124273	0.831	24.8	46.7	LTLYQSNTI	0.966373	0.06	0.685388	30.0852	0.38	LYQSNTILR	0.236646	6.19	0.462175	336.685	12.14
Homo sapiens	QDGDLTLYQSNTILRH	16	Glutathione S-transferase P		1419430	0.997	51.3	47.5	LTLYQSNTI	0.981997	0.02	0.67641	33.1543	0.47	LYQSNTILR	0.15437	9.84	0.475042	292.929	10.87
Homo sapiens	EPTSSEVVSYAPFTLFPS	18	Glutathione synthetase	13492300	983046	0.997	42.3	47	VVSYAPFTL	0.811103	0.48	0.506115	209.291	6.71	VVSYAPFTL	0.020953	37.87	0.216123	4824.08	60.72
Homo sapiens	APMFVMGVNHEKYDN	15	Glyceraldehyde-3-phosphate dehydrogenase	1293670	233655	0.98	28.4	44.5	FVMGVNHEK	0.063205	12.09	0.381405	806.788	22.23	FVMGVNHEK	0.89723	0.09	0.666678	36.8358	1.14
Homo sapiens	GPLKGILGYTEHQVVS	16	Glyceraldehyde-3-phosphate dehydrogenase		710575	0.985	28.1	45.5	ILGYTEHQV	0.879016	0.31	0.599163	76.4753	1.89	ILGYTEHQV	0.036971	28.23	0.283283	2332.55	42.82
Homo sapiens	LPMFYVYDSYITKPE	15	Glycoprotein endo-alpha-1,2-mannosidase	6808120	684784	0.997	52.9	46.8	FYVYDSYIT	0.911004	0.22	0.687998	29.2475	0.36	FYVYDSYIT	0.191219	7.88	0.43301	461.603	15.41
Homo sapiens	IGEYIALYQSQRAVL	15	Golgin subfamily A member 2	1265420	199119	0.997	43.5	45.3	IALYQSQRA	0.98324	0.02	0.832977	6.09307	0	YIALYQSQR	0.603482	1.18	0.696876	26.5687	0.69
Homo sapiens	IGEYIALYQSQRAVLK	16	Golgin subfamily A member 2	2050590	498607	0.997	34.8	44.1	IALYQSQRA	0.989586	0	0.806039	8.15487	0	YIALYQSQR	0.561976	1.44	0.721078	20.4478	0.41
Homo sapiens	SALTIQLIQNHFVDE	15	GTPase NRas	2675830	203085	0.997	51.3	46.9	IQLIQNHFV	0.924267	0.17	0.743804	15.9903	0.1	IQLIQNHFV	0.200797	7.48	0.459595	346.216	12.42
Homo sapiens	SALTIQLIQNHFVDEYDPT	19	GTPase NRas	8777070	355498	0.988	38.2	47.6	IQLIQNHFV	0.61763	1.13	0.652492	42.9467	0.78	IQLIQNHFV	0.020359	38.37	0.314985	1655.26	35.48
Homo sapiens	DINAVAFFPNGYAFTTG	17	Guanine nucleotide-binding protein G(I)/G(S)/G(T) subunit beta-2	7464720	1008710	0.976	34.5	46.3	VAFFPNGYA	0.853837	0.38	0.718826	20.9521	0.18	VAFFPNGYA	0.039559	27.18	0.388036	750.932	21.75
Homo sapiens	ESDINAVAFFPNGYAFTTGSDD	22	Guanine nucleotide-binding protein G(I)/G(S)/G(T) subunit beta-2	2368900	346890	0.997	40	42.1	VAFFPNGYA	0.45567	1.95	0.690996	28.314	0.34	VAFFPNGYA	0.00482	64.86	0.364827	965.292	25.63
Homo sapiens	EKVQIVSIKDYFLEFEGDPH	20	Guanine nucleotide-binding protein subunit alpha-13		2988630	0.997	54.4	48	IVSIKDYFL	0.493653	1.72	0.656957	40.9212	0.72	IVSIKDYFL	0.015329	43.37	0.366411	948.89	25.36
Homo sapiens	IPSMVSFTDNDVYVG	15	Heat shock 70 kDa protein 13	50932700	3670010	0.997	53.1	45.6	MVSFTDNDV	0.766926	0.61	0.536319	150.947	4.58	MVSFTDNDV	0.031855	30.64	0.218858	4683.42	59.93
Homo sapiens	QPGVLIQVYEGERAMTKDNN	20	Heat shock 70 kDa protein 1B	2146400	912035	0.991	31.8	47.6	IQVYEGERA	0.883867	0.3	0.7326	18.0511	0.13	YEGERAMTK	0.547137	1.55	0.519734	180.616	7.15
Homo sapiens	QPGVLIQVYEGERAMTKDNNL	21	Heat shock 70 kDa protein 1B	21055800	9967510	0.997	50.2	48	IQVYEGERA	0.804229	0.5	0.68794	29.2658	0.36	YEGERAMTK	0.424389	2.6	0.464861	327.041	11.86
Homo sapiens	TPSYVAFTDTERLIG	15	Heat shock 70 kDa protein 1B	32952800	8272020	0.997	74.7	47	YVAFTDTER	0.294264	3.38	0.378373	833.694	22.75	YVAFTDTER	0.764212	0.48	0.492654	242.105	9.25
Homo sapiens	TTPSYVAFTDTERLIG	16	Heat shock 70 kDa protein 1B	62653200	1703110	0.997	71	46.9	YVAFTDTER	0.252561	3.94	0.316752	1623.91	34.92	YVAFTDTER	0.7049	0.71	0.422549	516.922	16.73
Homo sapiens	TTPSYVAFTDTERLIGD	17	Heat shock 70 kDa protein 1B	4934650	167398	0.997	57.1	46.7	YVAFTDTER	0.191527	5.19	0.311609	1716.84	36.03	YVAFTDTER	0.623099	1.07	0.426374	495.965	16.23
Homo sapiens	VLIQVYEGERAMTKDNNLL	19	Heat shock 70 kDa protein 1B	3129660	464724	0.996	34.4	47.7	IQVYEGERA	0.473929	1.83	0.631554	53.8662	1.14	YEGERAMTK	0.633708	1.02	0.442858	414.948	14.21
Homo sapiens	ERGLIFYINHSLYEN	15	Hermansky-Pudlak syndrome 3 protein	26465200	13984400	0.997	52.3	47.1	LIFYINHSL	0.987769	0	0.788816	9.82533	0.02	LIFYINHSL	0.203326	7.38	0.510617	199.341	7.8
Homo sapiens	NQSQGYNQWQQGQFWGQKPWSQ	22	Heterogeneous nuclear ribonucleoprotein U	3516600	568802	0.997	46.2	44.9	YNQWQQGQF	0.001897	67.16	0.252499	3254.5	50.08	YNQWQQGQF	0.002702	74.9	0.266778	2788.61	47.01
Homo sapiens	YNQWQQGQFWGQKPWSQ	17	Heterogeneous nuclear ribonucleoprotein U	1902040	164379	0.836	24.5	45.7	GQFWGQKPW	0.001287	74.61	0.230461	4130.86	55.84	FWGQKPWSQ	0.009849	51.75	0.291319	2138.31	40.93
Homo sapiens	LEEFGRFASFEAQG	14	HLA class II histocompatibility antigen, DR alpha chain	5215220	1006640	0.997	66.5	45.6	FGRFASFEA	0.871855	0.33	0.571085	103.624	2.89	FGRFASFEA	0.229773	6.41	0.333789	1350.53	31.47
Homo sapiens	LEEFGRFASFEAQGAL	16	HLA class II histocompatibility antigen, DR alpha chain	226117000	10702600	0.997	93.9	47	FGRFASFEA	0.845696	0.4	0.61628	63.5461	1.46	FGRFASFEA	0.269277	5.28	0.469429	311.27	11.41
Homo sapiens	RLEEFGRFASFEAQGAL	17	HLA class II histocompatibility antigen, DR alpha chain	1883850	4694650	0.997	59.6	47.3	FGRFASFEA	0.822575	0.45	0.635985	51.3447	1.05	FGRFASFEA	0.230562	6.39	0.484486	264.475	10
Homo sapiens	RLEEFGRFASFEAQGALA	18	HLA class II histocompatibility antigen, DR alpha chain	35827000	2431050	0.997	47.5	47.3	FGRFASFEA	0.743408	0.68	0.523248	173.877	5.45	FASFEAQGA	0.216802	6.85	0.392901	712.426	20.97
Homo sapiens	RLEEFGRFASFEAQGALAN	19	HLA class II histocompatibility antigen, DR alpha chain	2813240	3081220	0.991	34	47.6	FGRFASFEA	0.62943	1.08	0.61105	67.2457	1.58	FASFEAQGA	0.228389	6.46	0.487021	257.32	9.77
Homo sapiens	FQTLVMLETVPRSGEV	16	HLA class II histocompatibility antigen, DR beta 3 chain	830468	290926	0.997	37.1	46.6	LVMLETVPR	0.121946	7.55	0.434158	455.905	14.28	LVMLETVPR	0.803181	0.34	0.627854	56.0664	2
Homo sapiens	ADLLDYIKALNRNSD	15	Hypoxanthine-guanine phosphoribosyltransferase	11771400	2193060	0.997	47.8	46.9	LDYIKALNR	0.160415	6.07	0.484619	264.095	8.59	LDYIKALNR	0.885661	0.11	0.669545	35.7107	1.09
Homo sapiens	AGRQDQIQQVVNHGLVPF	18	Importin subunit alpha-1		2850930	0.997	53.6	47.2	IQQVVNHGL	0.86504	0.35	0.455773	360.833	11.64	IQQVVNHGL	0.137236	11.04	0.244738	3539.59	52.84
Homo sapiens	AGRQDQIQQVVNHGLVPFL	19	Importin subunit alpha-1	1436400	637582	0.959	26.5	46.5	IQQVVNHGL	0.775268	0.59	0.542169	141.688	4.26	IQQVVNHGL	0.08508	16.4	0.311029	1727.64	36.37
Homo sapiens	GRQDQIQQVVNHGLVPF	17	Importin subunit alpha-1	5699350	659240	0.9	27.3	47.1	IQQVVNHGL	0.920265	0.19	0.564975	110.706	3.14	IQQVVNHGL	0.201262	7.46	0.32551	1477.09	33.16
Homo sapiens	IDAGALAVFPSLLTNPK	17	Importin subunit alpha-1		259778	0.974	33.7	44.2	LAVFPSLLT	0.96619	0.06	0.756712	13.906	0.06	LAVFPSLLT	0.159036	9.56	0.453791	368.655	13.04
Homo sapiens	RQDQIQQVVNHGLVPF	16	Importin subunit alpha-1	29951800	8935540	0.997	66.5	46.6	IQQVVNHGL	0.94612	0.12	0.564787	110.931	3.15	IQQVVNHGL	0.24586	5.91	0.32148	1542.93	34.05
Homo sapiens	RQDQIQQVVNHGLVPFL	17	Importin subunit alpha-1	1899700	564308	0.996	32.6	46	IQQVVNHGL	0.907247	0.23	0.570475	104.31	2.91	IQQVVNHGL	0.18281	8.3	0.335717	1322.65	31.09
Homo sapiens	TPKPTVVWYRNQMLIS	16	Inactive tyrosine-protein kinase 7	476080	1029130	0.957	28.7	46.2	VVWYRNQML	0.976758	0.03	0.791667	9.52688	0.02	VVWYRNQML	0.061531	20.67	0.421521	522.704	16.87
Homo sapiens	TPKPTVVWYRNQMLISED	18	Inactive tyrosine-protein kinase 7	82813600	14436800	0.956	30.3	47.6	VVWYRNQML	0.96968	0.05	0.715339	21.7577	0.2	VVWYRNQML	0.050275	23.55	0.322942	1518.71	33.73
Homo sapiens	DRLSQVG	7	Inactive ubiquitin carboxyl-terminal hydrolase MINDY-4B	138937	301265	0.828	24.7	44.6
Homo sapiens	GQYISPFHDIPIYA	14	Inorganic pyrophosphatase	4933540	7764950	0.997	37.8	47.1	ISPFHDIPI	0.979912	0.03	0.637394	50.5679	1.02	ISPFHDIPI	0.070817	18.74	0.255509	3150.22	49.96
Homo sapiens	GQYISPFHDIPIYAD	15	Inorganic pyrophosphatase	35173700	12842200	0.997	49.5	46.9	ISPFHDIPI	0.985664	0.01	0.68428	30.448	0.38	ISPFHDIPI	0.120056	12.43	0.328516	1429.83	32.54
Homo sapiens	KGQYISPFHDIPIYADKDV	19	Inorganic pyrophosphatase	1029230	527997	0.973	26.9	48	ISPFHDIPI	0.893941	0.27	0.603453	73.0067	1.77	ISPFHDIPI	0.028711	32.34	0.271377	2653.25	45.81
Homo sapiens	DNSEYVPMLPGKFL	14	Insulin receptor substrate 4	15383800	1431090	0.997	43.1	46.8	YVPMLPGKF	0.005473	45.6	0.292372	2114.09	40.36	YVPMLPGKF	0.196563	7.66	0.441948	419.054	14.32
Homo sapiens	DNSEYVPMLPGKFLG	15	Insulin receptor substrate 4	20377200	398544	0.996	36.2	46.2	YVPMLPGKF	0.008722	37.12	0.397605	677.074	19.57	YVPMLPGKF	0.289673	4.82	0.55863	118.573	4.73
Homo sapiens	DNSEYVPMLPGKFLGRG	17	Insulin receptor substrate 4	6256140	950119	0.997	38.7	47.1	YVPMLPGKF	0.011583	32.33	0.367207	940.752	24.71	YVPMLPGKF	0.285768	4.9	0.533908	154.936	6.17
Homo sapiens	NDNSEYVPMLPGKFL	15	Insulin receptor substrate 4	30195300	5941340	0.997	81.6	46.3	YVPMLPGKF	0.004739	48.44	0.38993	735.7	20.84	YVPMLPGKF	0.165402	9.2	0.559636	117.289	4.67
Homo sapiens	SEYVPMLPGKFL	12	Insulin receptor substrate 4	39921500	5164200	0.997	46.6	46.4	YVPMLPGKF	0.001969	66.39	0.205302	5423.28	62.72	YVPMLPGKF	0.066601	19.57	0.338911	1277.72	30.44
Homo sapiens	SEYVPMLPGKFLG	13	Insulin receptor substrate 4	40961000	7695790	0.997	42.2	46.6	YVPMLPGKF	0.00539	45.88	0.214271	4921.72	60.23	YVPMLPGKF	0.18213	8.34	0.352537	1102.58	27.87
Homo sapiens	GEQMASYFGYAVAATD	16	Integrin alpha-5	4556390	206689	0.878	23.4	41.4	MASYFGYAV	0.875391	0.32	0.633064	52.9933	1.1	MASYFGYAV	0.018652	39.92	0.312656	1697.5	36
Homo sapiens	SGEQMASYFGYAVAAT	16	Integrin alpha-5	10418900	726911	0.997	40.5	43.4	MASYFGYAV	0.90759	0.23	0.636507	51.0555	1.04	MASYFGYAV	0.01328	46	0.277152	2492.53	44.34
Homo sapiens	SGEQMASYFGYAVAATD	17	Integrin alpha-5	52586200	3269540	0.997	96.3	40.7	MASYFGYAV	0.848161	0.39	0.647339	45.4092	0.85	MASYFGYAV	0.012968	46.45	0.322624	1523.95	33.8
Homo sapiens	SGEQMASYFGYAVAATDVN	19	Integrin alpha-5	26023900	1570460	0.997	74.8	43.1	MASYFGYAV	0.617503	1.13	0.615823	63.8611	1.47	FGYAVAATD	0.020453	38.29	0.340203	1259.99	30.18
Homo sapiens	QVLKGISPYFGYSIAGN	17	Integrin alpha-6	8315360	264830	0.997	44.9	46.8	ISPYFGYSI	0.963347	0.06	0.692539	27.8452	0.33	ISPYFGYSI	0.024554	35.06	0.364405	969.71	25.7
Homo sapiens	VLKGISPYFGYSIAG	15	Integrin alpha-6	25146800	633674	0.997	54.4	46	ISPYFGYSI	0.961718	0.07	0.745596	15.6833	0.09	ISPYFGYSI	0.029927	31.65	0.384516	780.083	22.32
Homo sapiens	VLKGISPYFGYSIAGN	16	Integrin alpha-6	28597400	926887	0.997	69.8	46.3	ISPYFGYSI	0.973538	0.04	0.68518	30.1529	0.38	ISPYFGYSI	0.031854	30.64	0.318014	1601.89	34.81
Homo sapiens	VLKGISPYFGYSIAGNM	17	Integrin alpha-6		330761	0.994	44.3	47.4	ISPYFGYSI	0.958016	0.08	0.69072	28.3986	0.34	ISPYFGYSI	0.022775	36.4	0.368083	931.878	25.07
Homo sapiens	VLKGISPYFGYSIAGNMD	18	Integrin alpha-6		2879990	0.997	70.2	47.3	ISPYFGYSI	0.931048	0.16	0.598498	77.0275	1.91	ISPYFGYSI	0.018846	39.74	0.263226	2897.87	47.93
Homo sapiens	TGEQMAAYFGFSVAATD	17	Integrin alpha-V	1720150	258075	0.934	26.3	42.4	MAAYFGFSV	0.812721	0.48	0.653706	42.3863	0.76	MAAYFGFSV	0.010052	51.35	0.324419	1494.63	33.4
Homo sapiens	DNQLYVWNNYFVVR	14	Isoform 2 of Adhesion G protein-coupled receptor L1	12748800	2183940	0.997	80.5	47	LYVWNNYFV	0.969775	0.05	0.67236	34.6394	0.52	LYVWNNYFV	0.044999	25.16	0.308492	1775.72	36.94
Homo sapiens	NPRDNQLYVWNNYFVVR	17	Isoform 2 of Adhesion G protein-coupled receptor L1	33969600	5536110	0.997	70.3	47.7	LYVWNNYFV	0.919514	0.19	0.677377	32.8092	0.45	LYVWNNYFV	0.018547	40.02	0.329572	1413.58	32.33
Homo sapiens	NPRDNQLYVWNNYFVVRYS	19	Isoform 2 of Adhesion G protein-coupled receptor L1		3327280	0.997	84.4	47.7	LYVWNNYFV	0.810217	0.49	0.658351	40.3087	0.7	LYVWNNYFV	0.009142	53.17	0.339699	1266.88	30.29
Homo sapiens	DPADFAVAEALEKYG	15	Isoform 2 of Afadin	1615970	815648	0.86	27.6	46	FAVAEALEK	0.024036	21.9	0.250039	3342.29	50.72	FAVAEALEK	0.961876	0	0.673075	34.3725	1.02
Homo sapiens	KDIILPFRVIPLVR	14	Isoform 2 of AP-2 complex subunit mu	7982860	1389890	0.997	29.8	31.6	ILPFRVIPL	0.935803	0.15	0.769597	12.0964	0.04	ILPFRVIPL	0.176263	8.65	0.49039	248.109	9.45
Homo sapiens	EPGTGALAVFPNIHLET	17	Isoform 2 of Calsyntenin-1	335338	877615	0.854	37.2	47.2	LAVFPNIHL	0.96984	0.05	0.726613	19.2592	0.15	LAVFPNIHL	0.128568	11.72	0.375858	856.692	23.76
Homo sapiens	GSFGELALIYGTPRAAT	17	Isoform 2 of cAMP-dependent protein kinase type I-alpha regulatory subunit	5526790	1964680	0.997	46.7	46.6	ALIYGTPRA	0.123979	7.45	0.534044	154.708	4.73	LALIYGTPR	0.492768	1.95	0.67984	31.9464	0.91
Homo sapiens	IPKDYKTMAALAKAIE	16	Isoform 2 of cAMP-dependent protein kinase type I-alpha regulatory subunit	714454	8532480	0.997	57.8	44.5	YKTMAALAK	0.04416	15.31	0.365726	955.949	24.97	YKTMAALAK	0.96576	0	0.712895	22.3408	0.49
Homo sapiens	SFGELALIYGTPRAAT	16	Isoform 2 of cAMP-dependent protein kinase type I-alpha regulatory subunit	2401950	747801	0.997	65.3	46.3	ALIYGTPRA	0.18963	5.24	0.512861	194.559	6.17	LALIYGTPR	0.578662	1.33	0.653017	42.7034	1.4
Homo sapiens	TQQVIHIIDFGLAKE	15	Isoform 2 of Casein kinase I isoform gamma-3	4372670	483336	0.997	52	45.2	VIHIIDFGL	0.853391	0.38	0.686693	29.6633	0.37	VIHIIDFGL	0.134123	11.28	0.467495	317.852	11.6
Homo sapiens	ELQDIIPFGNNPIFR	15	Isoform 2 of Delta(24)-sterol reductase	58870900	8420370	0.997	80.8	46.7	IIPFGNNPI	0.989335	0	0.831235	6.209	0	IIPFGNNPI	0.259535	5.51	0.481796	272.286	10.25
Homo sapiens	LQDIIPFGNNPIFR	14	Isoform 2 of Delta(24)-sterol reductase	36207900	3328030	0.997	60.7	46.2	IIPFGNNPI	0.992834	0	0.770358	11.9972	0.04	IIPFGNNPI	0.267017	5.34	0.387142	758.231	21.89
Homo sapiens	QDIIPFGNNPIFR	13	Isoform 2 of Delta(24)-sterol reductase	2582500	4615990	0.997	51.4	46.6	IIPFGNNPI	0.992913	0	0.679642	32.0149	0.43	IIPFGNNPI	0.239125	6.12	0.292186	2118.35	40.72
Homo sapiens	DLTTLVAFPSSSVYPTK	17	Isoform 2 of DNA replication licensing factor MCM3	10291200	375675	0.997	59	46.8	LVAFPSSSV	0.94411	0.13	0.741903	16.3226	0.1	LVAFPSSSV	0.076015	17.83	0.4321	466.171	15.52
Homo sapiens	ESELHSYLSRLIAAE	15	Isoform 2 of E3 ubiquitin-protein ligase CHIP	77995400	15968900	0.997	61.6	47.4	LHSYLSRLI	0.94606	0.12	0.777527	11.1018	0.03	LHSYLSRLI	0.084928	16.43	0.50675	207.858	8.08
Homo sapiens	ESELHSYLSRLIAAER	16	Isoform 2 of E3 ubiquitin-protein ligase CHIP	134803000	26573000	0.997	38.3	47.1	LHSYLSRLI	0.922861	0.18	0.703255	24.7968	0.26	LHSYLSRLI	0.086889	16.14	0.538174	147.947	5.91
Homo sapiens	ESELHSYLSRLIAAERE	17	Isoform 2 of E3 ubiquitin-protein ligase CHIP	1241100	1601310	0.908	23.5	47.7	LHSYLSRLI	0.862701	0.35	0.722642	20.1047	0.16	LSRLIAAER	0.230937	6.38	0.605532	71.3828	2.71
Homo sapiens	IHQESELHSYLSRLIAAER	19	Isoform 2 of E3 ubiquitin-protein ligase CHIP		9365300	0.975	26.4	47.3	LHSYLSRLI	0.796612	0.52	0.699809	25.7388	0.28	LHSYLSRLI	0.024945	34.79	0.48848	253.289	9.63
Homo sapiens	QESELHSYLSRLIA	14	Isoform 2 of E3 ubiquitin-protein ligase CHIP	14461500	1462430	0.997	55.6	46.9	LHSYLSRLI	0.894422	0.26	0.690419	28.4913	0.34	LHSYLSRLI	0.040526	26.81	0.359813	1019.11	26.52
Homo sapiens	QESELHSYLSRLIAAE	16	Isoform 2 of E3 ubiquitin-protein ligase CHIP	117896000	19572100	0.997	70.3	47.3	LHSYLSRLI	0.943387	0.13	0.704496	24.4661	0.25	LHSYLSRLI	0.069759	18.93	0.416973	549.068	17.46
Homo sapiens	QESELHSYLSRLIAAER	17	Isoform 2 of E3 ubiquitin-protein ligase CHIP	40977000	40597000	0.997	57.3	47.5	LHSYLSRLI	0.902395	0.24	0.725053	19.587	0.15	LHSYLSRLI	0.065065	19.89	0.565912	109.589	4.34
Homo sapiens	QESELHSYLSRLIAAERE	18	Isoform 2 of E3 ubiquitin-protein ligase CHIP	42475500	20827400	0.997	40.8	47.5	LHSYLSRLI	0.849122	0.39	0.611402	66.9901	1.57	LSRLIAAER	0.155729	9.76	0.439476	430.413	14.62
Homo sapiens	SELHSYLSRLIAAE	14	Isoform 2 of E3 ubiquitin-protein ligase CHIP		3148800	0.844	23.4	47	LHSYLSRLI	0.901866	0.24	0.700013	25.6821	0.28	LHSYLSRLI	0.044945	25.18	0.38174	803.869	22.77
Homo sapiens	SELHSYLSRLIAAER	15	Isoform 2 of E3 ubiquitin-protein ligase CHIP	1045090	293408	0.802	20.3	46.4	LHSYLSRLI	0.820889	0.46	0.778095	11.0338	0.03	LSRLIAAER	0.104093	13.97	0.633414	52.793	1.85
Homo sapiens	SELHSYLSRLIAAERE	16	Isoform 2 of E3 ubiquitin-protein ligase CHIP	1779610	291012	0.905	22.8	47.1	LHSYLSRLI	0.739964	0.69	0.703454	24.7435	0.25	LSRLIAAER	0.316316	4.23	0.568997	105.991	4.19
Homo sapiens	LLRIIPYLSFGEVE	14	Isoform 2 of E3 ubiquitin-protein ligase UBR4		407212	0.993	35.8	43.5	IIPYLSFGE	0.819934	0.46	0.647397	45.3807	0.85	IIPYLSFGE	0.024293	35.26	0.31572	1642.14	35.32
Homo sapiens	ADLAYQLQVAKTKQQIE	17	Isoform 2 of Flotillin-1	464567	1259790	0.997	38.5	46.1	LQVAKTKQQ	0.019101	24.85	0.358133	1037.8	26.39	YQLQVAKTK	0.853765	0.18	0.694127	27.3708	0.72
Homo sapiens	YKKLIEYYKNGDLSFK	16	Isoform 2 of Glucosamine-6-phosphate isomerase 1	519777	844865	0.997	36.3	46.4	IEYYKNGDL	0.992479	0	0.733739	17.83	0.13	IEYYKNGDL	0.133228	11.35	0.389955	735.501	21.44
Homo sapiens	FGVGFYSAYLVAEK	14	Isoform 2 of Heat shock protein HSP 90-alpha	1913960	2245040	0.997	76.1	46.8	VGFYSAYLV	0.903832	0.24	0.635713	51.496	1.05	YSAYLVAEK	0.058503	21.36	0.395681	691.316	20.53
Homo sapiens	FGVGFYSAYLVAEKV	15	Isoform 2 of Heat shock protein HSP 90-alpha	3923380	336774	0.997	75.5	46.6	VGFYSAYLV	0.84078	0.41	0.705512	24.1986	0.24	YSAYLVAEK	0.121054	12.34	0.564581	111.179	4.41
Homo sapiens	GQFGVGFYSAYLVAEK	16	Isoform 2 of Heat shock protein HSP 90-alpha	1452490	172591	0.997	46.7	47.3	VGFYSAYLV	0.944067	0.13	0.662741	38.4388	0.64	VGFYSAYLV	0.05112	23.31	0.419657	533.353	17.11
Homo sapiens	GQFGVGFYSAYLVAEKV	17	Isoform 2 of Heat shock protein HSP 90-alpha		636968	0.997	71.3	47.5	VGFYSAYLV	0.91065	0.22	0.677562	32.7436	0.45	YSAYLVAEK	0.056326	21.85	0.499232	225.473	8.7
Homo sapiens	IGQFGVGFYSAYLVAEKVT	19	Isoform 2 of Heat shock protein HSP 90-alpha	1829810	263084	0.978	34.5	47.2	VGFYSAYLV	0.787009	0.55	0.649241	44.4842	0.82	YSAYLVAEK	0.029176	32.07	0.464495	328.339	11.9
Homo sapiens	QFGVGFYSAYLVAEK	15	Isoform 2 of Heat shock protein HSP 90-alpha	14304700	3404620	0.997	116	47.2	VGFYSAYLV	0.951618	0.1	0.720294	20.622	0.17	VGFYSAYLV	0.081671	16.9	0.509463	201.845	7.88
Homo sapiens	QFGVGFYSAYLVAEKV	16	Isoform 2 of Heat shock protein HSP 90-alpha	32986700	2218630	0.997	104	47	VGFYSAYLV	0.925579	0.17	0.660072	39.565	0.67	YSAYLVAEK	0.086051	16.26	0.481448	273.313	10.28
Homo sapiens	SERLVAEDAPSPAAPPL	17	Isoform 2 of High affinity cAMP-specific and IBMX-insensitive 3',5'-cyclic phosphodiesterase 8A	1526270	118220	0.875	26.3	46.8	LVAEDAPSP	0.003613	53.93	0.136599	11405	81.63	LVAEDAPSP	0.039419	27.23	0.185275	6735.48	69.67
Homo sapiens	VPVITPYLSEVLT	13	Isoform 2 of Importin-4	2309290	1364590	0.984	28.7	43.3	ITPYLSEVL	0.954062	0.09	0.540594	144.124	4.34	ITPYLSEVL	0.024907	34.82	0.155983	9247.21	78.09
Homo sapiens	TDGSISQFRNWYVDEPS	17	Isoform 2 of Layilin	2455490	113186	0.866	23.6	44.4	ISQFRNWYV	0.988061	0	0.640811	48.7325	0.96	ISQFRNWYV	0.131416	11.49	0.280106	2414.13	43.61
Homo sapiens	DHRKVILRFTDFKLDG	16	Isoform 2 of Low-density lipoprotein receptor-related protein 12	319645	1175790	0.967	21.9	45.4	ILRFTDFKL	0.985948	0.01	0.726006	19.3861	0.15	ILRFTDFKL	0.10974	13.39	0.402984	638.793	19.43
Homo sapiens	DWLTIETYKNIESYR	15	Isoform 2 of Low-density lipoprotein receptor-related protein 12	4336940	1611400	0.994	36.7	47.1	IETYKNIES	0.969158	0.05	0.688519	29.083	0.36	IETYKNIES	0.078852	17.36	0.391949	719.803	21.12
Homo sapiens	HSGKIKIYFDSDAKIE	16	Isoform 2 of Mucolipin-2	4033400	529652	0.991	28.9	47	IKIYFDSDA	0.962085	0.07	0.63725	50.6467	1.02	IYFDSDAKI	0.134883	11.22	0.33435	1342.36	31.36
Homo sapiens	HSGKIKIYFDSDAKIEE	17	Isoform 2 of Mucolipin-2	2381050	392334	0.965	29.1	47.5	IKIYFDSDA	0.942252	0.13	0.63551	51.6093	1.06	IYFDSDAKI	0.149492	10.16	0.329394	1416.31	32.36
Homo sapiens	NPPDIVVQPGHIRLYV	16	Isoform 2 of Myelin protein zero-like protein 1	6758420	1527310	0.997	49.5	44.3	IVVQPGHIR	0.430217	2.13	0.439153	431.92	13.61	IVVQPGHIR	0.82891	0.26	0.535811	151.778	6.06
Homo sapiens	ITKQFVIFNNTYIYSG	16	Isoform 2 of NEDD8-activating enzyme E1 regulatory subunit	3982160	1407060	0.997	41.8	47	FVIFNNTYI	0.874985	0.32	0.693161	27.6584	0.33	FVIFNNTYI	0.391891	3.02	0.473787	296.933	10.98
Homo sapiens	TEEELKEYENIIALQEN	17	Isoform 2 of Nucleobindin-2	8653390	1381790	0.997	59.7	47.2	LKEYENIIA	0.962205	0.07	0.62382	58.5677	1.3	YENIIALQE	0.066216	19.65	0.30903	1765.42	36.82
Homo sapiens	ALPALLIYKGGELIG	15	Isoform 2 of Phosducin-like protein	45006700	7809460	0.997	48.3	40.4	LLIYKGGEL	0.909795	0.22	0.743131	16.1072	0.1	LLIYKGGEL	0.068467	19.18	0.406987	611.717	18.84
Homo sapiens	ALPALLIYKGGELIGN	16	Isoform 2 of Phosducin-like protein	1037350	126641	0.979	26.6	41.9	LLIYKGGEL	0.932843	0.16	0.688864	28.9747	0.35	LIYKGGELI	0.080294	17.12	0.340661	1253.76	30.09
Homo sapiens	LPALLIYKGGELIG	14	Isoform 2 of Phosducin-like protein	10533200	3035120	0.997	65.5	40.2	LLIYKGGEL	0.933073	0.16	0.67917	32.1789	0.43	LLIYKGGEL	0.065917	19.71	0.306026	1823.74	37.52
Homo sapiens	LPALLIYKGGELIGN	15	Isoform 2 of Phosducin-like protein		233185	0.997	43.2	41.9	LLIYKGGEL	0.939998	0.14	0.742207	16.269	0.1	LIYKGGELI	0.13373	11.31	0.413949	567.33	17.86
Homo sapiens	ANDDIIVNWVNRTLSEAG	18	Isoform 2 of Plastin-3	4948750	357684	0.997	47.2	47.4	IVNWVNRTL	0.965833	0.06	0.58488	89.2558	2.37	IVNWVNRTL	0.072618	18.42	0.266569	2794.93	47.07
Homo sapiens	ANDDIIVNWVNRTLSEAGKS	20	Isoform 2 of Plastin-3	5974270	1973190	0.941	30.5	47.8	IVNWVNRTL	0.881771	0.31	0.703477	24.7373	0.25	IVNWVNRTL	0.029591	31.84	0.394746	698.346	20.68
Homo sapiens	DDIIVNWVNRTL	12	Isoform 2 of Plastin-3	3651610	426575	0.997	38.4	46.2	IVNWVNRTL	0.773459	0.59	0.524072	172.334	5.39	IVNWVNRTL	0.021919	37.08	0.221975	4528.1	59.06
Homo sapiens	DDIIVNWVNRTLS	13	Isoform 2 of Plastin-3	6562120	3625090	0.997	58.4	47.1	IVNWVNRTL	0.977148	0.03	0.584945	89.193	2.37	IVNWVNRTL	0.091653	15.5	0.262804	2911.13	48.04
Homo sapiens	DDIIVNWVNRTLSE	14	Isoform 2 of Plastin-3	114536000	4279590	0.997	82.2	47.2	IVNWVNRTL	0.985483	0.01	0.641669	48.2822	0.95	IVNWVNRTL	0.130237	11.59	0.323012	1517.56	33.71
Homo sapiens	DDIIVNWVNRTLSEA	15	Isoform 2 of Plastin-3	28643100	3643260	0.997	73.2	47.2	IVNWVNRTL	0.98493	0.01	0.706149	24.0324	0.24	IVNWVNRTL	0.168819	9.02	0.418148	542.132	17.31
Homo sapiens	DDIIVNWVNRTLSEAG	16	Isoform 2 of Plastin-3	3216300	1039880	0.997	71.1	47.2	IVNWVNRTL	0.98002	0.03	0.655141	41.7332	0.74	IVNWVNRTL	0.107893	13.58	0.34807	1157.18	28.69
Homo sapiens	DGQKANDDIIVNWVNRTLSEAG	22	Isoform 2 of Plastin-3	646781	288929	0.835	26.7	47.9	IVNWVNRTL	0.879749	0.31	0.688789	28.9982	0.35	IVNWVNRTL	0.024607	35.02	0.346265	1180	29.02
Homo sapiens	DIIVNWVNRTLS	12	Isoform 2 of Plastin-3	845592	533853	0.997	50.5	45.6	IVNWVNRTL	0.890106	0.28	0.578638	95.4921	2.6	IVNWVNRTL	0.030297	31.45	0.249424	3364.61	51.59
Homo sapiens	DIIVNWVNRTLSE	13	Isoform 2 of Plastin-3	92219000	5710680	0.997	69.1	46.9	IVNWVNRTL	0.96457	0.06	0.585635	88.5296	2.35	IVNWVNRTL	0.074722	18.04	0.262888	2908.49	48.02
Homo sapiens	DIIVNWVNRTLSEA	14	Isoform 2 of Plastin-3	34761500	2376160	0.997	76.1	46.7	IVNWVNRTL	0.969394	0.05	0.659616	39.7607	0.68	IVNWVNRTL	0.084955	16.42	0.332475	1369.87	31.74
Homo sapiens	DIIVNWVNRTLSEAG	15	Isoform 2 of Plastin-3	5932280	479690	0.997	59.5	46.9	IVNWVNRTL	0.94103	0.14	0.728432	18.8838	0.14	IVNWVNRTL	0.071093	18.69	0.411241	584.199	18.23
Homo sapiens	NDDIIVNWVNRTLSE	15	Isoform 2 of Plastin-3	19100700	4005380	0.997	56.8	47.2	IVNWVNRTL	0.981156	0.03	0.699896	25.7146	0.28	IVNWVNRTL	0.157898	9.63	0.40779	606.425	18.73
Homo sapiens	NDDIIVNWVNRTLSEAG	17	Isoform 2 of Plastin-3	10356800	1993620	0.997	66.8	47.4	IVNWVNRTL	0.975083	0.04	0.650828	43.7269	0.8	IVNWVNRTL	0.104142	13.97	0.348369	1153.44	28.64
Homo sapiens	LVLGMVWVASAIVDK	15	Isoform 2 of Protein LMBR1L		1717350	0.882	26.5	43.1	MVWVASAIV	0.211873	4.74	0.548012	133.008	3.96	MVWVASAIV	0.043241	25.79	0.418751	538.607	17.23
Homo sapiens	VPFRLQEYESFSTIL	15	Isoform 2 of Protocadherin-19	5845400	415682	0.861	26.1	47	LQEYESFST	0.686336	0.86	0.687648	29.3584	0.36	FRLQEYESF	0.006427	59.57	0.34447	1203.14	29.36
Homo sapiens	VEQSFMTMAAEIKKRMGPG	19	Isoform 2 of Ras-related protein Rab-1A		860408	0.997	39.2	47.4	FMTMAAEIK	0.003652	53.73	0.385682	770.303	21.53	FMTMAAEIK	0.588087	1.27	0.725829	19.4232	0.37
Homo sapiens	WLQEIDRYASENVNKL	16	Isoform 2 of Ras-related protein Rab-1A		410086	0.994	40.3	47.5	IDRYASENV	0.979222	0.03	0.582044	92.0371	2.47	IDRYASENV	0.044081	25.49	0.297848	1992.47	39.38
Homo sapiens	ASPNIVIALAGNKADL	16	Isoform 2 of Ras-related protein Rab-5C	57095200	4175220	0.997	95.6	43.8	VIALAGNKA	0.535055	1.5	0.554959	123.377	3.6	IVIALAGNK	0.872875	0.13	0.667733	36.4177	1.13
Homo sapiens	ASPNIVIALAGNKADLA	17	Isoform 2 of Ras-related protein Rab-5C	2343790	603269	0.997	50.5	43.6	VIALAGNKA	0.557806	1.4	0.596725	78.5194	1.97	IVIALAGNK	0.827129	0.26	0.703917	24.6198	0.61
Homo sapiens	QASPNIVIALAGNKADL	17	Isoform 2 of Ras-related protein Rab-5C	3693460	596151	0.997	54.3	45.3	VIALAGNKA	0.437242	2.07	0.576887	97.3185	2.66	IVIALAGNK	0.839597	0.22	0.69997	25.694	0.65
Homo sapiens	SPNIVIALAGNKADL	15	Isoform 2 of Ras-related protein Rab-5C	27556600	4491090	0.997	87.4	43.4	VIALAGNKA	0.600469	1.2	0.633018	53.0197	1.1	IVIALAGNK	0.873548	0.13	0.729668	18.633	0.34
Homo sapiens	LADNTVIAKVNNVVWDLDRP	20	Isoform 2 of Threonine--tRNA ligase, cytoplasmic	2897900	300264	0.995	32.8	46.7	VIAKVNNVV	0.074285	10.81	0.458643	349.8	11.31	VIAKVNNVV	0.009931	51.59	0.304839	1847.31	37.79
Homo sapiens	DPVIPSIQLFPGLREPE	17	Isoform 2 of Transforming growth factor beta receptor type 3	5885360	1524010	0.997	62.5	46.1	IQLFPGLRE	0.742204	0.68	0.590446	84.0392	2.18	IQLFPGLRE	0.122571	12.21	0.394228	702.271	20.76
Homo sapiens	DPVIPSIQLFPGLREPEE	18	Isoform 2 of Transforming growth factor beta receptor type 3	53193200	7998360	0.997	65.4	47.2	IQLFPGLRE	0.786013	0.55	0.482242	270.975	8.82	IQLFPGLRE	0.139379	10.88	0.295668	2040.02	39.87
Homo sapiens	SETFLLLQPWPRAQP	15	Isoform 2 of Transmembrane protein 132A		449211	0.997	41.3	46.2	FLLLQPWPR	0.090976	9.4	0.580322	93.7679	2.53	FLLLQPWPR	0.858535	0.17	0.794209	9.26842	0.06
Homo sapiens	EEEKIYAYPSNITSETG	17	Isoform 2 of Transmembrane protein 192	1650560	147964	0.885	27.9	45.4	IYAYPSNIT	0.991955	0	0.710197	23.0025	0.22	IYAYPSNIT	0.186903	8.08	0.339443	1270.39	30.34
Homo sapiens	EEKIYAYPSNITSETG	16	Isoform 2 of Transmembrane protein 192	2802610	445633	0.98	31.1	46.3	IYAYPSNIT	0.993227	0	0.698914	25.9893	0.29	IYAYPSNIT	0.206125	7.26	0.330738	1395.86	32.09
Homo sapiens	KPEPDILEEEKIYAYPSNITSETG	24	Isoform 2 of Transmembrane protein 192	3870350	592285	0.991	38.1	48.1	IYAYPSNIT	0.969371	0.05	0.744797	15.8194	0.09	IYAYPSNIT	0.071631	18.59	0.353389	1092.46	27.7
Homo sapiens	LRRKITTYVSFPLELD	16	Isoform 2 of Ubiquitin carboxyl-terminal hydrolase 22	10594000	1310070	0.841	19.7	43.3	ITTYVSFPL	0.992394	0	0.775507	11.3471	0.03	ITTYVSFPL	0.16593	9.17	0.422767	515.704	16.71
Homo sapiens	RKITTYVSFPLELD	14	Isoform 2 of Ubiquitin carboxyl-terminal hydrolase 22	18495900	454346	0.808	22.7	45.2	ITTYVSFPL	0.990193	0	0.738807	16.8787	0.11	ITTYVSFPL	0.106271	13.75	0.319934	1568.95	34.39
Homo sapiens	AAILLLVIIIL	11	Isoform 2 of Vesicle-associated membrane protein 4		354494	0.925	15.1	25	ILLLVIIIL	6.6e-05	95	0.11654	14169.4	86.79	ILLLVIIIL	2.8e-05	95	0.072034	22934.2	95
Homo sapiens	DVHSLSEYFSLLTRA	15	Isoform 3 of Beta-1,3-N-acetylglucosaminyltransferase lunatic fringe	992954	456640	0.828	28.2	47.3	LSEYFSLLT	0.512175	1.62	0.666106	37.0645	0.6	LSEYFSLLT	0.002438	76.7	0.345055	1195.55	29.25
Homo sapiens	LPFITSYKSVQTTL	14	Isoform 3 of Erlin-2	35473200	1795440	0.997	40.3	44.7	ITSYKSVQT	0.970849	0.05	0.767385	12.3894	0.04	ITSYKSVQT	0.043933	25.54	0.398676	669.273	20.07
Homo sapiens	LPFITSYKSVQTTLQ	15	Isoform 3 of Erlin-2	7063280	749591	0.997	83.5	45.1	ITSYKSVQT	0.972147	0.04	0.830671	6.24701	0	ITSYKSVQT	0.074537	18.08	0.547011	134.456	5.39
Homo sapiens	LPFITSYKSVQTTLQT	16	Isoform 3 of Erlin-2	5967440	353171	0.997	80.5	45.7	ITSYKSVQT	0.957498	0.08	0.784332	10.3138	0.02	YKSVQTTLQ	0.116414	12.75	0.457511	354.111	12.64
Homo sapiens	SLLIPYLDNLVKH	13	Isoform 3 of Importin-5	17771100	1693130	0.997	48.2	42.5	LIPYLDNLV	0.93905	0.14	0.617974	62.392	1.42	LIPYLDNLV	0.020259	38.45	0.261976	2937.33	48.25
Homo sapiens	GINEFLRELSFGRG	14	Isoform 3 of Protein disulfide-isomerase A6	5557900	1726810	0.988	31.7	46.5	FLRELSFGR	0.017964	25.73	0.361889	996.471	25.68	FLRELSFGR	0.763382	0.48	0.631534	53.8779	1.89
Homo sapiens	GINEFLRELSFGRGST	16	Isoform 3 of Protein disulfide-isomerase A6	1576630	1166700	0.903	26.6	47.1	FLRELSFGR	0.023073	22.4	0.38843	747.737	21.08	FLRELSFGR	0.817601	0.29	0.669304	35.8039	1.1
Homo sapiens	INEFLRELSFGRGST	15	Isoform 3 of Protein disulfide-isomerase A6	5198070	1605460	0.987	32.1	46.9	FLRELSFGR	0.029903	19.39	0.443621	411.536	13.04	FLRELSFGR	0.834301	0.24	0.731766	18.2148	0.32
Homo sapiens	GSIGVWNYISPKLGGIG	17	Isoform 3 of Sodium-dependent neutral amino acid transporter B(0)AT2	3068760	403502	0.997	51.9	46.2	VWNYISPKL	0.930534	0.16	0.687136	29.5215	0.37	WNYISPKLG	0.267761	5.32	0.423341	512.511	16.63
Homo sapiens	SIGVWNYISPKLGGIG	16	Isoform 3 of Sodium-dependent neutral amino acid transporter B(0)AT2	4573150	711738	0.997	46.5	45.8	VWNYISPKL	0.943072	0.13	0.675121	33.6199	0.48	WNYISPKLG	0.311016	4.35	0.411547	582.268	18.19
Homo sapiens	SERQLLLYEAEALAGGPL	18	Isoform 4 of Coronin-7		320097	0.997	42.6	46.7	LLLYEAEAL	0.771963	0.6	0.535623	152.088	4.63	LLLYEAEAL	0.039715	27.12	0.247345	3441.15	52.14
Homo sapiens	SRPGSVAAS	9	Isoform 4 of Heparan-sulfate 6-O-sulfotransferase 2	20757200	8122320	0.809	25.9	45.8	SRPGSVAAS	1e-06	95	0.029705	36256.6	95	SRPGSVAAS	2e-06	95	0.036541	33671.7	95
Homo sapiens	FGFVVTYLSEPLVR	14	Isoform 4 of Solute carrier family 26 member 6	3452280	696208	0.997	41	45.2	VVTYLSEPL	0.87144	0.33	0.706638	23.9056	0.24	VTYLSEPLV	0.043458	25.71	0.379155	826.67	23.2
Homo sapiens	FGFVVTYLSEPLVRG	15	Isoform 4 of Solute carrier family 26 member 6		183409	0.855	30.6	45.6	VVTYLSEPL	0.897921	0.25	0.784984	10.2413	0.02	VTYLSEPLV	0.08889	15.86	0.532836	156.744	6.24
Homo sapiens	DNQLYVWNNNFILR	14	Isoform 5 of Adhesion G protein-coupled receptor L2	9680280	1256120	0.997	62.3	47.2	LYVWNNNFI	0.937875	0.15	0.666854	36.7657	0.59	YVWNNNFIL	0.157674	9.64	0.389194	741.582	21.56
Homo sapiens	NPRDNQLYVWNNNFILR	17	Isoform 5 of Adhesion G protein-coupled receptor L2	44417300	20422800	0.997	70.4	47.9	LYVWNNNFI	0.829094	0.44	0.659628	39.7556	0.68	YVWNNNFIL	0.056831	21.74	0.39623	687.222	20.45
Homo sapiens	NPRDNQLYVWNNNFILRYS	19	Isoform 5 of Adhesion G protein-coupled receptor L2		6044480	0.997	71.8	48	LYVWNNNFI	0.705826	0.79	0.663663	38.0573	0.63	YVWNNNFIL	0.059234	21.19	0.43499	451.82	15.16
Homo sapiens	VPFPNQYQYIAAVDYNPR	18	Isoform 5 of Adhesion G protein-coupled receptor L2	22244000	2523440	0.997	90.1	47.6	YQYIAAVDY	0.054435	13.35	0.263977	2874.42	47.22	YQYIAAVDY	0.542625	1.58	0.378528	832.297	23.31
Homo sapiens	VPFPNQYQYIAAVDYNPRDN	20	Isoform 5 of Adhesion G protein-coupled receptor L2		871350	0.921	28.8	46.9	YQYIAAVDY	0.027692	20.25	0.397455	678.174	19.59	YQYIAAVDY	0.365783	3.39	0.52066	178.815	7.09
Homo sapiens	LDRSEYTSLIPNLRNVVA	18	Isoform 5 of Low-density lipoprotein receptor	17277200	159103	0.92	24.3	46	YTSLIPNLR	0.011111	32.98	0.305502	1834.11	37.4	YTSLIPNLR	0.823945	0.27	0.629515	55.0678	1.95
Homo sapiens	VKVYIQQLVEGLHYLH	16	Isoform 5 of Obscurin		3030480	0.844	18.9	44.4	IQQLVEGLH	0.004204	50.88	0.397581	677.25	19.57	YIQQLVEGL	0.019423	39.19	0.382029	801.359	22.73
Homo sapiens	ISNEILPYANFIPKE	15	Isoform 6 of Protein MON2 homolog	13397500	466624	0.988	29.9	46.4	ILPYANFIP	0.971488	0.04	0.700074	25.6651	0.28	ILPYANFIP	0.048076	24.19	0.330795	1395	32.08
Homo sapiens	APNLDNIELYWNSYNNRRD	19	Isoform 6 of Protein NDRG2	20338000	4241920	0.997	60	46.6	IELYWNSYN	0.552421	1.42	0.577774	96.389	2.63	YWNSYNNRR	0.06598	19.7	0.40087	653.573	19.74
Homo sapiens	LDNIELYWNSYNNR	14	Isoform 6 of Protein NDRG2	13756500	516625	0.997	51.3	46.2	IELYWNSYN	0.782946	0.56	0.55162	127.916	3.78	IELYWNSYN	0.008908	53.64	0.216059	4827.42	60.74
Homo sapiens	LDNIELYWNSYNNRR	15	Isoform 6 of Protein NDRG2	693029	669428	0.997	49.5	47	IELYWNSYN	0.84204	0.4	0.666504	36.9052	0.59	YWNSYNNRR	0.069683	18.94	0.467231	318.761	11.63
Homo sapiens	LDNIELYWNSYNNRRD	16	Isoform 6 of Protein NDRG2		287681	0.934	24.7	46.4	IELYWNSYN	0.773735	0.59	0.597848	77.5711	1.93	YWNSYNNRR	0.261555	5.46	0.436103	446.411	15.03
Homo sapiens	LDDLQPWHSFGADSVP	16	Isoform APP695 of Amyloid-beta precursor protein	26469400	3700630	0.997	66.9	45.6	LQPWHSFGA	0.960173	0.07	0.599328	76.3389	1.89	LQPWHSFGA	0.11564	12.81	0.287856	2219.95	41.73
Homo sapiens	LDDLQPWHSFGADSVPA	17	Isoform APP695 of Amyloid-beta precursor protein	59742200	15741700	0.997	94.9	46.2	LQPWHSFGA	0.925219	0.17	0.605342	71.5297	1.71	WHSFGADSV	0.120958	12.35	0.304842	1847.25	37.79
Homo sapiens	LDDLQPWHSFGADSVPAN	18	Isoform APP695 of Amyloid-beta precursor protein	20392600	791495	0.944	36	45.8	LQPWHSFGA	0.853463	0.38	0.521812	176.6	5.54	WHSFGADSV	0.114248	12.94	0.243471	3588.45	53.18
Homo sapiens	LDDLQPWHSFGADSVPANTENEVEPVD	27	Isoform APP695 of Amyloid-beta precursor protein	46603900	5226710	0.997	60.1	44.6	LQPWHSFGA	0.488032	1.75	0.574058	100.343	2.77	WHSFGADSV	0.035542	28.86	0.303926	1865.65	38.01
Homo sapiens	LDDLQPWHSFGADSVPANTENEVEPVDARP	30	Isoform APP695 of Amyloid-beta precursor protein	31888300	5868390	0.997	81.9	46.7	LQPWHSFGA	0.498978	1.69	0.575863	98.4027	2.7	WHSFGADSV	0.037446	28.02	0.305322	1837.69	37.68
Homo sapiens	LDDLQPWHSFGADSVPANTENEVEPVDARPAA	32	Isoform APP695 of Amyloid-beta precursor protein	16367500	2064870	0.997	112	47.2	LQPWHSFGA	0.504539	1.66	0.576784	97.427	2.67	WHSFGADSV	0.046239	24.76	0.309933	1748.25	36.62
Homo sapiens	LDDLQPWHSFGADSVPANTENEVEPVDARPAADRG	35	Isoform APP695 of Amyloid-beta precursor protein	16983800	2351410	0.997	63.4	47	LQPWHSFGA	0.533608	1.51	0.577866	96.2931	2.63	VEPVDARPA	0.177693	8.58	0.325292	1480.58	33.21
Homo sapiens	SLDDLQPWHSFGAD	14	Isoform APP695 of Amyloid-beta precursor protein	11923800	747332	0.997	37.4	44.1	LQPWHSFGA	0.946382	0.12	0.540149	144.819	4.37	LQPWHSFGA	0.062961	20.35	0.218188	4717.49	60.12
Homo sapiens	SLDDLQPWHSFGADS	15	Isoform APP695 of Amyloid-beta precursor protein	159619000	28143700	0.997	62.4	43.5	LQPWHSFGA	0.973716	0.04	0.619132	61.6151	1.4	LQPWHSFGA	0.119172	12.51	0.299665	1953.68	38.97
Homo sapiens	SLDDLQPWHSFGADSVPA	18	Isoform APP695 of Amyloid-beta precursor protein	119140000	4627840	0.997	103	45.7	LQPWHSFGA	0.906871	0.23	0.532654	157.052	4.82	WHSFGADSV	0.081481	16.93	0.242735	3617.14	53.38
Homo sapiens	SLDDLQPWHSFGADSVPAN	19	Isoform APP695 of Amyloid-beta precursor protein	35631700	12394300	0.997	102	45.7	LQPWHSFGA	0.828208	0.44	0.57367	100.766	2.79	WHSFGADSV	0.08021	17.13	0.283291	2332.35	42.82
Homo sapiens	SLDDLQPWHSFGADSVPANTENEVEPVD	28	Isoform APP695 of Amyloid-beta precursor protein	18632100	4752690	0.997	57.2	44.4	LQPWHSFGA	0.629473	1.08	0.592464	82.2242	2.11	WHSFGADSV	0.043619	25.65	0.312539	1699.65	36.03
Homo sapiens	AIYNMIGYPNFIMDPK	16	Isoform C of Endothelin-converting enzyme 1	17821100	559552	0.997	49.6	46.5	MIGYPNFIM	0.959862	0.07	0.691635	28.1189	0.34	MIGYPNFIM	0.053582	22.6	0.367484	937.937	25.17
Homo sapiens	AIYNMIGYPNFIMDPKE	17	Isoform C of Endothelin-converting enzyme 1	63653400	1907480	0.997	64.4	45.9	MIGYPNFIM	0.93379	0.16	0.701031	25.4007	0.27	MIGYPNFIM	0.033251	29.94	0.377369	842.8	23.5
Homo sapiens	EKVLTGYLNYMVQL	14	Isoform C of Endothelin-converting enzyme 1	7513750	900020	0.981	35.7	46.5	LTGYLNYMV	0.930317	0.16	0.762985	12.9935	0.05	LTGYLNYMV	0.008937	53.58	0.316229	1633.12	35.21
Homo sapiens	EKVLTGYLNYMVQLG	15	Isoform C of Endothelin-converting enzyme 1	3408650	2356940	0.997	58.1	47.1	LTGYLNYMV	0.940006	0.14	0.803986	8.33804	0.01	LTGYLNYMV	0.016391	42.2	0.415254	559.376	17.69
Homo sapiens	EKVLTGYLNYMVQLGKL	17	Isoform C of Endothelin-converting enzyme 1	1076710	352576	0.995	34.3	45.2	LTGYLNYMV	0.820148	0.46	0.762777	13.0228	0.05	LNYMVQLGK	0.01329	45.99	0.45939	346.985	12.44
Homo sapiens	ENEKVLTGYLNYMVQLG	17	Isoform C of Endothelin-converting enzyme 1	12771600	2727460	0.997	61.8	47.2	LTGYLNYMV	0.894391	0.26	0.76828	12.27	0.04	LTGYLNYMV	0.006771	58.69	0.366298	950.05	25.38
Homo sapiens	ENEKVLTGYLNYMVQLGK	18	Isoform C of Endothelin-converting enzyme 1	4172480	395717	0.997	57	47.5	LTGYLNYMV	0.83324	0.43	0.68011	31.8532	0.42	LTGYLNYMV	0.005964	60.99	0.298844	1971.11	39.16
Homo sapiens	IYNMIGYPNFIMDPK	15	Isoform C of Endothelin-converting enzyme 1	6112750	2127690	0.997	42	46.5	MIGYPNFIM	0.963538	0.06	0.752778	14.5107	0.07	MIGYPNFIM	0.071409	18.63	0.414929	561.347	17.73
Homo sapiens	NEKVLTGYLNYMVQLG	16	Isoform C of Endothelin-converting enzyme 1	27600700	6605180	0.997	85.3	47.4	LTGYLNYMV	0.93008	0.16	0.763634	12.9026	0.05	LTGYLNYMV	0.010271	50.91	0.352068	1108.19	27.95
Homo sapiens	PALLPVASRLLLLPR	15	Isoform C of Protein CutA	5334570	764306	0.996	17.4	27.4	LLPVASRLL	0.247804	4	0.712972	22.3221	0.21	LLPVASRLL	0.036037	28.64	0.551225	128.464	5.15
Homo sapiens	ATGVRGGVD	9	Isoform EYA1D of Eyes absent homolog 1	31579900	6130240	0.967	32	45.8	ATGVRGGVD	3e-06	95	0.025778	37830.3	95	ATGVRGGVD	4e-06	95	0.025082	38116.3	95
Homo sapiens	LPSRLIYYINQDSESPYHVLDTKA	24	Isoform Gamma of Disintegrin and metalloproteinase domain-containing protein 23	2232640	1817810	0.997	49.6	48.4	LIYYINQDS	0.73816	0.7	0.65912	39.9747	0.69	YYINQDSES	0.019621	39	0.335469	1326.21	31.14
Homo sapiens	DVVQHYWDVLVQA	13	Isoform LAMP-2C of Lysosome-associated membrane glycoprotein 2	3772650	605786	0.997	48.8	46.3	VQHYWDVLV	0.789604	0.54	0.517265	185.506	5.85	VQHYWDVLV	0.0062	60.19	0.189218	6454.17	68.54
Homo sapiens	THPEFAIEEELPRTPL	16	Isoform XB of Plasma membrane calcium-transporting ATPase 4	4907800	438379	0.997	46.6	47.4	FAIEEELPR	0.026078	20.89	0.160088	8845.48	75.29	FAIEEELPR	0.758871	0.5	0.372914	884.419	24.25
Homo sapiens	VLYDAEISQIHQSVTDTNVILSMDNSR	27	Keratin, type II cytoskeletal 2 epidermal	220681	247277	0.997	64.6	48.6	ISQIHQSVT	0.001178	76.27	0.269742	2700.6	45.83	ISQIHQSVT	0.001492	83.97	0.294017	2076.79	40.26
Homo sapiens	EEMINPYRNLPLA	13	Large neutral amino acids transporter small subunit 1	6959630	4252450	0.997	39.3	47	INPYRNLPL	0.993611	0	0.646277	45.9339	0.87	INPYRNLPL	0.135438	11.18	0.236531	3868.28	55.04
Homo sapiens	EEMINPYRNLPLAII	15	Large neutral amino acids transporter small subunit 1	33974000	16158400	0.997	45.6	47	INPYRNLPL	0.989083	0	0.833433	6.06308	0	INPYRNLPL	0.131031	11.52	0.524657	171.247	6.79
Homo sapiens	EMINPYRNLPLA	12	Large neutral amino acids transporter small subunit 1	6510890	962399	0.797	24.3	46.4	INPYRNLPL	0.983953	0.02	0.643321	47.4268	0.92	INPYRNLPL	0.047936	24.23	0.219214	4665.41	59.83
Homo sapiens	EMINPYRNLPLAI	13	Large neutral amino acids transporter small subunit 1	12788300	294215	0.978	31.1	46.6	INPYRNLPL	0.990774	0	0.680152	31.8388	0.42	INPYRNLPL	0.079411	17.26	0.260753	2976.46	48.55
Homo sapiens	EMINPYRNLPLAII	14	Large neutral amino acids transporter small subunit 1	90852100	8460440	0.997	50.4	45.9	INPYRNLPL	0.987251	0	0.771161	11.8934	0.04	INPYRNLPL	0.071499	18.62	0.398163	672.998	20.15
Homo sapiens	LEVYGSLPAFLKL	13	Large neutral amino acids transporter small subunit 1	5153040	1279440	0.997	80	42.1	LEVYGSLPA	0.020312	24.04	0.483239	268.068	8.72	YGSLPAFLK	0.638256	1	0.59122	83.3384	3.24
Homo sapiens	MINPYRNLPLAII	13	Large neutral amino acids transporter small subunit 1	22853400	4803280	0.997	40.8	43.9	INPYRNLPL	0.934369	0.15	0.704088	24.5743	0.25	YRNLPLAII	0.031943	30.6	0.306001	1824.23	37.52
Homo sapiens	TEEMINPYRNLPLA	14	Large neutral amino acids transporter small subunit 1	12261500	1208850	0.993	40	47.1	INPYRNLPL	0.99272	0	0.717629	21.2253	0.18	INPYRNLPL	0.123405	12.13	0.307105	1802.57	37.26
Homo sapiens	TEEMINPYRNLPLAII	16	Large neutral amino acids transporter small subunit 1	100102000	21973900	0.997	57.7	46.8	INPYRNLPL	0.990278	0	0.779788	10.8335	0.03	INPYRNLPL	0.108157	13.55	0.422367	517.941	16.76
Homo sapiens	VTEEMINPYRNLPLAII	17	Large neutral amino acids transporter small subunit 1	13310500	2580370	0.997	55.3	46.3	INPYRNLPL	0.9868	0	0.792831	9.40764	0.01	INPYRNLPL	0.083104	16.69	0.447592	394.229	13.69
Homo sapiens	DHGSTGILVFPNEDL	15	Legumain	25828100	7166010	0.997	102	46.6	ILVFPNEDL	0.71159	0.77	0.6654	37.3487	0.61	ILVFPNEDL	0.012727	46.8	0.27691	2499.07	44.4
Homo sapiens	DHGSTGILVFPNEDLHVK	18	Legumain	3432340	5881210	0.997	58.5	47.6	ILVFPNEDL	0.978471	0.03	0.617615	62.6348	1.43	ILVFPNEDL	0.1096	13.4	0.248127	3412.15	51.93
Homo sapiens	DHGSTGILVFPNEDLHVKD	19	Legumain	27752900	15763900	0.997	111	47.7	ILVFPNEDL	0.963674	0.06	0.701227	25.3469	0.27	ILVFPNEDL	0.067121	19.46	0.311162	1725.16	36.34
Homo sapiens	DHGSTGILVFPNEDLHVKDL	20	Legumain	2644100	353818	0.972	36.7	47.9	ILVFPNEDL	0.939413	0.14	0.753115	14.4579	0.07	ILVFPNEDL	0.042734	25.97	0.361419	1001.55	26.23
Homo sapiens	STGILVFPNEDL	12	Legumain	6869760	833368	0.969	32.6	46.4	ILVFPNEDL	0.789014	0.55	0.487344	256.422	8.34	ILVFPNEDL	0.014688	44.14	0.152131	9640.75	79.18
Homo sapiens	STGILVFPNEDLHVK	15	Legumain	5888800	762276	0.997	41.9	46	ILVFPNEDL	0.987778	0	0.753924	14.3319	0.07	ILVFPNEDL	0.271284	5.24	0.409103	597.871	18.54
Homo sapiens	STGILVFPNEDLHVKD	16	Legumain	1923000	396594	0.886	23.4	46.7	ILVFPNEDL	0.985959	0.01	0.690869	28.3529	0.34	ILVFPNEDL	0.175167	8.7	0.321369	1544.78	34.07
Homo sapiens	TDHGSTGILVFPNEDL	16	Legumain	13221500	347310	0.869	28.3	46.5	ILVFPNEDL	0.55552	1.41	0.562045	114.271	3.27	ILVFPNEDL	0.006047	60.71	0.212206	5032.92	61.87
Homo sapiens	LRTIHLYDNPLSFVG	15	Leucine-rich repeat-containing G-protein coupled receptor 4	37632500	2570560	0.993	37.2	46.3	IHLYDNPLS	0.962469	0.07	0.752117	14.6149	0.07	IHLYDNPLS	0.111955	13.16	0.4199	531.952	17.08
Homo sapiens	LRTIHLYDNPLSFVGN	16	Leucine-rich repeat-containing G-protein coupled receptor 4	17099300	65441200	0.997	60.3	46.8	IHLYDNPLS	0.951598	0.1	0.700673	25.4993	0.27	IHLYDNPLS	0.067821	19.32	0.337283	1300.43	30.77
Homo sapiens	NPLLRTIHLYDNPLSFVGN	19	Leucine-rich repeat-containing G-protein coupled receptor 4	21364300	9554430	0.997	52	46.9	IHLYDNPLS	0.889446	0.28	0.698243	26.1786	0.29	IHLYDNPLS	0.022169	36.88	0.330986	1392.12	32.04
Homo sapiens	ADSILVKWEDIPVEELR	17	Leukemia inhibitory factor receptor	1193940	1366720	0.997	62.3	46.4	LVKWEDIPV	0.845777	0.4	0.532915	156.61	4.81	LVKWEDIPV	0.031725	30.7	0.247804	3424.1	52.02
Homo sapiens	HGIAVHWYLDFLAPAK	16	Lysosomal acid glucosylceramidase	4418920	399720	0.997	48	46.3	VHWYLDFLA	0.94078	0.14	0.664889	37.5558	0.61	VHWYLDFLA	0.03911	27.36	0.450281	382.924	13.4
Homo sapiens	IAVHWYLDFLAPAK	14	Lysosomal acid glucosylceramidase	1910110	428460	0.993	31.1	46.1	VHWYLDFLA	0.880617	0.31	0.648143	45.0159	0.84	YLDFLAPAK	0.05833	21.4	0.44327	413.102	14.16
Homo sapiens	DKEFLPQSAFLKW	13	Lysosomal acid lipase/cholesteryl ester hydrolase	3064500	1156150	0.997	61.8	46.3	FLPQSAFLK	0.025832	20.99	0.294848	2058.2	39.8	FLPQSAFLK	0.926896	0.03	0.640531	48.8803	1.68
Homo sapiens	GDKEFLPQSAFLK	13	Lysosomal acid lipase/cholesteryl ester hydrolase	209519	368536	0.973	30.6	46	FLPQSAFLK	0.010691	33.64	0.246951	3455.85	51.52	FLPQSAFLK	0.828814	0.26	0.589902	84.5353	3.3
Homo sapiens	GDKEFLPQSAFLKW	14	Lysosomal acid lipase/cholesteryl ester hydrolase	958569	885451	0.997	57.8	46.7	FLPQSAFLK	0.020227	24.1	0.370208	910.697	24.17	FLPQSAFLK	0.913556	0.06	0.712794	22.3652	0.49
Homo sapiens	VSEIISYWGFPSEE	14	Lysosomal acid lipase/cholesteryl ester hydrolase	9743230	920639	0.853	24.3	45.4	IISYWGFPS	0.979078	0.03	0.706646	23.9035	0.24	IISYWGFPS	0.085075	16.4	0.288092	2214.29	41.67
Homo sapiens	VSEIISYWGFPSEEY	15	Lysosomal acid lipase/cholesteryl ester hydrolase	2212250	1123000	0.907	28	45.1	IISYWGFPS	0.97573	0.04	0.786428	10.0825	0.02	IISYWGFPS	0.103885	13.99	0.416481	551.999	17.53
Homo sapiens	ASNFLQPLPAWPIK	14	Lysosomal Pro-X carboxypeptidase	7854930	512586	0.997	34.3	43.8	LQPLPAWPI	0.545333	1.45	0.557775	119.675	3.47	LQPLPAWPI	0.232284	6.33	0.435968	447.064	15.04
Homo sapiens	NVPEIAVYPAFEAPP	15	Lysosomal-associated transmembrane protein 4A		1636580	0.997	41.3	46.9	IAVYPAFEA	0.995541	0	0.69698	26.5388	0.3	IAVYPAFEA	0.431334	2.51	0.346908	1171.82	28.9
Homo sapiens	VPEIAVYPAFEAPP	14	Lysosomal-associated transmembrane protein 4A	84807100	9682250	0.997	69.3	46.6	IAVYPAFEA	0.995749	0	0.65567	41.4951	0.73	IAVYPAFEA	0.416936	2.69	0.295634	2040.77	39.88
Homo sapiens	VPEIAVYPAFEAPPQ	15	Lysosomal-associated transmembrane protein 4A	18546800	3161850	0.997	43.9	46.6	IAVYPAFEA	0.996052	0	0.695632	26.9287	0.31	IAVYPAFEA	0.500204	1.89	0.363176	982.691	25.91
Homo sapiens	ITVLIYPNSIQEYIR	15	Lysosomal-associated transmembrane protein 4B	3881340	416353	0.992	36.3	44.4	VLIYPNSIQ	0.768212	0.61	0.685098	30.1797	0.38	VLIYPNSIQ	0.031163	30.99	0.373685	877.072	24.12
Homo sapiens	VSCVKGLGIAIKEL	14	Magnesium transporter NIPA2	86532.1	177899	0.929	21.8	42	VKGLGIAIK	0.001078	77.86	0.345772	1186.31	28.84	VKGLGIAIK	0.016743	41.82	0.420666	527.561	16.98
Homo sapiens	DPGYPKPISVWQGIPASPKG	20	Matrix metalloproteinase-15		463025	0.936	27.7	47	ISVWQGIPA	0.950802	0.1	0.726127	19.3607	0.15	ISVWQGIPA	0.240474	6.07	0.593929	80.9311	3.13
Homo sapiens	LDALLQYTSYGVTPPS	16	Membrane-bound transcription factor site-1 protease	16968100	4372250	0.997	67.3	46.9	LLQYTSYGV	0.981783	0.03	0.653615	42.428	0.76	LLQYTSYGV	0.03608	28.62	0.265018	2842.22	47.47
Homo sapiens	LLDALLQYTSYGVTPP	16	Membrane-bound transcription factor site-1 protease	2126310	211920	0.849	30.2	46.4	LLQYTSYGV	0.98649	0	0.655373	41.6286	0.74	LLQYTSYGV	0.046189	24.77	0.263394	2892.61	47.89
Homo sapiens	LLDALLQYTSYGVTPPS	17	Membrane-bound transcription factor site-1 protease	25267100	1688110	0.997	62	46.9	LLQYTSYGV	0.977417	0.03	0.656373	41.1806	0.72	LLQYTSYGV	0.028169	32.66	0.281199	2385.75	43.34
Homo sapiens	RNYYTPDRMVLAGVGVEH	18	Mitochondrial-processing peptidase subunit alpha		285372	0.85	24.4	47.5	RMVLAGVGV	0.001334	73.98	0.177225	7348.44	70.52	YTPDRMVLA	0.016219	42.38	0.218897	4681.44	59.92
Homo sapiens	AAQIFGLSNHLVWSK	15	Multifunctional protein ADE2	27227200	20054800	0.997	72.3	46.1	IFGLSNHLV	0.919109	0.19	0.75028	14.9083	0.08	IFGLSNHLV	0.291603	4.78	0.577258	96.9286	3.82
Homo sapiens	AAQIFGLSNHLVWSKL	16	Multifunctional protein ADE2	11996900	556090	0.997	37.4	45	IFGLSNHLV	0.887042	0.29	0.687699	29.3422	0.36	IFGLSNHLV	0.200755	7.48	0.50053	222.328	8.6
Homo sapiens	AAQIFGLSNHLVWSKLR	17	Multifunctional protein ADE2	2031550	4539260	0.997	45.5	43.5	IFGLSNHLV	0.809598	0.49	0.70373	24.6697	0.25	IFGLSNHLV	0.135192	11.2	0.553083	125.907	5.04
Homo sapiens	FAAQIFGLSNHLVWSK	16	Multifunctional protein ADE2	3341550	430119	0.997	45.3	46.6	IFGLSNHLV	0.912256	0.21	0.690279	28.5345	0.35	IFGLSNHLV	0.241022	6.06	0.48339	267.63	10.1
Homo sapiens	GAEIEYAMAYSKAAF	15	Myeloid-derived growth factor	2768910	3653560	0.997	51.9	45.8	IEYAMAYSK	0.177345	5.57	0.558092	119.265	3.45	IEYAMAYSK	0.817518	0.29	0.743321	16.0741	0.25
Homo sapiens	NPFFVNYENHVLYPV	15	Myotubularin-related protein 1	9602530	5154490	0.997	39.3	46.9	FVNYENHVL	0.94317	0.13	0.706056	24.0566	0.24	FVNYENHVL	0.27771	5.09	0.473347	298.35	11.02
Homo sapiens	HPHALLVYPTLPEALQ	16	N-acetylglucosamine-1-phosphotransferase subunit gamma	2902940	197015	0.997	35.8	45.3	LLVYPTLPE	0.826131	0.45	0.581431	92.6495	2.49	LLVYPTLPE	0.073561	18.25	0.29561	2041.3	39.88
Homo sapiens	HPHALLVYPTLPEALQRQWD	20	N-acetylglucosamine-1-phosphotransferase subunit gamma	8238190	10574500	0.997	62.5	47.5	LLVYPTLPE	0.382668	2.49	0.625892	57.2694	1.26	LLVYPTLPE	0.012112	47.74	0.369301	919.678	24.86
Homo sapiens	EYSELLLYQNQVLR	14	N-alpha-acetyltransferase 15, NatA auxiliary subunit	1116860	325100	0.997	55.2	46.5	LLLYQNQVL	0.95336	0.09	0.749421	15.0475	0.08	LLYQNQVLR	0.020066	38.62	0.336534	1311.01	30.92
Homo sapiens	EYSELLLYQNQVLRE	15	N-alpha-acetyltransferase 15, NatA auxiliary subunit	2632140	1027970	0.997	68.4	47.2	LLLYQNQVL	0.969505	0.05	0.7966	9.03172	0.01	LLYQNQVLR	0.118039	12.6	0.462807	334.39	12.07
Homo sapiens	EYSELLLYQNQVLREAG	17	N-alpha-acetyltransferase 15, NatA auxiliary subunit	13468800	1549940	0.997	63	47.6	LLLYQNQVL	0.950396	0.1	0.768183	12.2829	0.04	LLYQNQVLR	0.18937	7.96	0.439583	429.915	14.61
Homo sapiens	YSELLLYQNQVLRE	14	N-alpha-acetyltransferase 15, NatA auxiliary subunit	3965820	5410680	0.997	94.4	46.5	LLLYQNQVL	0.979219	0.03	0.74869	15.1669	0.08	LLYQNQVLR	0.150234	10.1	0.383432	789.286	22.5
Homo sapiens	YSELLLYQNQVLREA	15	N-alpha-acetyltransferase 15, NatA auxiliary subunit	16320500	1082950	0.997	93.6	46.6	LLLYQNQVL	0.976099	0.03	0.801596	8.55647	0.01	LLYQNQVLR	0.224387	6.59	0.502699	217.171	8.42
Homo sapiens	YSELLLYQNQVLREAG	16	N-alpha-acetyltransferase 15, NatA auxiliary subunit	10200700	1373280	0.997	73.8	46.9	LLLYQNQVL	0.962942	0.06	0.760463	13.3529	0.05	LLYQNQVLR	0.249836	5.79	0.439108	432.13	14.66
Homo sapiens	LPPVPGLYISLVTWQRPDAPAN	22	Nectin-2		544429	0.977	36	46.5	LVTWQRPDA	0.032183	18.59	0.468644	313.925	10.19	YISLVTWQR	0.44953	2.34	0.589735	84.6882	3.3
Homo sapiens	SVPISIYRSPVSLR	14	Neurexin-3-beta	9607010	1601260	0.9	20.7	43	ISIYRSPVS	0.988554	0	0.721141	20.4338	0.17	ISIYRSPVS	0.164395	9.26	0.425674	499.736	16.33
Homo sapiens	SVPISIYRSPVSLRG	15	Neurexin-3-beta	1583330	1406790	0.964	23.6	43.6	ISIYRSPVS	0.987143	0	0.791169	9.57835	0.02	ISIYRSPVS	0.278209	5.07	0.591778	82.8367	3.22
Homo sapiens	DGSVLAAYGNVIVAT	15	Neuroligin-2		640620	0.87	25.7	46.4	LAAYGNVIV	0.965222	0.06	0.745286	15.736	0.09	VLAAYGNVI	0.076996	17.66	0.403465	635.477	19.36
Homo sapiens	LPVLLSYIGPSVNK	14	NPC intracellular cholesterol transporter 1	6927100	316758	0.997	47.5	41.6	LLSYIGPSV	0.94594	0.12	0.719718	20.7509	0.17	LLSYIGPSV	0.041589	26.4	0.359726	1020.07	26.53
Homo sapiens	LPVLLSYIGPSVNKA	15	NPC intracellular cholesterol transporter 1	1399830	196579	0.997	59.4	41.7	LLSYIGPSV	0.943042	0.13	0.785927	10.1373	0.02	LLSYIGPSV	0.056876	21.73	0.498934	226.201	8.72
Homo sapiens	AELLRLYLNYDLLE	14	Nuclear pore complex protein Nup160	125934	131644	0.997	58.3	45.8	LRLYLNYDL	0.889769	0.28	0.737913	17.0427	0.12	LRLYLNYDL	0.005737	61.76	0.282338	2356.53	43.05
Homo sapiens	AELLRLYLNYDLLEE	15	Nuclear pore complex protein Nup160	1860700	777017	0.997	75	46.7	LRLYLNYDL	0.917296	0.2	0.791175	9.57773	0.02	LRLYLNYDL	0.011163	49.27	0.362215	992.962	26.08
Homo sapiens	RENIAIIESYGAAL	14	Nuclear pore complex protein Nup205	5715820	645800	0.997	69	46.5	IAIIESYGA	0.916567	0.2	0.635474	51.6294	1.06	IAIIESYGA	0.259549	5.51	0.355395	1069	27.33
Homo sapiens	LLIKTVKL	8	Nucleoporin NUP188 homolog	387989	330521	0.968	16.3	25
Homo sapiens	REFALALAILECAVKPVVML	20	Nucleosome-remodeling factor subunit BPTF		1117170	0.887	22.8	43.4	ILECAVKPV	0.00046	90.08	0.38639	764.425	21.41	LAILECAVK	0.002441	76.68	0.393264	709.634	20.91
Homo sapiens	AAVLAYNNLSVFR	13	Peptidase M20 domain-containing protein 2	564441	246021	0.981	38.2	44.9	VLAYNNLSV	0.966218	0.06	0.647277	45.4396	0.85	VLAYNNLSV	0.019429	39.19	0.247226	3445.58	52.17
Homo sapiens	DAAVLAYNNLSVFR	14	Peptidase M20 domain-containing protein 2		2464010	0.997	96.6	46.8	VLAYNNLSV	0.986295	0.01	0.697617	26.3566	0.3	VLAYNNLSV	0.044112	25.48	0.29942	1958.86	39.03
Homo sapiens	LDAAVLAYNNLSVFR	15	Peptidase M20 domain-containing protein 2	3509390	715619	0.997	58.6	46	VLAYNNLSV	0.980695	0.03	0.761659	13.1813	0.05	VLAYNNLSV	0.042755	25.96	0.389849	736.345	21.45
Homo sapiens	LDAAVLAYNNLSVFRQQ	17	Peptidase M20 domain-containing protein 2	399704	305358	0.997	56	46.4	VLAYNNLSV	0.975857	0.04	0.711529	22.6734	0.21	VLAYNNLSV	0.03551	28.87	0.424022	508.749	16.54
Homo sapiens	DRVFVHYTGWLLDG	14	Peptidyl-prolyl cis-trans isomerase FKBP4	7271150	1714630	0.997	39	47.1	FVHYTGWLL	0.869732	0.34	0.608356	69.2346	1.64	FVHYTGWLL	0.261137	5.47	0.347267	1167.27	28.84
Homo sapiens	DRVFVHYTGWLLDGTK	16	Peptidyl-prolyl cis-trans isomerase FKBP4	99210200	45410100	0.997	57.3	47.1	FVHYTGWLL	0.817386	0.47	0.605714	71.2423	1.7	FVHYTGWLL	0.196297	7.67	0.363547	978.754	25.85
Homo sapiens	FQKVLQLYPNNKAAKTQ	17	Peptidyl-prolyl cis-trans isomerase FKBP4	3990600	409411	0.997	35.7	44.7	LQLYPNNKA	0.977176	0.03	0.776827	11.1862	0.03	VLQLYPNNK	0.458093	2.26	0.645093	46.5262	1.57
Homo sapiens	GDRVFVHYTGWLLDG	15	Peptidyl-prolyl cis-trans isomerase FKBP4	9601160	1349400	0.997	49.3	47.3	FVHYTGWLL	0.856468	0.37	0.685396	30.0826	0.38	FVHYTGWLL	0.275161	5.15	0.460258	343.741	12.35
Homo sapiens	GDRVFVHYTGWLLDGTK	17	Peptidyl-prolyl cis-trans isomerase FKBP4	37632200	9649250	0.997	58.8	47.4	FVHYTGWLL	0.789377	0.54	0.625132	57.7422	1.27	FVHYTGWLL	0.175089	8.7	0.385847	768.93	22.1
Homo sapiens	IGDRVFVHYTGWLLDG	16	Peptidyl-prolyl cis-trans isomerase FKBP4		593288	0.994	37.2	47.3	FVHYTGWLL	0.809129	0.49	0.60697	70.2807	1.67	FVHYTGWLL	0.186223	8.12	0.359505	1022.51	26.57
Homo sapiens	APDEETLIALLAHAKM	16	Peptidyl-tRNA hydrolase 2, mitochondrial	70154.9	4744090	0.987	42.2	47	LIALLAHAK	0.018103	25.62	0.463937	330.327	10.71	LIALLAHAK	0.57061	1.38	0.700353	25.5878	0.65
Homo sapiens	IAVIAIFKSYPTVG	14	Phosphatidylinositol glycan anchor biosynthesis class U protein	2008850	815299	0.997	45.2	40.8	IAIFKSYPT	0.992466	0	0.801041	8.608	0.01	IAIFKSYPT	0.253968	5.67	0.463034	333.57	12.05
Homo sapiens	LPMNEIEAWKAAEKKA	16	Phospholipase D3	2032670	2448020	0.991	39.4	46.7	IEAWKAAEK	0.506371	1.65	0.407701	607.009	18.03	IEAWKAAEK	0.77584	0.44	0.519844	180.401	7.15
Homo sapiens	FVGRINIYSNSLEAVARS	18	Phospholipid-transporting ATPase IG	4051450	930047	0.997	67.9	46.4	INIYSNSLE	0.850168	0.38	0.515527	189.027	5.97	INIYSNSLE	0.023275	36.01	0.265264	2834.67	47.4
Homo sapiens	RINIYSNSLEAVARSLGPEN	20	Phospholipid-transporting ATPase IG	1978160	345237	0.991	31.9	47.6	INIYSNSLE	0.023319	22.27	0.530124	161.411	4.99	LEAVARSLG	0.018573	40	0.406015	618.184	18.98
Homo sapiens	VGRINIYSNSLEAVA	15	Phospholipid-transporting ATPase IG		188269	0.99	37	46.2	INIYSNSLE	0.952283	0.1	0.673895	34.0689	0.5	INIYSNSLE	0.073438	18.27	0.37522	862.626	23.87
Homo sapiens	VGRINIYSNSLEAVAR	16	Phospholipid-transporting ATPase IG	2577240	517268	0.997	84.1	45.6	INIYSNSLE	0.928272	0.17	0.613975	65.1508	1.5	INIYSNSLE	0.047113	24.49	0.337991	1290.51	30.63
Homo sapiens	VGRINIYSNSLEAVARS	17	Phospholipid-transporting ATPase IG	3345950	349872	0.997	52.2	46	INIYSNSLE	0.873802	0.33	0.614453	64.8147	1.49	INIYSNSLE	0.031652	30.74	0.370235	910.431	24.7
Homo sapiens	HQKEIQGFFSFPVDNLR	17	Phosphoribosyl pyrophosphate synthase-associated protein 1	18389600	1468720	0.997	66.4	47.8	IQGFFSFPV	0.971724	0.04	0.80133	8.58113	0.01	IQGFFSFPV	0.082143	16.83	0.468442	314.612	11.51
Homo sapiens	TGALLFIGKILD	12	Pigment epithelium-derived factor	310321	751601	0.931	21	39.8	ALLFIGKIL	0.023057	22.41	0.344662	1200.64	29.07	LLFIGKILD	0.001801	81.35	0.169096	8024.04	74.37
Homo sapiens	ALNEIYSYVSKYSEEL	16	Plexin-A2	8563660	624747	0.968	38.2	47	IYSYVSKYS	0.945667	0.12	0.654116	42.1986	0.75	IYSYVSKYS	0.09335	15.28	0.359829	1018.93	26.51
Homo sapiens	DEHNIQNYENTTVFF	15	Probable cation-transporting ATPase 13A3		878590	0.997	58.6	43.9	IQNYENTTV	0.970681	0.05	0.661932	38.7767	0.65	IQNYENTTV	0.02594	34.1	0.228108	4237.38	57.37
Homo sapiens	APVTLKVFAGYYTKGFA	17	Procollagen-lysine,2-oxoglutarate 5-dioxygenase 2	10074000	676252	0.997	43.4	45.7	LKVFAGYYT	0.905941	0.23	0.739653	16.7249	0.11	LKVFAGYYT	0.037422	28.03	0.4203	529.655	17.03
Homo sapiens	GPTKILLNYFGNYVPN	16	Procollagen-lysine,2-oxoglutarate 5-dioxygenase 2	451633	652149	0.997	60.3	46.6	LLNYFGNYV	0.898928	0.25	0.714042	22.0652	0.2	LLNYFGNYV	0.017272	41.25	0.307748	1790.08	37.11
Homo sapiens	AYDNFVELVANLKEGTK	17	Programmed cell death 6-interacting protein	2531540	825007	0.997	58.3	47.2	VELVANLKE	0.120921	7.6	0.355193	1071.34	26.95	FVELVANLK	0.888684	0.1	0.645573	46.2852	1.56
Homo sapiens	DKVSVLDYLSYAVYQQ	16	Prolyl 4-hydroxylase subunit alpha-1	10843600	1708050	0.997	93.5	47.4	VLDYLSYAV	0.919504	0.19	0.645725	46.2091	0.88	VLDYLSYAV	0.008586	54.28	0.281336	2382.21	43.3
Homo sapiens	DKVSVLDYLSYAVYQQG	17	Prolyl 4-hydroxylase subunit alpha-1	38606900	1428480	0.997	39.6	47.5	VLDYLSYAV	0.869844	0.34	0.655539	41.5539	0.73	YLSYAVYQQ	0.011968	47.96	0.307776	1789.53	37.11
Homo sapiens	KVSVLDYLSYAVYQQ	15	Prolyl 4-hydroxylase subunit alpha-1	2319470	740428	0.959	35	47	VLDYLSYAV	0.94148	0.14	0.729495	18.6679	0.14	VLDYLSYAV	0.016189	42.41	0.353827	1087.3	27.62
Homo sapiens	KSQVLDYLSYAVFQ	14	Prolyl 4-hydroxylase subunit alpha-2	20948500	1197680	0.997	52.3	47	VLDYLSYAV	0.937183	0.15	0.644745	46.7017	0.89	VLDYLSYAV	0.00722	57.56	0.228309	4228.17	57.31
Homo sapiens	TPLVTLFKNAIIKN	14	Pro-opiomelanocortin	12424800	3863880	0.997	59.5	39.2	VTLFKNAII	0.981346	0.03	0.760188	13.3927	0.06	VTLFKNAII	0.151237	10.03	0.439102	432.158	14.66
Homo sapiens	KQMLFRYQGYIGAAL	15	Proteasome subunit beta type-7	21221700	3587590	0.978	30.6	46.9	LFRYQGYIG	0.905412	0.23	0.760236	13.3858	0.06	FRYQGYIGA	0.03242	30.36	0.490415	248.042	9.45
Homo sapiens	LKQMLFRYQGYIGAAL	16	Proteasome subunit beta type-7	6415010	1603730	0.997	34.6	46.2	LFRYQGYIG	0.887122	0.29	0.706587	23.9188	0.24	FRYQGYIGA	0.019617	39.01	0.427529	489.806	16.08
Homo sapiens	KSNFAEALAAHKYL	14	Protein disulfide-isomerase	1895530	1722930	0.997	59.9	46.1	FAEALAAHK	0.006812	41.43	0.309802	1750.73	36.44	FAEALAAHK	0.899722	0.08	0.744299	15.9049	0.25
Homo sapiens	GFPTIYFSPANKKLNPK	17	Protein disulfide-isomerase A3	1811150	1289390	0.997	43.6	45.6	IYFSPANKK	0.084066	9.95	0.515833	188.402	5.95	IYFSPANKK	0.809247	0.32	0.733451	17.8857	0.3
Homo sapiens	ALIEIFTNQASIA	13	Protein FAM171A1		454566	0.996	38.4	45.8	IEIFTNQAS	0.88053	0.31	0.537559	148.935	4.5	IEIFTNQAS	0.044208	25.44	0.230062	4148.73	56.83
Homo sapiens	GQNLTPYWALRLQG	14	Protein FAM234B		278131	0.966	29.9	46.7	LTPYWALRL	0.928634	0.17	0.648222	44.9774	0.84	LTPYWALRL	0.100498	14.4	0.353349	1092.93	27.71
Homo sapiens	DNNVYFYSIAFGRRQDT	17	Protein FAN		351514	0.853	23.2	46.6	VYFYSIAFG	0.22167	4.54	0.54765	133.53	3.98	YFYSIAFGR	0.908175	0.06	0.74566	15.6724	0.24
Homo sapiens	RPVILTYHDIGLN	13	Protein NDRG3	1115260	1484730	0.997	37.5	44.1	ILTYHDIGL	0.968641	0.05	0.561007	115.562	3.32	ILTYHDIGL	0.038128	27.75	0.178433	7253.02	71.66
Homo sapiens	INILATY	7	Protein phosphatase inhibitor 2 family member B	7263080	1124620	0.884	25.3	41.9
Homo sapiens	GVPPPSITWYKDAAVVEVEK	20	Protein sidekick-2	10622600	7014210	0.997	71.5	47.2	ITWYKDAAV	0.956751	0.08	0.746906	15.4625	0.09	ITWYKDAAV	0.045562	24.97	0.394199	702.491	20.76
Homo sapiens	VPPPSITWYKDAAVVE	16	Protein sidekick-2	4538430	1979420	0.982	31.5	46.9	ITWYKDAAV	0.989249	0	0.670406	35.3796	0.54	ITWYKDAAV	0.115697	12.81	0.306988	1804.86	37.29
Homo sapiens	VPPPSITWYKDAAVVEVE	18	Protein sidekick-2	84251300	16395100	0.997	66.1	47.3	ITWYKDAAV	0.982916	0.02	0.632228	53.4749	1.12	ITWYKDAAV	0.080517	17.08	0.268555	2735.51	46.55
Homo sapiens	VPPPSITWYKDAAVVEVEK	19	Protein sidekick-2	55918000	5686820	0.997	57.8	46.9	ITWYKDAAV	0.970309	0.05	0.690833	28.3639	0.34	ITWYKDAAV	0.06665	19.56	0.330821	1394.61	32.07
Homo sapiens	GGSVYKYASFQVENDQ	16	Protein transport protein Sec24C		146151	0.997	46.9	45.4	VYKYASFQV	0.992867	0	0.666196	37.0284	0.6	VYKYASFQV	0.14536	10.45	0.301651	1912.15	38.52
Homo sapiens	PPSASAYLTVLYPAQVTA	18	Protein turtle homolog A	2598010	458475	0.969	38.1	46.4	ASAYLTVLY	0.024357	21.73	0.398176	672.904	19.48	LTVLYPAQV	0.016109	42.5	0.274986	2551.64	44.86
Homo sapiens	LGYTAAIPFWRNTA	14	Protein tweety homolog 3		580050	0.984	42.3	46.2	YTAAIPFWR	0.013133	30.37	0.385106	775.119	21.62	YTAAIPFWR	0.598906	1.2	0.702899	24.8925	0.62
Homo sapiens	LLGYTAAIPFWRNTA	15	Protein tweety homolog 3		276341	0.92	28.8	45.8	YTAAIPFWR	0.018628	25.2	0.528141	164.912	5.12	YTAAIPFWR	0.635734	1.01	0.795283	9.16134	0.06
Homo sapiens	TLLGYTAAIPFWRNTA	16	Protein tweety homolog 3		205733	0.876	36.9	46.3	YTAAIPFWR	0.015623	27.76	0.496252	232.861	7.52	YTAAIPFWR	0.577152	1.34	0.748103	15.2636	0.23
Homo sapiens	QPSVLQVVNLPIVER	15	Prothrombin	125471	177402	0.991	30.1	42.8	VLQVVNLPI	0.883974	0.3	0.71514	21.8046	0.2	VLQVVNLPI	0.226697	6.51	0.496275	232.803	8.93
Homo sapiens	QPSVLQVVNLPIVERP	16	Prothrombin	673858	512597	0.997	58.3	43.3	VLQVVNLPI	0.823694	0.45	0.632663	53.2238	1.11	VLQVVNLPI	0.191508	7.87	0.412677	575.192	18.03
Homo sapiens	QPSVLQVVNLPIVERPV	17	Prothrombin	44331100	3618650	0.839	16.8	40.4	VLQVVNLPI	0.69867	0.81	0.643177	47.5008	0.92	VVNLPIVER	0.169785	8.97	0.457404	354.521	12.65
Homo sapiens	PSVPLPDIQEFPNYEVIDEQ	20	Protocadherin Fat 1	8768820	2305490	0.997	55.8	47.4	IQEFPNYEV	0.954449	0.09	0.603295	73.1316	1.77	IQEFPNYEV	0.025943	34.1	0.222464	4504.21	58.93
Homo sapiens	PSVPLPDIQEFPNYEVIDEQTP	22	Protocadherin Fat 1	24863700	2699990	0.997	63.1	47.7	IQEFPNYEV	0.922632	0.18	0.573833	100.588	2.78	IQEFPNYEV	0.016998	41.54	0.21216	5035.43	61.89
Homo sapiens	VPLPDIQEFPNYEVID	16	Protocadherin Fat 1	21613300	8912440	0.997	69.6	47.1	IQEFPNYEV	0.983696	0.02	0.574967	99.3613	2.74	IQEFPNYEV	0.071889	18.55	0.202363	5598.51	64.76
Homo sapiens	VPLPDIQEFPNYEVIDE	17	Protocadherin Fat 1	24000600	3717620	0.997	57.2	47.1	IQEFPNYEV	0.986282	0.01	0.568284	106.812	3	IQEFPNYEV	0.08637	16.21	0.198651	5827.94	65.83
Homo sapiens	VPLPDIQEFPNYEVIDEQ	18	Protocadherin Fat 1	270764000	18514600	0.997	52	47.2	IQEFPNYEV	0.975749	0.04	0.50166	219.626	7.06	IQEFPNYEV	0.057015	21.7	0.162603	8608.02	76.22
Homo sapiens	VPLPDIQEFPNYEVIDEQTP	20	Protocadherin Fat 1	223528000	14888700	0.997	64.1	47.5	IQEFPNYEV	0.942461	0.13	0.600639	75.2637	1.85	IQEFPNYEV	0.021811	37.17	0.223777	4440.67	58.57
Homo sapiens	QGRFHMYEGYPLWK	14	Purine nucleoside phosphorylase	3980260	1184960	0.997	38	46.6	FHMYEGYPL	0.95419	0.09	0.700682	25.4968	0.27	FHMYEGYPL	0.452213	2.31	0.499088	225.824	8.71
Homo sapiens	LALLQAYKGWQLSTK	15	Putative ATP-dependent RNA helicase DHX57	3817110	1271490	0.997	71	42.8	LQAYKGWQL	0.958035	0.08	0.798124	8.88401	0.01	LQAYKGWQL	0.102374	14.17	0.548881	131.763	5.28
Homo sapiens	ARETVENLPPLPLDPV	16	Putative sodium-coupled neutral amino acid transporter 10		1102780	0.997	69.3	45.6	VENLPPLPL	0.236199	4.24	0.308509	1775.4	36.73	VENLPPLPL	0.133237	11.35	0.23334	4004.17	55.92
Homo sapiens	ARETVENLPPLPLDPVL	17	Putative sodium-coupled neutral amino acid transporter 10		272769	0.88	26.7	44.7	VENLPPLPL	0.163774	5.96	0.310763	1732.62	36.22	VENLPPLPL	0.096373	14.89	0.240601	3701.63	53.95
Homo sapiens	YTEVTRYLDFKVTEGS	16	Rab GDP dissociation inhibitor beta	2121230	225941	0.86	24.2	47.5	VTRYLDFKV	0.944713	0.12	0.620634	60.6219	1.37	VTRYLDFKV	0.030264	31.47	0.266997	2782.01	46.96
Homo sapiens	VEQAFMTMAAEIKKRMGPG	19	Ras-related protein Rab-1B	2059970	385539	0.997	33.4	47.6	FMTMAAEIK	0.003749	53.23	0.39117	725.895	20.63	FMTMAAEIK	0.582141	1.31	0.726745	19.2317	0.36
Homo sapiens	ASPSIVIALAGNKADL	16	Ras-related protein Rab-5B	13740400	2342940	0.997	86.7	43.5	VIALAGNKA	0.502922	1.67	0.564708	111.026	3.15	IVIALAGNK	0.857026	0.17	0.677766	32.6714	0.94
Homo sapiens	SPSIVIALAGNKADL	15	Ras-related protein Rab-5B	4396030	1031120	0.997	66	43.4	VIALAGNKA	0.570837	1.34	0.641633	48.301	0.95	IVIALAGNK	0.859463	0.17	0.737216	17.1717	0.28
Homo sapiens	NTPLLPYKSYRIYFQ	15	Receptor-type tyrosine-protein phosphatase mu	10654300	2627550	0.997	38	46.8	LLPYKSYRI	0.98979	0	0.836611	5.85814	0	LLPYKSYRI	0.234054	6.28	0.554398	124.128	4.96
Homo sapiens	TPLLPYKSYRIYFQ	14	Receptor-type tyrosine-protein phosphatase mu		531810	0.997	40.4	46	LLPYKSYRI	0.987257	0	0.785296	10.2068	0.02	LLPYKSYRI	0.128275	11.74	0.435869	447.543	15.06
Homo sapiens	IKNLLPYRNVHVR	13	Receptor-type tyrosine-protein phosphatase U	1623700	232154	0.992	21.3	39.3	LLPYRNVHV	0.990465	0	0.6859	29.919	0.37	LLPYRNVHV	0.112107	13.15	0.322663	1523.3	33.79
Homo sapiens	YTIKNLLPYRNVHVRL	16	Receptor-type tyrosine-protein phosphatase U		2422500	0.816	15.4	41.3	LLPYRNVHV	0.97612	0.03	0.785352	10.2006	0.02	LLPYRNVHV	0.074865	18.02	0.511857	196.684	7.71
Homo sapiens	WPLGVATYRNFPVVEA	16	Ribitol-5-phosphate xylosyltransferase 1	1380810	792696	0.997	51.4	47	VATYRNFPV	0.991731	0	0.741633	16.3704	0.1	VATYRNFPV	0.094008	15.19	0.35511	1072.31	27.38
Homo sapiens	WPLGVATYRNFPVVEAS	17	Ribitol-5-phosphate xylosyltransferase 1		2813740	0.975	31.4	47.2	VATYRNFPV	0.986912	0	0.757143	13.8413	0.06	YRNFPVVEA	0.10999	13.36	0.391278	725.047	21.23
Homo sapiens	VRLLLLVLILLV	12	Ribonuclease pancreatic		297541	0.879	21.3	25	LLLLVLILL	0.000107	95	0.156609	9184.79	76.24	LLLLVLILL	6.1e-05	95	0.114799	14438.9	89.14
Homo sapiens	IPVDNLYAEPAVLKWIR	17	Ribose-phosphate pyrophosphokinase 1		376516	0.997	44.4	44.1	LYAEPAVLK	0.026344	20.79	0.396918	682.125	19.68	LYAEPAVLK	0.732425	0.6	0.660834	39.2402	1.25
Homo sapiens	KMINAGLAEQLQ	12	Sal-like protein 1	2476590	667516	0.928	27.4	46.3	INAGLAEQL	0.003522	54.4	0.166707	8234.15	73.45	INAGLAEQL	0.006121	60.46	0.14568	10337.7	80.98
Homo sapiens	TYSIHVYPGYGIEI	14	Seizure 6-like protein 2	22587000	976952	0.997	82.2	46.7	IHVYPGYGI	0.991228	0	0.6766	33.0862	0.46	IHVYPGYGI	0.151569	10.01	0.295963	2033.52	39.8
Homo sapiens	TYSIHVYPGYGIEIQ	15	Seizure 6-like protein 2	31336300	4847400	0.997	63.7	47.2	IHVYPGYGI	0.990618	0	0.743994	15.9575	0.1	IHVYPGYGI	0.209937	7.1	0.391779	721.128	21.14
Homo sapiens	YSIHVYPGYGIEI	13	Seizure 6-like protein 2	1509550	188452	0.997	47.5	46.3	IHVYPGYGI	0.984884	0.01	0.60689	70.3416	1.67	IHVYPGYGI	0.09341	15.27	0.221592	4546.9	59.17
Homo sapiens	YSIHVYPGYGIEIQ	14	Seizure 6-like protein 2	25654800	9820940	0.997	71.4	46.8	IHVYPGYGI	0.987937	0	0.670772	35.2397	0.54	IHVYPGYGI	0.12468	12.02	0.286202	2260.04	42.11
Homo sapiens	HDNIIAYYNHFMDN	14	Serine/threonine-protein kinase Nek9	1404220	378391	0.997	53.4	42.6	IIAYYNHFM	0.990663	0	0.683816	30.6012	0.39	IIAYYNHFM	0.160642	9.47	0.283366	2330.46	42.8
Homo sapiens	QHDNIIAYYNHFMDN	15	Serine/threonine-protein kinase Nek9	537575	629762	0.966	28.8	41.1	IIAYYNHFM	0.98888	0	0.740672	16.5415	0.11	IIAYYNHFM	0.161296	9.43	0.35334	1093.04	27.71
Homo sapiens	HPNIVSYYTSFVVKDE	16	Serine/threonine-protein kinase OSR1	7692980	230631	0.997	42.4	47.1	VSYYTSFVV	0.99297	0	0.714925	21.8554	0.2	VSYYTSFVV	0.099272	14.54	0.327201	1450.31	32.81
Homo sapiens	ENVVEMYNSYLVGDE	15	Serine/threonine-protein kinase PAK 4		1083850	0.921	23.3	42.5	VEMYNSYLV	0.994037	0	0.675699	33.4103	0.47	VEMYNSYLV	0.119908	12.44	0.289271	2186.22	41.4
Homo sapiens	HENVVEMYNSYLVGDE	16	Serine/threonine-protein kinase PAK 4	8453450	500953	0.993	35.9	43.1	VEMYNSYLV	0.992724	0	0.631458	53.9222	1.14	VEMYNSYLV	0.093652	15.24	0.239058	3763.95	54.36
Homo sapiens	RLMGDYLLR	9	Sjoegren syndrome/scleroderma autoantigen 1		251632	0.852	31.5	44.6	RLMGDYLLR	5e-06	95	0.069482	23576.3	95	RLMGDYLLR	6e-06	95	0.075434	22105.9	95
Homo sapiens	FLRGDSVIVVLRNPLIAGK	19	Small nuclear ribonucleoprotein Sm D2	2157670	657930	0.98	16.4	36.8	IVVLRNPLI	0.875453	0.32	0.72396	19.82	0.16	IVVLRNPLI	0.269639	5.27	0.465626	324.345	11.79
Homo sapiens	LRGDSVIVVLRNPLIAG	17	Small nuclear ribonucleoprotein Sm D2	6630680	1075890	0.997	31.7	36.5	IVVLRNPLI	0.88313	0.3	0.722768	20.0773	0.16	IVVLRNPLI	0.280813	5.01	0.464477	328.403	11.9
Homo sapiens	SPVIEFWENKVLR	13	Sodium- and chloride-dependent creatine transporter 1	11275400	3087090	0.997	50.6	46.1	IEFWENKVL	0.977668	0.03	0.554337	124.21	3.64	IEFWENKVL	0.098421	14.65	0.218259	4713.87	60.1
Homo sapiens	LTPKDQFIIAYGGLRGAIA	19	Sodium/hydrogen exchanger 1		659029	0.975	28.8	43.5	IIAYGGLRG	0.86321	0.35	0.712369	22.4683	0.21	FIIAYGGLR	0.760812	0.49	0.763078	12.9804	0.15
Homo sapiens	TPKDQFIIAYGGLRG	15	Sodium/hydrogen exchanger 1	525227	190695	0.989	29.5	45.8	IIAYGGLRG	0.698506	0.81	0.708013	23.5526	0.23	FIIAYGGLR	0.897733	0.08	0.788992	9.80664	0.08
Homo sapiens	TPKDQFIIAYGGLRGAIA	18	Sodium/hydrogen exchanger 1	30073100	10573700	0.997	72.3	45	IIAYGGLRG	0.922898	0.18	0.649098	44.5531	0.83	FIIAYGGLR	0.841073	0.21	0.686411	29.754	0.81
Homo sapiens	LPPIIFYAGYSLK	13	Sodium/hydrogen exchanger 6	3703170	1438810	0.997	39.2	43	IIFYAGYSL	0.971507	0.04	0.585418	88.7377	2.35	IIFYAGYSL	0.06257	20.44	0.283492	2327.29	42.77
Homo sapiens	LPPIIFYAGYSLKR	14	Sodium/hydrogen exchanger 6		413043	0.997	42.1	41.7	IIFYAGYSL	0.986017	0.01	0.695432	26.9871	0.31	FYAGYSLKR	0.293452	4.74	0.625141	57.7366	2.09
Homo sapiens	LPPIIFYAGYSLKRR	15	Sodium/hydrogen exchanger 6		2254580	0.997	45.7	40.8	IIFYAGYSL	0.989238	0	0.789054	9.80006	0.02	FYAGYSLKR	0.697798	0.74	0.782588	10.5102	0.09
Homo sapiens	ESELLHTYSSILGTDIL	17	Sodium-coupled neutral amino acid transporter 2	896235	2470770	0.997	39.6	47.3	LHTYSSILG	0.817939	0.47	0.619688	61.2456	1.39	LHTYSSILG	0.024588	35.04	0.37363	877.594	24.13
Homo sapiens	DRIGGEK	7	Solute carrier family 17 member 9	22464.9	143077	0.9	27.6	44.6
Homo sapiens	ESYYQLMKTALKEDG	15	Spermidine synthase	229240	2519900	0.991	34.7	47	YQLMKTALK	0.050929	13.94	0.422894	514.996	15.86	YQLMKTALK	0.957203	0	0.769672	12.0866	0.13
Homo sapiens	FGYGYGPYQPVPEQPLYPQPYQPQYQQYT	29	Statherin	7036210	358022	0.8	34.6	46.8	YQPVPEQPL	0.010412	34.09	0.252923	3239.61	49.97	YQPVPEQPL	0.103301	14.06	0.280261	2410.08	43.57
Homo sapiens	IGRFGYGYGPYQPVPEQPLYPQPYQPQYQQYT	32	Statherin		4333930	0.981	26	48.2	YQPVPEQPL	0.016031	27.39	0.278656	2452.3	43.61	YQPVPEQPL	0.135421	11.18	0.307661	1791.76	37.13
Homo sapiens	HPNVVTYYTSFVVKDE	16	STE20/SPS1-related proline-alanine-rich protein kinase	7692980	847959	0.997	45.9	47.1	VTYYTSFVV	0.991864	0	0.668151	36.2534	0.57	VTYYTSFVV	0.102108	14.21	0.309929	1748.33	36.62
Homo sapiens	RDSLIVIYQDAISFDDSS	18	Stonin-2		288506	0.997	41.5	47.1	IVIYQDAIS	0.86201	0.35	0.452504	373.824	12.02	IVIYQDAIS	0.035917	28.69	0.201767	5634.73	64.93
Homo sapiens	LPVEIWSSNHLFPS	14	Sugar phosphate exchanger 3	15634700	13757900	0.997	70.2	46.6	VEIWSSNHL	0.95169	0.1	0.615799	63.8777	1.47	VEIWSSNHL	0.070416	18.81	0.267966	2753	46.7
Homo sapiens	LPVEIWSSNHLFPSA	15	Sugar phosphate exchanger 3	2805880	173765	0.964	29.9	46.8	VEIWSSNHL	0.914616	0.21	0.687964	29.2582	0.36	VEIWSSNHL	0.062344	20.49	0.37623	853.25	23.7
Homo sapiens	VELPVEIWSSNHLFPS	16	Sugar phosphate exchanger 3	10444600	2211330	0.997	56.8	47	VEIWSSNHL	0.970831	0.05	0.628295	55.7995	1.21	VEIWSSNHL	0.119321	12.49	0.29063	2154.31	41.09
Homo sapiens	VILDLIPYESIVVTR	15	Sulfhydryl oxidase 2	3009740	554896	0.997	49.1	41	LIPYESIVV	0.95337	0.09	0.752422	14.5667	0.07	LIPYESIVV	0.046393	24.71	0.366896	943.923	25.27
Homo sapiens	VILDLIPYESIVVTRA	16	Sulfhydryl oxidase 2	3129580	2254210	0.997	67	41.2	LIPYESIVV	0.958309	0.08	0.702692	24.9483	0.26	LIPYESIVV	0.053215	22.71	0.359392	1023.76	26.59
Homo sapiens	HLFWFPAEAFHKPG	14	Sushi domain-containing protein 5	604130000	12400300	0.997	58.9	47	LFWFPAEAF	0.095018	9.12	0.490176	248.684	8.07	WFPAEAFHK	0.864259	0.15	0.676788	33.019	0.96
Homo sapiens	HLFWFPAEAFHKPGL	15	Sushi domain-containing protein 5	5935930	3106230	0.997	65.8	46.9	LFWFPAEAF	0.054363	13.36	0.576758	97.4544	2.67	WFPAEAFHK	0.812391	0.31	0.782643	10.504	0.09
Homo sapiens	HLFWFPAEAFHKPGLE	16	Sushi domain-containing protein 5	89819000	43210000	0.997	80.4	47.3	LFWFPAEAF	0.027825	20.2	0.489612	250.206	8.13	WFPAEAFHK	0.735002	0.59	0.711722	22.6261	0.5
Homo sapiens	KHLFWFPAEAFHKPG	15	Sushi domain-containing protein 5		1086280	0.994	29.8	47	LFWFPAEAF	0.422838	2.18	0.640033	49.1444	0.97	WFPAEAFHK	0.850088	0.19	0.767666	12.3518	0.14
Homo sapiens	KHLFWFPAEAFHKPGL	16	Sushi domain-containing protein 5		292136	0.97	25.2	46.6	LFWFPAEAF	0.291673	3.41	0.56178	114.599	3.29	WFPAEAFHK	0.787631	0.4	0.717898	21.1636	0.44
Homo sapiens	KHLFWFPAEAFHKPGLE	17	Sushi domain-containing protein 5	187896000	34063800	0.997	67.8	47.3	LFWFPAEAF	0.167619	5.85	0.559647	117.275	3.38	WFPAEAFHK	0.704478	0.71	0.739202	16.8067	0.27
Homo sapiens	KHLFWFPAEAFHKPGLEKEVDDDT	24	Sushi domain-containing protein 5	18878800	12772700	0.997	39.4	48.3	LFWFPAEAF	0.012027	31.73	0.533524	155.581	4.77	WFPAEAFHK	0.237223	6.18	0.695254	27.0391	0.71
Homo sapiens	LQKHLFWFPAEAFHKP	16	Sushi domain-containing protein 5	20108200	1566070	0.997	41.8	46.6	LFWFPAEAF	0.677479	0.89	0.601852	74.2823	1.82	WFPAEAFHK	0.631341	1.03	0.692032	27.9983	0.75
Homo sapiens	LQKHLFWFPAEAFHKPG	17	Sushi domain-containing protein 5	3777510	682331	0.997	50	46.8	LFWFPAEAF	0.566428	1.36	0.602972	73.3876	1.78	WFPAEAFHK	0.747405	0.54	0.717262	21.3097	0.45
Homo sapiens	LQKHLFWFPAEAFHKPGLEKEVDDDTK	27	Sushi domain-containing protein 5		9328880	0.997	59.5	48.9	LFWFPAEAF	0.133589	7.03	0.601295	74.7314	1.83	WFPAEAFHK	0.346158	3.69	0.713276	22.2488	0.48
Homo sapiens	PAEAFHKPG	9	Sushi domain-containing protein 5	2669100	584536	0.997	47.8	44.3	PAEAFHKPG	2e-06	95	0.017335	41448.9	95	PAEAFHKPG	1e-06	95	0.019518	40481.4	95
Homo sapiens	QKHLFWFPAEAFHKP	15	Sushi domain-containing protein 5	3933530	743980	0.997	37.5	47.1	LFWFPAEAF	0.7156	0.76	0.662532	38.5258	0.64	WFPAEAFHK	0.730243	0.61	0.766875	12.458	0.14
Homo sapiens	QKHLFWFPAEAFHKPG	16	Sushi domain-containing protein 5	29735800	929365	0.997	45.5	47.4	LFWFPAEAF	0.618089	1.13	0.592044	82.5987	2.13	WFPAEAFHK	0.810192	0.32	0.696861	26.573	0.69
Homo sapiens	QKHLFWFPAEAFHKPGLE	18	Sushi domain-containing protein 5	19787900	4181770	0.997	51.7	47.9	LFWFPAEAF	0.349666	2.79	0.506592	208.214	6.67	WFPAEAFHK	0.628513	1.05	0.632289	53.4396	1.87
Homo sapiens	QKHLFWFPAEAFHKPGLEKE	20	Sushi domain-containing protein 5		3278860	0.911	23.9	48	LFWFPAEAF	0.114894	7.9	0.621691	59.9325	1.34	WFPAEAFHK	0.365031	3.4	0.735025	17.5837	0.29
Homo sapiens	LGTERQFAARYG	12	TATA-binding protein-associated factor 172		512175	0.832	28.5	46.3	ERQFAARYG	0.001425	72.76	0.119277	13756	86.11	ERQFAARYG	0.001197	86.79	0.115648	14306.8	88.92
Homo sapiens	ASLSLAPVNIFK	12	T-complex protein 1 subunit beta	921131	745298	0.994	36.4	43.4	LSLAPVNIF	0.000954	79.83	0.233566	3994.39	55.01	LSLAPVNIF	0.001322	85.51	0.202098	5614.58	64.84
Homo sapiens	FEAFVWEPAMVRINA	15	T-complex protein 1 subunit eta	3389880	903487	0.997	56.3	46.9	FVWEPAMVR	0.031542	18.8	0.512434	195.46	6.21	FVWEPAMVR	0.751402	0.53	0.735673	17.4608	0.29
Homo sapiens	HQEHILRFASWALESDN	17	Transcription intermediary factor 1-beta		1434900	0.997	34.6	47	ILRFASWAL	0.95113	0.1	0.690734	28.3943	0.34	ILRFASWAL	0.068302	19.22	0.419406	534.803	17.14
Homo sapiens	EYHFLSPYVSPKESPF	16	Transferrin receptor protein 1	2426150	1459070	0.997	46.2	47	LSPYVSPKE	0.662234	0.95	0.499165	225.636	7.27	YHFLSPYVS	0.07505	17.99	0.398871	667.863	20.03
Homo sapiens	VEYHFLSPYVSPKESPF	17	Transferrin receptor protein 1	1912310	296047	0.984	32.9	47.3	LSPYVSPKE	0.569506	1.34	0.524113	172.258	5.39	YHFLSPYVS	0.19753	7.62	0.466909	319.874	11.66
Homo sapiens	YHFLSPYVSPKESPF	15	Transferrin receptor protein 1	2257610	448629	0.997	35	46.9	LSPYVSPKE	0.719399	0.75	0.580619	93.4671	2.52	LSPYVSPKE	0.028512	32.46	0.445626	402.705	13.89
Homo sapiens	IKHILANFKNYQFFIG	16	Translationally-controlled tumor protein	6027490	1026430	0.887	25.1	45.2	LANFKNYQF	0.803449	0.5	0.694741	27.1896	0.32	LANFKNYQF	0.037992	27.8	0.55261	126.553	5.07
Homo sapiens	FIPLALYSNPSVFVDK	16	Transmembrane protein 131		435600	0.997	55.8	45.9	LALYSNPSV	0.92725	0.17	0.725721	19.4459	0.15	LYSNPSVFV	0.044961	25.17	0.354165	1083.33	27.56
Homo sapiens	ADDGKIVIFQSKPEIQ	16	Transmembrane protein 59	1474740	1441550	0.997	83.7	46.8	IVIFQSKPE	0.9842	0.02	0.593483	81.3226	2.08	IVIFQSKPE	0.377268	3.23	0.339777	1265.81	30.27
Homo sapiens	ITNEIVDYISGGGFS	15	Tripeptidyl-peptidase 1	6749790	686981	0.997	54	46.4	IVDYISGGG	0.914725	0.21	0.535617	152.097	4.63	IVDYISGGG	0.044628	25.29	0.234828	3940.22	55.51
Homo sapiens	GNQLAVLPAGAFARRPPL	18	Trophoblast glycoprotein	987223	2549190	0.938	21.1	42.1	VLPAGAFAR	0.073449	10.88	0.300559	1934.87	38.51	VLPAGAFAR	0.596684	1.22	0.448617	389.881	13.58
Homo sapiens	NQLAVLPAGAFARRPPL	17	Trophoblast glycoprotein	4186060	1039850	0.997	29.5	41.2	VLPAGAFAR	0.071036	11.13	0.436989	442.152	13.89	VLPAGAFAR	0.665994	0.87	0.595474	79.5895	3.07
Homo sapiens	ISQIVSSITASLRFDG	16	Tubulin alpha-1B chain		695883	0.997	87.5	45.7	IVSSITASL	0.097352	8.95	0.52448	171.575	5.37	VSSITASLR	0.649671	0.94	0.574239	100.147	3.95
Homo sapiens	SKLEFSIYPAPQVSTA	16	Tubulin alpha-1B chain	7806690	2757190	0.997	38.5	46.5	FSIYPAPQV	0.92825	0.17	0.65121	43.5465	0.79	FSIYPAPQV	0.459941	2.24	0.446996	396.779	13.75
Homo sapiens	TAVVEPYNSILTTH	14	Tubulin alpha-1B chain		183849	0.854	26.1	47.1	VEPYNSILT	0.980294	0.03	0.591388	83.187	2.15	VEPYNSILT	0.02973	31.76	0.182885	6911.92	70.37
Homo sapiens	TIGGGDDSFNTFFSETGAGKHVPR	24	Tubulin alpha-1B chain		2285280	0.997	35.4	46.7	FNTFFSETG	0.037509	16.95	0.311947	1710.57	35.95	FFSETGAGK	0.485071	2.01	0.64307	47.5558	1.62
Homo sapiens	KPMVILPYMNWGNLK	15	Tyrosine-protein kinase RYK	2370710	1052910	0.997	49.2	46.7	ILPYMNWGN	0.78852	0.55	0.701696	25.2186	0.27	ILPYMNWGN	0.019094	39.5	0.404591	627.782	19.19
Homo sapiens	TSALENYINRTVAV	14	U6 snRNA-associated Sm-like protein LSm8	33635800	2365280	0.997	60.5	46.8	LENYINRTV	0.958461	0.08	0.630341	54.5779	1.16	LENYINRTV	0.022976	36.24	0.232544	4038.8	56.14
Homo sapiens	DQLVLIFAGKILKDQ	15	Ubiquilin-2	3078280	866815	0.993	29.4	41.4	VLIFAGKIL	0.944962	0.12	0.712631	22.4047	0.21	VLIFAGKIL	0.244558	5.95	0.637659	50.4231	1.75
Homo sapiens	TDQLVLIFAGKILKDQDT	18	Ubiquilin-2	6953710	1046640	0.997	47.8	44.9	VLIFAGKIL	0.844721	0.4	0.554522	123.962	3.63	LIFAGKILK	0.109528	13.41	0.470911	306.319	11.26
Homo sapiens	DLAPINAFIGGLAAQE	16	Ubiquitin-like modifier-activating enzyme 1	8670660	975889	0.997	57	46.3	INAFIGGLA	0.842044	0.4	0.646245	45.9499	0.87	INAFIGGLA	0.090044	15.71	0.363775	976.342	25.81
Homo sapiens	HLDYVMAAANLFAQT	15	Ubiquitin-like modifier-activating enzyme 1		203514	0.997	74.6	47	YVMAAANLF	0.083057	10.04	0.569127	105.842	2.96	YVMAAANLF	0.444961	2.38	0.619963	61.0636	2.24
Homo sapiens	LAPINAFIGGLAAQE	15	Ubiquitin-like modifier-activating enzyme 1	6970160	2103580	0.997	48	45.2	INAFIGGLA	0.871094	0.33	0.708068	23.5386	0.23	INAFIGGLA	0.141462	10.73	0.444381	408.166	14.03
Homo sapiens	VPVTAYTGPLVEDF	14	Ubiquitin-like modifier-activating enzyme 1	5872480	739681	0.997	40	46.9	VTAYTGPLV	0.970107	0.05	0.582068	92.0132	2.47	VTAYTGPLV	0.050929	23.36	0.192626	6220.51	67.56
Homo sapiens	VVISVNPYRSLPIYSPE	17	Unconventional myosin-Ib	8089430	500947	0.983	31.7	46.3	VNPYRSLPI	0.973413	0.04	0.736342	17.3349	0.12	VNPYRSLPI	0.069903	18.9	0.448063	392.225	13.64
Homo sapiens	GPPPSKVLPFPSQVVYNR	18	Uronyl 2-sulfotransferase	176767	1002120	0.997	37.5	45.3	VLPFPSQVV	0.985958	0.01	0.60608	70.9608	1.69	VLPFPSQVV	0.213247	6.97	0.279133	2439.68	43.86
Homo sapiens	HAPSIVWYKDERLLEEK	17	Vascular endothelial growth factor receptor 3	5350660	463012	0.876	22.3	47.2	IVWYKDERL	0.986477	0	0.657412	40.7203	0.71	IVWYKDERL	0.141641	10.72	0.340395	1257.37	30.15
Homo sapiens	AAWMAYYINHPLYTPP	16	Very-long-chain enoyl-CoA reductase	3242730	420141	0.973	41.3	47	MAYYINHPL	0.966146	0.06	0.735762	17.444	0.12	YYINHPLYT	0.132262	11.43	0.448062	392.229	13.64
Homo sapiens	GALVLGYEGWLAGYQ	15	Voltage-dependent anion-selective channel protein 1	3807850	161666	0.904	27	46.7	VLGYEGWLA	0.905859	0.23	0.698483	26.1107	0.29	VLGYEGWLA	0.020279	38.44	0.341664	1240.23	29.9
Homo sapiens	HGSAVFGYEGWLAG	14	Voltage-dependent anion-selective channel protein 2	9365420	1285480	0.997	65.5	45.7	VFGYEGWLA	0.860105	0.36	0.543256	140.032	4.21	VFGYEGWLA	0.009145	53.16	0.183203	6888.18	70.27
Homo sapiens	HGSAVFGYEGWLAGYQ	16	Voltage-dependent anion-selective channel protein 2	4836060	3804660	0.997	96.6	45.5	VFGYEGWLA	0.911706	0.21	0.585993	88.1874	2.33	VFGYEGWLA	0.01633	42.26	0.259542	3015.71	48.86
Homo sapiens	LVSGVPSLQVVLNSIFKAML	20	Voltage-dependent L-type calcium channel subunit alpha-1S	2500410	520984	0.938	33	41.7	LQVVLNSIF	0.003338	55.47	0.507627	205.895	6.59	QVVLNSIFK	0.001818	81.21	0.40346	635.512	19.36
Homo sapiens	FEILDAVVVVVSFI	14	Voltage-gated hydrogen channel 1	47398.3	174418	0.989	21	41.9	ILDAVVVVV	0.000284	94.71	0.214251	4922.79	60.23	LDAVVVVVS	0.000438	95	0.178763	7227.17	71.56
Homo sapiens	LVTLRLWHNQIAYVPEH	17	Volume-regulated anion channel subunit LRRC8E		1110890	0.888	24.4	46.1	LRLWHNQIA	0.745932	0.67	0.758289	13.6708	0.06	LRLWHNQIA	0.042836	25.93	0.482994	268.779	10.14
Homo sapiens	VPDVLFYDNIQHVIV	15	von Willebrand factor A domain-containing protein 8	7580670	1330840	0.994	37.6	46.2	VLFYDNIQH	0.824966	0.45	0.700762	25.4748	0.27	VLFYDNIQH	0.062419	20.47	0.411584	582.035	18.18
Homo sapiens	DDISLYKSFLQLG	13	V-type proton ATPase 16 kDa proteolipid subunit	55333200	6059330	0.997	64.6	46.2	ISLYKSFLQ	0.965057	0.06	0.595631	79.4544	2	ISLYKSFLQ	0.063597	20.21	0.21358	4958.66	61.47
Homo sapiens	DDISLYKSFLQLGAG	15	V-type proton ATPase 16 kDa proteolipid subunit	12019000	8172090	0.997	72.7	46.6	ISLYKSFLQ	0.956719	0.08	0.7621	13.1185	0.05	ISLYKSFLQ	0.072147	18.5	0.431015	471.676	15.65
Homo sapiens	LNDDISLYKSFLQLG	15	V-type proton ATPase 16 kDa proteolipid subunit	11205800	3638290	0.997	62.8	46.7	ISLYKSFLQ	0.982276	0.02	0.75321	14.443	0.07	ISLYKSFLQ	0.103793	14	0.372125	892.002	24.39
Homo sapiens	LNDDISLYKSFLQLGAG	17	V-type proton ATPase 16 kDa proteolipid subunit	26367100	1994270	0.997	60.8	46.7	ISLYKSFLQ	0.96711	0.05	0.706638	23.9056	0.24	ISLYKSFLQ	0.075293	17.95	0.37181	895.047	24.44
Homo sapiens	NDDISLYKSFLQLG	14	V-type proton ATPase 16 kDa proteolipid subunit	26314000	1860420	0.997	70.2	46.8	ISLYKSFLQ	0.983258	0.02	0.671309	35.0356	0.53	ISLYKSFLQ	0.10431	13.95	0.273112	2603.9	45.35
Homo sapiens	NDDISLYKSFLQLGAG	16	V-type proton ATPase 16 kDa proteolipid subunit	11092400	1087960	0.997	64.8	47.2	ISLYKSFLQ	0.977027	0.03	0.698676	26.0563	0.29	ISLYKSFLQ	0.088098	15.97	0.346281	1179.79	29.02
Homo sapiens	SGKDRIEIFPSRMAQTIM	18	V-type proton ATPase subunit D	3592230	1647630	0.992	38.2	47.8	IEIFPSRMA	0.983073	0.02	0.704583	24.4431	0.25	IEIFPSRMA	0.365219	3.4	0.441754	419.934	14.34
Homo sapiens	NQLLVWYPATALADN	15	WD repeat-containing protein 6	7416000	898595	0.997	52.1	47.1	LVWYPATAL	0.952091	0.1	0.728591	18.8514	0.14	LVWYPATAL	0.175648	8.68	0.473663	297.332	10.99
Homo sapiens	QLLVWYPATALADN	14	WD repeat-containing protein 6	6581190	926967	0.944	32.3	46.6	LVWYPATAL	0.914906	0.21	0.659728	39.7126	0.68	LVWYPATAL	0.107961	13.57	0.363226	982.159	25.91
Homo sapiens	VESLRLYQDFYAFDLS	16	WD repeat-containing protein 73	1568880	449875	0.997	67.9	47.2	LRLYQDFYA	0.920191	0.19	0.709587	23.1549	0.22	LRLYQDFYA	0.018111	40.43	0.322681	1523.01	33.78
Homo sapiens	ILKVILLLAG	10	Zinc transporter ZIP1	696455	479865	0.939	16.4	25	LKVILLLAG	2.3e-05	95	0.09931	17073.2	90.91	LKVILLLAG	1.7e-05	95	0.066402	24375.2	95
OC43	EGQQIIFYEGVNFTP	15	Hemagglutinin-esterase	15166200	307783	0.997	73.2	46.7	IIFYEGVNF	0.875609	0.32	0.627714	56.1514	1.22	IIFYEGVNF	0.053852	22.52	0.30396	1864.97	38
OC43	EGQQIIFYEGVNFTPY	16	Hemagglutinin-esterase	5312940	513972	0.997	42.1	47	IIFYEGVNF	0.811671	0.48	0.539989	145.07	4.37	IIFYEGVNF	0.038912	27.44	0.287115	2237.82	41.9
OC43	GQQIIFYEGVNFT	13	Hemagglutinin-esterase	2766270	296156	0.96	29.3	46.6	IIFYEGVNF	0.754248	0.65	0.433991	456.73	14.3	IIFYEGVNF	0.021761	37.21	0.151779	9677.54	79.28
OC43	LFYTQVYKNMAVYRS	15	Hemagglutinin-esterase	2815410	730414	0.997	65.2	47.3	TQVYKNMAV	0.37729	2.54	0.684762	30.2896	0.38	VYKNMAVYR	0.164888	9.23	0.64227	47.9692	1.64
OC43	GGNVVPYYSWFSG	13	Nucleocapsid	68575900	9213190	0.995	33.9	44.7	VVPYYSWFS	0.916363	0.2	0.478731	281.467	9.15	VVPYYSWFS	0.029565	31.85	0.142513	10698.1	81.86
OC43	GNVVPYYSWFSG	12	Nucleocapsid	118325000	8217620	0.997	41.6	44.9	VVPYYSWFS	0.702262	0.8	0.44379	410.785	13.02	VVPYYSWFS	0.006266	59.97	0.127139	12634.2	86.03
OC43	PSGGNVVPYYSWFSG	15	Nucleocapsid	18476600	1339170	0.997	50.7	44.7	VVPYYSWFS	0.876525	0.32	0.634151	52.3737	1.08	VVPYYSWFS	0.019383	39.23	0.238171	3800.25	54.6
OC43	QPSGGNVVPYYSWFSG	16	Nucleocapsid	639269000	48326700	0.995	39.2	45	VVPYYSWFS	0.795913	0.53	0.54306	140.329	4.22	VVPYYSWFS	0.011723	48.36	0.190384	6373.26	68.21
OC43	QPSGGNVVPYYSWFSGIT	18	Nucleocapsid	119788000	7529130	0.959	32.8	46.5	VVPYYSWFS	0.757841	0.64	0.487798	255.165	8.29	VVPYYSWFS	0.008878	53.7	0.181985	6979.56	70.63
OC43	QPSGGNVVPYYSWFSGITQ	19	Nucleocapsid	86673700	16405500	0.997	56.4	46.5	VVPYYSWFS	0.654052	0.98	0.557071	120.59	3.5	VVPYYSWFS	0.006141	60.39	0.271372	2653.39	45.81
OC43	QPSGGNVVPYYSWFSGITQFQK	22	Nucleocapsid		681958	0.997	72.9	47.9	VVPYYSWFS	0.446004	2	0.569586	105.318	2.95	YSWFSGITQ	0.008372	54.71	0.411468	582.766	18.2
OC43	QPSGGNVVPYYSWFSGITQFQKGKE	25	Nucleocapsid		830856	0.997	50	48.3	VVPYYSWFS	0.468594	1.87	0.575549	98.7376	2.72	FSGITQFQK	0.084526	16.48	0.570158	104.668	4.14
OC43	SGGNVVPYYSWFSG	14	Nucleocapsid	30761400	3512130	0.994	33.2	44.4	VVPYYSWFS	0.900666	0.24	0.546534	135.152	4.04	VVPYYSWFS	0.025824	34.18	0.179296	7185.61	71.41
OC43	DFINGIFAKVKNTK	14	Spike	39816000	21724900	0.997	54.5	43.9	INGIFAKVK	0.012924	30.61	0.330422	1400.64	31.93	INGIFAKVK	0.436466	2.46	0.51926	181.544	7.19
OC43	DFINGIFAKVKNTKV	15	Spike	24984500	959727	0.997	33.9	43.1	FAKVKNTKV	0.040493	16.15	0.496632	231.906	7.48	INGIFAKVK	0.393564	3	0.673221	34.3182	1.02
OC43	DFINGIFAKVKNTKVIK	17	Spike	38335800	6650730	0.997	33.9	39.5	FAKVKNTKV	0.233705	4.29	0.534319	154.249	4.71	FAKVKNTKV	0.511373	1.8	0.664705	37.6306	1.18
OC43	GRLTALNAYVSQQLSDS	17	Spike	20016000	4079780	0.997	88.3	47.4	LNAYVSQQL	0.954948	0.09	0.649661	44.2825	0.82	LNAYVSQQL	0.036117	28.6	0.401973	645.819	19.58
OC43	GRLTALNAYVSQQLSDST	18	Spike	2701890	1670410	0.997	117	47.5	LNAYVSQQL	0.901142	0.24	0.54029	144.598	4.36	LNAYVSQQL	0.018405	40.15	0.270178	2687.89	46.12
OC43	GRLTALNAYVSQQLSDSTL	19	Spike	24691800	7619240	0.997	117	47.2	LNAYVSQQL	0.822146	0.46	0.616819	63.1766	1.45	LNAYVSQQL	0.008898	53.66	0.352481	1103.25	27.88
OC43	GRLTALNAYVSQQLSDSTLV	20	Spike		3919480	0.997	39.8	46.7	LNAYVSQQL	0.709327	0.78	0.667007	36.7049	0.58	LNAYVSQQL	0.004563	65.92	0.406114	617.522	18.97
OC43	GRLTALNAYVSQQLSDSTLVK	21	Spike	2281410	3224310	0.997	67.7	46.1	LNAYVSQQL	0.573745	1.32	0.615527	64.0659	1.47	LNAYVSQQL	0.001941	80.16	0.359515	1022.4	26.57
OC43	LINGRLTALNAYVSQQLSDSTL	22	Spike	6231580	1009080	0.997	38.7	46.8	LNAYVSQQL	0.66888	0.92	0.630602	54.424	1.16	LTALNAYVS	0.014014	45.01	0.409829	593.193	18.43
OC43	LINGRLTALNAYVSQQLSDSTLV	23	Spike	5425290	424463	0.979	30	46.2	LNAYVSQQL	0.685849	0.86	0.632774	53.1599	1.11	LTALNAYVS	0.01485	43.94	0.412759	574.682	18.01
OC43	LTALNAYVSQQLS	13	Spike	1231360	1910050	0.997	67.9	46	LNAYVSQQL	0.947051	0.11	0.556902	120.81	3.5	LNAYVSQQL	0.0111	49.38	0.195315	6042.14	66.79
OC43	LTALNAYVSQQLSD	14	Spike	52359900	9857410	0.997	70.6	46.9	LNAYVSQQL	0.976611	0.03	0.633496	52.7462	1.09	LNAYVSQQL	0.027671	32.96	0.247069	3451.44	52.22
OC43	LTALNAYVSQQLSDS	15	Spike	954598000	42300500	0.997	84.9	46.9	LNAYVSQQL	0.977376	0.03	0.712539	22.427	0.21	LNAYVSQQL	0.040599	26.78	0.336471	1311.91	30.93
OC43	LTALNAYVSQQLSDST	16	Spike	359581000	24334400	0.997	66.4	46.9	LNAYVSQQL	0.958302	0.08	0.638808	49.8001	0.99	LNAYVSQQL	0.024146	35.36	0.270482	2679.06	46.04
OC43	LTALNAYVSQQLSDSTL	17	Spike	29153700	4703410	0.997	61.9	47.2	LNAYVSQQL	0.916093	0.2	0.638153	50.1543	1.01	LNAYVSQQL	0.015861	42.77	0.285117	2286.72	42.38
OC43	LTALNAYVSQQLSDSTLV	18	Spike	24580700	2698800	0.997	78.3	46.9	LNAYVSQQL	0.822494	0.45	0.524011	172.448	5.4	LNAYVSQQL	0.007519	56.8	0.209314	5192.9	62.72
OC43	RLTALNAYVSQQLSD	15	Spike		162075	0.997	51.9	46.8	LNAYVSQQL	0.968108	0.05	0.709047	23.2905	0.23	LNAYVSQQL	0.030825	31.17	0.439465	430.464	14.62
OC43	RLTALNAYVSQQLSDS	16	Spike	6775680	2322040	0.997	80.8	47.2	LNAYVSQQL	0.970699	0.05	0.643703	47.2312	0.91	LNAYVSQQL	0.029168	32.07	0.345056	1195.53	29.25
OC43	RLTALNAYVSQQLSDSTL	18	Spike	19145700	14743200	0.997	96.2	47	LNAYVSQQL	0.877994	0.31	0.534357	154.185	4.71	LNAYVSQQL	0.010569	50.31	0.246784	3462.1	52.29
OC43	RLTALNAYVSQQLSDSTLVK	20	Spike	831836	373978	0.997	50	45.7	LNAYVSQQL	0.64798	1	0.658946	40.05	0.69	LNAYVSQQL	0.002804	74.35	0.372729	886.192	24.29
OC43	SRQYLLAFNQDGIIF	15	Spike		381868	0.842	27.1	46.6	LLAFNQDGI	0.070118	11.24	0.589036	85.3311	2.23	YLLAFNQDG	0.087731	16.02	0.548996	131.6	5.27
OC43	SRQYLLAFNQDGIIFN	16	Spike	2723020	471854	0.997	70.1	47.1	LLAFNQDGI	0.083213	10.03	0.52211	176.032	5.52	YLLAFNQDG	0.043187	25.81	0.47366	297.342	10.99

## Sheet: S3C
S3C Table. HLA-DP immunopeptidome eluted from OC43-infected HEK293.CIITA cells
Specie	Peptide sequence	len	Protein name	Total Precursor Intensity	Total TIC	Best Peptide identification probability	Best Mascot Ion Score	Best Mascot Identity Score	DPB1*04:01 core	Score	Rank	Score_BA	nM	Rank_BA	DPB1*04:02 core	Score	Rank	Score_BA	nM	Rank_BA
Homo sapiens	EERNLLSVAYKNVIGA	16	14-3-3 protein epsilon	133761	1060340	0.997	42.6	45.8	LLSVAYKNV	0.481513	0.29	0.5568	120.944	1.87	LLSVAYKNV	0.237373	0.46	0.39969	661.971	3.38
Homo sapiens	EERNLLSVAYKNVVGGR	17	14-3-3 protein theta	2831800	2664750	0.997	57.9	45.4	LLSVAYKNV	0.392977	0.45	0.488024	254.542	4.15	LLSVAYKNV	0.196902	0.63	0.367766	935.08	5.61
Homo sapiens	EERNLLSVAYKNVVGA	16	14-3-3 protein zeta/delta	447583	2134730	0.997	48.3	46.2	LLSVAYKNV	0.506434	0.26	0.555552	122.588	1.9	LLSVAYKNV	0.257033	0.39	0.399906	660.425	3.37
Homo sapiens	EERNLLSVAYKNVVGAR	17	14-3-3 protein zeta/delta	10493400	4570720	0.997	74.8	45.6	LLSVAYKNV	0.38734	0.46	0.533786	155.141	2.46	LLSVAYKNV	0.190777	0.66	0.398551	670.179	3.44
Homo sapiens	ERAELATEEFLPVTPI	16	26S proteasome non-ATPase regulatory subunit 2	25756700	1936160	0.997	62.5	47	LATEEFLPV	0.966217	0	0.819057	7.08346	0.02	LATEEFLPV	0.795864	0	0.68262	30.9998	0.02
Homo sapiens	ERAELATEEFLPVTPIL	17	26S proteasome non-ATPase regulatory subunit 2	1458500	395689	0.962	36.9	46	LATEEFLPV	0.946092	0	0.820575	6.96807	0.02	LATEEFLPV	0.712519	0.02	0.672967	34.4127	0.02
Homo sapiens	RAELATEEFLPVTPI	15	26S proteasome non-ATPase regulatory subunit 2	5149170	5583900	0.997	81.8	45.9	LATEEFLPV	0.962335	0	0.839896	5.65358	0.01	LATEEFLPV	0.817406	0	0.706996	23.8132	0.01
Homo sapiens	RAELATEEFLPVTPIL	16	26S proteasome non-ATPase regulatory subunit 2	3637860	762079	0.847	26.8	44.7	LATEEFLPV	0.956144	0	0.81643	7.28769	0.02	LATEEFLPV	0.751336	0	0.674662	33.7873	0.02
Homo sapiens	KHKELAPYDENWFYTRA	17	40S ribosomal protein S19	20627900	5425120	0.997	60.6	47.5	LAPYDENWF	0.005621	34.21	0.247205	3446.36	35	YDENWFYTR	0.004538	47.5	0.197172	5921.95	41.71
Homo sapiens	HLGTALKANPFGGASHA	17	40S ribosomal protein S23		4212410	0.997	36.9	46.9	LKANPFGGA	0.049755	5.1	0.204233	5486.37	46.67	LKANPFGGA	0.10607	1.64	0.200037	5741.19	40.68
Homo sapiens	LAPDYDALDVANKIGII	17	60S ribosomal protein L23a		592985	0.997	61.5	46.1	DALDVANKI	0.003762	44.19	0.185837	6694.64	52.37	YDALDVANK	0.003836	52.37	0.16599	8298.28	53.55
Homo sapiens	YVRLAPDYDALDVA	14	60S ribosomal protein L23a	778862	3088590	0.957	38.4	46.9	LAPDYDALD	0.003707	44.57	0.198689	5825.54	48.32	LAPDYDALD	0.00601	39.53	0.169048	8028.21	52.32
Homo sapiens	YVRLAPDYDALDVANKIGII	20	60S ribosomal protein L23a	240914	296028	0.989	31.4	45.8	LAPDYDALD	0.00174	64.82	0.265411	2830.16	30.72	YDALDVANK	0.002885	60.38	0.238842	3772.76	28.2
Homo sapiens	SHRKFSAPRHGSLGFLPRKR	20	60S ribosomal protein L3		1692580	0.842	24.3	43.3	RHGSLGFLP	0.001983	61.44	0.269503	2707.59	29.81	RHGSLGFLP	0.003533	54.65	0.269975	2693.8	20.32
Homo sapiens	PRKIEEIKDFLLTARRK	17	60S ribosomal protein L38		6124780	0.997	37.3	37.6	EEIKDFLLT	0.034489	7.23	0.416312	553.009	8.62	EEIKDFLLT	0.046438	4.66	0.364977	963.727	5.85
Homo sapiens	SAYMITSFLDNGHG	14	A disintegrin and metalloproteinase with thrombospondin motifs 1	483414	453286	0.976	35.1	44.1	YMITSFLDN	0.535644	0.23	0.581137	92.9447	1.41	YMITSFLDN	0.286143	0.33	0.408918	599.069	2.91
Homo sapiens	GGAFVLVLYDEIKK	14	ADP/ATP translocase 2	815674	1974180	0.997	47.2	43.2	FVLVLYDEI	0.533054	0.23	0.670199	35.4589	0.4	FVLVLYDEI	0.26799	0.37	0.470725	306.936	1.01
Homo sapiens	VLVLYDEIKK	10	ADP/ATP translocase 2		1326440	0.997	57.8	38.8	LVLYDEIKK	0.000145	95	0.105282	16004.9	80.54	LVLYDEIKK	0.000129	95	0.094359	18012.7	83.68
Homo sapiens	EYYLQNAFLVAYTKK	15	Alpha-fetoprotein	5918010	1539390	0.997	53.8	46.8	YLQNAFLVA	0.148868	1.77	0.63322	52.904	0.7	YLQNAFLVA	0.160589	0.87	0.551789	127.682	0.22
Homo sapiens	EYYLQNAFLVAYTKKA	16	Alpha-fetoprotein	713275	522336	0.997	53	46.9	YLQNAFLVA	0.103814	2.56	0.626073	57.1573	0.76	YLQNAFLVA	0.106881	1.63	0.524978	170.653	0.38
Homo sapiens	GEYYLQNAFLVAYTKK	16	Alpha-fetoprotein	566852	166700	0.995	35.3	47.1	YLQNAFLVA	0.2687	0.86	0.640522	48.8851	0.63	YLQNAFLVA	0.268327	0.37	0.537699	148.709	0.3
Homo sapiens	LGEYYLQNAFLVAYTKKA	18	Alpha-fetoprotein	3272950	1786200	0.997	61.9	47	YLQNAFLVA	0.15163	1.73	0.575679	98.5988	1.5	YLQNAFLVA	0.148118	0.98	0.467838	316.675	1.05
Homo sapiens	ERLWAWESWRSEVG	14	Angiotensin-converting enzyme 2		1167850	0.944	29.3	46.5	WAWESWRSE	0.15513	1.69	0.417159	547.964	8.55	WAWESWRSE	0.115691	1.44	0.318357	1595.95	11.25
Homo sapiens	KQLRPLYEEYVVLK	14	Angiotensin-converting enzyme 2	19527600	3517310	0.997	40.2	42.7	PLYEEYVVL	0.070831	3.63	0.481497	273.168	4.46	PLYEEYVVL	0.025364	9.71	0.315475	1646.5	11.69
Homo sapiens	KQLRPLYEEYVVLKN	15	Angiotensin-converting enzyme 2		1647020	0.997	37.7	43.4	PLYEEYVVL	0.091127	2.88	0.520008	180.081	2.91	PLYEEYVVL	0.034567	6.71	0.367181	941.017	5.66
Homo sapiens	KQLRPLYEEYVVLKNEM	17	Angiotensin-converting enzyme 2	1963870	3192460	0.973	31.2	47	PLYEEYVVL	0.072843	3.53	0.488727	252.613	4.12	PLYEEYVVL	0.03401	6.85	0.346507	1176.91	7.68
Homo sapiens	NERLWAWESWRSEVG	15	Angiotensin-converting enzyme 2		1307890	0.964	31	46.9	WAWESWRSE	0.140066	1.88	0.456516	357.944	5.82	WAWESWRSE	0.112485	1.51	0.34293	1223.35	8.07
Homo sapiens	NERLWAWESWRSEVGKQ	17	Angiotensin-converting enzyme 2	4377130	2044630	0.985	29.5	47.6	WAWESWRSE	0.131629	2.02	0.443604	411.612	6.61	WAWESWRSE	0.115241	1.45	0.343474	1216.17	8
Homo sapiens	QLRPLYEEYVVLK	13	Angiotensin-converting enzyme 2	8591870	3208600	0.997	59.5	45.2	PLYEEYVVL	0.065519	3.91	0.390009	735.071	11.06	PLYEEYVVL	0.021474	11.85	0.246094	3488.04	26.18
Homo sapiens	QLRPLYEEYVVLKNEM	16	Angiotensin-converting enzyme 2		823081	0.978	30	47.1	PLYEEYVVL	0.089854	2.91	0.481465	273.263	4.46	PLYEEYVVL	0.039432	5.72	0.343054	1221.71	8.06
Homo sapiens	GTLQANVAQLEGQL	14	Ankyrin repeat domain-containing protein 24		2235380	0.798	26.8	45.7	LQANVAQLE	0.006178	32.09	0.187081	6605.14	51.97	LQANVAQLE	0.006034	39.42	0.162932	8577.43	54.77
Homo sapiens	PSKELAGLFEHKSAVSP	17	Ankyrin-3		1524490	0.804	26	46.2	LAGLFEHKS	0.004483	39.65	0.246461	3474.22	35.19	LAGLFEHKS	0.009998	26.44	0.240582	3702.39	27.71
Homo sapiens	NTASLKYENYELTLK	15	Apolipoprotein B-100	2404930	3680900	0.997	114	47.1	LKYENYELT	0.798762	0.04	0.685234	30.1353	0.32	LKYENYELT	0.59643	0.04	0.527871	165.394	0.36
Homo sapiens	NTASLKYENYELTLKSD	17	Apolipoprotein B-100		2801760	0.997	97.7	47.3	LKYENYELT	0.737201	0.07	0.653148	42.6429	0.53	LKYENYELT	0.550633	0.05	0.502447	217.764	0.57
Homo sapiens	NTASLKYENYELTLKSDT	18	Apolipoprotein B-100		934375	0.997	67.7	47.5	LKYENYELT	0.633566	0.14	0.586936	87.2922	1.32	LKYENYELT	0.446955	0.11	0.432726	463.024	1.95
Homo sapiens	TASLKYENYELTLK	14	Apolipoprotein B-100	20075100	2492090	0.997	74.8	46.8	LKYENYELT	0.831285	0.03	0.656487	41.1299	0.51	LKYENYELT	0.614672	0.04	0.501252	220.598	0.58
Homo sapiens	TASLKYENYELTLKSD	16	Apolipoprotein B-100	28207700	2493980	0.997	74.6	47.4	LKYENYELT	0.776036	0.05	0.668391	36.1594	0.41	LKYENYELT	0.592304	0.04	0.522957	174.426	0.39
Homo sapiens	TASLKYENYELTLKSDT	17	Apolipoprotein B-100	2442060	526840	0.997	45.2	47.4	LKYENYELT	0.669688	0.11	0.646018	46.0628	0.59	LKYENYELT	0.492464	0.08	0.494471	237.392	0.66
Homo sapiens	EWFSETFQKVKEK	13	Apolipoprotein C-I		4061890	0.997	47.1	46.9	WFSETFQKV	0.920625	0	0.728348	18.901	0.15	WFSETFQKV	0.687452	0.02	0.574576	99.7826	0.13
Homo sapiens	MREWFSETFQKVK	13	Apolipoprotein C-I		2732900	0.997	55.8	47.2	WFSETFQKV	0.971745	0	0.785264	10.2103	0.04	WFSETFQKV	0.820904	0	0.639771	49.2839	0.04
Homo sapiens	MREWFSETFQKVKEK	15	Apolipoprotein C-I	4780410	15853700	0.997	40.1	47.5	WFSETFQKV	0.975594	0	0.83009	6.2864	0.01	WFSETFQKV	0.910461	0	0.720402	20.5979	0
Homo sapiens	MREWFSETFQKVKEKL	16	Apolipoprotein C-I		4655150	0.997	35.7	47.6	WFSETFQKV	0.974456	0	0.823366	6.7608	0.02	WFSETFQKV	0.892745	0	0.703772	24.6585	0.01
Homo sapiens	MREWFSETFQKVKEKLK	17	Apolipoprotein C-I	57322.5	2490810	0.997	25.9	46.4	WFSETFQKV	0.958117	0	0.818942	7.09228	0.02	WFSETFQKV	0.844817	0	0.697422	26.4122	0.01
Homo sapiens	VARGIAGEKFDIVKK	15	Arfaptin-2		1638590	0.997	33.8	40.2	IAGEKFDIV	0.940946	0	0.667031	36.6954	0.42	IAGEKFDIV	0.796283	0	0.512951	194.37	0.47
Homo sapiens	LAVFSEVEYLNVR	13	Arrestin domain-containing protein 4	736260	953533	0.997	69.2	45.6	FSEVEYLNV	0.475797	0.3	0.621715	59.917	0.8	FSEVEYLNV	0.172687	0.78	0.400113	658.948	3.36
Homo sapiens	ANVFTVSYFKNNAYL	15	Aspartate--tRNA ligase, cytoplasmic		1661930	0.988	38.5	46.9	FTVSYFKNN	0.493139	0.27	0.692219	27.9418	0.29	FTVSYFKNN	0.489705	0.08	0.584092	90.02	0.11
Homo sapiens	QKTGTAEMSSILEERIL	17	ATP synthase subunit alpha, mitochondrial	246659	267442	0.928	32.5	47.4	MSSILEERI	0.001525	68.21	0.304438	1855.35	22.97	MSSILEERI	0.001565	75.91	0.216367	4811.36	35.17
Homo sapiens	SGSVTALVGP	10	ATP-binding cassette sub-family B member 10, mitochondrial		4202410	0.982	35	44.9	SGSVTALVG	3e-06	95	0.035586	34021.4	95	SGSVTALVG	1e-05	95	0.03835	33019	95
Homo sapiens	DKAYVVLGQFLVLKKDE	17	Barrier-to-autointegration factor	61033.3	813439	0.997	48.8	43.7	VVLGQFLVL	0.145757	1.81	0.653302	42.5719	0.53	VVLGQFLVL	0.056198	3.68	0.504759	212.384	0.54
Homo sapiens	THDHYMLEWFLTDRSG	16	Basal cell adhesion molecule		182093	0.982	26.9	43.5	YMLEWFLTD	0.374573	0.49	0.629001	55.3749	0.73	YMLEWFLTD	0.174523	0.77	0.460774	341.827	1.17
Homo sapiens	THDHYMLEWFLTDRSGARP	19	Basal cell adhesion molecule		757534	0.997	35.1	46	YMLEWFLTD	0.104668	2.53	0.576613	97.6074	1.49	YMLEWFLTD	0.035188	6.56	0.412268	577.743	2.75
Homo sapiens	IGMDYIHELFSKDPTIK	17	Beta-1,4-galactosyltransferase 5	372012	1182570	0.997	37.7	47.6	YIHELFSKD	0.636437	0.13	0.627225	56.4493	0.75	YIHELFSKD	0.307148	0.29	0.425416	501.133	2.21
Homo sapiens	FYLLYYTEFTPTEKDE	16	Beta-2-microglobulin	1507010	159953	0.997	56.8	45.8	LYYTEFTPT	0.715726	0.08	0.782085	10.5676	0.04	LYYTEFTPT	0.443294	0.12	0.61681	63.1827	0.06
Homo sapiens	LFVAALAT	8	C2 domain-containing protein 2		1597880	0.925	25	40.1
Homo sapiens	APIFVSTPFQATVLES	16	Cadherin EGF LAG seven-pass G-type receptor 2	365333	337181	0.995	42.5	46.6	FVSTPFQAT	0.902254	0.01	0.838511	5.73894	0.01	FVSTPFQAT	0.845986	0	0.727276	19.1215	0
Homo sapiens	MIGQPGALSGTTSV	14	Cadherin-19		4171570	0.814	37.8	46.2	PGALSGTTS	8.2e-05	95	0.068611	23799.6	92.71	PGALSGTTS	0.000162	95	0.074027	22445	91.06
Homo sapiens	LLSRSGGMVKSNFVPTNVGSKAFG	24	Calcitonin gene-related peptide 2		1480040	0.997	38.3	47.6	MVKSNFVPT	0.026885	9.19	0.346163	1181.3	16.33	MVKSNFVPT	0.020064	12.87	0.305804	1828.13	13.26
Homo sapiens	DLEPFRMTPFSAIGLE	16	Calnexin		448763	0.991	45.1	47.3	FRMTPFSAI	0.794003	0.04	0.794848	9.20456	0.03	FRMTPFSAI	0.525843	0.06	0.632861	53.1099	0.05
Homo sapiens	LEPFRMTPFSAIGLE	15	Calnexin		335491	0.85	29.2	46.9	FRMTPFSAI	0.788932	0.04	0.808567	7.93484	0.02	FRMTPFSAI	0.540902	0.06	0.661571	38.9285	0.02
Homo sapiens	EGNEFWSALLEKAYAK	16	Calpain-1 catalytic subunit	109340	436364	0.997	41.4	47.2	FWSALLEKA	0.330368	0.62	0.631981	53.618	0.71	FWSALLEKA	0.299958	0.3	0.5428	140.724	0.26
Homo sapiens	AFGDMTSEEFRQVMNG	16	Cathepsin L1	18383800	2051410	0.997	73.6	41.9	MTSEEFRQV	0.764065	0.06	0.557397	120.165	1.86	MTSEEFRQV	0.471469	0.1	0.384866	777.135	4.29
Homo sapiens	AFGDMTSEEFRQVMNGF	17	Cathepsin L1		546963	0.997	78.2	42.3	MTSEEFRQV	0.65767	0.12	0.537739	148.645	2.36	MTSEEFRQV	0.381877	0.18	0.37056	907.235	5.38
Homo sapiens	AFGDMTSEEFRQVMNGFQ	18	Cathepsin L1	20833100	6705890	0.997	104	41.5	MTSEEFRQV	0.511744	0.25	0.454044	367.647	5.96	MTSEEFRQV	0.271089	0.36	0.304926	1845.58	13.41
Homo sapiens	ATGALEGQMFRKTGRL	16	Cathepsin L1		712839	0.997	37.3	46.1	LEGQMFRKT	0.239519	1	0.439315	431.164	6.89	LEGQMFRKT	0.334404	0.24	0.398055	673.785	3.47
Homo sapiens	GDMTSEEFRQVMNG	14	Cathepsin L1		2280920	0.997	73.9	39.8	MTSEEFRQV	0.690918	0.09	0.470566	307.464	5.02	MTSEEFRQV	0.401701	0.15	0.313061	1690.07	12.06
Homo sapiens	GDMTSEEFRQVMNGFQ	16	Cathepsin L1		588887	0.954	36.2	41.8	MTSEEFRQV	0.478654	0.29	0.46572	324.015	5.29	MTSEEFRQV	0.251105	0.4	0.316063	1636.06	11.6
Homo sapiens	LPDQLKDTTFAQVLKDD	17	CCR4-NOT transcription complex subunit 9	1817920	251294	0.994	42	47.3	LKDTTFAQV	0.852509	0.02	0.642793	47.6985	0.61	LKDTTFAQV	0.446203	0.11	0.438965	432.799	1.75
Homo sapiens	IIIVAIALLIL	11	Collectrin	1501180	3638820	0.978	26	25	IVAIALLIL	0.000318	94.23	0.181101	7046.64	53.89	IIVAIALLI	0.00031	95	0.125688	12834.1	70.55
Homo sapiens	LLLLLLLLPL	10	Complement C1q subcomponent subunit C		755032	0.968	21.4	25	LLLLLLLPL	4.4e-05	95	0.18107	7049	53.9	LLLLLLLPL	2.9e-05	95	0.118528	13867.9	73.66
Homo sapiens	LLLLLLLP	8	Complement C1q subcomponent subunit C		206458	0.99	23.9	26.4
Homo sapiens	LLLLLLPL	8	Complement C1q subcomponent subunit C		206458	0.99	23.9	26.4
Homo sapiens	AKVLTPELYAELRAKS	16	Creatine kinase B-type		3501630	0.997	47.8	42.7	LTPELYAEL	0.590563	0.18	0.64778	45.193	0.57	LTPELYAEL	0.310614	0.28	0.461757	338.211	1.15
Homo sapiens	RVLLLLLLLLL	11	C-X-C motif chemokine 16		1587630	0.83	18.7	25	LLLLLLLLL	0.000105	95	0.202754	5574.87	47.1	LLLLLLLLL	0.000101	95	0.14272	10674.1	63.16
Homo sapiens	IFVGIKKKEERADLIAYLKKATNE	24	Cytochrome c		7091480	0.95	25.1	41.5	ERADLIAYL	0.003751	44.26	0.343315	1218.27	16.73	ERADLIAYL	0.008966	29.03	0.326114	1467.47	10.16
Homo sapiens	SHYEEGPGKNLPFSVENKWS	20	Cytochrome c oxidase subunit 7C, mitochondrial	7463440	1142580	0.997	48	46.8	GKNLPFSVE	0.000304	94.59	0.159926	8861	60.91	KNLPFSVEN	0.000521	93.49	0.130819	12141	68.3
Homo sapiens	IILLKPIIKVL	11	Cytoskeleton-associated protein 5	220041	1271470	0.854	16.7	25	ILLKPIIKV	0.00064	86.06	0.249943	3345.76	34.35	ILLKPIIKV	0.00077	88.96	0.240938	3688.16	27.61
Homo sapiens	LLLLVQLL	8	Dehydrogenase/reductase SDR family member 7		743826	0.813	22.3	29.8
Homo sapiens	LLLLVLLLLL	10	Discoidin, CUB and LCCL domain-containing protein 2	2048720	934418	0.997	20.6	25	LLLVLLLLL	5.7e-05	95	0.177573	7320.82	55.02	LLLVLLLLL	1.9e-05	95	0.117603	14007.4	74.07
Homo sapiens	FPNIGVEKFLELNSE	15	Disintegrin and metalloproteinase domain-containing protein 10	8832240	1158800	0.997	87.7	47	IGVEKFLEL	0.826159	0.03	0.718338	21.0631	0.18	IGVEKFLEL	0.456854	0.11	0.519589	180.899	0.42
Homo sapiens	FPNIGVEKFLELNSEQ	16	Disintegrin and metalloproteinase domain-containing protein 10	15751700	1124320	0.997	91	47.5	IGVEKFLEL	0.779943	0.05	0.691379	28.1969	0.29	IGVEKFLEL	0.363426	0.2	0.486578	258.556	0.76
Homo sapiens	FPNIGVEKFLELNSEQN	17	Disintegrin and metalloproteinase domain-containing protein 10	27819700	937779	0.997	110	47.5	IGVEKFLEL	0.670173	0.11	0.677743	32.6795	0.36	IGVEKFLEL	0.272984	0.36	0.464859	327.048	1.1
Homo sapiens	FPNIGVEKFLELNSEQNHDD	20	Disintegrin and metalloproteinase domain-containing protein 10	234082	586541	0.984	37	46.8	IGVEKFLEL	0.235626	1.02	0.680315	31.7827	0.35	IGVEKFLEL	0.070491	2.79	0.455139	363.317	1.3
Homo sapiens	KAIFSPELYENIA	13	Disintegrin and metalloproteinase domain-containing protein 10	1570530	225790	0.997	59.9	46.4	FSPELYENI	0.891599	0.01	0.679987	31.8957	0.35	FSPELYENI	0.480292	0.09	0.463882	330.524	1.12
Homo sapiens	KAIFSPELYENIAE	14	Disintegrin and metalloproteinase domain-containing protein 10	7393820	2578450	0.997	74.9	46.8	FSPELYENI	0.922475	0	0.733524	17.8716	0.14	FSPELYENI	0.600226	0.04	0.535624	152.086	0.31
Homo sapiens	KAIFSPELYENIAEW	15	Disintegrin and metalloproteinase domain-containing protein 10	687038	225465	0.988	40.8	47.2	FSPELYENI	0.869571	0.02	0.767016	12.439	0.06	FSPELYENI	0.552639	0.05	0.575598	98.6853	0.13
Homo sapiens	RFPNIGVEKFLELNSEQN	18	Disintegrin and metalloproteinase domain-containing protein 10		944398	0.997	89.2	47.6	IGVEKFLEL	0.608335	0.16	0.594207	80.688	1.19	IGVEKFLEL	0.22305	0.51	0.392265	717.346	3.81
Homo sapiens	ADQFEYVMYGKVYRIE	16	DNA-directed RNA polymerases I, II, and III subunit RPABC3		3238560	0.997	57	46.7	FEYVMYGKV	0.736045	0.07	0.786783	10.0439	0.04	FEYVMYGKV	0.449159	0.11	0.626673	56.7875	0.05
Homo sapiens	LLLIKKVT	8	Doublecortin domain-containing protein 1	14980800	2814610	0.985	19.5	25
Homo sapiens	DDQKIISYLWEKTQGPD	17	Dyslexia-associated protein KIAA0319-like protein		784704	0.997	70.1	47.4	IISYLWEKT	0.106839	2.48	0.459048	348.271	5.67	IISYLWEKT	0.078455	2.42	0.339017	1276.26	8.56
Homo sapiens	DEFEFLEKA	9	E3 ubiquitin/ISG15 ligase TRIM25	788782	864329	0.984	35.9	45.1	DEFEFLEKA	1.4e-05	95	0.063777	25077.5	94.12	DEFEFLEKA	4e-06	95	0.052882	28214.9	95
Homo sapiens	GILTWEDFELVNPH	14	E3 ubiquitin-protein ligase HECTD1	702257	426781	0.997	115	46.7	LTWEDFELV	0.791117	0.04	0.680295	31.7895	0.35	LTWEDFELV	0.482875	0.09	0.497531	229.661	0.62
Homo sapiens	GILTWEDFELVNPHR	15	E3 ubiquitin-protein ligase HECTD1		260662	0.997	57.3	47.2	LTWEDFELV	0.682518	0.1	0.702332	25.0457	0.24	LTWEDFELV	0.419942	0.14	0.522499	175.292	0.4
Homo sapiens	GILTWEDFELVNPHRA	16	E3 ubiquitin-protein ligase HECTD1	6257520	656287	0.997	84.3	47.2	LTWEDFELV	0.571124	0.19	0.684293	30.4437	0.33	LTWEDFELV	0.302549	0.29	0.500132	223.288	0.59
Homo sapiens	LEELSAEHYLPIFAHH	16	E3 ubiquitin-protein ligase LRSAM1		612362	0.995	40.6	47.5	LSAEHYLPI	0.788807	0.04	0.784927	10.2476	0.04	LSAEHYLPI	0.462952	0.1	0.595416	79.6394	0.09
Homo sapiens	EEIVKEVSTYIKKIG	15	Elongation factor 1-alpha 1		473171	0.988	28	42.6	IVKEVSTYI	0.011108	20.26	0.310408	1739.29	21.91	IVKEVSTYI	0.014935	17.79	0.279573	2428.09	18.25
Homo sapiens	QRARYLAEKYEWDVAEA	17	Elongation factor 2	10484900	3116730	0.895	25.9	47.2	YLAEKYEWD	0.669025	0.11	0.559678	117.236	1.81	YLAEKYEWD	0.318116	0.27	0.374617	868.272	5.05
Homo sapiens	QRARYLAEKYEWDVAEAR	18	Elongation factor 2		1091280	0.976	29.3	47.9	YLAEKYEWD	0.520943	0.24	0.479835	278.125	4.54	YLAEKYEWD	0.22844	0.49	0.319621	1574.27	11.06
Homo sapiens	RARYLAEKYEWDVAEA	16	Elongation factor 2		4882770	0.996	35.6	47.5	YLAEKYEWD	0.718776	0.08	0.56851	106.551	1.63	YLAEKYEWD	0.354451	0.21	0.38332	790.243	4.39
Homo sapiens	IESFYEGEDFSETLTR	16	Endoplasmic reticulum chaperone BiP	8167920	4596360	0.997	132	44.6	YEGEDFSET	0.557209	0.2	0.478787	281.296	4.59	YEGEDFSET	0.375264	0.18	0.352955	1097.6	7.01
Homo sapiens	IESFYEGEDFSETLTRA	17	Endoplasmic reticulum chaperone BiP	10418500	3577090	0.997	97.7	45	YEGEDFSET	0.446622	0.35	0.46473	327.505	5.34	YEGEDFSET	0.303503	0.29	0.34011	1261.26	8.43
Homo sapiens	EGEVTFKSILFVPTSAPR	18	Endoplasmin	3171140	962534	0.997	38.4	46.2	FKSILFVPT	0.699233	0.09	0.77941	10.8779	0.04	FKSILFVPT	0.500752	0.07	0.621925	59.781	0.05
Homo sapiens	EVTFKSILFVPTSAPR	16	Endoplasmin	23983700	1330860	0.968	41	43.7	FKSILFVPT	0.785206	0.05	0.813131	7.55252	0.02	FKSILFVPT	0.593201	0.04	0.683917	30.5678	0.02
Homo sapiens	GEVTFKSILFVPTSAP	16	Endoplasmin	2314300	609566	0.997	50.9	45.7	FKSILFVPT	0.830814	0.03	0.818869	7.09789	0.02	FKSILFVPT	0.647635	0.03	0.688449	29.1051	0.01
Homo sapiens	GEVTFKSILFVPTSAPR	17	Endoplasmin	36795000	7462100	0.997	92.8	44.7	FKSILFVPT	0.75866	0.06	0.819641	7.03885	0.02	FKSILFVPT	0.562031	0.05	0.700691	25.4944	0.01
Homo sapiens	GEVTFKSILFVPTSAPRG	18	Endoplasmin	1627620	1259840	0.997	47	45.6	FKSILFVPT	0.655561	0.12	0.774974	11.4128	0.05	FKSILFVPT	0.460431	0.11	0.618162	62.2652	0.06
Homo sapiens	LDFFQSDPFVGSDPFK	16	Epidermal growth factor receptor substrate 15	418003	290999	0.994	42.5	46.1	FQSDPFVGS	0.457989	0.33	0.5908	83.7179	1.25	FQSDPFVGS	0.277398	0.35	0.447314	395.417	1.49
Homo sapiens	FPLPYQAEFFIKNMNVE	17	Epsilon-sarcoglycan	1994720	965010	0.997	36.3	47.3	YQAEFFIKN	0.648432	0.12	0.726088	19.3689	0.15	YQAEFFIKN	0.543242	0.06	0.606622	70.5458	0.07
Homo sapiens	KKAVIEAEKIAQVAK	15	Erlin-1		933494	0.997	43.7	37.5	IEAEKIAQV	0.230054	1.05	0.399437	663.785	10.08	IEAEKIAQV	0.161117	0.87	0.33439	1341.78	9.09
Homo sapiens	DPNAFLFDHLLTLKPVK	17	Eukaryotic translation initiation factor 3 subunit M	18035200	1347230	0.997	78.1	44.7	FLFDHLLTL	0.214852	1.13	0.671715	34.882	0.39	FLFDHLLTL	0.100657	1.77	0.522597	175.107	0.39
Homo sapiens	IGASFFNSKYLELFQRQPA	19	Exostosin-like 2		474948	0.997	39.3	47.6	FFNSKYLEL	0.457773	0.33	0.812491	7.605	0.02	FFNSKYLEL	0.238479	0.45	0.657951	40.4835	0.03
Homo sapiens	VADVVVSRWLRVTVA	15	Fatty acid synthase	3572720	2183270	0.863	19.3	41.8	VVVSRWLRV	0.232972	1.03	0.669466	35.7412	0.4	VVVSRWLRV	0.184642	0.7	0.560511	116.184	0.18
Homo sapiens	VADVVVSRWLRVTVAG	16	Fatty acid synthase	5136290	841826	0.93	21.9	42.4	VVVSRWLRV	0.175273	1.46	0.641149	48.5546	0.63	VVVSRWLRV	0.130211	1.2	0.511772	196.865	0.48
Homo sapiens	VADVVVSRWLRVTVAGG	17	Fatty acid synthase	6196930	284081	0.841	20.3	43.2	VVVSRWLRV	0.105508	2.51	0.620016	61.0286	0.82	VVVSRWLRV	0.081017	2.34	0.502074	218.645	0.57
Homo sapiens	EVSSSPRAPT	10	FERM and PDZ domain-containing protein 3		640261	0.842	29	45.2	VSSSPRAPT	2.9e-05	95	0.035193	34166.4	95	VSSSPRAPT	4.9e-05	95	0.03557	34027.3	95
Homo sapiens	TTGIQSEFFINTTRAGPG	18	Filamin-B		95614.1	0.831	30.7	47	IQSEFFINT	0.387395	0.46	0.615857	63.8376	0.87	IQSEFFINT	0.217286	0.54	0.452049	375.669	1.38
Homo sapiens	IAAVEMEHFLPLAN	14	Frizzled-6	41545000	3051060	0.997	67.1	46.5	VEMEHFLPL	0.787643	0.05	0.773498	11.5965	0.05	VEMEHFLPL	0.40118	0.15	0.578229	95.9156	0.12
Homo sapiens	IAAVEMEHFLPLANLE	16	Frizzled-6	5308270	7191710	0.997	55.5	47.2	VEMEHFLPL	0.587698	0.18	0.790942	9.6019	0.03	VEMEHFLPL	0.242465	0.44	0.584897	89.2394	0.11
Homo sapiens	RPETYVATEFVALVPD	16	Fukutin-related protein		880115	0.997	52.8	47.2	YVATEFVAL	0.965233	0	0.794636	9.2257	0.03	YVATEFVAL	0.742795	0.01	0.619293	61.5079	0.06
Homo sapiens	RPETYVATEFVALVPDG	17	Fukutin-related protein	430173	1295210	0.997	69.7	47.5	YVATEFVAL	0.94213	0	0.788713	9.83629	0.04	YVATEFVAL	0.674555	0.02	0.602468	73.7889	0.08
Homo sapiens	VPVPKEPIIFSKFASSIVGPYD	22	Fumarylacetoacetate hydrolase domain-containing protein 2A		605516	0.997	43.6	46.2	IIFSKFASS	0.174529	1.47	0.580807	93.2772	1.42	IIFSKFASS	0.11681	1.42	0.481801	272.271	0.83
Homo sapiens	KKQNLEKN	8	FYN-binding protein 2		323657	0.977	33.4	44.1
Homo sapiens	VPSDITVAQFMWIIRK	16	Gamma-aminobutyric acid receptor-associated protein-like 2	136037	283759	0.989	31	45.2	ITVAQFMWI	0.154511	1.7	0.519649	180.782	2.92	ITVAQFMWI	0.047022	4.59	0.365089	962.56	5.84
Homo sapiens	FLLPMGIMG	9	G-protein coupled receptor 55		876985	0.891	32.2	44.4	FLLPMGIMG	1e-06	95	0.058945	26423.4	95	FLLPMGIMG	4e-06	95	0.05725	26912.5	95
Homo sapiens	KFGGLRDGYYI	11	GTP-binding nuclear protein Ran		387967	0.904	30.4	46.5	FGGLRDGYY	7.8e-05	95	0.093295	18221.3	84.95	FGGLRDGYY	7.8e-05	95	0.073791	22502.4	91.14
Homo sapiens	TIQFVEGQFVDSYDPT	16	GTP-binding protein Rheb	2799720	1803260	0.997	61.5	45.5	FVEGQFVDS	0.222492	1.09	0.445072	405.126	6.51	FVEGQFVDS	0.142873	1.04	0.331199	1388.92	9.49
Homo sapiens	RILTHEAGITDIVVLQ	16	Guanosine-3',5'-bis(diphosphate) 3'-pyrophosphohydrolase MESH1	13451900	2980820	0.997	35.6	42.3	LTHEAGITD	0.001207	73.77	0.189334	6446.07	51.25	LTHEAGITD	0.00138	78.73	0.176424	7412.4	49.4
Homo sapiens	DANGILNVSAVD	12	Heat shock cognate 71 kDa protein		1504530	0.966	35.8	46.1	NGILNVSAV	0.000123	95	0.065429	24633.2	93.64	GILNVSAVD	0.000285	95	0.066396	24376.8	93.41
Homo sapiens	AIAGLMEVKET	11	Helicase MOV-10		1326850	0.955	37.6	46.8	IAGLMEVKE	0.000262	95	0.106522	15791.6	80.09	IAGLMEVKE	0.000169	95	0.084498	20040.9	87.42
Homo sapiens	LNDDILFGVFAQSKPDSA	18	Hepatocyte growth factor receptor		241607	0.993	46.2	47.4	ILFGVFAQS	0.103685	2.56	0.344859	1198.09	16.51	ILFGVFAQS	0.086671	2.15	0.272633	2617.43	19.73
Homo sapiens	RNFIRNETHNPT	12	Hepatocyte growth factor receptor		508083	0.811	23.4	46.8	IRNETHNPT	0.003334	47.36	0.088378	19216.9	86.57	FIRNETHNP	0.006045	39.37	0.083164	20332.2	87.91
Homo sapiens	YGGGGGYGGSSF	12	Heterogeneous nuclear ribonucleoprotein A0		2368430	0.997	61.4	39.9	GGGYGGSSF	2e-05	95	0.026678	37463.7	95	GGGYGGSSF	5.3e-05	95	0.026398	37577.4	95
Homo sapiens	GPYGGGGQYFAKPRNQGG	18	Heterogeneous nuclear ribonucleoprotein A1		1540720	0.849	23.8	46.5	YFAKPRNQG	0.002687	53.28	0.079793	21087.5	89.39	YFAKPRNQG	0.008213	31.3	0.081148	20780.6	88.65
Homo sapiens	SGPYGGGGQYFAKPRNQGGYGGSSSSSSYGSG	32	Heterogeneous nuclear ribonucleoprotein A1		579646	0.982	30.1	42.7	YFAKPRNQG	0.003111	49.25	0.106765	15750.1	80	YFAKPRNQG	0.012875	20.77	0.1058	15915.5	79.07
Homo sapiens	YFAKPRNQGGYGGSSSSSSYGSG	23	Heterogeneous nuclear ribonucleoprotein A1		596856	0.962	24.9	43.6	YGGSSSSSS	0.000245	95	0.070857	23228.2	92.06	YGGSSSSSS	0.000577	92.46	0.071121	23161.9	91.96
Homo sapiens	YGGGGQYFAKP	11	Heterogeneous nuclear ribonucleoprotein A1		867800	0.822	32.3	45.1	GGGQYFAKP	1.5e-05	95	0.037251	33414	95	GGGQYFAKP	1.5e-05	95	0.035343	34111	95
Homo sapiens	WQQGQFWGQKPWSQH	15	Heterogeneous nuclear ribonucleoprotein U	3788530	367516	0.997	34.9	46.2	FWGQKPWSQ	0.008465	25.33	0.178206	7270.85	54.82	FWGQKPWSQ	0.015974	16.59	0.176804	7381.99	49.26
Homo sapiens	YNQWQQGQFWGQKP	14	Heterogeneous nuclear ribonucleoprotein U		238500	0.997	48.4	45.9	WQQGQFWGQ	0.03233	7.67	0.202865	5568.18	47.07	WQQGQFWGQ	0.027661	8.79	0.174654	7555.72	50.08
Homo sapiens	YNQWQQGQFWGQKPWSQH	18	Heterogeneous nuclear ribonucleoprotein U		295198	0.997	37.8	45.3	WQQGQFWGQ	0.005971	32.83	0.180975	7056.25	53.93	WQQGQFWGQ	0.006312	38.2	0.15817	9030.96	56.74
Homo sapiens	SKKKKEEEEDEEDEEDEEEEEDEEDEDEEEDDDD	34	High mobility group protein B1		7443570	0.997	78.4	32.6	EEEDEEDED	0.00105	76.89	0.067756	24020.8	92.96	EEEDEEDED	0.001137	82.65	0.057617	26805.8	95
Homo sapiens	VARKKVEEEDEEEEEEEEEEEEEED	25	High mobility group protein B3		346909	0.997	39.9	36.3	VEEEDEEEE	0.001107	75.69	0.085177	19894.2	87.62	VEEEDEEEE	0.00072	89.84	0.067208	24163.6	93.16
Homo sapiens	ASEAYLVGLFEDTN	14	Histone H3.3		404695	0.89	30.5	45.3	YLVGLFEDT	0.163357	1.6	0.522082	176.085	2.84	YLVGLFEDT	0.094563	1.91	0.37027	910.086	5.41
Homo sapiens	PSVTLDAVL	9	Histone-lysine N-methyltransferase, H3 lysine-36 and H4 lysine-20 specific		1223380	0.952	28.8	42.3	PSVTLDAVL	2e-06	95	0.039151	32734.1	95	PSVTLDAVL	3e-06	95	0.036443	33707.4	95
Homo sapiens	SFHKFHYLTFVPSAED	16	HLA class II histocompatibility antigen, DP alpha 1 chain	29383400	1732930	0.997	38.4	46.7	FHYLTFVPS	0.862619	0.02	0.789016	9.80409	0.04	FHYLTFVPS	0.723436	0.02	0.639446	49.4575	0.04
Homo sapiens	SFHKFHYLTFVPSAEDF	17	HLA class II histocompatibility antigen, DP alpha 1 chain		4193110	0.983	40.4	47	FHYLTFVPS	0.812676	0.03	0.785838	10.1471	0.04	FHYLTFVPS	0.668365	0.02	0.643352	47.4109	0.04
Homo sapiens	LFRKFHYLPFLPSTEDVYD	19	HLA class II histocompatibility antigen, DR alpha chain	3529640	963693	0.997	46.4	48	FHYLPFLPS	0.763938	0.06	0.835962	5.89942	0.01	FHYLPFLPS	0.71192	0.02	0.739144	16.8172	0
Homo sapiens	RKFHYLPFLPSTED	14	HLA class II histocompatibility antigen, DR alpha chain		1645080	0.903	29.3	47.2	FHYLPFLPS	0.916341	0	0.792307	9.46113	0.03	FHYLPFLPS	0.860196	0	0.685514	30.0442	0.02
Homo sapiens	RKFHYLPFLPSTEDV	15	HLA class II histocompatibility antigen, DR alpha chain	2956660	2605250	0.994	39.4	47	FHYLPFLPS	0.885441	0.01	0.828489	6.39624	0.02	FHYLPFLPS	0.831674	0	0.730818	18.4026	0
Homo sapiens	PLLEAVPKTGDEKDVSV	17	Hsp90 co-chaperone Cdc37		966936	0.86	25.9	46	LEAVPKTGD	0.001011	77.71	0.069657	23531.7	92.41	LEAVPKTGD	0.001268	80.48	0.072712	22766.6	91.47
Homo sapiens	LAEEFTYNPFMRVREKT	17	Hydroxyacylglutathione hydrolase, mitochondrial	3286740	460583	0.99	34.9	47.8	FTYNPFMRV	0.90207	0.01	0.79081	9.61563	0.03	FTYNPFMRV	0.865545	0	0.699131	25.9283	0.01
Homo sapiens	DIQMTQSPSSLS	12	Immunoglobulin kappa variable 1-17		453280	0.94	32.8	45.2	IQMTQSPSS	0.000336	93.77	0.069085	23677.8	92.57	IQMTQSPSS	0.000597	92.1	0.071235	23133.4	91.92
Homo sapiens	GPSEQNFQWSIYLPSSPER	19	Immunoglobulin superfamily member 3	4964920	3230560	0.997	102	46.8	FQWSIYLPS	0.571805	0.19	0.75072	14.8374	0.09	FQWSIYLPS	0.569195	0.05	0.667676	36.4402	0.02
Homo sapiens	GPSEQNFQWSIYLPSSPERE	20	Immunoglobulin superfamily member 3	23777600	4946510	0.997	102	46.5	FQWSIYLPS	0.464479	0.32	0.770189	12.0192	0.05	FQWSIYLPS	0.478742	0.09	0.694731	27.1925	0.01
Homo sapiens	IFKELSQIE	9	Importin-9		1736520	0.997	62.3	43.6	IFKELSQIE	1e-05	95	0.069702	23520.3	92.4	IFKELSQIE	7e-06	95	0.05997	26132	95
Homo sapiens	EELVDEPFLDLGKS	14	InaD-like protein		896457	0.99	39.5	47	LVDEPFLDL	0.758228	0.06	0.67489	33.7041	0.37	LVDEPFLDL	0.411747	0.14	0.491788	244.384	0.7
Homo sapiens	FKEELVDEPFLDLGKS	16	InaD-like protein	344298	805160	0.997	45.3	47.2	LVDEPFLDL	0.871777	0.02	0.721324	20.3934	0.17	LVDEPFLDL	0.576035	0.05	0.556193	121.741	0.2
Homo sapiens	VPDHVVWSLFNTL	13	Interferon-induced transmembrane protein 2		209734	0.973	35.2	46.5	VVWSLFNTL	0.30983	0.68	0.702257	25.066	0.24	VVWSLFNTL	0.107841	1.6	0.487244	256.7	0.75
Homo sapiens	ELEELTASLFEEAHK	15	Isoform 1 of Rab-3A-interacting protein		1083600	0.971	37.1	46.9	LTASLFEEA	0.673258	0.11	0.737987	17.0291	0.13	LTASLFEEA	0.530908	0.06	0.586137	88.0501	0.11
Homo sapiens	ELEELTASLFEEAHKM	16	Isoform 1 of Rab-3A-interacting protein	18283.3	219273	0.984	34.6	46.3	LTASLFEEA	0.622409	0.15	0.728858	18.797	0.15	LTASLFEEA	0.470596	0.1	0.584195	89.9198	0.11
Homo sapiens	QLQEPISLA	9	Isoform 1 of Ras-associating and dilute domain-containing protein		649263	0.939	28.2	42.6	QLQEPISLA	2e-06	95	0.037125	33459.6	95	QLQEPISLA	7e-06	95	0.035263	34140.5	95
Homo sapiens	AALLLLLLLV	10	Isoform 2 of 1-acyl-sn-glycerol-3-phosphate acyltransferase beta	2569260	703307	0.936	17.5	26.5	ALLLLLLLV	1.2e-05	95	0.106413	15810.2	80.13	ALLLLLLLV	5e-06	95	0.071328	23110.1	91.89
Homo sapiens	ILIKNKK	7	Isoform 2 of 1-phosphatidylinositol 4,5-bisphosphate phosphodiesterase beta-2	561565	540297	0.866	19.5	30.8
Homo sapiens	SPGERFTDSQFLVL	14	Isoform 2 of Adenosine 3'-phospho 5'-phosphosulfate transporter 1	5086230	377211	0.85	33	46.9	FTDSQFLVL	0.479701	0.29	0.775346	11.3669	0.05	FTDSQFLVL	0.188246	0.68	0.602277	73.9415	0.08
Homo sapiens	SPGERFTDSQFLVLMNR	17	Isoform 2 of Adenosine 3'-phospho 5'-phosphosulfate transporter 1	10147500	502703	0.994	37.1	47.2	FTDSQFLVL	0.839464	0.03	0.828619	6.38725	0.02	FTDSQFLVL	0.59467	0.04	0.694114	27.3747	0.01
Homo sapiens	APTRELAVQIYEEARK	16	Isoform 2 of ATP-dependent RNA helicase DDX3X		908315	0.955	26.7	46	LAVQIYEEA	0.28068	0.8	0.486021	260.119	4.25	LAVQIYEEA	0.241445	0.44	0.385433	772.382	4.25
Homo sapiens	AVTGNLQTQRYLEVQYKPQ	19	Isoform 2 of Cell adhesion molecule 1		1583340	0.997	43.9	47.2	LQTQRYLEV	0.561746	0.2	0.677995	32.5906	0.36	LQTQRYLEV	0.309294	0.28	0.491192	245.965	0.7
Homo sapiens	GNLQTQRYLEVQYKPQ	16	Isoform 2 of Cell adhesion molecule 1		1585850	0.939	30.8	47.2	LQTQRYLEV	0.551207	0.21	0.661672	38.886	0.46	LQTQRYLEV	0.276541	0.35	0.474941	293.249	0.94
Homo sapiens	HPAVTGNLQTQRYLEVQYKPQ	21	Isoform 2 of Cell adhesion molecule 1		4130700	0.997	59.7	47.5	LQTQRYLEV	0.352011	0.56	0.682164	31.1531	0.34	LQTQRYLEV	0.168042	0.82	0.497578	229.544	0.62
Homo sapiens	HPAVTGNLQTQRYLEVQYKPQVH	23	Isoform 2 of Cell adhesion molecule 1		7478830	0.997	39.8	48.2	LQTQRYLEV	0.370985	0.5	0.684048	30.5245	0.33	LQTQRYLEV	0.184196	0.7	0.503249	215.883	0.56
Homo sapiens	VTGNLQTQRYLEVQYKPQ	18	Isoform 2 of Cell adhesion molecule 1	7940590	25107300	0.997	70.8	47.3	LQTQRYLEV	0.650943	0.12	0.597437	77.9169	1.13	LQTQRYLEV	0.370908	0.19	0.425153	502.561	2.22
Homo sapiens	MPAPPGRTHTWFL	13	Isoform 2 of Cryptochrome-2		305890	0.914	25.6	46.6	PGRTHTWFL	7.5e-05	95	0.043292	31299.8	95	PGRTHTWFL	0.000114	95	0.043949	31078.1	95
Homo sapiens	RRKDFVSEAYLLTLGKF	17	Isoform 2 of Cytoplasmic FMR1-interacting protein 2		717487	0.96	35.9	44.2	FVSEAYLLT	0.796325	0.04	0.795399	9.14985	0.03	FVSEAYLLT	0.731173	0.02	0.681755	31.2913	0.02
Homo sapiens	KKVNIDFEPFKPIN	14	Isoform 2 of Eukaryotic peptide chain release factor subunit 1	3801130	3084740	0.95	27.5	44.9	IDFEPFKPI	0.879706	0.01	0.642726	47.7331	0.62	IDFEPFKPI	0.565287	0.05	0.465052	326.366	1.1
Homo sapiens	KVNIDFEPFKPIN	13	Isoform 2 of Eukaryotic peptide chain release factor subunit 1	693838	1487950	0.879	26.9	45.6	IDFEPFKPI	0.876271	0.01	0.571199	103.496	1.58	IDFEPFKPI	0.556422	0.05	0.400603	655.464	3.33
Homo sapiens	GEYSDPVTLETKALNFNLD	19	Isoform 2 of FSD1-like protein		349767	0.845	22	47.2	LETKALNFN	0.005693	33.92	0.270658	2673.97	29.55	LETKALNFN	0.006691	36.64	0.200707	5699.72	40.44
Homo sapiens	SPYYFLTSAFLTAA	14	Isoform 2 of Gamma-secretase subunit APH-1A	3790130	603633	0.997	53.5	46.7	FLTSAFLTA	0.36732	0.51	0.737278	17.1602	0.13	FLTSAFLTA	0.232766	0.48	0.604826	71.9301	0.07
Homo sapiens	SDIFRVVPFISVEHIPK	17	Isoform 2 of GDNF family receptor alpha-1	1097640	8279160	0.997	57.3	44.4	FRVVPFISV	0.706748	0.09	0.781118	10.6787	0.04	FRVVPFISV	0.420704	0.13	0.620265	60.8644	0.06
Homo sapiens	DPKNVLITDFFGSVRKVE	18	Isoform 2 of GPI-anchor transamidase		1457860	0.997	59.4	46.1	LITDFFGSV	0.324829	0.64	0.684132	30.4968	0.33	LITDFFGSV	0.131771	1.18	0.494514	237.281	0.66
Homo sapiens	FVKEFSHIAFLTIKG	15	Isoform 2 of Lysosomal protective protein	2553820	8502950	0.983	31.8	44.1	FSHIAFLTI	0.898432	0.01	0.851312	4.99667	0	FSHIAFLTI	0.670841	0.02	0.718361	21.0578	0
Homo sapiens	FVKEFSHIAFLTIKGAG	17	Isoform 2 of Lysosomal protective protein	5985900	39009000	0.997	65.7	44.8	FSHIAFLTI	0.834789	0.03	0.830303	6.27193	0.01	FSHIAFLTI	0.590852	0.04	0.682593	31.0089	0.02
Homo sapiens	FVKEFSHIAFLTIKGAGH	18	Isoform 2 of Lysosomal protective protein		866932	0.997	46.3	45.7	FSHIAFLTI	0.74103	0.07	0.783655	10.3896	0.04	FSHIAFLTI	0.463195	0.1	0.601405	74.6425	0.08
Homo sapiens	KEFSHIAFLTIKGAG	15	Isoform 2 of Lysosomal protective protein	3381980	1846790	0.997	49.7	45.1	FSHIAFLTI	0.842278	0.03	0.842658	5.48713	0.01	FSHIAFLTI	0.572597	0.05	0.704816	24.3815	0.01
Homo sapiens	LLLLLLLLV	9	Isoform 2 of Lysosomal protective protein	5886240	453581	0.997	24.5	25	LLLLLLLLV	6e-06	95	0.10507	16041.7	80.62	LLLLLLLLV	4e-06	95	0.072858	22730.7	91.42
Homo sapiens	VKEFSHIAFLTIKGAG	16	Isoform 2 of Lysosomal protective protein	8451890	3106450	0.993	33.6	44	FSHIAFLTI	0.866241	0.02	0.830503	6.25837	0.01	FSHIAFLTI	0.624355	0.03	0.678146	32.5374	0.02
Homo sapiens	ARLSYAVGHFLNDL	14	Isoform 2 of Major facilitator superfamily domain-containing protein 12	1340310	894869	0.996	41	46.9	YAVGHFLND	0.276124	0.82	0.594783	80.1867	1.18	YAVGHFLND	0.081923	2.31	0.394959	696.738	3.65
Homo sapiens	LSYAVGHFLNDL	12	Isoform 2 of Major facilitator superfamily domain-containing protein 12		751497	0.991	44.2	46.7	YAVGHFLND	0.0744	3.46	0.422107	519.4	8.13	YAVGHFLND	0.020291	12.7	0.255793	3140.55	23.66
Homo sapiens	RLSYAVGHFLNDL	13	Isoform 2 of Major facilitator superfamily domain-containing protein 12	95692.5	152083	0.94	26	46.7	YAVGHFLND	0.30058	0.72	0.513613	192.982	3.13	YAVGHFLND	0.094732	1.91	0.31776	1606.29	11.34
Homo sapiens	IQSLPVSET	9	Isoform 2 of Mitogen-activated protein kinase kinase kinase 20		748512	0.883	35.5	46.6	IQSLPVSET	4e-06	95	0.06456	24865.9	93.89	IQSLPVSET	5e-06	95	0.05678	27049.7	95
Homo sapiens	IPKVEWSAFLEAADN	15	Isoform 2 of Multifunctional methyltransferase subunit TRM112-like protein	1909920	243655	0.997	74.4	47.2	VEWSAFLEA	0.698934	0.09	0.694815	27.1678	0.27	VEWSAFLEA	0.532843	0.06	0.554432	124.083	0.21
Homo sapiens	KDRLVTLEEFLKATEKK	17	Isoform 2 of Nucleobindin-2		5826690	0.965	26	41.6	VTLEEFLKA	0.488226	0.28	0.64484	46.6537	0.6	VTLEEFLKA	0.355216	0.21	0.509621	201.501	0.49
Homo sapiens	KDRLVTLEEFLKATEKKE	18	Isoform 2 of Nucleobindin-2	11761800	12565500	0.997	41.1	44.1	VTLEEFLKA	0.371671	0.5	0.560533	116.156	1.79	VTLEEFLKA	0.262382	0.38	0.431552	468.943	1.99
Homo sapiens	VQLLILAYVIGC	12	Isoform 2 of P2X purinoceptor 4	278272	875697	0.834	22.2	42.2	LLILAYVIG	0.00014	95	0.129695	12289.6	71.65	LLILAYVIG	0.000168	95	0.108508	15455.9	77.93
Homo sapiens	FQPYFKGEIFLDEKKK	16	Isoform 2 of Peroxiredoxin-like 2A		1710770	0.997	37	46.7	FKGEIFLDE	0.947221	0	0.803774	8.35719	0.03	FKGEIFLDE	0.849526	0	0.698092	26.2214	0.01
Homo sapiens	VSELYQELFSASKYS	15	Isoform 2 of Protein wntless homolog	6257080	955533	0.997	53.6	46.7	LYQELFSAS	0.359594	0.54	0.63498	51.9061	0.68	LYQELFSAS	0.323182	0.26	0.535414	152.432	0.31
Homo sapiens	DQYVFIHEALLEAA	14	Isoform 2 of Receptor-type tyrosine-protein phosphatase F	1636250	200632	0.997	52	47	FIHEALLEA	0.190312	1.32	0.616219	63.588	0.87	FIHEALLEA	0.130069	1.2	0.479928	277.845	0.86
Homo sapiens	DQYVFIHEALLEAAT	15	Isoform 2 of Receptor-type tyrosine-protein phosphatase F	1014370	385148	0.997	43.6	47.4	FIHEALLEA	0.207216	1.19	0.64426	46.9474	0.6	FIHEALLEA	0.161927	0.86	0.525535	169.628	0.38
Homo sapiens	DQYSFIHEALLEA	13	Isoform 2 of Receptor-type tyrosine-protein phosphatase S	771871	608713	0.811	34.7	46.2	FIHEALLEA	0.104564	2.54	0.518841	182.369	2.95	FIHEALLEA	0.05797	3.55	0.371603	897.054	5.3
Homo sapiens	DQYSFIHEALLEAVG	15	Isoform 2 of Receptor-type tyrosine-protein phosphatase S		441849	0.997	62.2	46.9	FIHEALLEA	0.200213	1.24	0.643907	47.1271	0.61	FIHEALLEA	0.167362	0.82	0.519942	180.21	0.41
Homo sapiens	TPTSYIIEAFSHASGSS	17	Isoform 2 of Roundabout homolog 1		335057	0.997	53.2	45.9	YIIEAFSHA	0.320117	0.65	0.421178	524.647	8.21	YIIEAFSHA	0.327708	0.25	0.371778	895.357	5.28
Homo sapiens	QKEISLAK	8	Isoform 2 of Solute carrier family 22 member 8		2292600	0.881	27.1	42.2
Homo sapiens	EKIYSAERFLIATGERP	17	Isoform 2 of Thioredoxin reductase 1, cytoplasmic		6234090	0.996	37.8	46.5	YSAERFLIA	0.834953	0.03	0.761565	13.1947	0.07	YSAERFLIA	0.758356	0	0.646732	45.7084	0.04
Homo sapiens	KEKIYSAERFLIATGERP	18	Isoform 2 of Thioredoxin reductase 1, cytoplasmic	13373600	23652200	0.997	55.1	45.4	YSAERFLIA	0.820235	0.03	0.708078	23.536	0.22	YSAERFLIA	0.730372	0.02	0.584883	89.2529	0.11
Homo sapiens	FLSDPISKDDVERCKQK	17	Isoform 2 of TraB domain-containing protein		1328670	0.909	34.4	47.7	ISKDDVERC	0.005635	34.15	0.161062	8752.75	60.51	ISKDDVERC	0.004851	45.64	0.125958	12796.7	70.43
Homo sapiens	SSGFAGVYFEKILK	14	Isoform 2 of UDP-galactose translocator		158916	0.947	26.7	46.3	FAGVYFEKI	0.93761	0	0.845608	5.31476	0.01	FAGVYFEKI	0.799612	0	0.731525	18.2623	0
Homo sapiens	ILLLVIIILI	10	Isoform 2 of Vesicle-associated membrane protein 4	2048720	934418	0.997	20.6	25	ILLLVIIIL	4.3e-05	95	0.116809	14128.2	76.34	ILLLVIIIL	2.9e-05	95	0.091465	18585.7	84.84
Homo sapiens	DRRRMALENYLAALQS	16	Isoform 3 of Amyloid-like protein 2		4525790	0.88	25	47	MALENYLAA	0.265708	0.87	0.595826	79.2869	1.16	MALENYLAA	0.231576	0.48	0.493024	241.138	0.68
Homo sapiens	DRRRMALENYLAALQSDPP	19	Isoform 3 of Amyloid-like protein 2	329241	3008120	0.867	23	47.8	MALENYLAA	0.068422	3.76	0.55454	123.938	1.92	MALENYLAA	0.06066	3.37	0.474586	294.378	0.95
Homo sapiens	DRRRMALENYLAALQSDPPR	20	Isoform 3 of Amyloid-like protein 2	37202800	5763130	0.997	42	48	MALENYLAA	0.036065	6.93	0.566557	108.827	1.67	MALENYLAA	0.033021	7.1	0.512174	196.011	0.47
Homo sapiens	DRRRMALENYLAALQSDPPRPH	22	Isoform 3 of Amyloid-like protein 2	96887300	53933700	0.997	59.5	48.3	MALENYLAA	0.019019	12.69	0.514382	191.383	3.1	MALENYLAA	0.017466	15.03	0.450832	380.648	1.41
Homo sapiens	EQKDYWETELLQLK	14	Isoform 3 of Calcium-binding and coiled-coil domain-containing protein 2		589333	0.997	40.3	47.4	YWETELLQL	0.46155	0.32	0.621381	60.1339	0.8	YWETELLQL	0.124897	1.29	0.439068	432.317	1.74
Homo sapiens	KNGMAVAQFLESNPWVE	17	Isoform 3 of Cystathionine gamma-lyase		631013	0.997	66.9	46.7	MAVAQFLES	0.281559	0.8	0.561775	114.606	1.77	MAVAQFLES	0.255929	0.39	0.428703	483.624	2.09
Homo sapiens	ESALQYEKFLNEF	13	Isoform 3 of Cysteine--tRNA ligase, cytoplasmic	1102340	2276320	0.997	53.4	46.5	LQYEKFLNE	0.879564	0.01	0.68644	29.7447	0.32	LQYEKFLNE	0.511732	0.07	0.480933	274.84	0.85
Homo sapiens	DVKIYLDENYERINVPVP	18	Isoform 3 of Integral membrane protein 2C	10504900	2876470	0.997	55.6	47.8	YLDENYERI	0.715366	0.08	0.594758	80.2084	1.18	YLDENYERI	0.308541	0.28	0.388338	748.482	4.05
Homo sapiens	EDVKIYLDENYERIN	15	Isoform 3 of Integral membrane protein 2C		322042	0.949	31.2	47.1	YLDENYERI	0.764037	0.06	0.650351	43.9532	0.55	YLDENYERI	0.361246	0.2	0.450087	383.729	1.43
Homo sapiens	EDVKIYLDENYERINVP	17	Isoform 3 of Integral membrane protein 2C		307772	0.997	44.1	47.8	YLDENYERI	0.836188	0.03	0.65315	42.642	0.53	YLDENYERI	0.456029	0.11	0.456587	357.669	1.26
Homo sapiens	EDVKIYLDENYERINVPVPQ	20	Isoform 3 of Integral membrane protein 2C		315092	0.994	52.3	48.1	YLDENYERI	0.519815	0.24	0.683704	30.6384	0.33	YLDENYERI	0.187342	0.68	0.464914	326.853	1.1
Homo sapiens	VKIPKAR	7	Isoform 3 of Kinesin-like protein KIF20B		368618	0.9	18.8	28.3
Homo sapiens	LLKLLLPLLL	10	Isoform 3 of Mediator of RNA polymerase II transcription subunit 12		486581	0.93	18.1	25	LKLLLPLLL	0.000116	95	0.196071	5992.92	49.11	LKLLLPLLL	8.6e-05	95	0.156868	9159.08	57.28
Homo sapiens	ATRLVGSGFKVVVGSRN	17	Isoform 3 of Metalloreductase STEAP3		644131	0.9	20.1	42.7	LVGSGFKVV	0.499181	0.27	0.642317	47.9448	0.62	LVGSGFKVV	0.41531	0.14	0.526446	167.964	0.37
Homo sapiens	VQLLILAYVIGW	12	Isoform 3 of P2X purinoceptor 4		699433	0.949	23	39.1	LLILAYVIG	0.000248	95	0.152476	9604.83	63.52	LLILAYVIG	0.000253	95	0.12576	12824.1	70.52
Homo sapiens	AIWILDSVGLRAAL	14	Isoform 3 of Solute carrier family 49 member A3		3614690	0.977	27.5	42	WILDSVGLR	0.003413	46.73	0.301257	1920.31	23.56	WILDSVGLR	0.004141	50.08	0.292429	2112.78	15.66
Homo sapiens	EAIYNFEVLESSRPG	15	Isoform 3B of Desmocollin-3		439681	0.997	69.8	46.8	YNFEVLESS	0.266461	0.87	0.436072	446.561	7.11	YNFEVLESS	0.239441	0.45	0.351872	1110.54	7.12
Homo sapiens	VKLLKLVKKVS	11	Isoform 4 of ATP-binding cassette sub-family A member 13		177341	0.972	15	25	KLLKLVKKV	0.000164	95	0.151794	9675.97	63.76	LLKLVKKVS	0.000872	87.17	0.177267	7345.1	49.08
Homo sapiens	IQKRIEGLNFLDME	14	Isoform 4 of Heparan-sulfate 6-O-sulfotransferase 2	13180800	2970600	0.997	48.2	47.2	IEGLNFLDM	0.501205	0.26	0.644173	46.9916	0.6	IEGLNFLDM	0.223344	0.51	0.475432	291.695	0.94
Homo sapiens	IQKRIEGLNFLDMELY	16	Isoform 4 of Heparan-sulfate 6-O-sulfotransferase 2		307680	0.871	25.1	47.3	IEGLNFLDM	0.40748	0.42	0.699589	25.8002	0.25	IEGLNFLDM	0.182832	0.71	0.520422	179.276	0.41
Homo sapiens	IQKRIEGLNFLDMELYS	17	Isoform 4 of Heparan-sulfate 6-O-sulfotransferase 2	9203500	725063	0.997	41.8	47.7	IEGLNFLDM	0.309122	0.69	0.690393	28.4993	0.3	IEGLNFLDM	0.127051	1.25	0.508301	204.399	0.51
Homo sapiens	NYLEYNADLFQAITDH	16	Isoform 4 of Prolyl 3-hydroxylase 1		126029	0.997	61.6	45.6	YNADLFQAI	0.805193	0.04	0.729906	18.585	0.14	YNADLFQAI	0.468211	0.1	0.534333	154.225	0.32
Homo sapiens	IGPVQTTTSPTHTMPSP	17	Isoform 4 of Rho family-interacting cell polarization regulator 1	754681	187318	0.932	33.4	47	TTTSPTHTM	0.000587	87.39	0.076061	21956.4	90.55	VQTTTSPTH	0.001074	83.69	0.080965	20821.8	88.72
Homo sapiens	KNKILIFGLFEETA	14	Isoform 4 of Sodium/potassium-transporting ATPase subunit alpha-1		464243	0.997	68.2	43.4	LIFGLFEET	0.153648	1.71	0.634675	52.0776	0.68	LIFGLFEET	0.085378	2.2	0.476706	287.702	0.92
Homo sapiens	NKILIFGLFEETA	13	Isoform 4 of Sodium/potassium-transporting ATPase subunit alpha-1	126253	475255	0.971	36.8	44.3	LIFGLFEET	0.177729	1.44	0.560141	116.65	1.8	LIFGLFEET	0.100114	1.79	0.399571	662.823	3.39
Homo sapiens	LPGGDTYMHEGFERASEQ	18	Isoform 5 of Anthrax toxin receptor 1		8371810	0.892	21.9	42.3	YMHEGFERA	0.744643	0.07	0.470787	306.73	5	YMHEGFERA	0.578644	0.05	0.358985	1028.28	6.41
Homo sapiens	AAGSFVLVAFSHSVG	15	Isoform 7 of Battenin	407764	832503	0.917	39.3	46.2	FVLVAFSHS	0.140584	1.88	0.523193	173.981	2.8	FVLVAFSHS	0.117809	1.4	0.449473	386.287	1.44
Homo sapiens	SPGYGGGRGGYGGGGPGYGN	20	Isoform A2 of Heterogeneous nuclear ribonucleoproteins A2/B1		318170	0.997	43.9	41.8	YGGGRGGYG	0.000125	95	0.034539	34409	95	YGGGRGGYG	0.000244	95	0.037608	33285.2	95
Homo sapiens	YGGGNYGPGGSGGSGGYGGR	20	Isoform A2 of Heterogeneous nuclear ribonucleoproteins A2/B1		342816	0.997	48.5	40.7	YGPGGSGGS	9.1e-05	95	0.031886	35411	95	YGPGGSGGS	0.000195	95	0.033517	34791.6	95
Homo sapiens	YGGGNYGSGNYNDFGNY	17	Isoform A2 of Heterogeneous nuclear ribonucleoproteins A2/B1		120706	0.852	25.3	35.8	YGSGNYNDF	0.034681	7.19	0.141774	10784	67.3	YGSGNYNDF	0.010354	25.63	0.095926	17709.9	83.06
Homo sapiens	FGDNLVTRSY	10	Isoform ADelta10 of Prelamin-A/C		806614	0.997	51.4	45.2	FGDNLVTRS	9e-06	95	0.049096	29394.7	95	FGDNLVTRS	1.6e-05	95	0.048365	29628.1	95
Homo sapiens	DRRRLALENYITALQAVPP	19	Isoform APP695 of Amyloid-beta precursor protein		1004200	0.962	23.1	44.2	LALENYITA	0.052422	4.85	0.529444	162.603	2.59	LALENYITA	0.054499	3.81	0.440524	425.56	1.7
Homo sapiens	DSKSIATEIILEIKKA	16	Isoform C of Endothelin-converting enzyme 1		829236	0.997	35.5	41.5	IATEIILEI	0.305905	0.7	0.618901	61.7693	0.83	IATEIILEI	0.145056	1.01	0.446602	398.475	1.51
Homo sapiens	EDSKSIATEIILEIKKA	17	Isoform C of Endothelin-converting enzyme 1	2958990	1624970	0.997	53.8	43.8	IATEIILEI	0.254531	0.92	0.619938	61.0801	0.82	IATEIILEI	0.121467	1.34	0.450787	380.834	1.41
Homo sapiens	NPENQFRVDYILSVMNVPD	19	Isoform Gnas-2 of Guanine nucleotide-binding protein G(s) subunit alpha isoforms short		512052	0.989	48	47.5	FRVDYILSV	0.047036	5.4	0.5781	96.0496	1.46	FRVDYILSV	0.019605	13.23	0.441402	421.537	1.67
Homo sapiens	KGILTVDELLAIR	13	Isoform LAMP-2C of Lysosome-associated membrane glycoprotein 2		971600	0.992	40.7	37.8	LTVDELLAI	0.065738	3.9	0.383385	789.688	11.78	LTVDELLAI	0.023096	10.86	0.254173	3196.09	24.06
Homo sapiens	NVKVLDFEHFLPM	13	Isoform Smooth muscle of Myosin light polypeptide 6	267780	3339710	0.997	45.9	46.8	LDFEHFLPM	0.529789	0.23	0.705302	24.2536	0.23	LDFEHFLPM	0.149899	0.96	0.477271	285.949	0.91
Homo sapiens	NVKVLDFEHFLPMLQT	16	Isoform Smooth muscle of Myosin light polypeptide 6	2279190	715715	0.857	30.1	47	LDFEHFLPM	0.699158	0.09	0.795505	9.13936	0.03	LDFEHFLPM	0.34284	0.23	0.610613	67.5644	0.07
Homo sapiens	VKVLDFEHFLPMLQT	15	Isoform Smooth muscle of Myosin light polypeptide 6		3905420	0.997	56	47	LDFEHFLPM	0.727231	0.08	0.812823	7.57773	0.02	LDFEHFLPM	0.389108	0.17	0.639838	49.2482	0.04
Homo sapiens	AASLPWPP	8	Kinase suppressor of Ras 1		836329	0.86	26.4	43.9
Homo sapiens	LEVQLYQKKIQDL	13	Kinetochore protein Nuf2	3519710	518811	0.979	26.7	43.6	LYQKKIQDL	0.009957	22.21	0.180579	7086.55	54.05	LYQKKIQDL	0.010438	25.44	0.147204	10168.6	61.29
Homo sapiens	FRIDGPVISESTPIAETIMA	20	Lamina-associated polypeptide 2, isoforms beta/gamma		715597	0.997	65.8	47.9	VISESTPIA	0.000611	86.78	0.222361	4509.23	41.52	ISESTPIAE	0.00117	82.1	0.223608	4448.8	32.78
Homo sapiens	TNLEFLQEQFNSIAAH	16	Large proline-rich protein BAG6	774388	313027	0.997	63.7	47	FLQEQFNSI	0.89619	0.01	0.824547	6.67496	0.02	FLQEQFNSI	0.753459	0	0.68815	29.1994	0.01
Homo sapiens	ADPYFIQDRFLNSFEE	16	Latent-transforming growth factor beta-binding protein 1	17397300	2900600	0.997	64.1	45.7	FIQDRFLNS	0.772223	0.05	0.739457	16.7604	0.12	FIQDRFLNS	0.65365	0.03	0.604548	72.1468	0.07
Homo sapiens	ADPYFIQDRFLNSFEELQ	18	Latent-transforming growth factor beta-binding protein 1	2193530	706737	0.997	50.3	46.9	FIQDRFLNS	0.556032	0.21	0.654038	42.2343	0.52	FIQDRFLNS	0.467566	0.1	0.520175	179.756	0.41
Homo sapiens	EKKYFAATQFEPLAAR	16	Leucyl-cystinyl aminopeptidase		8412040	0.997	61.9	46.5	FAATQFEPL	0.982626	0	0.924851	2.25488	0	FAATQFEPL	0.95411	0	0.853654	4.87164	0
Homo sapiens	ASSSLPKKLALLKAPAKKKGAAAATSSKTPS	31	Leydig cell tumor 10 kDa protein homolog		2430700	0.954	19.6	36.2	KKGAAAATS	0.003664	44.87	0.269925	2695.26	29.72	KKGAAAATS	0.013276	20.12	0.315417	1647.54	11.7
Homo sapiens	KLSPYDKLEG	10	Major centromere autoantigen B	1546040	164165	0.961	36.3	45.6	LSPYDKLEG	9e-05	95	0.046854	30116.5	95	LSPYDKLEG	0.000129	95	0.04325	31314.1	95
Homo sapiens	VLGALLLLFFC	11	Mas-related G-protein coupled receptor member G		292535	0.831	23.4	41.6	VLGALLLLF	4e-05	95	0.123806	13098.1	73.79	LGALLLLFF	1.8e-05	95	0.087166	19470.6	86.43
Homo sapiens	ELKFELLEKDPYAL	14	Melanoma inhibitory activity protein 2	19815000	2714510	0.975	33.7	46.1	LKFELLEKD	0.054449	4.68	0.415045	560.642	8.72	LKFELLEKD	0.022238	11.37	0.30377	1868.8	13.61
Homo sapiens	GDNFETVTWLSDSEVVR	17	Metallo-beta-lactamase domain-containing protein 2		569569	0.997	75.8	46.4	FETVTWLSD	0.394868	0.45	0.548646	132.099	2.07	FETVTWLSD	0.13315	1.15	0.367274	940.071	5.66
Homo sapiens	DVISSIRNF	9	Mitochondrial import receptor subunit TOM5 homolog	873512	707351	0.997	45.2	44.8	DVISSIRNF	6e-06	95	0.052305	28391.6	95	DVISSIRNF	4e-06	95	0.042998	31399.6	95
Homo sapiens	VRLPFQAEMFIQNV	14	Multidrug resistance-associated protein 5	1150010	548579	0.997	68.6	46.8	FQAEMFIQN	0.643703	0.13	0.772274	11.7511	0.05	FQAEMFIQN	0.483389	0.09	0.627181	56.4762	0.05
Homo sapiens	DDDKNNDGYIDYAEFAKSLQ	20	Multiple coagulation factor deficiency protein 2	579899	2040720	0.997	50.5	43.7	IDYAEFAKS	0.065239	3.93	0.517045	185.948	3.01	IDYAEFAKS	0.069357	2.84	0.43588	447.49	1.85
Homo sapiens	GYIDYAEFAKSLQ	13	Multiple coagulation factor deficiency protein 2	3214620	1448750	0.997	70.3	46.6	IDYAEFAKS	0.230123	1.05	0.383233	790.988	11.8	IDYAEFAKS	0.219671	0.53	0.315896	1639.02	11.62
Homo sapiens	NDGYIDYAEFAKSLQ	15	Multiple coagulation factor deficiency protein 2	41394200	1042820	0.997	78.2	45.7	IDYAEFAKS	0.41037	0.41	0.52595	168.868	2.71	IDYAEFAKS	0.363199	0.2	0.44009	427.563	1.71
Homo sapiens	SGGFGYSPFLSITDGN	16	Myeloid leukemia factor 2	1056310	313374	0.994	41.4	44.9	FGYSPFLSI	0.916176	0	0.783669	10.388	0.04	FGYSPFLSI	0.795688	0	0.66008	39.5616	0.03
Homo sapiens	DVPLKTEEFEVTK	13	Myeloid-derived growth factor		1070270	0.997	59.7	47	LKTEEFEVT	0.847115	0.02	0.510386	199.84	3.24	LKTEEFEVT	0.581235	0.05	0.375536	859.682	4.98
Homo sapiens	DVPLKTEEFEVTKTA	15	Myeloid-derived growth factor		4233130	0.997	51.8	47.2	LKTEEFEVT	0.900434	0.01	0.638897	49.7522	0.65	LKTEEFEVT	0.757167	0	0.505299	211.147	0.54
Homo sapiens	KKGNFNYIEFTRILK	15	Myosin regulatory light chain 12B		824065	0.807	19.8	44.2	FNYIEFTRI	0.941706	0	0.860719	4.51312	0	FNYIEFTRI	0.7057	0.02	0.717972	21.1466	0
Homo sapiens	SDKFVSELWKDVDR	14	Myosin-9	533175	1316640	0.997	52.5	47.3	FVSELWKDV	0.875764	0.02	0.671082	35.1217	0.39	FVSELWKDV	0.778448	0	0.572301	102.269	0.14
Homo sapiens	SSDKFVSELWKDVDR	15	Myosin-9	4313860	2950390	0.997	76	47	FVSELWKDV	0.84264	0.03	0.691649	28.1146	0.29	FVSELWKDV	0.748549	0.01	0.596322	78.8625	0.09
Homo sapiens	DVVASLVSTRFIKLT	15	Neogenin		4952740	0.991	36	41	LVSTRFIKL	0.718661	0.08	0.837468	5.80407	0.01	LVSTRFIKL	0.419229	0.14	0.71903	20.9059	0
Homo sapiens	VASLVSTRFIKLTWR	15	Neogenin		1886880	0.86	15.9	39.4	LVSTRFIKL	0.806423	0.04	0.843706	5.42526	0.01	LVSTRFIKL	0.577867	0.05	0.743715	16.0057	0
Homo sapiens	VVASLVSTRFIKL	13	Neogenin	1385520	331157	0.997	30	35.5	LVSTRFIKL	0.6254	0.14	0.779065	10.9186	0.04	LVSTRFIKL	0.262491	0.38	0.586628	87.5836	0.11
Homo sapiens	VVASLVSTRFIKLT	14	Neogenin	2809510	2883880	0.916	18.7	36.7	LVSTRFIKL	0.796172	0.04	0.822703	6.80947	0.02	LVSTRFIKL	0.478256	0.09	0.672779	34.4827	0.02
Homo sapiens	IILLLLVLL	9	Neural cell adhesion molecule L1	5886240	453581	0.997	24.5	25	IILLLLVLL	7e-06	95	0.0811	20791.4	88.96	IILLLLVLL	4e-06	95	0.058965	26417.7	95
Homo sapiens	IILLLLVLLIL	11	Neural cell adhesion molecule L1	952946	618082	0.997	17.2	25	LLLLVLLIL	7.7e-05	95	0.177651	7314.65	54.99	ILLLLVLLI	5.6e-05	95	0.126513	12720.1	70.19
Homo sapiens	QIQLVQGS	8	Nuclear factor of activated T-cells 5		7176860	0.961	30.4	43.1
Homo sapiens	QIQLVQGSP	9	Nuclear factor of activated T-cells 5	4945770	2041610	0.971	32	43.7	QIQLVQGSP	0	95	0.017814	41234.7	95	QIQLVQGSP	1e-06	95	0.01693	41631	95
Homo sapiens	GQPAIIDGELYNEVK	15	Nuclear migration protein nudC		1612200	0.997	56	47.2	IDGELYNEV	0.704491	0.09	0.591762	82.8511	1.24	IDGELYNEV	0.379701	0.18	0.404424	628.918	3.13
Homo sapiens	QPAIIDGELYNEVK	14	Nuclear migration protein nudC	26482500	2194440	0.997	93	46.9	IDGELYNEV	0.745855	0.07	0.558963	118.146	1.83	IDGELYNEV	0.394135	0.16	0.378924	828.738	4.71
Homo sapiens	QPAIIDGELYNEVKVE	16	Nuclear migration protein nudC	4155010	3411910	0.997	68.7	47.4	IDGELYNEV	0.816477	0.03	0.611305	67.0604	0.93	IDGELYNEV	0.508784	0.07	0.426196	496.921	2.18
Homo sapiens	QPAIIDGELYNEVKVEE	17	Nuclear migration protein nudC	24931000	6206240	0.997	90.6	47.4	IDGELYNEV	0.740876	0.07	0.589267	85.1181	1.28	IDGELYNEV	0.41396	0.14	0.401789	647.106	3.27
Homo sapiens	QPAIIDGELYNEVKVEES	18	Nuclear migration protein nudC		2034380	0.997	82.6	47.6	IDGELYNEV	0.60523	0.16	0.511419	197.618	3.21	IDGELYNEV	0.292772	0.31	0.338638	1281.5	8.6
Homo sapiens	DRLVTLEEFLASTQRK	16	Nucleobindin-1		673386	0.886	23.9	45.7	VTLEEFLAS	0.310543	0.68	0.584637	89.4908	1.36	VTLEEFLAS	0.245593	0.42	0.457024	355.982	1.25
Homo sapiens	QDRLVTLEEFLASTQR	16	Nucleobindin-1	58242.6	282311	0.991	38.3	47.3	VTLEEFLAS	0.379479	0.48	0.597955	77.4814	1.13	VTLEEFLAS	0.28814	0.32	0.466642	320.799	1.07
Homo sapiens	QDRLVTLEEFLASTQRK	17	Nucleobindin-1	663367	2743380	0.997	47.5	46.9	VTLEEFLAS	0.28223	0.79	0.593303	81.4811	1.21	VTLEEFLAS	0.225726	0.5	0.464868	327.016	1.1
Homo sapiens	QDRLVTLEEFLASTQRKE	18	Nucleobindin-1	3688610	663738	0.95	36.7	47.7	VTLEEFLAS	0.172854	1.49	0.490203	248.611	4.05	VTLEEFLAS	0.13227	1.17	0.373705	876.883	5.12
Homo sapiens	TNQDRLVTLEEFLASTQRKE	20	Nucleobindin-1		1455020	0.997	37.8	47.8	VTLEEFLAS	0.077909	3.33	0.593997	80.8716	1.2	VTLEEFLAS	0.059107	3.47	0.463807	330.792	1.12
Homo sapiens	GPVVAMVWEGLNVVKTGR	18	Nucleoside diphosphate kinase B	2649950	2011640	0.997	65.7	45.9	MVWEGLNVV	0.047254	5.37	0.403068	638.213	9.74	MVWEGLNVV	0.01645	16.05	0.286266	2258.47	16.85
Homo sapiens	GPVVAMVWEGLNVVKTGRV	19	Nucleoside diphosphate kinase B		872601	0.951	35.9	44.9	MVWEGLNVV	0.026177	9.41	0.477242	286.038	4.67	MVWEGLNVV	0.008695	29.81	0.340552	1255.24	8.38
Homo sapiens	TGRWLAVDYENVRPD	15	Ornithine aminotransferase, mitochondrial		1052520	0.997	64.2	47.1	WLAVDYENV	0.885022	0.01	0.648638	44.7754	0.57	WLAVDYENV	0.585809	0.05	0.455709	361.083	1.29
Homo sapiens	TGRWLAVDYENVRPDI	16	Ornithine aminotransferase, mitochondrial		356847	0.997	44.1	47.5	WLAVDYENV	0.847682	0.02	0.636011	51.3303	0.67	WLAVDYENV	0.496808	0.08	0.439237	431.528	1.74
Homo sapiens	TGRWLAVDYENVRPDIV	17	Ornithine aminotransferase, mitochondrial	13050200	422943	0.869	36.5	47.3	WLAVDYENV	0.778203	0.05	0.616295	63.5358	0.87	WLAVDYENV	0.401753	0.15	0.416392	552.531	2.56
Homo sapiens	MEDVENSFFLNVNSQ	15	Palmitoyl-protein thioesterase 1	3295620	691293	0.997	60.3	42.9	VENSFFLNV	0.496673	0.27	0.710048	23.0396	0.21	VENSFFLNV	0.229792	0.49	0.511742	196.929	0.48
Homo sapiens	VVYLASETFNYSAIDR	16	Phosphatidylinositol 4-kinase type 2-alpha	2777340	3385880	0.997	79.4	47.7	LASETFNYS	0.465352	0.32	0.673215	34.3204	0.38	LASETFNYS	0.319491	0.26	0.514898	190.318	0.45
Homo sapiens	VVWLVSETFNYNAIDR	16	Phosphatidylinositol 4-kinase type 2-beta	1677610	1369750	0.997	107	47.1	LVSETFNYN	0.547751	0.21	0.667708	36.4276	0.42	LVSETFNYN	0.314217	0.27	0.485408	261.85	0.78
Homo sapiens	GPVGVFEWEAFAR	13	Phosphoglycerate kinase 1	413025	375126	0.944	36.7	46.7	VGVFEWEAF	0.014928	15.7	0.278375	2459.77	27.92	VGVFEWEAF	0.004368	48.59	0.191554	6293.08	43.71
Homo sapiens	GPVGVFEWEAFARG	14	Phosphoglycerate kinase 1	16414500	4814310	0.997	85.1	47.2	FEWEAFARG	0.499446	0.27	0.613562	65.4426	0.9	FEWEAFARG	0.289167	0.32	0.467385	318.231	1.06
Homo sapiens	GPVGVFEWEAFARGT	15	Phosphoglycerate kinase 1	1696150	1915340	0.997	71.7	46.8	FEWEAFARG	0.675937	0.1	0.648952	44.6235	0.56	FEWEAFARG	0.516372	0.07	0.525963	168.844	0.37
Homo sapiens	GPVGVFEWEAFARGTKAL	18	Phosphoglycerate kinase 1		872741	0.997	48.4	47	FEWEAFARG	0.692702	0.09	0.593661	81.1661	1.2	FEWEAFARG	0.591213	0.04	0.485687	261.061	0.77
Homo sapiens	GVFEWEAFARGTK	13	Phosphoglycerate kinase 1		193856	0.997	46.3	46.8	FEWEAFARG	0.723444	0.08	0.536044	151.396	2.4	FEWEAFARG	0.602505	0.04	0.423738	510.314	2.28
Homo sapiens	GVFEWEAFARGTKA	14	Phosphoglycerate kinase 1		731802	0.997	56.6	46.9	FEWEAFARG	0.748625	0.07	0.605853	71.1353	1	FEWEAFARG	0.648196	0.03	0.506036	209.47	0.53
Homo sapiens	NGPVGVFEWEAFARGTK	17	Phosphoglycerate kinase 1		1066250	0.997	40.7	47.3	FEWEAFARG	0.716223	0.08	0.650382	43.9384	0.55	FEWEAFARG	0.585018	0.05	0.537781	148.578	0.3
Homo sapiens	NGPVGVFEWEAFARGTKA	18	Phosphoglycerate kinase 1	33133300	4924610	0.997	77.2	47.6	FEWEAFARG	0.715241	0.08	0.598578	76.9609	1.11	FEWEAFARG	0.601768	0.04	0.488262	253.888	0.74
Homo sapiens	NGPVGVFEWEAFARGTKAL	19	Phosphoglycerate kinase 1		1067390	0.95	34.5	47.3	FEWEAFARG	0.589577	0.18	0.654568	41.9928	0.52	FEWEAFARG	0.509463	0.07	0.541512	142.699	0.27
Homo sapiens	VFEWEAFARGTK	12	Phosphoglycerate kinase 1	863366	348538	0.997	34.8	46.3	FEWEAFARG	0.308821	0.69	0.495993	233.514	3.8	FEWEAFARG	0.270669	0.36	0.391254	725.236	3.87
Homo sapiens	VFEWEAFARGTKA	13	Phosphoglycerate kinase 1	9031310	1229350	0.997	39.5	46.4	FEWEAFARG	0.461098	0.32	0.520108	179.886	2.9	FEWEAFARG	0.411982	0.14	0.418596	539.511	2.47
Homo sapiens	VGVFEWEAFARGTKA	15	Phosphoglycerate kinase 1	486655	350928	0.997	52.2	46.8	FEWEAFARG	0.821136	0.03	0.656633	41.0649	0.5	FEWEAFARG	0.713889	0.02	0.559039	118.049	0.18
Homo sapiens	LQVLLLLLLL	10	Plexin-A1	1190070	204884	0.883	15.4	25	LQVLLLLLL	1.6e-05	95	0.119312	13750.8	75.43	LQVLLLLLL	8e-06	95	0.080928	20830.1	88.73
Homo sapiens	QVLLLLLLLL	10	Plexin-A1	1190070	204884	0.883	15.4	25	VLLLLLLLL	4.6e-05	95	0.144797	10436.9	66.23	VLLLLLLLL	3e-05	95	0.098035	17310.4	82.22
Homo sapiens	QVLLLLLLLLL	11	Plexin-A1		193641	0.994	24.6	25	LLLLLLLLL	9.5e-05	95	0.192736	6213.11	50.16	LLLLLLLLL	6.4e-05	95	0.130251	12215.9	68.55
Homo sapiens	ANIRVVSEDFLQDVS	15	Poly [ADP-ribose] polymerase 1	5956580	713036	0.997	66.5	47.1	VVSEDFLQD	0.704685	0.09	0.656103	41.3011	0.51	VVSEDFLQD	0.299309	0.3	0.441117	422.838	1.68
Homo sapiens	ANIRVVSEDFLQDVSA	16	Poly [ADP-ribose] polymerase 1	9143960	3010180	0.997	84.8	47	VVSEDFLQD	0.735113	0.07	0.641833	48.1966	0.62	VVSEDFLQD	0.308179	0.28	0.428793	483.153	2.09
Homo sapiens	ANIRVVSEDFLQDVSAS	17	Poly [ADP-ribose] polymerase 1	39021000	1152520	0.997	90.1	47.5	VVSEDFLQD	0.639416	0.13	0.628722	55.5423	0.74	VVSEDFLQD	0.234871	0.47	0.410808	586.942	2.82
Homo sapiens	ANIRVVSEDFLQDVSAST	18	Poly [ADP-ribose] polymerase 1	12716500	2663070	0.997	92.7	47.5	VVSEDFLQD	0.491683	0.28	0.534054	154.691	2.45	VVSEDFLQD	0.154176	0.92	0.341822	1238.11	8.21
Homo sapiens	EANIRVVSEDFLQDVSAS	18	Poly [ADP-ribose] polymerase 1	2463610	108827	0.967	35.3	47.4	VVSEDFLQD	0.540967	0.22	0.540123	144.86	2.29	VVSEDFLQD	0.17385	0.78	0.345169	1194.07	7.82
Homo sapiens	EANIRVVSEDFLQDVSAST	19	Poly [ADP-ribose] polymerase 1	4702880	353210	0.997	86.1	47.5	VVSEDFLQD	0.403409	0.43	0.61202	66.5436	0.92	VVSEDFLQD	0.120491	1.36	0.39675	683.366	3.54
Homo sapiens	IRVVSEDFLQDVSA	14	Poly [ADP-ribose] polymerase 1		303733	0.951	37.6	46.6	VVSEDFLQD	0.589615	0.18	0.612435	66.2455	0.92	VVSEDFLQD	0.203901	0.59	0.393997	704.028	3.71
Homo sapiens	IRVVSEDFLQDVSAS	15	Poly [ADP-ribose] polymerase 1	560535	332265	0.963	34.4	47	VVSEDFLQD	0.51139	0.25	0.665349	37.3693	0.43	VVSEDFLQD	0.177646	0.75	0.440862	424.007	1.69
Homo sapiens	IRVVSEDFLQDVSAST	16	Poly [ADP-ribose] polymerase 1		466689	0.997	84.3	47.3	VVSEDFLQD	0.371692	0.5	0.612334	66.3179	0.92	VVSEDFLQD	0.10893	1.58	0.394596	699.48	3.67
Homo sapiens	NIRVVSEDFLQDVS	14	Poly [ADP-ribose] polymerase 1		870933	0.995	42.4	47.2	VVSEDFLQD	0.707612	0.09	0.605857	71.1322	1	VVSEDFLQD	0.282719	0.34	0.396203	687.423	3.58
Homo sapiens	NIRVVSEDFLQDVSAS	16	Poly [ADP-ribose] polymerase 1	1095390	2525530	0.997	74.3	47.3	VVSEDFLQD	0.679407	0.1	0.634352	52.2599	0.69	VVSEDFLQD	0.265604	0.37	0.419314	535.336	2.44
Homo sapiens	NIRVVSEDFLQDVSAST	17	Poly [ADP-ribose] polymerase 1	975370	268985	0.997	65.8	47.5	VVSEDFLQD	0.561586	0.2	0.620307	60.8368	0.82	VVSEDFLQD	0.191621	0.66	0.403849	632.843	3.16
Homo sapiens	FLKLSPESAE	10	Pre-mRNA-splicing factor SYF1		6442980	0.928	33.2	46.4	LKLSPESAE	4.6e-05	95	0.102618	16472.9	81.52	LKLSPESAE	5e-05	95	0.095077	17873.4	83.4
Homo sapiens	KEGFWPEAFSEVAEKH	16	Probable RNA-binding protein EIF1AD	3565980	161018	0.997	38.8	46.7	FWPEAFSEV	0.921895	0	0.718971	20.9193	0.17	FWPEAFSEV	0.756589	0	0.571316	103.365	0.14
Homo sapiens	EPEDQLYYVKFLSLPEVR	18	Probable serine carboxypeptidase CPVL	11849000	2805850	0.997	91	47.7	LYYVKFLSL	0.6701	0.11	0.723479	19.9234	0.16	LYYVKFLSL	0.375535	0.18	0.545873	136.122	0.25
Homo sapiens	EPEDQLYYVKFLSLPEVRQ	19	Probable serine carboxypeptidase CPVL		1783680	0.997	56.5	48	LYYVKFLSL	0.532853	0.23	0.760261	13.3822	0.07	LYYVKFLSL	0.271324	0.36	0.591405	83.1717	0.1
Homo sapiens	LPSQAFEYILYNKG	14	Pro-cathepsin H		650202	0.903	29.4	46.8	FEYILYNKG	0.525542	0.24	0.63761	50.4498	0.66	FEYILYNKG	0.262219	0.38	0.466629	320.844	1.07
Homo sapiens	LPSQAFEYILYNKGIM	16	Pro-cathepsin H	4384790	393888	0.997	55.8	47.3	FEYILYNKG	0.576781	0.19	0.684286	30.446	0.33	FEYILYNKG	0.37338	0.19	0.53421	154.431	0.32
Homo sapiens	LPSQAFEYILYNKGIMG	17	Pro-cathepsin H	4036570	2774690	0.997	52.8	47.5	FEYILYNKG	0.574817	0.19	0.655211	41.7016	0.52	FEYILYNKG	0.40366	0.15	0.518069	183.899	0.43
Homo sapiens	LPSQAFEYILYNKGIMGE	18	Pro-cathepsin H	4240390	130774	0.997	51.6	47.5	FEYILYNKG	0.474057	0.3	0.578313	95.8285	1.46	FEYILYNKG	0.314435	0.27	0.437544	439.505	1.79
Homo sapiens	LPSQAFEYILYNKGIMGED	19	Pro-cathepsin H	1132870	2293240	0.997	87.1	47.1	FEYILYNKG	0.348402	0.57	0.630237	54.6393	0.72	FEYILYNKG	0.223496	0.51	0.488254	253.91	0.74
Homo sapiens	LPSQAFEYILYNKGIMGEDTYPYQGKDG	28	Pro-cathepsin H	21161700	780357	0.997	49.1	47.1	FEYILYNKG	0.161518	1.62	0.569102	105.871	1.61	FEYILYNKG	0.094965	1.9	0.449636	385.606	1.44
Homo sapiens	VSRNLFWTSYDTNKKQ	16	Prolow-density lipoprotein receptor-related protein 1		772892	0.985	30.4	47.5	LFWTSYDTN	0.356602	0.54	0.454394	366.257	5.94	LFWTSYDTN	0.227945	0.49	0.340844	1251.28	8.34
Homo sapiens	AIAGEDFAIVASDTR	15	Proteasome subunit beta type-1		2998280	0.997	126	46.8	IAGEDFAIV	0.387686	0.46	0.614644	64.6809	0.89	IAGEDFAIV	0.15508	0.91	0.403975	631.98	3.16
Homo sapiens	IAGEDFAIVASDTR	14	Proteasome subunit beta type-1		604586	0.994	46	46.8	IAGEDFAIV	0.010685	20.96	0.372621	887.228	13	IAGEDFAIV	0.005691	41.03	0.237961	3808.89	28.44
Homo sapiens	ILAIAGEDFAIVASDTR	17	Proteasome subunit beta type-1	23559300	1021970	0.997	122	46.4	IAGEDFAIV	0.63965	0.13	0.663282	38.2145	0.45	IAGEDFAIV	0.290871	0.32	0.443898	410.305	1.6
Homo sapiens	QENVNVLTKTKGP	13	Protein AKNAD1		1960740	0.854	27.6	45.3	VNVLTKTKG	0.007544	27.72	0.064699	24828.5	93.85	VNVLTKTKG	0.009929	26.61	0.074642	22296.1	90.88
Homo sapiens	HIVAFDAVLFEPSRHA	16	Protein FAM234A		486827	0.997	46	46.9	FDAVLFEPS	0.666176	0.11	0.749445	15.0436	0.1	FDAVLFEPS	0.565103	0.05	0.619977	61.0544	0.06
Homo sapiens	IVAFDAVLFEPSR	13	Protein FAM234A	1613660	1079590	0.997	74.1	45.5	FDAVLFEPS	0.584774	0.18	0.64901	44.5955	0.56	FDAVLFEPS	0.443739	0.12	0.5058	210.006	0.53
Homo sapiens	IVAFDAVLFEPSRH	14	Protein FAM234A	6493850	2059510	0.997	58.5	46.8	FDAVLFEPS	0.662882	0.11	0.724241	19.7598	0.16	FDAVLFEPS	0.552899	0.05	0.587846	86.4369	0.11
Homo sapiens	IVAFDAVLFEPSRHA	15	Protein FAM234A	19737700	10380500	0.997	95.2	46.7	FDAVLFEPS	0.705716	0.09	0.782328	10.5398	0.04	FDAVLFEPS	0.608981	0.04	0.659907	39.6357	0.03
Homo sapiens	IVAFDAVLFEPSRHAA	16	Protein FAM234A	3666820	443751	0.997	41.1	46.6	FDAVLFEPS	0.593665	0.17	0.741175	16.4517	0.12	FDAVLFEPS	0.512902	0.07	0.612353	66.3043	0.06
Homo sapiens	AGAYILTRFALNNPE	15	Protein NDRG1	8833620	947789	0.997	79.2	46.7	YILTRFALN	0.759828	0.06	0.726171	19.3515	0.15	YILTRFALN	0.599764	0.04	0.588251	86.059	0.1
Homo sapiens	AGAYILTRFALNNPEM	16	Protein NDRG1		956861	0.991	45.9	46.8	YILTRFALN	0.717669	0.08	0.696875	26.569	0.26	YILTRFALN	0.533099	0.06	0.549532	130.839	0.23
Homo sapiens	GAGAYILTRFALNNPE	16	Protein NDRG1	5520310	255721	0.997	45.2	47	YILTRFALN	0.756834	0.06	0.702384	25.0316	0.24	YILTRFALN	0.574249	0.05	0.555805	122.253	0.2
Homo sapiens	GAGAYILTRFALNNPEM	17	Protein NDRG1		8639770	0.997	85.7	47.3	YILTRFALN	0.682653	0.1	0.704502	24.4645	0.23	YILTRFALN	0.502157	0.07	0.558098	119.257	0.19
Homo sapiens	NPLFNYEDMQEITQH	15	Protein NDRG1		880034	0.997	66.4	43.8	FNYEDMQEI	0.521024	0.24	0.53414	154.548	2.45	FNYEDMQEI	0.302959	0.29	0.370779	905.088	5.36
Homo sapiens	GASLISDRWVLTAAH	15	Prothrombin	2882800	577374	0.997	41.9	46.2	LISDRWVLT	0.283537	0.79	0.571066	103.645	1.58	LISDRWVLT	0.169316	0.81	0.469942	309.547	1.02
Homo sapiens	AKPLYEASLLLPTYKG	16	Protocadherin Fat 1	10175700	811301	0.997	39	43.4	YEASLLLPT	0.328896	0.63	0.657587	40.6432	0.5	YEASLLLPT	0.284003	0.33	0.530129	161.402	0.35
Homo sapiens	AKPLYEASLLLPTYKGV	17	Protocadherin Fat 1	3207980	662465	0.962	23.7	42.4	YEASLLLPT	0.243574	0.98	0.648929	44.6346	0.57	YEASLLLPT	0.219187	0.53	0.532991	156.481	0.33
Homo sapiens	AKPLYEASLLLPTYKGVK	18	Protocadherin Fat 1	2739830	315705	0.896	17.6	40.6	YEASLLLPT	0.172762	1.49	0.564518	111.254	1.71	YEASLLLPT	0.151572	0.95	0.451451	378.108	1.4
Homo sapiens	APQFRATKYEVNIGSS	16	Protocadherin Fat 1		1589000	0.996	39.2	46.7	FRATKYEVN	0.856826	0.02	0.613379	65.5723	0.9	FRATKYEVN	0.745548	0.01	0.494443	237.464	0.66
Homo sapiens	KPKPSLEPISFEESF	15	Protocadherin Fat 1	1444000	1111650	0.997	46.3	47	LEPISFEES	0.330619	0.62	0.508174	204.68	3.32	LEPISFEES	0.203687	0.59	0.366688	946.05	5.71
Homo sapiens	KPLYEASLLLPTYKG	15	Protocadherin Fat 1		970251	0.994	29.4	42.8	YEASLLLPT	0.346823	0.57	0.677826	32.6502	0.36	YEASLLLPT	0.298395	0.3	0.564542	111.225	0.16
Homo sapiens	EGSMYVPEDLLPVYK	15	Pyridoxal kinase		539740	0.894	37.7	46.8	YVPEDLLPV	0.518772	0.24	0.57827	95.8731	1.46	YVPEDLLPV	0.291679	0.32	0.417123	548.178	2.53
Homo sapiens	EGSMYVPEDLLPVYKEK	17	Pyridoxal kinase	9003430	8762980	0.997	61	47.3	YVPEDLLPV	0.479549	0.29	0.534166	154.504	2.45	YVPEDLLPV	0.254208	0.4	0.37982	820.743	4.64
Homo sapiens	EGSMYVPEDLLPVYKEKV	18	Pyridoxal kinase		1744990	0.997	45.4	47.8	YVPEDLLPV	0.36522	0.52	0.458406	350.699	5.71	YVPEDLLPV	0.166989	0.82	0.317793	1605.72	11.33
Homo sapiens	GSMYVPEDLLPVYKEK	16	Pyridoxal kinase	28294500	3141120	0.997	55.8	47.2	YVPEDLLPV	0.521907	0.24	0.540058	144.962	2.3	YVPEDLLPV	0.280312	0.34	0.381257	808.081	4.53
Homo sapiens	SVSTLNSEDFVLVSRQG	17	Rab GTPase-activating protein 1	4296680	543101	0.997	89.5	47.4	LNSEDFVLV	0.779307	0.05	0.704441	24.4806	0.23	LNSEDFVLV	0.370086	0.19	0.485062	262.832	0.78
Homo sapiens	VSTLNSEDFVLVSRQG	16	Rab GTPase-activating protein 1	7878040	1225580	0.997	110	47.1	LNSEDFVLV	0.813801	0.03	0.707977	23.5617	0.22	LNSEDFVLV	0.416583	0.14	0.490673	247.35	0.71
Homo sapiens	EADRLVLGEG	10	Rab11 family-interacting protein 1		2703140	0.865	27.8	45.2	ADRLVLGEG	4e-06	95	0.030104	36100.4	95	ADRLVLGEG	4e-06	95	0.027686	37057.3	95
Homo sapiens	KPLALPGD	8	Ral guanine nucleotide dissociation stimulator-like 2		828728	0.916	24.2	39.7
Homo sapiens	AGQMGIQLFETSAKEN	16	Ras-related protein Rab-35		338173	0.997	69.9	46.1	MGIQLFETS	0.090716	2.89	0.389392	739.995	11.12	MGIQLFETS	0.078334	2.43	0.323539	1508.93	10.51
Homo sapiens	FAGQMGIQLFETSAKEN	17	Ras-related protein Rab-35	646067	1184580	0.893	30.1	46.5	MGIQLFETS	0.081703	3.18	0.406928	612.107	9.39	MGIQLFETS	0.073149	2.65	0.344805	1198.79	7.86
Homo sapiens	ADHLGFEFFEASAKDN	16	Ras-related protein Rab-3A	2122220	396596	0.997	49.1	44.4	LGFEFFEAS	0.423433	0.39	0.581568	92.5123	1.41	LGFEFFEAS	0.296052	0.31	0.455962	360.096	1.28
Homo sapiens	LADHLGFEFFEASAKDN	17	Ras-related protein Rab-3A	554217	1572910	0.98	29.4	46.1	LGFEFFEAS	0.39686	0.44	0.595027	79.9753	1.18	LGFEFFEAS	0.277763	0.35	0.4679	316.462	1.05
Homo sapiens	ADDLGFEFFEASAK	14	Ras-related protein Rab-3D	564866	521634	0.997	68.6	45	LGFEFFEAS	0.449948	0.34	0.548938	131.682	2.07	LGFEFFEAS	0.303141	0.29	0.420981	525.767	2.38
Homo sapiens	ADDLGFEFFEASAKE	15	Ras-related protein Rab-3D	6699030	1389400	0.997	69.5	43.5	LGFEFFEAS	0.528447	0.23	0.596228	78.9428	1.16	LGFEFFEAS	0.397202	0.16	0.477306	285.84	0.91
Homo sapiens	ADDLGFEFFEASAKEN	16	Ras-related protein Rab-3D	25867700	724001	0.997	74.8	43.6	LGFEFFEAS	0.426666	0.38	0.560265	116.493	1.8	LGFEFFEAS	0.29296	0.31	0.432395	464.685	1.96
Homo sapiens	LADDLGFEFFEASAKEN	17	Ras-related protein Rab-3D	14869500	907282	0.997	97.2	45.5	LGFEFFEAS	0.399745	0.44	0.566428	108.979	1.67	LGFEFFEAS	0.27339	0.36	0.441098	422.925	1.68
Homo sapiens	RLADDLGFEFFEASAKEN	18	Ras-related protein Rab-3D		225480	0.997	39.5	46.6	LGFEFFEAS	0.312349	0.68	0.495766	234.089	3.81	LGFEFFEAS	0.197105	0.62	0.374026	873.842	5.1
Homo sapiens	TLQFMYDEFVEDYEPTK	17	Ras-related protein Ral-A		587235	0.997	98	43.7	FMYDEFVED	0.438154	0.36	0.619693	61.2423	0.82	FMYDEFVED	0.170572	0.8	0.442307	417.429	1.65
Homo sapiens	KSKTMVDELFAEIVRQ	16	Ras-related protein Rap-2a		9518360	0.997	66.5	46.6	MVDELFAEI	0.777301	0.05	0.728218	18.9276	0.15	MVDELFAEI	0.373475	0.19	0.52077	178.602	0.41
Homo sapiens	KSKSMVDELFAEIVR	15	Ras-related protein Rap-2c	98123.7	1326820	0.997	47.2	46.3	MVDELFAEI	0.728801	0.08	0.759396	13.508	0.07	MVDELFAEI	0.330026	0.25	0.547939	133.113	0.24
Homo sapiens	KSKSMVDELFAEIVRQ	16	Ras-related protein Rap-2c	1614040	6525410	0.997	66.4	47.1	MVDELFAEI	0.776401	0.05	0.73062	18.442	0.14	MVDELFAEI	0.371832	0.19	0.521665	176.881	0.4
Homo sapiens	SKSMVDELFAEIVRQ	15	Ras-related protein Rap-2c		386930	0.992	36.1	47.1	MVDELFAEI	0.799172	0.04	0.754018	14.3173	0.09	MVDELFAEI	0.422615	0.13	0.554315	124.24	0.21
Homo sapiens	LWDKFSELSTKCIIKT	16	Retinoic acid receptor alpha	92134.7	780391	0.877	28.6	46.5	FSELSTKCI	0.001518	68.32	0.26461	2854.8	30.89	FSELSTKCI	0.001906	71.17	0.240706	3697.43	27.67
Homo sapiens	DPKSLETSAFVKSYK	15	Retinoid-inducible serine carboxypeptidase		2762060	0.997	60.3	46.6	LETSAFVKS	0.740279	0.07	0.644148	47.0043	0.6	LETSAFVKS	0.597856	0.04	0.546643	134.993	0.24
Homo sapiens	DPKSLETSAFVKSYKN	16	Retinoid-inducible serine carboxypeptidase		7906390	0.997	52	47.2	LETSAFVKS	0.791675	0.04	0.617955	62.4048	0.85	LETSAFVKS	0.657352	0.03	0.518784	182.482	0.42
Homo sapiens	DPKSLETSAFVKSYKNL	17	Retinoid-inducible serine carboxypeptidase		3596580	0.997	58.3	46.8	LETSAFVKS	0.701794	0.09	0.601028	74.9476	1.08	LETSAFVKS	0.579382	0.05	0.512258	195.833	0.47
Homo sapiens	INYYQVADFKDALAR	15	Ribonuclease T2	84098.1	1609980	0.997	66	47.1	YQVADFKDA	0.388675	0.46	0.514425	191.294	3.1	YQVADFKDA	0.38712	0.17	0.439676	429.483	1.72
Homo sapiens	LDEVWGEEFEKLYAS	15	Ribonucleoside-diphosphate reductase large subunit	2028400	308112	0.944	36	46.1	VWGEEFEKL	0.76443	0.06	0.730265	18.513	0.14	VWGEEFEKL	0.51113	0.07	0.584405	89.7157	0.11
Homo sapiens	KSTLINSLFLTDLYPE	16	Septin-2		232804	0.963	34	46.4	LINSLFLTD	0.244969	0.97	0.726866	19.2065	0.15	LINSLFLTD	0.09808	1.83	0.538391	147.6	0.29
Homo sapiens	VLLESEQFLTELTR	14	Signal recognition particle 14 kDa protein	206352	163612	0.997	65.8	45.8	LESEQFLTE	0.379018	0.48	0.659094	39.9859	0.48	LESEQFLTE	0.112938	1.5	0.443358	412.709	1.62
Homo sapiens	AGQLHSVAFLALA	13	Solute carrier family 52, riboflavin transporter, member 2		1155680	0.997	46.8	43.7	LHSVAFLAL	0.56076	0.2	0.615445	64.1228	0.88	LHSVAFLAL	0.226324	0.5	0.410921	586.225	2.81
Homo sapiens	GGRIFRSSDFAKNFVQ	16	Sortilin		2085410	0.969	28.9	47	FRSSDFAKN	0.872385	0.02	0.751341	14.7381	0.09	FRSSDFAKN	0.7583	0	0.642657	47.7688	0.04
Homo sapiens	GRIFRSSDFAKNFVQ	15	Sortilin		1871330	0.982	30.5	47	FRSSDFAKN	0.865504	0.02	0.767303	12.4004	0.06	FRSSDFAKN	0.762598	0	0.672845	34.4581	0.02
Homo sapiens	IFYATSFLDLYRNPK	15	Sortilin-related receptor		290864	0.949	34.1	47.1	FYATSFLDL	0.421009	0.39	0.867348	4.20076	0	FYATSFLDL	0.145396	1.01	0.730811	18.4039	0
Homo sapiens	ASTPAILFLDEIDSILGA	18	Spermatogenesis-associated protein 5-like protein 1		3959910	0.997	51.8	46.7	LFLDEIDSI	0.001845	63.36	0.303704	1870.14	23.1	LFLDEIDSI	0.001343	79.3	0.2156	4851.46	35.41
Homo sapiens	EPETFLPLDYLEVKPTDE	18	Structural maintenance of chromosomes protein 1A	113560	527768	0.995	43.9	47.6	FLPLDYLEV	0.519612	0.24	0.613031	65.8197	0.91	FLPLDYLEV	0.298736	0.3	0.449069	387.979	1.45
Homo sapiens	EPETFLPLDYLEVKPTDEK	19	Structural maintenance of chromosomes protein 1A		1734060	0.997	58.8	47.8	FLPLDYLEV	0.387535	0.46	0.675513	33.4776	0.37	FLPLDYLEV	0.214852	0.55	0.500612	222.131	0.59
Homo sapiens	RGGQYFNDKFIGLRLK	16	Synaptic vesicle glycoprotein 2A		3612300	0.997	38.1	44.8	YFNDKFIGL	0.638469	0.13	0.611509	66.9125	0.93	YFNDKFIGL	0.310592	0.28	0.457054	355.866	1.25
Homo sapiens	SDEREVAEAATGEDASSPPPKTEAASD	27	Synaptic vesicle membrane protein VAT-1 homolog		429332	0.997	72.4	43.4	REVAEAATG	0.001031	77.29	0.077507	21615.6	90.13	REVAEAATG	0.002225	67.32	0.078024	21495	89.8
Homo sapiens	DNTAFMDEFFSEIEETR	17	Syntaxin-3		539295	0.997	82.2	40.6	FMDEFFSEI	0.508961	0.25	0.697805	26.303	0.26	FMDEFFSEI	0.13851	1.08	0.473932	296.468	0.96
Homo sapiens	SRLPSPSEQDVGLGLNS	17	TATA box-binding protein-like protein 2		1460040	0.815	23.4	46.7	RLPSPSEQD	0.000298	94.74	0.085581	19807.4	87.49	RLPSPSEQD	0.000604	91.97	0.082597	20457.3	88.12
Homo sapiens	HGSYEDAVHSGALND	15	T-complex protein 1 subunit alpha		1823360	0.996	33.3	42.3	YEDAVHSGA	0.002354	56.84	0.097879	17339.6	83.26	YEDAVHSGA	0.004869	45.53	0.091449	18588.9	84.84
Homo sapiens	ADSYLDEGFLLDKK	14	T-complex protein 1 subunit beta	5420920	3998620	0.997	56.1	47	YLDEGFLLD	0.82724	0.03	0.644518	46.8165	0.6	YLDEGFLLD	0.382345	0.18	0.426107	497.4	2.19
Homo sapiens	ADSYLDEGFLLDKKIG	16	T-complex protein 1 subunit beta	446799	380345	0.997	44.8	46.8	YLDEGFLLD	0.728324	0.08	0.672361	34.639	0.39	YLDEGFLLD	0.314689	0.27	0.456752	357.031	1.26
Homo sapiens	DSYLDEGFLLDKK	13	T-complex protein 1 subunit beta	5644410	2775870	0.997	64.1	46.7	YLDEGFLLD	0.700842	0.09	0.539278	146.19	2.32	YLDEGFLLD	0.271362	0.36	0.329447	1415.5	9.71
Homo sapiens	DSYLDEGFLLDKKIG	15	T-complex protein 1 subunit beta	4488980	2513540	0.997	54.1	46.8	YLDEGFLLD	0.590852	0.18	0.682562	31.0193	0.34	YLDEGFLLD	0.228414	0.49	0.451007	379.928	1.41
Homo sapiens	LADSYLDEGFLLDKK	15	T-complex protein 1 subunit beta	4325620	1252920	0.997	69.2	46.9	YLDEGFLLD	0.816181	0.03	0.67699	32.9469	0.36	YLDEGFLLD	0.397636	0.16	0.462211	336.554	1.14
Homo sapiens	LADSYLDEGFLLDKKIG	17	T-complex protein 1 subunit beta	6352400	3305490	0.997	74.2	47	YLDEGFLLD	0.679865	0.1	0.660903	39.2109	0.47	YLDEGFLLD	0.282263	0.34	0.44358	411.719	1.61
Homo sapiens	GIHPTIISESFQKALEKG	18	T-complex protein 1 subunit delta	3934990	803434	0.997	36.4	45.7	IISESFQKA	0.785025	0.05	0.62534	57.6124	0.77	IISESFQKA	0.683369	0.02	0.509019	202.817	0.5
Homo sapiens	IHPTIISESFQKA	13	T-complex protein 1 subunit delta		712688	0.799	24.7	45.9	IISESFQKA	0.72362	0.08	0.576787	97.4238	1.48	IISESFQKA	0.448585	0.11	0.429409	479.943	2.07
Homo sapiens	IHPTIISESFQKALEK	16	T-complex protein 1 subunit delta	8500460	2453170	0.997	55.3	44.9	IISESFQKA	0.872805	0.02	0.703159	24.8226	0.23	IISESFQKA	0.769941	0	0.580876	93.2076	0.12
Homo sapiens	IHPTIISESFQKALEKG	17	T-complex protein 1 subunit delta	55540400	3670870	0.997	59.8	45.5	IISESFQKA	0.818535	0.03	0.685101	30.1787	0.32	IISESFQKA	0.715448	0.02	0.574057	100.344	0.13
Homo sapiens	KGIHPTIISESFQKALEKG	19	T-complex protein 1 subunit delta	2090350	3222210	0.997	71.5	44.8	IISESFQKA	0.70838	0.08	0.687731	29.3321	0.31	IISESFQKA	0.611796	0.04	0.566901	108.422	0.15
Homo sapiens	SESFQKALEKG	11	T-complex protein 1 subunit delta	2537300	2992100	0.997	65.7	46.1	ESFQKALEK	6.3e-05	95	0.055984	27283.7	95	ESFQKALEK	0.000153	95	0.051302	28701.4	95
Homo sapiens	VTLLAAEFLKQVKPY	15	T-complex protein 1 subunit eta		2542410	0.997	45.1	39.6	LLAAEFLKQ	0.234207	1.02	0.690326	28.52	0.3	LLAAEFLKQ	0.233791	0.47	0.587766	86.5118	0.11
Homo sapiens	LHPRIITEGFEAAKEK	16	T-complex protein 1 subunit zeta		972949	0.997	32.7	45.2	IITEGFEAA	0.837868	0.03	0.636894	50.8422	0.67	IITEGFEAA	0.711247	0.02	0.528248	164.721	0.36
Homo sapiens	LHPRIITEGFEAAKEKA	17	T-complex protein 1 subunit zeta		5739100	0.996	32.9	45.1	IITEGFEAA	0.781419	0.05	0.623832	58.5601	0.78	IITEGFEAA	0.654763	0.03	0.51799	184.056	0.43
Homo sapiens	GTQEFEDVSYESTLK	15	Thimet oligopeptidase		595757	0.997	68.9	45.2	FEDVSYEST	0.500623	0.26	0.52652	167.83	2.69	FEDVSYEST	0.274114	0.35	0.372958	883.999	5.19
Homo sapiens	LNLTKLKV	8	Toll-like receptor 7		1446990	0.979	38	34.9
Homo sapiens	AYNVYVAERFQEAKGDS	17	Transcription factor A, mitochondrial		3797380	0.997	37.2	46.4	YVAERFQEA	0.911117	0	0.668836	35.9857	0.41	YVAERFQEA	0.88328	0	0.572253	102.322	0.14
Homo sapiens	AYNVYVAERFQEAKGDSPQ	19	Transcription factor A, mitochondrial		6795550	0.993	37.4	46.9	YVAERFQEA	0.806964	0.04	0.670168	35.4708	0.4	YVAERFQEA	0.803595	0	0.569471	105.449	0.14
Homo sapiens	DFTGTIKLLNENSYVPRE	18	Transferrin receptor protein 1		384870	0.997	43.5	47.4	IKLLNENSY	0.012192	18.69	0.244211	3559.83	35.74	IKLLNENSY	0.008055	31.79	0.205006	5440.68	38.88
Homo sapiens	DFTGTIKLLNENSYVPREA	19	Transferrin receptor protein 1		1665750	0.997	67.8	47.8	IKLLNENSY	0.007485	27.88	0.304774	1848.61	22.91	IKLLNENSY	0.00647	37.55	0.260157	2995.71	22.59
Homo sapiens	DFTGTIKLLNENSYVPREAG	20	Transferrin receptor protein 1		2051510	0.997	48.2	47.9	IKLLNENSY	0.005991	32.76	0.337748	1293.9	17.51	IKLLNENSY	0.005525	41.9	0.309498	1756.5	12.64
Homo sapiens	FTGTIKLLNENSYVPRE	17	Transferrin receptor protein 1	2326150	232626	0.972	32.5	46.9	IKLLNENSY	0.016979	14.03	0.275399	2540.26	28.53	IKLLNENSY	0.010599	25.09	0.242319	3633.46	27.23
Homo sapiens	GEPLSYTRFSLARQVD	16	Transferrin receptor protein 1	98500900	21602700	0.974	32.9	47.1	LSYTRFSLA	0.856386	0.02	0.77936	10.8838	0.04	LSYTRFSLA	0.625859	0.03	0.610095	67.9441	0.07
Homo sapiens	GGEPLSYTRFSLARQ	15	Transferrin receptor protein 1		4379170	0.951	29.9	46.8	LSYTRFSLA	0.877313	0.01	0.778518	10.9834	0.04	LSYTRFSLA	0.673625	0.02	0.617697	62.5792	0.06
Homo sapiens	GGEPLSYTRFSLARQVD	17	Transferrin receptor protein 1	163950000	53143200	0.996	46.4	47.3	LSYTRFSLA	0.83638	0.03	0.781498	10.6349	0.04	LSYTRFSLA	0.591342	0.04	0.613695	65.3485	0.06
Homo sapiens	GGEPLSYTRFSLARQVDG	18	Transferrin receptor protein 1		2131420	0.996	35.4	47.5	LSYTRFSLA	0.775974	0.05	0.715153	21.8016	0.19	LSYTRFSLA	0.50791	0.07	0.531472	159.074	0.34
Homo sapiens	APGKPGNYQYTVFLRSDSYM	20	Translocation protein SEC63 homolog		504359	0.94	31.3	46.5	YQYTVFLRS	0.749087	0.07	0.772124	11.7702	0.05	YQYTVFLRS	0.66649	0.02	0.667704	36.4291	0.02
Homo sapiens	DPNIYLEYNFFETTIK	16	Transmembrane 7 superfamily member 3	1509610	416053	0.997	74.9	47.2	LEYNFFETT	0.352131	0.56	0.739281	16.7923	0.12	LEYNFFETT	0.261879	0.38	0.601773	74.3458	0.08
Homo sapiens	IYLEYNFFETTIK	13	Transmembrane 7 superfamily member 3		556470	0.997	79.9	47	LEYNFFETT	0.31075	0.68	0.660587	39.3452	0.47	LEYNFFETT	0.200872	0.6	0.507145	206.972	0.52
Homo sapiens	LPYEYTAFDFCQASE	15	Transmembrane 9 superfamily member 2	1646100	579977	0.979	34.8	41	YEYTAFDFC	0.238853	1	0.5324	157.485	2.49	YTAFDFCQA	0.12806	1.23	0.373105	882.594	5.17
Homo sapiens	DYRWQWTSFLSAAS	14	Transmembrane 9 superfamily member 3	127349	162343	0.988	38.3	45.4	WQWTSFLSA	0.737896	0.07	0.771154	11.8943	0.05	WQWTSFLSA	0.570947	0.05	0.643538	47.3156	0.04
Homo sapiens	EDYRWQWTSFLSAAST	16	Transmembrane 9 superfamily member 3	4920370	612877	0.997	74.6	44.9	WQWTSFLSA	0.702213	0.09	0.779824	10.8293	0.04	WQWTSFLSA	0.545056	0.06	0.658342	40.3126	0.03
Homo sapiens	EDYRWQWTSFLSAASTA	17	Transmembrane 9 superfamily member 3	631483	457512	0.978	37.1	45.4	WQWTSFLSA	0.626614	0.14	0.775683	11.3255	0.05	WQWTSFLSA	0.448843	0.11	0.652113	43.1232	0.03
Homo sapiens	YRWQWTSFLSAAST	14	Transmembrane 9 superfamily member 3		203464	0.936	50.2	46.5	WQWTSFLSA	0.572779	0.19	0.756356	13.9597	0.08	WQWTSFLSA	0.396015	0.16	0.629212	55.2487	0.05
Homo sapiens	QEHTYRVVRFEVIPQS	16	Transmembrane 9 superfamily member 4	44287500	5433580	0.97	29.4	47.4	YRVVRFEVI	0.967042	0	0.80303	8.42473	0.03	YRVVRFEVI	0.767643	0	0.640005	49.1593	0.04
Homo sapiens	ISYIGLMTQSSLETHH	16	Transmembrane protein 106C		1151130	0.997	47.7	47	LMTQSSLET	0.001728	64.99	0.2711	2661.21	29.46	YIGLMTQSS	0.002697	62.27	0.245807	3498.89	26.26
Homo sapiens	ISYIGLMTQSSLETHHY	17	Transmembrane protein 106C	2080980	1472020	0.997	58.5	47.1	LMTQSSLET	0.001554	67.75	0.285552	2275.99	26.47	YIGLMTQSS	0.002146	68.23	0.260227	2993.44	22.57
Homo sapiens	ISGVLYGSTFVPIIYIK	17	Transmembrane protein 144	1919470	270569	0.93	31.7	42.6	LYGSTFVPI	0.435098	0.37	0.787158	10.0032	0.04	LYGSTFVPI	0.173199	0.78	0.624735	57.9908	0.05
Homo sapiens	RRLELASNHFLYLPRDV	17	Trophoblast glycoprotein		1190110	0.922	23.5	45.4	LASNHFLYL	0.675995	0.1	0.78153	10.6312	0.04	LASNHFLYL	0.429865	0.13	0.634928	51.9353	0.04
Homo sapiens	EGGLFGSKKLKSGKSSR	17	U3 small nucleolar ribonucleoprotein protein MPP10		197813	0.856	26.3	43.9	LFGSKKLKS	0.015122	15.53	0.170852	7873.02	57.24	LFGSKKLKS	0.059532	3.44	0.205636	5403.72	38.67
Homo sapiens	IDQFFGVEFETTMK	14	Ubiquitin carboxyl-terminal hydrolase 14	3025310	367847	0.997	69.4	45.9	FFGVEFETT	0.756916	0.06	0.746647	15.5059	0.1	FFGVEFETT	0.597918	0.04	0.615319	64.2103	0.06
Homo sapiens	DKVNFHFILFNNVDGH	16	Ubiquitin carboxyl-terminal hydrolase isozyme L1	5483220	304176	0.997	49.3	47.4	FHFILFNNV	0.886928	0.01	0.76814	12.2886	0.06	FHFILFNNV	0.73359	0.01	0.627395	56.3456	0.05
Homo sapiens	DKVNFHFILFNNVDGHLY	18	Ubiquitin carboxyl-terminal hydrolase isozyme L1	2928470	387800	0.996	39.3	47.8	FHFILFNNV	0.737115	0.07	0.691145	28.2683	0.29	FHFILFNNV	0.525226	0.06	0.521357	177.472	0.4
Homo sapiens	VDDKVNFHFILFNNVDGHLY	20	Ubiquitin carboxyl-terminal hydrolase isozyme L1	384132	144682	0.994	33.5	48.2	FHFILFNNV	0.548984	0.21	0.714585	21.936	0.19	FHFILFNNV	0.336703	0.24	0.561615	114.804	0.17
Homo sapiens	EGGTFKLELFLPEEYP	16	Ubiquitin-conjugating enzyme E2 N	353488	333064	0.97	35.3	47	FKLELFLPE	0.839875	0.03	0.796485	9.04297	0.03	FKLELFLPE	0.596582	0.04	0.643721	47.222	0.04
Homo sapiens	VEHWIGHENFELINHD	16	UDP-glucuronic acid decarboxylase 1		1323370	0.986	29	45.9	IGHENFELI	0.843389	0.03	0.644221	46.9672	0.6	IGHENFELI	0.430913	0.13	0.44125	422.23	1.68
Homo sapiens	ANHFFTVPFLRDVVN	15	UDP-N-acetylhexosamine pyrophosphorylase		908917	0.854	36.6	47	FFTVPFLRD	0.810076	0.04	0.840571	5.61244	0.01	FFTVPFLRD	0.504848	0.07	0.696143	26.7803	0.01
Homo sapiens	LPSYEEVKYLPTYEES	16	Uncharacterized membrane protein C3orf80	4563870	1460860	0.997	61.7	46.4	YEEVKYLPT	0.384523	0.47	0.423193	513.333	8.04	YEEVKYLPT	0.275799	0.35	0.317628	1608.59	11.36
Homo sapiens	RAVAVWVH	8	Uncharacterized protein C7orf33		356950	0.819	24.4	41.2
Homo sapiens	SGMVLASEEFEQIESRH	17	Vascular endothelial growth factor receptor 3		964510	0.997	41.5	45.3	LASEEFEQI	0.887839	0.01	0.719611	20.7749	0.17	LASEEFEQI	0.552187	0.05	0.534452	154.027	0.32
Homo sapiens	LLIILIVLL	9	Vesicle-associated membrane protein 5	5886240	453581	0.997	24.5	25	LLIILIVLL	4e-06	95	0.07775	21558.8	90.06	LLIILIVLL	4e-06	95	0.058951	26421.7	95
Homo sapiens	VGVLLIILIV	10	Vesicle-associated membrane protein 5	2569260	703307	0.936	17.5	26.5	VGVLLIILI	1.1e-05	95	0.076061	21956.4	90.55	VGVLLIILI	7e-06	95	0.058114	26662.1	95
Homo sapiens	LETKYRWTEYGLTFTEK	17	Voltage-dependent anion-selective channel protein 1	951394	5190620	0.986	39.1	47.9	YRWTEYGLT	0.505669	0.26	0.562811	113.328	1.75	YRWTEYGLT	0.296524	0.31	0.422467	517.381	2.32
Homo sapiens	SAVFGYEGWLAGYQ	14	Voltage-dependent anion-selective channel protein 2	729367	282034	0.862	28	45.4	FGYEGWLAG	0.17211	1.49	0.410374	589.705	9.1	FGYEGWLAG	0.172936	0.78	0.340066	1261.86	8.44
Homo sapiens	INTFYSEKLAEAQRRF	16	Xenotropic and polytropic retrovirus receptor 1		1849580	0.997	37	47.5	FYSEKLAEA	0.509276	0.25	0.551519	128.056	2	FYSEKLAEA	0.438373	0.12	0.457441	354.379	1.24
Homo sapiens	KFNLRKD	7	Zinc finger and BTB domain-containing protein 1		350901	0.9	30	41.3
Homo sapiens	KLFNRKRK	8	Zinc finger C2HC domain-containing protein 1B		329660	0.891	19.6	32.3
Homo sapiens	GPGSLFASENFLGISSQPR	19	Zinc finger CCCH domain-containing protein 7A	2242590	1158760	0.961	35.5	47.5	FASENFLGI	0.788001	0.05	0.841348	5.56546	0.01	FASENFLGI	0.492623	0.08	0.688401	29.1202	0.01
Homo sapiens	LDAFLTEQYLQTTNIK	16	Zinc finger FYVE domain-containing protein 16	446424	1962070	0.997	91.7	46.9	FLTEQYLQT	0.536741	0.22	0.725402	19.5132	0.16	FLTEQYLQT	0.376883	0.18	0.57025	104.564	0.14
Homo sapiens	AVGTLSGDAFLHLLPHS	17	Zinc transporter ZIP6	870733	1893550	0.997	50.5	46.7	LSGDAFLHL	0.342343	0.58	0.664837	37.5769	0.44	LSGDAFLHL	0.14529	1.01	0.467511	317.797	1.06
Homo sapiens	AVGTLSGDAFLHLLPHSH	18	Zinc transporter ZIP6		2062500	0.997	62.9	47.1	LSGDAFLHL	0.21989	1.1	0.587543	86.7208	1.31	LSGDAFLHL	0.095871	1.88	0.399976	659.925	3.37
OC43	NRGRQFYEFYNDVKPP	16	Envelope small membrane protein	5423730	749028	0.997	39	47.2	QFYEFYNDV	0.360887	0.53	0.529395	162.689	2.59	QFYEFYNDV	0.149927	0.96	0.360408	1012.57	6.27
OC43	NRGRQFYEFYNDVKPPV	17	Envelope small membrane protein	2321620	534858	0.985	29.5	47.6	QFYEFYNDV	0.27559	0.82	0.514246	191.665	3.11	QFYEFYNDV	0.109111	1.58	0.349988	1133.41	7.32
OC43	RGRQFYEFYNDVKPP	15	Envelope small membrane protein	2708060	763749	0.837	26.5	47.4	QFYEFYNDV	0.381318	0.48	0.540106	144.887	2.29	QFYEFYNDV	0.169246	0.81	0.369344	919.25	5.48
OC43	GNYLAISNELLLTVPTK	17	Hemagglutinin-esterase		252175	0.861	34.4	44.5	ISNELLLTV	0.041703	6.08	0.579979	94.1166	1.43	ISNELLLTV	0.017744	14.79	0.42486	504.157	2.23
OC43	LAISNELLLTVPTK	14	Hemagglutinin-esterase	4193510	526834	0.997	114	40.5	ISNELLLTV	0.050394	5.03	0.480938	274.825	4.49	ISNELLLTV	0.020285	12.7	0.342331	1231.31	8.15
OC43	LAISNELLLTVPTKA	15	Hemagglutinin-esterase	2775230	2760260	0.997	124	40.7	ISNELLLTV	0.035487	7.04	0.529125	163.165	2.6	ISNELLLTV	0.017033	15.46	0.389076	742.529	4
OC43	NYLAISNELLLTVPTK	16	Hemagglutinin-esterase	3219490	462075	0.997	75.3	43.7	ISNELLLTV	0.058303	4.38	0.576851	97.3564	1.48	ISNELLLTV	0.021691	11.72	0.416938	549.276	2.53
OC43	NYLAISNELLLTVPTKA	17	Hemagglutinin-esterase	1021340	317790	0.997	70.6	44	ISNELLLTV	0.034553	7.22	0.568796	106.222	1.62	ISNELLLTV	0.015291	17.38	0.419527	534.103	2.43
OC43	YLAISNELLLTVPTK	15	Hemagglutinin-esterase	3603680	542993	0.997	105	42.4	ISNELLLTV	0.073491	3.5	0.591382	83.1924	1.24	ISNELLLTV	0.030529	7.79	0.442486	416.621	1.64
OC43	YLAISNELLLTVPTKA	16	Hemagglutinin-esterase	34948500	1170240	0.997	123	42.6	ISNELLLTV	0.043056	5.9	0.551707	127.795	1.99	ISNELLLTV	0.017455	15.04	0.40986	592.994	2.86
OC43	DTSGFAVYVK	10	Membrane		921563	0.993	38.6	45.2	TSGFAVYVK	1e-05	95	0.06024	26055.8	95	TSGFAVYVK	1.6e-05	95	0.057344	26885.1	95
OC43	DTSGFAVYVKSKVGNY	16	Membrane		233984	0.875	27.8	47.3	FAVYVKSKV	0.020314	11.94	0.267667	2761.92	30.22	FAVYVKSKV	0.025234	9.77	0.247486	3435.9	25.8
OC43	AGAFFFGSRLELAKVQN	17	Nucleocapsid	271623	4134240	0.997	53.9	46.9	FFGSRLELA	0.158947	1.65	0.693929	27.4295	0.28	FFGSRLELA	0.15603	0.9	0.588561	85.7708	0.1
OC43	APTAGAFFFGSRLELAK	17	Nucleocapsid	3155530	1065140	0.99	31.3	46.1	FFGSRLELA	0.077521	3.34	0.659474	39.8219	0.48	FFGSRLELA	0.065327	3.06	0.550506	129.467	0.22
OC43	APTAGAFFFGSRLELAKVQN	20	Nucleocapsid	34280100	9674860	0.997	71.9	46.8	FFGSRLELA	0.06294	4.06	0.672963	34.4142	0.38	FFGSRLELA	0.057916	3.55	0.591181	83.3735	0.1
OC43	GAFFFGSRLELAK	13	Nucleocapsid	2739400	1290900	0.997	56.2	45.6	FFGSRLELA	0.184579	1.37	0.588154	86.1493	1.3	FFGSRLELA	0.155261	0.91	0.457782	353.074	1.23
OC43	GAFFFGSRLELAKVQ	15	Nucleocapsid		550503	0.962	34.9	45.6	FFGSRLELA	0.249862	0.95	0.710458	22.9377	0.21	FFGSRLELA	0.229453	0.49	0.60863	69.0297	0.07
OC43	GAFFFGSRLELAKVQN	16	Nucleocapsid	171469000	36304000	0.997	61.7	46.3	FFGSRLELA	0.183909	1.38	0.688565	29.0686	0.31	FFGSRLELA	0.176094	0.76	0.578009	96.1442	0.12
OC43	PTAGAFFFGSRLELAKVQN	19	Nucleocapsid		691279	0.931	26.2	46.7	FFGSRLELA	0.086551	3	0.675978	33.3096	0.37	FFGSRLELA	0.080518	2.36	0.576751	97.4618	0.13
OC43	APYGLYFIHFSYVPTK	16	Spike	92561.5	439885	0.946	28.3	47.2	LYFIHFSYV	0.502484	0.26	0.716192	21.5578	0.19	LYFIHFSYV	0.227004	0.5	0.536971	149.885	0.3
OC43	DFINGIFAKVK	11	Spike	4473320	3126540	0.997	51.3	43.1	FINGIFAKV	0.08026	3.23	0.536472	150.697	2.39	FINGIFAKV	0.028126	8.62	0.364959	963.915	5.85
OC43	DFINGIFAKVKNT	13	Spike	11083900	3938640	0.997	77.4	45.2	FINGIFAKV	0.280081	0.8	0.554663	123.773	1.92	FINGIFAKV	0.128527	1.23	0.389817	736.6	3.96
OC43	DFINGIFAKVKNTK	14	Spike	67370700	9336630	0.997	63.5	43.9	FINGIFAKV	0.196348	1.27	0.602079	74.1001	1.06	FINGIFAKV	0.089462	2.06	0.449937	384.352	1.43
OC43	DFINGIFAKVKNTKV	15	Spike	93678800	2884110	0.997	80.8	43	FINGIFAKV	0.136524	1.94	0.61905	61.6698	0.83	FINGIFAKV	0.063415	3.19	0.490718	247.23	0.71
OC43	DFINGIFAKVKNTKVIK	17	Spike	7844590	3976800	0.997	34.5	39.1	FINGIFAKV	0.055525	4.58	0.579002	95.1167	1.45	FINGIFAKV	0.025345	9.72	0.449138	387.689	1.45
OC43	IHFSYVPTKYVTARVSPG	18	Spike	2676090	494214	0.992	30.1	46.6	YVPTKYVTA	0.274091	0.83	0.393195	710.164	10.72	YVPTKYVTA	0.262454	0.38	0.329009	1422.22	9.77
OC43	ITTGYRFTNFEPFT	14	Spike	5287980	2936120	0.995	43.6	46.8	YRFTNFEPF	0.899535	0.01	0.784016	10.3491	0.04	YRFTNFEPF	0.569377	0.05	0.608895	68.832	0.07
OC43	ITTGYRFTNFEPFTVN	16	Spike		1002160	0.937	41.4	47.3	YRFTNFEPF	0.926744	0	0.807989	7.98461	0.02	YRFTNFEPF	0.652305	0.03	0.658499	40.2442	0.03
OC43	LSDFINGIFAKVKN	14	Spike		1721850	0.997	70.4	44.7	FINGIFAKV	0.565483	0.2	0.681026	31.5391	0.34	FINGIFAKV	0.330948	0.24	0.526406	168.037	0.37
OC43	LSDFINGIFAKVKNT	15	Spike		791664	0.945	39.4	44.3	FINGIFAKV	0.552418	0.21	0.701591	25.2473	0.24	FINGIFAKV	0.345544	0.22	0.575669	98.6095	0.13
OC43	LSDFINGIFAKVKNTK	16	Spike	668855	8713600	0.997	65.9	43.6	FINGIFAKV	0.475556	0.3	0.696162	26.7748	0.26	FINGIFAKV	0.264991	0.37	0.549285	131.189	0.23
OC43	LSDFINGIFAKVKNTKV	17	Spike	185492	1111250	0.997	62.3	42.7	FINGIFAKV	0.362566	0.53	0.678041	32.5743	0.36	FINGIFAKV	0.185989	0.69	0.535396	152.462	0.31
OC43	RSAIEDLLFDKVK	13	Spike	184561000	5726720	0.997	76.8	44.6	IEDLLFDKV	0.30255	0.71	0.436861	442.765	7.05	IEDLLFDKV	0.14192	1.05	0.307142	1801.85	13.03
OC43	RSAIEDLLFDKVKL	14	Spike	648431	2640850	0.997	72	42.7	IEDLLFDKV	0.263286	0.88	0.523594	173.228	2.79	IEDLLFDKV	0.133444	1.15	0.383208	791.202	4.4
OC43	RSAIEDLLFDKVKLS	15	Spike	4657070	2403450	0.997	63.3	43.3	IEDLLFDKV	0.279261	0.81	0.570062	104.777	1.59	IEDLLFDKV	0.147776	0.99	0.417343	546.875	2.52
OC43	RSAIEDLLFDKVKLSD	16	Spike	100901000	15585200	0.997	81.3	45.7	IEDLLFDKV	0.205629	1.2	0.535657	152.032	2.41	IEDLLFDKV	0.112135	1.51	0.392972	711.879	3.77
OC43	RSAIEDLLFDKVKLSDV	17	Spike	1882860	1977720	0.997	42.4	44.9	IEDLLFDKV	0.142054	1.86	0.528431	164.395	2.63	IEDLLFDKV	0.079504	2.39	0.383061	792.461	4.41
OC43	RSAIEDLLFDKVKLSDVG	18	Spike	19306600	14437100	0.997	62.5	45.7	IEDLLFDKV	0.088192	2.95	0.449178	387.522	6.26	IEDLLFDKV	0.05137	4.08	0.325405	1478.77	10.25
OC43	SAIEDLLFDKVKLSD	15	Spike	3082040	2468680	0.997	75.8	46.5	IEDLLFDKV	0.103005	2.58	0.518008	184.02	2.98	IEDLLFDKV	0.061786	3.29	0.373822	875.773	5.12
OC43	SDFINGIFAKVKNTK	15	Spike	17987100	4666140	0.997	69.2	44.7	FINGIFAKV	0.441797	0.36	0.667895	36.3539	0.41	FINGIFAKV	0.255266	0.39	0.53985	145.288	0.28
OC43	SDFINGIFAKVKNTKV	16	Spike	26811400	13118300	0.997	54.2	44.1	FINGIFAKV	0.358869	0.54	0.6633	38.207	0.45	FINGIFAKV	0.180106	0.73	0.513462	193.298	0.46
OC43	SRSAIEDLLFDKVK	14	Spike	14859700	12136300	0.997	79.2	44.7	IEDLLFDKV	0.286106	0.78	0.503771	214.667	3.48	IEDLLFDKV	0.137156	1.1	0.36692	943.678	5.69
OC43	SRSAIEDLLFDKVKLSD	17	Spike	20595100	7917600	0.997	71.8	46.3	IEDLLFDKV	0.185631	1.36	0.534832	153.395	2.43	IEDLLFDKV	0.095827	1.88	0.383358	789.918	4.39
OC43	SRSAIEDLLFDKVKLSDVG	19	Spike	50670500	14253400	0.997	98.6	46.3	IEDLLFDKV	0.067977	3.78	0.519944	180.206	2.91	IEDLLFDKV	0.037554	6.04	0.375103	863.719	5.01
OC43	SSRSAIEDLLFDKVK	15	Spike		434270	0.997	38.5	45.3	IEDLLFDKV	0.243654	0.98	0.547827	133.275	2.09	IEDLLFDKV	0.117168	1.41	0.38949	739.211	3.98
OC43	SSRSAIEDLLFDKVKLSD	18	Spike		1151460	0.983	41.5	46.7	IEDLLFDKV	0.139309	1.89	0.462051	337.137	5.49	IEDLLFDKV	0.066663	2.98	0.334695	1337.36	9.05
OC43	SSRSAIEDLLFDKVKLSDVG	20	Spike	7191780	17021400	0.997	66.3	46.9	IEDLLFDKV	0.048291	5.26	0.540196	144.746	2.29	IEDLLFDKV	0.026175	9.36	0.40561	620.899	3.07

## Sheet: S3D
S3D Table. Viral peptides eluted from OC43-infected HEK293.CIITA cells
MHC eluted	Set Id	Specie	Peptide sequence	len	Protein name	Total Precursor Intensity	Total TIC	Best Peptide identification probability	Best Mascot Ion Score	Best Mascot Identity Score		DPB1*04:01 core	Score	Rank	Score_BA	nM	Rank_BA	DPB1*04:02 core	Score	Rank	Score_BA	nM	Rank_BA		A*02:01 core	EL-score	EL_Rank	BA-score	BA_Rank	nM	B*07:02 core	EL-score	EL_Rank	BA-score	BA_Rank	nM	C*07:02 core	EL-score	EL_Rank	BA-score	BA_Rank	nM		DRB1*15:01 core	Score	Rank	Score_BA	nM	Rank_BA
HLA-ABC	P15	OC43	KPGETFTVL	9	3C-like proteinase	2843890	755346	0.963	30.2	43.5															KPGETFTVL	0.0025	12.4559	0.0702	30.9619	23388.6	KPGETFTVL	0.9654	0.0247	0.7391	0.0566	16.83	KPGETFTVL	0.0083	3.3169	0.0896	12.9941	18965.8
HLA-ABC	P16	OC43	LIQDYIQSV	9	3C-like proteinase	2662420	525292	0.956	30.3	44.6															LIQDYIQSV	0.9153	0.0413	0.7198	0.299	20.74	LIQDYIQSV	0.0047	7.4128	0.1033	10.9057	16343.5	LIQDYIQSV	0.028	1.5199	0.2143	2.314	4921.03
HLA-ABC	P17	OC43	KLSDVGFVEA	10	Spike	6545700	2707350	0.997	49.8	45.9															KLSDVFVEA	0.5497	0.335	0.638	0.6585	50.24	KLSDVGVEA	0.0004	23.4615	0.0583	24.1253	26620.3	KLSDVFVEA	0.0001	28.75	0.0469	31.4396	30086.2
HLA-ABC	N/A	OC43	TSGFAVYVKSKVG	13	Membrane		1299940	0.992	38.3	45.3															TVYVKSKVG	0	95	0.0221	70.1157	39351.7	TVYVKSKVG	0	95	0.0193	73.1124	40578.8	TSYVKSKVG	0	100	0.0154	77.1804	42335.9
HLA-DP	P1	OC43	GNYLAISNELLLTVPTK	17	Hemagglutinin-esterase		252175	0.861	34.4	44.5		ISNELLLTV	0.041703	6.08	0.579979	94.1166	1.43	ISNELLLTV	0.017744	14.79	0.42486	504.157	2.23
HLA-DP	P1	OC43	LAISNELLLTVPTK	14	Hemagglutinin-esterase	4193510	526834	0.997	114	40.5		ISNELLLTV	0.050394	5.03	0.480938	274.825	4.49	ISNELLLTV	0.020285	12.7	0.342331	1231.31	8.15
HLA-DP	P1	OC43	LAISNELLLTVPTKA	15	Hemagglutinin-esterase	2775230	2760260	0.997	124	40.7		ISNELLLTV	0.035487	7.04	0.529125	163.165	2.6	ISNELLLTV	0.017033	15.46	0.389076	742.529	4
HLA-DP	P1	OC43	NYLAISNELLLTVPTK	16	Hemagglutinin-esterase	3219490	462075	0.997	75.3	43.7		ISNELLLTV	0.058303	4.38	0.576851	97.3564	1.48	ISNELLLTV	0.021691	11.72	0.416938	549.276	2.53
HLA-DP	P1	OC43	NYLAISNELLLTVPTKA	17	Hemagglutinin-esterase	1021340	317790	0.997	70.6	44		ISNELLLTV	0.034553	7.22	0.568796	106.222	1.62	ISNELLLTV	0.015291	17.38	0.419527	534.103	2.43
HLA-DP	P1	OC43	YLAISNELLLTVPTK	15	Hemagglutinin-esterase	3603680	542993	0.997	105	42.4		ISNELLLTV	0.073491	3.5	0.591382	83.1924	1.24	ISNELLLTV	0.030529	7.79	0.442486	416.621	1.64
HLA-DP	P1	OC43	YLAISNELLLTVPTKA	16	Hemagglutinin-esterase	34948500	1170240	0.997	123	42.6		ISNELLLTV	0.043056	5.9	0.551707	127.795	1.99	ISNELLLTV	0.017455	15.04	0.40986	592.994	2.86
HLA-DP	P2	OC43	AGAFFFGSRLELAKVQN	17	Nucleocapsid	271623	4134240	0.997	53.9	46.9		FFGSRLELA	0.158947	1.65	0.693929	27.4295	0.28	FFGSRLELA	0.15603	0.9	0.588561	85.7708	0.1
HLA-DP	P2	OC43	APTAGAFFFGSRLELAK	17	Nucleocapsid	3155530	1065140	0.99	31.3	46.1		FFGSRLELA	0.077521	3.34	0.659474	39.8219	0.48	FFGSRLELA	0.065327	3.06	0.550506	129.467	0.22
HLA-DP	P2	OC43	APTAGAFFFGSRLELAKVQN	20	Nucleocapsid	34280100	9674860	0.997	71.9	46.8		FFGSRLELA	0.06294	4.06	0.672963	34.4142	0.38	FFGSRLELA	0.057916	3.55	0.591181	83.3735	0.1
HLA-DP	P2	OC43	GAFFFGSRLELAK	13	Nucleocapsid	2739400	1290900	0.997	56.2	45.6		FFGSRLELA	0.184579	1.37	0.588154	86.1493	1.3	FFGSRLELA	0.155261	0.91	0.457782	353.074	1.23
HLA-DP	P2	OC43	GAFFFGSRLELAKVQ	15	Nucleocapsid		550503	0.962	34.9	45.6		FFGSRLELA	0.249862	0.95	0.710458	22.9377	0.21	FFGSRLELA	0.229453	0.49	0.60863	69.0297	0.07
HLA-DP	P2	OC43	GAFFFGSRLELAKVQN	16	Nucleocapsid	171469000	36304000	0.997	61.7	46.3		FFGSRLELA	0.183909	1.38	0.688565	29.0686	0.31	FFGSRLELA	0.176094	0.76	0.578009	96.1442	0.12
HLA-DP	P2	OC43	PTAGAFFFGSRLELAKVQN	19	Nucleocapsid		691279	0.931	26.2	46.7		FFGSRLELA	0.086551	3	0.675978	33.3096	0.37	FFGSRLELA	0.080518	2.36	0.576751	97.4618	0.13
HLA-DP	P3	OC43	DFINGIFAKVK	11	Spike	4473320	3126540	0.997	51.3	43.1		FINGIFAKV	0.08026	3.23	0.536472	150.697	2.39	FINGIFAKV	0.028126	8.62	0.364959	963.915	5.85
HLA-DP	P3	OC43	DFINGIFAKVKNT	13	Spike	11083900	3938640	0.997	77.4	45.2		FINGIFAKV	0.280081	0.8	0.554663	123.773	1.92	FINGIFAKV	0.128527	1.23	0.389817	736.6	3.96
HLA-DP	P3	OC43	DFINGIFAKVKNTK	14	Spike	67370700	9336630	0.997	63.5	43.9		FINGIFAKV	0.196348	1.27	0.602079	74.1001	1.06	FINGIFAKV	0.089462	2.06	0.449937	384.352	1.43
HLA-DP	P3	OC43	DFINGIFAKVKNTKV	15	Spike	93678800	2884110	0.997	80.8	43		FINGIFAKV	0.136524	1.94	0.61905	61.6698	0.83	FINGIFAKV	0.063415	3.19	0.490718	247.23	0.71
HLA-DP	P3	OC43	DFINGIFAKVKNTKVIK	17	Spike	7844590	3976800	0.997	34.5	39.1		FINGIFAKV	0.055525	4.58	0.579002	95.1167	1.45	FINGIFAKV	0.025345	9.72	0.449138	387.689	1.45
HLA-DP	P3	OC43	LSDFINGIFAKVKN	14	Spike		1721850	0.997	70.4	44.7		FINGIFAKV	0.565483	0.2	0.681026	31.5391	0.34	FINGIFAKV	0.330948	0.24	0.526406	168.037	0.37
HLA-DP	P3	OC43	LSDFINGIFAKVKNT	15	Spike		791664	0.945	39.4	44.3		FINGIFAKV	0.552418	0.21	0.701591	25.2473	0.24	FINGIFAKV	0.345544	0.22	0.575669	98.6095	0.13
HLA-DP	P3	OC43	LSDFINGIFAKVKNTK	16	Spike	668855	8713600	0.997	65.9	43.6		FINGIFAKV	0.475556	0.3	0.696162	26.7748	0.26	FINGIFAKV	0.264991	0.37	0.549285	131.189	0.23
HLA-DP	P3	OC43	LSDFINGIFAKVKNTKV	17	Spike	185492	1111250	0.997	62.3	42.7		FINGIFAKV	0.362566	0.53	0.678041	32.5743	0.36	FINGIFAKV	0.185989	0.69	0.535396	152.462	0.31
HLA-DP	P3	OC43	SDFINGIFAKVKNTK	15	Spike	17987100	4666140	0.997	69.2	44.7		FINGIFAKV	0.441797	0.36	0.667895	36.3539	0.41	FINGIFAKV	0.255266	0.39	0.53985	145.288	0.28
HLA-DP	P3	OC43	SDFINGIFAKVKNTKV	16	Spike	26811400	13118300	0.997	54.2	44.1		FINGIFAKV	0.358869	0.54	0.6633	38.207	0.45	FINGIFAKV	0.180106	0.73	0.513462	193.298	0.46
HLA-DP	P4	OC43	RSAIEDLLFDKVK	13	Spike	184561000	5726720	0.997	76.8	44.6		IEDLLFDKV	0.30255	0.71	0.436861	442.765	7.05	IEDLLFDKV	0.14192	1.05	0.307142	1801.85	13.03
HLA-DP	P4	OC43	RSAIEDLLFDKVKL	14	Spike	648431	2640850	0.997	72	42.7		IEDLLFDKV	0.263286	0.88	0.523594	173.228	2.79	IEDLLFDKV	0.133444	1.15	0.383208	791.202	4.4
HLA-DP	P4	OC43	RSAIEDLLFDKVKLS	15	Spike	4657070	2403450	0.997	63.3	43.3		IEDLLFDKV	0.279261	0.81	0.570062	104.777	1.59	IEDLLFDKV	0.147776	0.99	0.417343	546.875	2.52
HLA-DP	P4	OC43	RSAIEDLLFDKVKLSD	16	Spike	100901000	15585200	0.997	81.3	45.7		IEDLLFDKV	0.205629	1.2	0.535657	152.032	2.41	IEDLLFDKV	0.112135	1.51	0.392972	711.879	3.77
HLA-DP	P4	OC43	RSAIEDLLFDKVKLSDV	17	Spike	1882860	1977720	0.997	42.4	44.9		IEDLLFDKV	0.142054	1.86	0.528431	164.395	2.63	IEDLLFDKV	0.079504	2.39	0.383061	792.461	4.41
HLA-DP	P4	OC43	RSAIEDLLFDKVKLSDVG	18	Spike	19306600	14437100	0.997	62.5	45.7		IEDLLFDKV	0.088192	2.95	0.449178	387.522	6.26	IEDLLFDKV	0.05137	4.08	0.325405	1478.77	10.25
HLA-DP	P4	OC43	SAIEDLLFDKVKLSD	15	Spike	3082040	2468680	0.997	75.8	46.5		IEDLLFDKV	0.103005	2.58	0.518008	184.02	2.98	IEDLLFDKV	0.061786	3.29	0.373822	875.773	5.12
HLA-DP	P4	OC43	SRSAIEDLLFDKVK	14	Spike	14859700	12136300	0.997	79.2	44.7		IEDLLFDKV	0.286106	0.78	0.503771	214.667	3.48	IEDLLFDKV	0.137156	1.1	0.36692	943.678	5.69
HLA-DP	P4	OC43	SRSAIEDLLFDKVKLSD	17	Spike	20595100	7917600	0.997	71.8	46.3		IEDLLFDKV	0.185631	1.36	0.534832	153.395	2.43	IEDLLFDKV	0.095827	1.88	0.383358	789.918	4.39
HLA-DP	P4	OC43	SRSAIEDLLFDKVKLSDVG	19	Spike	50670500	14253400	0.997	98.6	46.3		IEDLLFDKV	0.067977	3.78	0.519944	180.206	2.91	IEDLLFDKV	0.037554	6.04	0.375103	863.719	5.01
HLA-DP	P4	OC43	SSRSAIEDLLFDKVK	15	Spike		434270	0.997	38.5	45.3		IEDLLFDKV	0.243654	0.98	0.547827	133.275	2.09	IEDLLFDKV	0.117168	1.41	0.38949	739.211	3.98
HLA-DP	P4	OC43	SSRSAIEDLLFDKVKLSD	18	Spike		1151460	0.983	41.5	46.7		IEDLLFDKV	0.139309	1.89	0.462051	337.137	5.49	IEDLLFDKV	0.066663	2.98	0.334695	1337.36	9.05
HLA-DP	P4	OC43	SSRSAIEDLLFDKVKLSDVG	20	Spike	7191780	17021400	0.997	66.3	46.9		IEDLLFDKV	0.048291	5.26	0.540196	144.746	2.29	IEDLLFDKV	0.026175	9.36	0.40561	620.899	3.07
HLA-DP	P5	OC43	ITTGYRFTNFEPFT	14	Spike	5287980	2936120	0.995	43.6	46.8		YRFTNFEPF	0.899535	0.01	0.784016	10.3491	0.04	YRFTNFEPF	0.569377	0.05	0.608895	68.832	0.07
HLA-DP	P5	OC43	ITTGYRFTNFEPFTVN	16	Spike		1002160	0.937	41.4	47.3		YRFTNFEPF	0.926744	0	0.807989	7.98461	0.02	YRFTNFEPF	0.652305	0.03	0.658499	40.2442	0.03
HLA-DP	P6	OC43	APYGLYFIHFSYVPTK	16	Spike	92561.5	439885	0.946	28.3	47.2		LYFIHFSYV	0.502484	0.26	0.716192	21.5578	0.19	LYFIHFSYV	0.227004	0.5	0.536971	149.885	0.3
HLA-DP	P7	OC43	IHFSYVPTKYVTARVSPG	18	Spike	2676090	494214	0.992	30.1	46.6		YVPTKYVTA	0.274091	0.83	0.393195	710.164	10.72	YVPTKYVTA	0.262454	0.38	0.329009	1422.22	9.77
HLA-DR	P8	OC43	EGQQIIFYEGVNFTP	15	Hemagglutinin-esterase	15166200	307783	0.997	73.2	46.7																																		IIFYEGVNF	0.875609	0.32	0.627714	56.1514	1.22
HLA-DR	P8	OC43	EGQQIIFYEGVNFTPY	16	Hemagglutinin-esterase	5312940	513972	0.997	42.1	47																																		IIFYEGVNF	0.811671	0.48	0.539989	145.07	4.37
HLA-DR	P8	OC43	GQQIIFYEGVNFT	13	Hemagglutinin-esterase	2766270	296156	0.96	29.3	46.6																																		IIFYEGVNF	0.754248	0.65	0.433991	456.73	14.3
HLA-DR	P9	OC43	LFYTQVYKNMAVYRS	15	Hemagglutinin-esterase	2815410	730414	0.997	65.2	47.3																																		TQVYKNMAV	0.37729	2.54	0.684762	30.2896	0.38
HLA-DR	P10	OC43	GGNVVPYYSWFSG	13	Nucleocapsid	68575900	9213190	0.995	33.9	44.7																																		VVPYYSWFS	0.916363	0.2	0.478731	281.467	9.15
HLA-DR	P10	OC43	GNVVPYYSWFSG	12	Nucleocapsid	118325000	8217620	0.997	41.6	44.9																																		VVPYYSWFS	0.702262	0.8	0.44379	410.785	13.02
HLA-DR	P10	OC43	PSGGNVVPYYSWFSG	15	Nucleocapsid	18476600	1339170	0.997	50.7	44.7																																		VVPYYSWFS	0.876525	0.32	0.634151	52.3737	1.08
HLA-DR	P10	OC43	QPSGGNVVPYYSWFSG	16	Nucleocapsid	639269000	48326700	0.995	39.2	45																																		VVPYYSWFS	0.795913	0.53	0.54306	140.329	4.22
HLA-DR	P10	OC43	QPSGGNVVPYYSWFSGIT	18	Nucleocapsid	119788000	7529130	0.959	32.8	46.5																																		VVPYYSWFS	0.757841	0.64	0.487798	255.165	8.29
HLA-DR	P10	OC43	QPSGGNVVPYYSWFSGITQ	19	Nucleocapsid	86673700	16405500	0.997	56.4	46.5																																		VVPYYSWFS	0.654052	0.98	0.557071	120.59	3.5
HLA-DR	P10	OC43	QPSGGNVVPYYSWFSGITQFQK	22	Nucleocapsid		681958	0.997	72.9	47.9																																		VVPYYSWFS	0.446004	2	0.569586	105.318	2.95
HLA-DR	P10	OC43	QPSGGNVVPYYSWFSGITQFQKGKE	25	Nucleocapsid		830856	0.997	50	48.3																																		VVPYYSWFS	0.468594	1.87	0.575549	98.7376	2.72
HLA-DR	P10	OC43	SGGNVVPYYSWFSG	14	Nucleocapsid	30761400	3512130	0.994	33.2	44.4																																		VVPYYSWFS	0.900666	0.24	0.546534	135.152	4.04
HLA-DR	P11	OC43	GRLTALNAYVSQQLSDS	17	Spike	20016000	4079780	0.997	88.3	47.4																																		LNAYVSQQL	0.954948	0.09	0.649661	44.2825	0.82
HLA-DR	P11	OC43	GRLTALNAYVSQQLSDST	18	Spike	2701890	1670410	0.997	117	47.5																																		LNAYVSQQL	0.901142	0.24	0.54029	144.598	4.36
HLA-DR	P11	OC43	GRLTALNAYVSQQLSDSTL	19	Spike	24691800	7619240	0.997	117	47.2																																		LNAYVSQQL	0.822146	0.46	0.616819	63.1766	1.45
HLA-DR	P11	OC43	GRLTALNAYVSQQLSDSTLV	20	Spike		3919480	0.997	39.8	46.7																																		LNAYVSQQL	0.709327	0.78	0.667007	36.7049	0.58
HLA-DR	P11	OC43	GRLTALNAYVSQQLSDSTLVK	21	Spike	2281410	3224310	0.997	67.7	46.1																																		LNAYVSQQL	0.573745	1.32	0.615527	64.0659	1.47
HLA-DR	P11	OC43	LINGRLTALNAYVSQQLSDSTL	22	Spike	6231580	1009080	0.997	38.7	46.8																																		LNAYVSQQL	0.66888	0.92	0.630602	54.424	1.16
HLA-DR	P11	OC43	LINGRLTALNAYVSQQLSDSTLV	23	Spike	5425290	424463	0.979	30	46.2																																		LNAYVSQQL	0.685849	0.86	0.632774	53.1599	1.11
HLA-DR	P11	OC43	LTALNAYVSQQLS	13	Spike	1231360	1910050	0.997	67.9	46																																		LNAYVSQQL	0.947051	0.11	0.556902	120.81	3.5
HLA-DR	P11	OC43	LTALNAYVSQQLSD	14	Spike	52359900	9857410	0.997	70.6	46.9																																		LNAYVSQQL	0.976611	0.03	0.633496	52.7462	1.09
HLA-DR	P11	OC43	LTALNAYVSQQLSDS	15	Spike	954598000	42300500	0.997	84.9	46.9																																		LNAYVSQQL	0.977376	0.03	0.712539	22.427	0.21
HLA-DR	P11	OC43	LTALNAYVSQQLSDST	16	Spike	359581000	24334400	0.997	66.4	46.9																																		LNAYVSQQL	0.958302	0.08	0.638808	49.8001	0.99
HLA-DR	P11	OC43	LTALNAYVSQQLSDSTL	17	Spike	29153700	4703410	0.997	61.9	47.2																																		LNAYVSQQL	0.916093	0.2	0.638153	50.1543	1.01
HLA-DR	P11	OC43	LTALNAYVSQQLSDSTLV	18	Spike	24580700	2698800	0.997	78.3	46.9																																		LNAYVSQQL	0.822494	0.45	0.524011	172.448	5.4
HLA-DR	P11	OC43	RLTALNAYVSQQLSD	15	Spike		162075	0.997	51.9	46.8																																		LNAYVSQQL	0.968108	0.05	0.709047	23.2905	0.23
HLA-DR	P11	OC43	RLTALNAYVSQQLSDS	16	Spike	6775680	2322040	0.997	80.8	47.2																																		LNAYVSQQL	0.970699	0.05	0.643703	47.2312	0.91
HLA-DR	P11	OC43	RLTALNAYVSQQLSDSTL	18	Spike	19145700	14743200	0.997	96.2	47																																		LNAYVSQQL	0.877994	0.31	0.534357	154.185	4.71
HLA-DR	P11	OC43	RLTALNAYVSQQLSDSTLVK	20	Spike	831836	373978	0.997	50	45.7																																		LNAYVSQQL	0.64798	1	0.658946	40.05	0.69
HLA-DR	P12	OC43	DFINGIFAKVKNTK	14	Spike	39816000	21724900	0.997	54.5	43.9																																		INGIFAKVK	0.012924	30.61	0.330422	1400.64	31.93
HLA-DR	P12	OC43	DFINGIFAKVKNTKV	15	Spike	24984500	959727	0.997	33.9	43.1																																		FAKVKNTKV	0.040493	16.15	0.496632	231.906	7.48
HLA-DR	P12	OC43	DFINGIFAKVKNTKVIK	17	Spike	38335800	6650730	0.997	33.9	39.5																																		FAKVKNTKV	0.233705	4.29	0.534319	154.249	4.71
HLA-DR	P13	OC43	SRQYLLAFNQDGIIF	15	Spike		381868	0.842	27.1	46.6																																		LLAFNQDGI	0.070118	11.24	0.589036	85.3311	2.23
HLA-DR	P13	OC43	SRQYLLAFNQDGIIFN	16	Spike	2723020	471854	0.997	70.1	47.1																																		LLAFNQDGI	0.083213	10.03	0.52211	176.032	5.52
HLA-DP	P14	OC43	NRGRQFYEFYNDVKPP	16	Envelope small membrane protein	5423730	749028	0.997	39	47.2		QFYEFYNDV	0.360887	0.53	0.529395	162.689	2.59	QFYEFYNDV	0.149927	0.96	0.360408	1012.57	6.27
HLA-DP	P14	OC43	NRGRQFYEFYNDVKPPV	17	Envelope small membrane protein	2321620	534858	0.985	29.5	47.6		QFYEFYNDV	0.27559	0.82	0.514246	191.665	3.11	QFYEFYNDV	0.109111	1.58	0.349988	1133.41	7.32
HLA-DP	P14	OC43	RGRQFYEFYNDVKPP	15	Envelope small membrane protein	2708060	763749	0.837	26.5	47.4		QFYEFYNDV	0.381318	0.48	0.540106	144.887	2.29	QFYEFYNDV	0.169246	0.81	0.369344	919.25	5.48
HLA-DP	N/A	OC43	DTSGFAVYVK	10	Membrane		921563	0.993	38.6	45.2		TSGFAVYVK	1e-05	95	0.06024	26055.8	95	TSGFAVYVK	1.6e-05	95	0.057344	26885.1	95
HLA-DP	N/A	OC43	DTSGFAVYVKSKVGNY	16	Membrane		233984	0.875	27.8	47.3		FAVYVKSKV	0.020314	11.94	0.267667	2761.92	30.22	FAVYVKSKV	0.025234	9.77	0.247486	3435.9	25.8
[truncated: 6 more columns]

## Sheet: S3E
S3E Table: HLA-ABC immunopeptidome eluted from non-infected HEK293.CIITA cells
Specie	Peptide sequence	len	Protein name	Total Precursor Intensity	Total TIC	Best Peptide identification probability	Best Mascot Ion Score	Best Mascot Identity Score	A*02:01 core	Score_EL	%Rank_EL	Score_BA	%Rank_BA	Aff(nM)	B*07:02 core	Score_EL	%Rank_EL	Score_BA	%Rank_BA	Aff(nM)	C*07:02 core	Score_EL	%Rank_EL	Score_BA	%Rank_BA	Aff(nM)
Homo sapiens	AAEDVVATGAD	11	Membrane-associated progesterone receptor component 1 OS=Homo sapiens OX=9606 GN=PGRMC1 PE=1 SV=3	33587.6	105755	0.997	27.2	27.2	AAEDVVATA	1.5e-05	68.333	0.016854	78.927	41665.2	AAEDVVATA	7e-06	80	0.017184	78.123	41516.7	AAEDATGAD	1e-06	85	0.007658	95.027	46024.1
Homo sapiens	AALEEADKMFL	11	EP300-interacting inhibitor of differentiation 1 OS=Homo sapiens OX=9606 GN=EID1 PE=1 SV=1	24725.1	35321	0.997	32.3	16.3	AALEEAMFL	0.008367	7.33	0.175094	12.219	7519.84	AALEEKMFL	0.000611	18.844	0.040193	37.902	32367.1	AALEEKMFL	3.2e-05	37	0.030903	48.178	35789.7
Homo sapiens	AALPNVYEV	9	DNA replication licensing factor MCM5 OS=Homo sapiens OX=9606 GN=MCM5 PE=1 SV=5	890996	168512	0.997	21	13.3	AALPNVYEV	0.757711	0.139	0.612321	0.803	66.33	AALPNVYEV	0.010277	5.052	0.106452	10.447	15803.6	AALPNVYEV	0.036279	1.258	0.21945	2.179	4653.51
Homo sapiens	AAMEDLTRL	9	Eukaryotic translation initiation factor 3 subunit E OS=Homo sapiens OX=9606 GN=EIF3E PE=1 SV=1	16302.6	58560	0.997	24.5	15.6	AAMEDLTRL	0.292568	0.784	0.350014	4.325	1133.09	AAMEDLTRL	0.034357	2.705	0.171987	5.043	7776.93	AAMEDLTRL	0.021381	1.835	0.16114	4.431	8745.37
Homo sapiens	AANSERSQTTL	11	Rho guanine nucleotide exchange factor 39 OS=Homo sapiens OX=9606 GN=ARHGEF39 PE=1 SV=1	69289.5	142784	0.997	31.7	14.3	AANSEQTTL	0.001098	17.2	0.032107	56.809	35326.5	AANSERSTL	0.050308	2.225	0.155194	5.899	9326.49	AANSSQTTL	0.000142	22.312	0.035214	42.622	34158.6
Homo sapiens	AARPATSTL	9	Eukaryotic translation initiation factor 4 gamma 1 OS=Homo sapiens OX=9606 GN=EIF4G1 PE=1 SV=4	748223	311042	0.997	24.3	14.6	AARPATSTL	0.009438	6.92	0.072693	30.057	22771.3	AARPATSTL	0.967054	0.024	0.754622	0.046	14.22	AARPATSTL	0.072277	0.709	0.250605	1.507	3321.89
Homo sapiens	AEAFDDVVGETVGKTD	16	Microtubule-associated protein 4 OS=Homo sapiens OX=9606 GN=MAP4 PE=1 SV=3	14239.2	63940	0.997	29.9	14.4	AVVGETVGK	0	100	0.009952	91.205	44895.8	AEATVGKTD	0	100	0.007414	96.209	46145.8	AEETVGKTD	0	100	0.005752	96.265	46983.1
Homo sapiens	AGGHKLGLGLEFQA	14	Voltage-dependent anion-selective channel protein 1 OS=Homo sapiens OX=9606 GN=VDAC1 PE=1 SV=2	41624.6	51940	0.997	27.7	11.3	AGLGLEFQA	3e-06	87.5	0.040965	47.963	32097.9	AGLGLEFQA	0	100	0.010947	92.688	44415.1	AKLGLGLEF	0	100	0.010336	89.436	44709.7
Homo sapiens	AGGHKVGLALELEA	14	Voltage-dependent anion-selective channel protein 2 OS=Homo sapiens OX=9606 GN=VDAC2 PE=1 SV=2	28958.6	121262	0.997	29.7	15.2	AGLALELEA	2e-06	90	0.022039	70.271	39392.1	AGLALELEA	1e-06	95	0.012991	88.4	43443.6	AGGHKVLEA	0	100	0.009844	90.53	44948.3
Homo sapiens	AIDPHLLLSV	10	Sister chromatid cohesion protein PDS5 homolog A OS=Homo sapiens OX=9606 GN=PDS5A PE=1 SV=1	4944.15	19990	0.997	22.3	11.7	AIDPHLLSV	0.549292	0.335	0.557387	1.216	120.18	AIDPHLLSV	0.003518	8.446	0.084642	14.523	20009.7	AIDPHLLSV	0.000382	14.985	0.073497	17.539	22574.1
Homo sapiens	AIIDKYIKL	9	All-trans-retinol 13,14-reductase OS=Homo sapiens OX=9606 GN=RETSAT PE=1 SV=2	17706.3	59653	0.979	21.8	15.9	AIIDKYIKL	0.773034	0.125	0.446781	2.469	397.7	AIIDKYIKL	0.065438	1.902	0.103875	10.828	16250.4	AIIDKYIKL	0.137397	0.415	0.222004	2.113	4526.68
Homo sapiens	AIQDKLFQV	9	MICOS complex subunit MIC25 OS=Homo sapiens OX=9606 GN=CHCHD6 PE=1 SV=1	245688	120992	0.997	25	16.7	AIQDKLFQV	0.972221	0.012	0.767434	0.167	12.38	AIQDKLFQV	0.006875	6.13	0.076169	16.797	21930.8	AIQDKLFQV	0.01518	2.343	0.131286	6.635	12079.8
Homo sapiens	AISDFYYTV	9	Selenoprotein N OS=Homo sapiens OX=9606 GN=SELENON PE=1 SV=5	37852.1	37150	0.98	20.9	13	AISDFYYTV	0.915834	0.041	0.835579	0.055	5.92	AISDFYYTV	0.002346	10.247	0.07635	16.746	21887.9	AISDFYYTV	0.012753	2.601	0.211562	2.385	5068.12
Homo sapiens	AIVAIENPADVSVISSR	17	40S ribosomal protein SA OS=Homo sapiens OX=9606 GN=RPSA PE=1 SV=4	7092.49	37339	0.997	33.9	14.5	AIVSVISSR	1.5e-05	68.333	0.034471	54.187	34434.3	ADVSVISSR	9e-06	76.667	0.018295	75.431	41020.6	AIVSVISSR	1e-06	85	0.013885	80.81	43025.4
Homo sapiens	AKKPPAPPSPV	11	Serine/arginine repetitive matrix protein 1 OS=Homo sapiens OX=9606 GN=SRRM1 PE=1 SV=2	20937.2	75027	0.997	32.3	14.2	APPAPPSPV	0.000261	29.72	0.031953	56.99	35385.4	APPAPPSPV	0.235719	0.826	0.286525	2.049	2252.15	AKKPPPSPV	0.000121	23.714	0.042168	35.435	31682.8
Homo sapiens	AKLMNAYPSYISPIG	15	Angiotensin-converting enzyme 2 OS=Homo sapiens OX=9606 GN=ACE2 PE=1 SV=2	19265.1	52962	0.997	21.3	12	KLMSYISPI	1e-06	95	0.068939	31.487	23715.3	APSYISPIG	9e-06	76.667	0.05079	28.63	28860.9	AYPSYISPI	0	100	0.029462	50.175	36352.1
Homo sapiens	ALADGVPVAL	10	AP-5 complex subunit beta-1 OS=Homo sapiens OX=9606 GN=AP5B1 PE=1 SV=4	101671	32667	0.989	22.4	16.3	ALADGVPAL	0.876233	0.061	0.680101	0.463	31.86	AADGVPVAL	0.051168	2.204	0.151537	6.115	9702.91	ALADGVPAL	0.005193	4.305	0.108456	9.327	15464.6
Homo sapiens	ALADGVTMQV	10	Coatomer subunit gamma-2 OS=Homo sapiens OX=9606 GN=COPG2 PE=1 SV=1	22904.2	34709	0.995	23.5	14.6	ALADGVMQV	0.945443	0.025	0.74838	0.21	15.22	AADGVTMQV	0.001234	13.726	0.065948	20.467	24495.3	ALADGVMQV	0.001455	8.17	0.072331	17.935	22860.7
Homo sapiens	ALADGVVSQA	10	G-patch domain and KOW motifs-containing protein OS=Homo sapiens OX=9606 GN=GPKOW PE=1 SV=2	22458.5	41419	0.991	24.8	15.4	ALADGVVQA	0.687922	0.196	0.552279	1.26	127.01	AADGVVSQA	0.000681	17.943	0.059481	23.486	26270.6	ALADGVVQA	8.2e-05	27.25	0.033504	44.736	34796.5
Homo sapiens	ALADIAQSQL	10	Mediator of RNA polymerase II transcription subunit 21 OS=Homo sapiens OX=9606 GN=MED21 PE=1 SV=1	44468.1	49213	0.99	27.7	18.1	ALADIAQQL	0.699769	0.18	0.525545	1.512	169.61	AADIAQSQL	0.016038	3.995	0.119916	8.745	13661.2	ALADIAQQL	0.002549	6.202	0.084726	14.18	19991.5
Homo sapiens	ALAEKFKEL	9	Ribosomal RNA processing protein 36 homolog OS=Homo sapiens OX=9606 GN=RRP36 PE=1 SV=1	20498.6	67439	0.988	23	15	ALAEKFKEL	0.900156	0.049	0.640366	0.644	48.97	ALAEKFKEL	0.065647	1.898	0.185239	4.446	6738.1	ALAEKFKEL	0.0849	0.617	0.257605	1.391	3079.58
Homo sapiens	ALAGDQPSV	9	Filamin-A OS=Homo sapiens OX=9606 GN=FLNA PE=1 SV=4	42387.2	38717	0.997	22.4	12.1	ALAGDQPSV	0.950498	0.023	0.737085	0.248	17.2	ALAGDQPSV	0.003992	7.959	0.089351	13.457	19015.7	ALAGDQPSV	0.001379	8.372	0.079628	15.58	21125.2
Homo sapiens	ALAGGITMV	9	CAD protein OS=Homo sapiens OX=9606 GN=CAD PE=1 SV=3	70720.2	49803	0.997	26	15.3	ALAGGITMV	0.964596	0.017	0.814958	0.078	7.4	ALAGGITMV	0.001979	11.065	0.079884	15.751	21066.8	ALAGGITMV	0.012483	2.637	0.114423	8.497	14497.7
Homo sapiens	ALAGVSFEI	9	Nodal modulator 3 OS=Homo sapiens OX=9606 GN=NOMO3 PE=1 SV=2	66024.8	39717	0.988	24.5	16.8	ALAGVSFEI	0.876814	0.061	0.83675	0.054	5.85	ALAGVSFEI	0.00211	10.762	0.101868	11.143	16607.2	ALAGVSFEI	0.002929	5.793	0.146484	5.378	10248.2
Homo sapiens	ALAPGLPTA	9	Neudesin OS=Homo sapiens OX=9606 GN=NENF PE=1 SV=1	2083410	311809	0.995	22.5	14	ALAPGLPTA	0.971667	0.013	0.78825	0.128	9.89	ALAPGLPTA	0.007565	5.864	0.119637	8.774	13702.5	ALAPGLPTA	0.006505	3.811	0.107801	9.429	15574.6
Homo sapiens	ALASGGVLDA	10	Beta-1,4-glucuronyltransferase 1 OS=Homo sapiens OX=9606 GN=B4GAT1 PE=1 SV=1	51297	35256	0.997	25.3	17.6	ALASGGVLA	0.050429	2.91	0.317953	5.165	1602.94	ALASGGVLA	0.000134	34.909	0.052766	27.307	28250.4	AASGGVLDA	5e-06	60	0.022154	62.439	39343.2
Homo sapiens	ALASVIKEL	9	Intraflagellar transport protein 81 homolog OS=Homo sapiens OX=9606 GN=IFT81 PE=1 SV=1	23420.8	35207	0.992	20.3	14.8	ALASVIKEL	0.906715	0.046	0.641598	0.637	48.32	ALASVIKEL	0.028636	2.956	0.149168	6.268	9954.83	ALASVIKEL	0.045799	1.046	0.200393	2.725	5719.12
Homo sapiens	ALASVIMGL	9	Serine/threonine-protein phosphatase 2A 65 kDa regulatory subunit A alpha isoform OS=Homo sapiens OX=9606 GN=PPP2R1A PE=1 SV=4	73370.8	52496	0.992	20.4	17.1	ALASVIMGL	0.924358	0.036	0.813578	0.08	7.52	ALASVIMGL	0.009465	5.272	0.130474	7.676	12186.4	ALASVIMGL	0.011873	2.72	0.149007	5.205	9972.2
Homo sapiens	ALATLIHQV	9	COP9 signalosome complex subunit 7a OS=Homo sapiens OX=9606 GN=COPS7A PE=1 SV=1	98152.4	29461	0.986	21.2	12.7	ALATLIHQV	0.990318	0.004	0.833111	0.057	6.08	ALATLIHQV	0.002242	10.474	0.067558	19.818	24072.3	ALATLIHQV	0.010025	2.97	0.129465	6.816	12320.2
Homo sapiens	ALDDMISTL	9	T-complex protein 1 subunit gamma OS=Homo sapiens OX=9606 GN=CCT3 PE=1 SV=4	224535	100288	0.997	20.5	11.7	ALDDMISTL	0.977071	0.01	0.753073	0.196	14.46	ALDDMISTL	0.066315	1.887	0.125117	8.205	12913.6	ALDDMISTL	0.096632	0.552	0.213582	2.332	4958.55
Homo sapiens	ALDEKLLNI	9	Cleavage and polyadenylation specificity factor subunit 1 OS=Homo sapiens OX=9606 GN=CPSF1 PE=1 SV=2	18881.1	29723	0.976	20.8	18.2	ALDEKLLNI	0.967493	0.015	0.70121	0.376	25.35	ALDEKLLNI	0.003489	8.477	0.04344	34.616	31249.8	ALDEKLLNI	0.017869	2.093	0.117708	8.11	13991.5
Homo sapiens	ALDEPPYLTV	10	AT-rich interactive domain-containing protein 4B OS=Homo sapiens OX=9606 GN=ARID4B PE=1 SV=2	19106.4	41185	0.996	21	12.7	ALDEPPYTV	0.924282	0.036	0.637408	0.662	50.56	ALDEPPLTV	0.003814	8.136	0.046583	31.836	30204.9	ALDEPPYTV	0.001662	7.646	0.050888	28.598	28830.3
Homo sapiens	ALDNDNYNL	9	Glycogen debranching enzyme OS=Homo sapiens OX=9606 GN=AGL PE=1 SV=3	27115.9	38130	0.993	20.7	12.8	ALDNDNYNL	0.822272	0.092	0.654959	0.569	41.82	ALDNDNYNL	0.00362	8.339	0.057768	24.388	26762.1	ALDNDNYNL	0.004252	4.794	0.08899	13.139	19090.1
Homo sapiens	ALDQEIIEV	9	40S ribosomal protein S17 OS=Homo sapiens OX=9606 GN=RPS17 PE=1 SV=2	91207.8	50563	0.994	21.5	14.8	ALDQEIIEV	0.983283	0.007	0.734731	0.255	17.64	ALDQEIIEV	0.003202	8.834	0.033664	45.907	34736.3	ALDQEIIEV	0.014051	2.448	0.082908	14.657	20388.6
Homo sapiens	ALDRQTATQLL	11	60S ribosomal protein L7a OS=Homo sapiens OX=9606 GN=RPL7A PE=1 SV=2	15928.3	77863	0.989	24.7	16.2	ALDTATQLL	0.170979	1.286	0.282155	6.328	2361.2	ALDRQTATL	0.002385	10.162	0.065523	20.641	24608.2	ARQTATQLL	0.003	5.725	0.117549	8.129	14015.6
Homo sapiens	ALDSTNVEA	9	Ras-related protein Rab-11A OS=Homo sapiens OX=9606 GN=RAB11A PE=1 SV=3	154237	58770	0.979	20	17	ALDSTNVEA	0.40248	0.53	0.432169	2.7	465.82	ALDSTNVEA	0.002435	10.052	0.05511	25.873	27542.9	ALDSTNVEA	0.000177	20.522	0.042331	35.289	31627
Homo sapiens	ALESFLKQV	9	DNA-dependent protein kinase catalytic subunit OS=Homo sapiens OX=9606 GN=PRKDC PE=1 SV=3	31901.8	15359	0.997	25.4	14	ALESFLKQV	0.738969	0.154	0.557433	1.216	120.12	ALESFLKQV	0.000478	20.946	0.034869	44.27	34286.4	ALESFLKQV	0.000704	11.504	0.060769	22.881	25907.1
Homo sapiens	ALFEGKVQL	9	WD repeat-containing protein 19 OS=Homo sapiens OX=9606 GN=WDR19 PE=1 SV=2	46603.8	34162	0.989	20.4	12.5	ALFEGKVQL	0.98841	0.005	0.781995	0.14	10.58	ALFEGKVQL	0.091287	1.534	0.125401	8.176	12874	ALFEGKVQL	0.147371	0.388	0.221589	2.124	4547.05
Homo sapiens	ALFNQEPASGQMRL	14	MHC class II transactivator OS=Homo sapiens OX=9606 GN=CIITA PE=1 SV=3	25700.7	40481	0.976	21.5	14.6	ALFNGQMRL	0.111952	1.73	0.426462	2.791	495.49	APASGQMRL	0.07379	1.755	0.249886	2.656	3347.83	ALFNQQMRL	3.1e-05	37.333	0.04183	35.737	31798.9
Homo sapiens	ALFQRPPLI	9	H/ACA ribonucleoprotein complex subunit DKC1 OS=Homo sapiens OX=9606 GN=DKC1 PE=1 SV=3	124400	93818	0.997	23.1	12.8	ALFQRPPLI	0.84954	0.075	0.61831	0.77	62.17	ALFQRPPLI	0.004243	7.747	0.08061	15.555	20901.9	ALFQRPPLI	0.026752	1.569	0.203193	2.632	5548.46
Homo sapiens	ALFSGDTGEI	10	RuvB-like 2 OS=Homo sapiens OX=9606 GN=RUVBL2 PE=1 SV=3	29457.5	32380	0.994	22.7	12.5	ALFSGDTEI	0.327771	0.686	0.521946	1.55	176.34	ALFSGTGEI	0.000466	21.184	0.070371	18.745	23350.6	ALFSGDTEI	3.6e-05	35.75	0.053394	26.955	28059.1
Homo sapiens	ALGTDAEGQKV	11	Syntaxin-binding protein 3 OS=Homo sapiens OX=9606 GN=STXBP3 PE=1 SV=2	21273.1	53693	0.997	22.5	12.7	ALDAEGQKV	0.088598	2.056	0.194134	10.737	6119.84	ALDAEGQKV	0.00011	37.625	0.017415	77.563	41413.1	ALDAEGQKV	2.5e-05	40	0.01357	81.597	43172.3
Homo sapiens	ALIDHLPEI	9	Serine/threonine-protein phosphatase 4 regulatory subunit 4 OS=Homo sapiens OX=9606 GN=PPP4R4 PE=1 SV=1	6174.07	15575	0.997	20.2	14	ALIDHLPEI	0.997241	0.001	0.909075	0.008	2.67	ALIDHLPEI	0.007186	5.994	0.100929	11.302	16776.7	ALIDHLPEI	0.115698	0.475	0.31919	0.713	1581.63
Homo sapiens	ALIEVGEGV	9	Paraneoplastic antigen-like protein 8A OS=Homo sapiens OX=9606 GN=PNMA8A PE=1 SV=2	250114	48961	0.993	23.9	17.9	ALIEVGEGV	0.921106	0.038	0.788692	0.127	9.84	ALIEVGEGV	0.000712	17.591	0.054696	26.117	27666.5	ALIEVGEGV	0.000953	9.995	0.071882	18.097	22972
Homo sapiens	ALIEVGEGVNL	11	Paraneoplastic antigen-like protein 8A OS=Homo sapiens OX=9606 GN=PNMA8A PE=1 SV=2	75177.8	84891	0.997	30.4	19.8	ALIEEGVNL	0.592994	0.287	0.466429	2.19	321.54	ALIEEGVNL	0.000655	18.273	0.037039	41.487	33490.8	ALIEEGVNL	8.7e-05	26.7	0.030328	48.952	36013
Homo sapiens	ALIEVPDGFTA	11	Aminopeptidase B OS=Homo sapiens OX=9606 GN=RNPEP PE=1 SV=2	106188	135774	0.997	28	14.3	ALIEVPFTA	0.637802	0.244	0.57937	1.047	94.74	ALIPDGFTA	0.000201	29.941	0.03109	49.774	35717.3	ALIPDGFTA	2.4e-05	40.5	0.021582	63.533	39587.4
Homo sapiens	ALLAENSEL	9	Cyclic AMP-dependent transcription factor ATF-6 beta OS=Homo sapiens OX=9606 GN=ATF6B PE=1 SV=2	36537.4	30843	0.985	22.7	14.8	ALLAENSEL	0.702317	0.177	0.603907	0.859	72.65	ALLAENSEL	0.010926	4.906	0.112112	9.672	14864.8	ALLAENSEL	0.001387	8.351	0.089877	12.928	18907.8
Homo sapiens	ALLAGSEYL	9	Eukaryotic translation initiation factor 3 subunit D OS=Homo sapiens OX=9606 GN=EIF3D PE=1 SV=1	132755	69264	0.997	22.3	14.1	ALLAGSEYL	0.867045	0.066	0.774729	0.154	11.44	ALLAGSEYL	0.004097	7.87	0.086235	14.138	19667.7	ALLAGSEYL	0.002861	5.858	0.133842	6.392	11750.3
Homo sapiens	ALLDQIREGAQL	12	Actin nucleation-promoting factor WASL OS=Homo sapiens OX=9606 GN=WASL PE=1 SV=2	10644.9	33821	0.993	26.9	20.9	ALLDQIAQL	0.622967	0.258	0.552462	1.258	126.76	ALLDQGAQL	0.000468	21.143	0.051266	28.306	28712.6	ALLDQIAQL	0.000393	14.815	0.052439	27.565	28350.5
Homo sapiens	ALLDRIVSV	9	Nuclear pore complex protein Nup205 OS=Homo sapiens OX=9606 GN=NUP205 PE=1 SV=3	650529	184677	0.997	21	11.7	ALLDRIVSV	0.9978	0.001	0.89611	0.009	3.08	ALLDRIVSV	0.014543	4.234	0.107895	10.235	15558.8	ALLDRIVSV	0.096085	0.555	0.251521	1.492	3289.13
Homo sapiens	ALLDVTPNAV	10	Tight junction protein ZO-1 OS=Homo sapiens OX=9606 GN=TJP1 PE=1 SV=3	12409.1	27664	0.982	21.5	14.5	ALLDVTPAV	0.901479	0.048	0.798225	0.106	8.87	ALDVTPNAV	0.000864	16.099	0.071217	18.438	23137.9	ALLDVPNAV	0.000127	23.286	0.058266	24.178	26618.3
Homo sapiens	ALLELGEDAKL	11	MHC class II transactivator OS=Homo sapiens OX=9606 GN=CIITA PE=1 SV=3	31568.6	19787	0.994	25.8	14.9	ALLEEDAKL	0.604264	0.277	0.497949	1.806	228.62	ALLELGAKL	0.00032	24.806	0.031576	49.008	35530	ALLELGEKL	2.8e-05	38.5	0.022725	61.347	39100.8
Homo sapiens	ALLENPKMEL	10	Serine/threonine-protein kinase PDIK1L OS=Homo sapiens OX=9606 GN=PDIK1L PE=1 SV=1	19532.8	72291	0.976	21.3	17.6	ALLENPMEL	0.820523	0.093	0.604687	0.854	72.04	ALLEPKMEL	0.009372	5.297	0.096455	12.069	17608.8	ALLENPMEL	0.001856	7.265	0.083625	14.469	20231.1
Homo sapiens	ALLETNPYLL	10	Putative lipid scramblase CLPTM1 OS=Homo sapiens OX=9606 GN=CLPTM1 PE=1 SV=1	9327.34	26759	0.995	23.2	14.6	ALLETNPYL	0.832966	0.085	0.764137	0.173	12.83	ALLETNPYL	0.000696	17.773	0.059349	23.555	26308.2	ALLENPYLL	0.001247	8.786	0.082614	14.735	20453.6
Homo sapiens	ALLGGETAEM	10	Trifunctional purine biosynthetic protein adenosine-3 OS=Homo sapiens OX=9606 GN=GART PE=1 SV=1	4911.59	22817	0.997	21	12.6	ALLGGTAEM	0.236039	0.979	0.468584	2.16	314.13	ALLGGETAM	0.002611	9.745	0.104241	10.774	16186.2	ALLGGTAEM	0.000134	22.812	0.057712	24.484	26778.3
Homo sapiens	ALLGGLVNV	9	Progestin and adipoQ receptor family member 4 OS=Homo sapiens OX=9606 GN=PAQR4 PE=2 SV=3	74229.6	39290	0.979	22.8	16.3	ALLGGLVNV	0.989516	0.004	0.887893	0.01	3.36	ALLGGLVNV	0.000624	18.675	0.047431	31.143	29929.1	ALLGGLVNV	0.004624	4.571	0.085759	13.917	19769.3
Homo sapiens	ALLGKLDAINV	11	Geranylgeranyl transferase type-2 subunit beta OS=Homo sapiens OX=9606 GN=RABGGTB PE=1 SV=2	12580.9	23181	0.991	22	14.5	ALLGKLINV	0.67456	0.21	0.651486	0.584	43.42	ALLGKLDAV	5e-05	49.333	0.02632	58.196	37609.1	ALLGKLINV	1.9e-05	43	0.022448	61.876	39218.2
Homo sapiens	ALLGPSAAASV	11	MHC class II transactivator OS=Homo sapiens OX=9606 GN=CIITA PE=1 SV=3	26664.6	46274	0.988	24.3	13.7	ALLGPSASV	0.459816	0.446	0.57143	1.107	103.24	ALLGPSASV	0.000485	20.821	0.059234	23.614	26340.9	ALPSAAASV	1.6e-05	45.5	0.038466	38.995	32977.6
Homo sapiens	ALLSLDPAAV	10	DNA-dependent protein kinase catalytic subunit OS=Homo sapiens OX=9606 GN=PRKDC PE=1 SV=3	105791	40341	0.984	21.3	16.9	ALLSDPAAV	0.53726	0.349	0.709921	0.34	23.07	ALLSDPAAV	0.000182	31.067	0.066373	20.293	24382.9	ALLSDPAAV	1.2e-05	49	0.034207	43.851	34532.8
Homo sapiens	ALLSRPALTL	10	Group XIIA secretory phospholipase A2 OS=Homo sapiens OX=9606 GN=PLA2G12A PE=1 SV=1	16809.7	25895	0.997	26	26	ALLSRPLTL	0.436696	0.477	0.502595	1.754	217.42	ALLSRPLTL	0.012665	4.546	0.138656	6.986	11154	ALLSRPLTL	0.000764	11.053	0.084779	14.166	19980
Homo sapiens	ALMPVLNQV	9	Exosome complex component MTR3 OS=Homo sapiens OX=9606 GN=EXOSC6 PE=1 SV=1	155096	66729	0.997	23	13.2	ALMPVLNQV	0.993982	0.003	0.881673	0.012	3.6	ALMPVLNQV	0.00844	5.562	0.111869	9.702	14903.9	ALMPVLNQV	0.034166	1.314	0.192531	2.988	6226.91
Homo sapiens	ALNEKLVNL	9	Eukaryotic translation initiation factor 3 subunit F OS=Homo sapiens OX=9606 GN=EIF3F PE=1 SV=1	65778.1	21761	0.996	21.4	15.5	ALNEKLVNL	0.982069	0.008	0.748565	0.209	15.19	ALNEKLVNL	0.040568	2.463	0.107496	10.293	15626.1	ALNEKLVNL	0.11501	0.477	0.222686	2.095	4493.4
Homo sapiens	ALNELLQHV	9	Talin-1 OS=Homo sapiens OX=9606 GN=TLN1 PE=1 SV=3	26528.8	42782	0.994	24.6	13.6	ALNELLQHV	0.99132	0.004	0.83284	0.057	6.1	ALNELLQHV	0.002189	10.59	0.054911	25.988	27602.3	ALNELLQHV	0.015759	2.29	0.142755	5.649	10670.1
Homo sapiens	ALNENINQV	9	Pantothenate kinase 2, mitochondrial OS=Homo sapiens OX=9606 GN=PANK2 PE=1 SV=3	31291.4	55920	0.992	20.9	14.9	ALNENINQV	0.990977	0.004	0.820276	0.073	6.99	ALNENINQV	0.003127	8.928	0.061722	22.38	25641.3	ALNENINQV	0.024659	1.659	0.167389	4.093	8173.61
Homo sapiens	ALPEDLVEV	9	Plastin-3 OS=Homo sapiens OX=9606 GN=PLS3 PE=1 SV=4	678866	41984	0.987	21.6	16.5	ALPEDLVEV	0.984894	0.006	0.82589	0.065	6.58	ALPEDLVEV	0.001147	14.175	0.043113	34.938	31360.5	ALPEDLVEV	0.035825	1.269	0.189457	3.104	6437.5
Homo sapiens	ALPPVLLPGA	10	Transmembrane emp24 domain-containing protein 5 OS=Homo sapiens OX=9606 GN=TMED5 PE=1 SV=1	116084	56143	0.997	24.2	13.5	ALPPVLPGA	0.348335	0.633	0.54689	1.307	134.63	APPVLLPGA	0.002293	10.362	0.104193	10.781	16194.6	ALPPVLLPA	3.5e-05	36	0.050954	28.553	28809.7
Homo sapiens	ALQDIGKNIYTI	12	RNA-binding protein NOB1 OS=Homo sapiens OX=9606 GN=NOB1 PE=1 SV=1	19089.9	34011	0.997	32.8	18.3	ALQDNIYTI	0.151493	1.419	0.511146	1.662	198.2	ALQDIGKTI	0.000101	38.857	0.037324	41.142	33387.6	ALQDNIYTI	2.1e-05	42	0.036518	41.127	33680.1
Homo sapiens	ALSDGVHKI	9	Fas apoptotic inhibitory molecule 1 OS=Homo sapiens OX=9606 GN=FAIM PE=1 SV=1	50921.3	66289	0.997	20.8	11.6	ALSDGVHKI	0.965169	0.016	0.685142	0.442	30.17	ALSDGVHKI	0.004273	7.721	0.058268	24.12	26617.7	ALSDGVHKI	0.030307	1.437	0.126587	7.112	12709.9
Oryctolagus cuniculus	ALSDHHIYL	9	Fructose-bisphosphate aldolase A OS=Oryctolagus cuniculus OX=9986 GN=ALDOA PE=1 SV=2	61535.8	96852	0.993	23.8	14.2	ALSDHHIYL	0.974883	0.011	0.818226	0.075	7.15	ALSDHHIYL	0.071871	1.789	0.17341	4.976	7658.11	ALSDHHIYL	0.254977	0.206	0.413879	0.282	567.76
Homo sapiens	ALSDIEKNYQL	11	Serine/threonine-protein kinase Nek2 OS=Homo sapiens OX=9606 GN=NEK2 PE=1 SV=1	21712	30708	0.997	28.6	16.1	ALSDINYQL	0.76304	0.134	0.565303	1.154	110.31	ALSDKNYQL	0.001118	14.349	0.043634	34.425	31184.2	ALSDINYQL	0.001256	8.755	0.054019	26.586	27870
Homo sapiens	ALSDSIHTV	9	PR domain zinc finger protein 4 OS=Homo sapiens OX=9606 GN=PRDM4 PE=1 SV=3	32090	29057	0.983	20.1	16.1	ALSDSIHTV	0.995159	0.002	0.852326	0.032	4.94	ALSDSIHTV	0.00764	5.838	0.077841	16.32	21537.6	ALSDSIHTV	0.056468	0.874	0.191684	3.018	6284.24
Homo sapiens	ALSGTLSGV	9	DNA replication licensing factor MCM5 OS=Homo sapiens OX=9606 GN=MCM5 PE=1 SV=5	90392.2	82836	0.993	23.6	16.5	ALSGTLSGV	0.795491	0.11	0.760245	0.181	13.38	ALSGTLSGV	0.000991	15.141	0.085199	14.388	19889.4	ALSGTLSGV	0.000274	17.229	0.059247	23.659	26337.2
Homo sapiens	ALSSVIKEL	9	Mitotic-spindle organizing protein 1 OS=Homo sapiens OX=9606 GN=MZT1 PE=1 SV=2	40922.9	21856	0.993	21.8	13.8	ALSSVIKEL	0.854531	0.072	0.574927	1.08	99.4	ALSSVIKEL	0.022537	3.373	0.121692	8.559	13401.2	ALSSVIKEL	0.039235	1.183	0.182972	3.353	6905.42
Homo sapiens	ALTAITEEL	9	Neurofilament medium polypeptide OS=Homo sapiens OX=9606 GN=NEFM PE=1 SV=3	115891	90176	0.994	23.1	15.8	ALTAITEEL	0.818433	0.095	0.65477	0.57	41.9	ALTAITEEL	0.009585	5.239	0.103677	10.857	16285.3	ALTAITEEL	0.004561	4.609	0.14568	5.433	10337.7
Homo sapiens	ALTPVVVTL	9	Cyclin-dependent kinase 4 OS=Homo sapiens OX=9606 GN=CDK4 PE=1 SV=2	96905	67554	0.986	21.9	15.7	ALTPVVVTL	0.972688	0.012	0.707002	0.352	23.81	ALTPVVVTL	0.080601	1.652	0.119816	8.755	13676	ALTPVVVTL	0.186782	0.295	0.247261	1.561	3444.28
Homo sapiens	ALVDHLNVGV	10	Biogenesis of lysosome-related organelles complex 1 subunit 1 OS=Homo sapiens OX=9606 GN=BLOC1S1 PE=1 SV=2	63394.1	39851	0.997	21.8	15.9	ALVDHLVGV	0.853585	0.073	0.793694	0.116	9.32	ALVDHLNVV	0.000256	27.095	0.055877	25.431	27315.3	ALVDHLNVV	0.000147	22	0.064037	21.321	25007
Homo sapiens	ALWDIETGQQTT	12	Guanine nucleotide-binding protein G(I)/G(S)/G(T) subunit beta-1 OS=Homo sapiens OX=9606 GN=GNB1 PE=1 SV=3	9619.48	47155	0.991	25.8	16.2	ALWDGQQTT	0.173881	1.271	0.350305	4.318	1129.53	ALWDGQQTT	2e-05	64.286	0.019053	73.67	40685.6	ALWDGQQTT	3e-06	70	0.014321	79.73	42822.9
Homo sapiens	ALWDIETGQQTV	12	Guanine nucleotide-binding protein G(I)/G(S)/G(T) subunit beta-2 OS=Homo sapiens OX=9606 GN=GNB2 PE=1 SV=3	452501	330719	0.997	22.2	8.19	ALWDGQQTV	0.911721	0.043	0.726643	0.279	19.25	ALWDGQQTV	0.000139	34.455	0.035605	43.273	34014.4	ALWDGQQTV	6.1e-05	30.167	0.036616	41.016	33644.4
Homo sapiens	ALWEDEGVRA	10	Guanine nucleotide-binding protein G(s) subunit alpha isoforms short OS=Homo sapiens OX=9606 GN=GNAS PE=1 SV=1	32706.4	69215	0.995	24	13.2	ALWEEGVRA	0.568577	0.313	0.533852	1.433	155.03	ALWEDGVRA	8.7e-05	40.857	0.031635	48.92	35507.3	ALWDEGVRA	1.1e-05	50	0.019256	68.309	40596.3
Homo sapiens	ALWERIEGV	9	Caspase recruitment domain-containing protein 10 OS=Homo sapiens OX=9606 GN=CARD10 PE=1 SV=2	239268	54813	0.982	22.7	16	ALWERIEGV	0.992148	0.003	0.886873	0.01	3.4	ALWERIEGV	0.000957	15.393	0.06257	21.978	25407.1	ALWERIEGV	0.008714	3.238	0.133938	6.383	11738.1
Homo sapiens	ALYDATYET	9	Cofilin-1 OS=Homo sapiens OX=9606 GN=CFL1 PE=1 SV=3	175408	150764	0.994	25.1	14.1	ALYDATYET	0.839958	0.08	0.758531	0.185	13.64	ALYDATYET	0.000605	18.922	0.055272	25.78	27494.7	ALYDATYET	0.004511	4.639	0.110414	9.022	15140.4
Homo sapiens	AMADAGILRL	10	Leucine--tRNA ligase, cytoplasmic OS=Homo sapiens OX=9606 GN=LARS1 PE=1 SV=2	18258	40306	0.997	20.9	12.7	AMADGILRL	0.663676	0.22	0.602149	0.871	74.04	AADAGILRL	0.004243	7.747	0.100122	11.439	16923.9	AMADGILRL	0.002359	6.438	0.111688	8.853	14933.1
Homo sapiens	AMAPASAVSGL	11	Methionine synthase OS=Homo sapiens OX=9606 GN=MTR PE=1 SV=2	65462.9	35888	0.988	20.6	15.5	AMAPAVSGL	0.119488	1.648	0.412642	3.016	575.41	APASAVSGL	0.506212	0.379	0.452299	0.705	374.65	AMAPASAVL	0.000109	24.667	0.077424	16.248	21635
Homo sapiens	AMFNGGMATT	10	BTB/POZ domain-containing protein 2 OS=Homo sapiens OX=9606 GN=BTBD2 PE=1 SV=1	19112.6	53068	0.994	20.4	10.8	AMFGGMATT	0.078337	2.247	0.528576	1.483	164.14	AMFNGGMAT	0.000347	23.949	0.083346	14.836	20292.2	AMFNGGMTT	2.3e-05	41	0.052128	27.765	28446
Homo sapiens	AMFYGDLAEV	10	BTB/POZ domain-containing protein 6 OS=Homo sapiens OX=9606 GN=BTBD6 PE=1 SV=4	23751.6	40875	0.997	31.5	17.5	AMYGDLAEV	0.747013	0.149	0.835483	0.055	5.93	AFYGDLAEV	0.000205	29.706	0.072393	18.012	22845.3	AFYGDLAEV	0.000217	18.938	0.110891	8.957	15062.5
Homo sapiens	AMIEGEIESL	10	Ubiquitin carboxyl-terminal hydrolase 25 OS=Homo sapiens OX=9606 GN=USP25 PE=1 SV=4	20584.4	24906	0.99	20	17.6	AMIEGIESL	0.834751	0.084	0.69587	0.398	26.86	AMIEGEISL	0.004496	7.533	0.086349	14.11	19643.5	AMIEGIESL	0.001498	8.056	0.097125	11.314	17481.7
Homo sapiens	AMLPSITNV	9	Transformation/transcription domain-associated protein OS=Homo sapiens OX=9606 GN=TRRAP PE=1 SV=3	255469	99058	0.997	22.6	11.2	AMLPSITNV	0.987083	0.005	0.842058	0.048	5.52	AMLPSITNV	0.002023	10.952	0.068119	19.6	23926.6	AMLPSITNV	0.020181	1.909	0.16482	4.232	8403.99
Homo sapiens	AMLTVLHEI	9	Activating signal cointegrator 1 complex subunit 3 OS=Homo sapiens OX=9606 GN=ASCC3 PE=1 SV=3	33934	77904	0.987	20.4	14.8	AMLTVLHEI	0.905288	0.046	0.831716	0.058	6.18	AMLTVLHEI	0.000856	16.171	0.071566	18.312	23050.7	AMLTVLHEI	0.00283	5.887	0.128934	6.869	12391.2
Homo sapiens	AMSGLIADA	9	Proteasome subunit alpha type-5 OS=Homo sapiens OX=9606 GN=PSMA5 PE=1 SV=3	32205.3	58386	0.997	20.6	13	AMSGLIADA	0.113648	1.711	0.52397	1.529	172.52	AMSGLIADA	0.000106	38.143	0.053498	26.839	28027.5	AMSGLIADA	3.7e-05	35.5	0.049733	29.397	29192.8
Homo sapiens	AMSNLVPPVEL	11	Guanine nucleotide-binding protein G(s) subunit alpha isoforms short OS=Homo sapiens OX=9606 GN=GNAS PE=1 SV=1	89069.8	174828	0.996	22.7	20	AMSNPPVEL	0.233229	0.99	0.52759	1.492	165.9	AMSNPPVEL	0.003979	7.97	0.074156	17.429	22413.7	AMSNPPVEL	0.000453	13.917	0.074809	17.093	22255.9
Homo sapiens	AMSSKFFLV	9	Protein Wnt-5a OS=Homo sapiens OX=9606 GN=WNT5A PE=1 SV=2	625723	161085	0.997	25.3	14.1	AMSSKFFLV	0.780897	0.12	0.839747	0.051	5.66	AMSSKFFLV	0.000435	21.816	0.073149	17.761	22659.2	AMSSKFFLV	0.005887	4.004	0.209327	2.443	5192.17
Homo sapiens	AMVDQAWDA	9	Angiotensin-converting enzyme 2 OS=Homo sapiens OX=9606 GN=ACE2 PE=1 SV=2	66466.6	143189	0.997	20.9	13.7	AMVDQAWDA	0.247067	0.936	0.606002	0.845	71.02	AMVDQAWDA	6.3e-05	46	0.035011	44.086	34233.7	AMVDQAWDA	0.000123	23.571	0.063962	21.356	25027.3
Homo sapiens	AMYVQLIEV	9	Kelch-like protein 15 OS=Homo sapiens OX=9606 GN=KLHL15 PE=1 SV=2	25435.5	40037	0.988	21	13.3	AMYVQLIEV	0.944353	0.026	0.837143	0.054	5.82	AMYVQLIEV	0.000654	18.286	0.055629	25.574	27388.7	AMYVQLIEV	0.006208	3.903	0.168031	4.058	8117.04
Homo sapiens	APASFGKSF	9	Multivesicular body subunit 12A OS=Homo sapiens OX=9606 GN=MVB12A PE=1 SV=1	6293.86	24456	0.997	21.6	10.6	APASFGKSF	0.000477	23.764	0.027348	62.671	37193.1	APASFGKSF	0.95786	0.031	0.742824	0.054	16.16	APASFGKSF	0.018354	2.048	0.135592	6.234	11530
Homo sapiens	APASPFRQL	9	Complement component 1 Q subcomponent-binding protein, mitochondrial OS=Homo sapiens OX=9606 GN=C1QBP PE=1 SV=1	281853	139205	0.996	20.5	11.1	APASPFRQL	0.007601	7.658	0.052389	39.572	28365.8	APASPFRQL	0.994269	0.005	0.792336	0.026	9.46	APASPFRQL	0.052531	0.93	0.131453	6.619	12058
Homo sapiens	APDKHHITPLL	11	Myotrophin OS=Homo sapiens OX=9606 GN=MTPN PE=1 SV=2	18459	95675	0.997	29.2	18.7	APDKHTPLL	0.001599	14.846	0.049835	41.25	29160.6	APDKHHITL	0.784422	0.15	0.496749	0.535	231.61	APDKHHITL	0.001408	8.295	0.057499	24.602	26840.1
Homo sapiens	APEEHPVLL	9	Actin, cytoplasmic 1 OS=Homo sapiens OX=9606 GN=ACTB PE=1 SV=1	195751	219997	0.997	21.6	13.3	APEEHPVLL	0.009463	6.912	0.058078	36.391	26672.5	APEEHPVLL	0.903039	0.068	0.485196	0.573	262.45	APEEHPVLL	0.023538	1.712	0.086807	13.664	19546.4
Homo sapiens	APFEPLASGIL	11	Metalloproteinase inhibitor 1 OS=Homo sapiens OX=9606 GN=TIMP1 PE=1 SV=1	6690.29	35253	0.989	22	22	APFEPLASL	0.002484	12.43	0.055425	37.837	27449.2	APFEPLASL	0.829236	0.118	0.518034	0.466	183.97	APFEPLASL	0.000332	15.891	0.046843	31.517	30120.1
Homo sapiens	APFLRNVEL	9	CCR4-NOT transcription complex subunit 1 OS=Homo sapiens OX=9606 GN=CNOT1 PE=1 SV=2	174402	94450	0.989	23	16.7	APFLRNVEL	0.005087	9.129	0.083164	26.584	20332.2	APFLRNVEL	0.981738	0.013	0.728246	0.066	18.92	APFLRNVEL	0.031066	1.41	0.148725	5.224	10002.7
Homo sapiens	APNAGSRMTQTV	12	Peroxisomal multifunctional enzyme type 2 OS=Homo sapiens OX=9606 GN=HSD17B4 PE=1 SV=3	16225.1	59734	0.989	22.1	13.1	APNAGTQTV	0.000109	40.125	0.039307	49.451	32678.9	APNAGSRTV	0.212861	0.882	0.397635	0.99	676.85	APNAGTQTV	6e-06	58.333	0.024345	58.399	38421.4
Homo sapiens	APRAPPGPAGL	11	Striatin-4 OS=Homo sapiens OX=9606 GN=STRN4 PE=1 SV=2	42818.9	81467	0.997	24.8	13.9	AAPPGPAGL	0.001928	13.78	0.038419	50.282	32994.4	APRPGPAGL	0.986187	0.011	0.796435	0.024	9.05	AAPPGPAGL	0.000551	12.806	0.048307	30.424	29646.7
Homo sapiens	APRLPITGL	9	Zinc finger protein 526 OS=Homo sapiens OX=9606 GN=ZNF526 PE=1 SV=2	550923	129724	0.993	20.6	17.3	APRLPITGL	0.002368	12.68	0.043094	46.162	31367	APRLPITGL	0.997833	0.002	0.839333	0.01	5.69	APRLPITGL	0.00908	3.158	0.077916	16.09	21520.1
Homo sapiens	APRPAGSYL	9	MHC class II transactivator OS=Homo sapiens OX=9606 GN=CIITA PE=1 SV=3	2109600	705105	0.997	23.7	12.4	APRPAGSYL	0.001528	15.116	0.051045	40.441	28781.3	APRPAGSYL	0.998616	0.001	0.898999	0.006	2.98	APRPAGSYL	0.03446	1.305	0.162367	4.365	8630.03
Homo sapiens	APRPASGPIRP	11	60S ribosomal protein L13 OS=Homo sapiens OX=9606 GN=RPL13 PE=1 SV=4	261318	176532	0.997	27.5	13.3	APRPGPIRP	4.2e-05	53.667	0.013545	84.889	43184	APRPASGPP	0.265951	0.758	0.465582	0.648	324.5	ARPASGPIR	1.5e-05	46	0.020662	65.325	39983.4
Homo sapiens	APRPASGPIRPIV	13	60S ribosomal protein L13 OS=Homo sapiens OX=9606 GN=RPL13 PE=1 SV=4	87920.5	104369	0.997	32.7	12.9	ASGPIRPIV	3.8e-05	55	0.03716	51.527	33446.9	APRPASGPV	0.481766	0.405	0.70965	0.086	23.14	APRPARPIV	5e-06	60	0.026472	54.723	37547.3
Homo sapiens	APRPSTGPHKL	11	40S ribosomal protein S4, X isoform OS=Homo sapiens OX=9606 GN=RPS4X PE=1 SV=2	160510	179858	0.997	22.5	11	APRPGPHKL	0.000659	21.013	0.024519	66.561	38349.2	APRPSTHKL	0.992006	0.007	0.849702	0.009	5.08	APRPSPHKL	0.002077	6.885	0.04221	35.397	31668.4
Homo sapiens	APRQPGLMA	9	Putative coiled-coil-helix-coiled-coil-helix domain-containing protein CHCHD2P9, mitochondrial OS=Homo sapiens OX=9606 GN=CHCHD2P9 PE=5 SV=1	735821	461682	0.996	22.5	17.5	APRQPGLMA	0.000622	21.5	0.027685	62.23	37057.8	APRQPGLMA	0.952088	0.034	0.763245	0.04	12.96	APRQPGLMA	0.00046	13.833	0.050951	28.555	28810.6
Homo sapiens	APRQPGLMAQM	11	Putative coiled-coil-helix-coiled-coil-helix domain-containing protein CHCHD2P9, mitochondrial OS=Homo sapiens OX=9606 GN=CHCHD2P9 PE=5 SV=1	32934.9	67248	0.997	32.3	13.3	AQPGLMAQM	0.001384	15.756	0.066	32.694	24481.5	APRQPGAQM	0.985637	0.011	0.753216	0.047	14.44	APRQPGLQM	0.000919	10.182	0.068384	19.444	23858.1
[truncated: 569 more rows]

## Sheet: S3F
S3F Table: HLA-DR immunopeptidome eluted from non-infected HEK293.CIITA cells
[truncated: 602 more rows]

## Sheet: S3G
S3G Table: HLA-DP immunopeptidome eluted from non-infected HEK293.CIITA cells
[truncated: 431 more rows]
