# Supplementary material for: Immunopeptidome profiling of human coronavirus OC43-infected cells identifies CD4 T-cell epitopes specific to seasonal coronaviruses or cross-reactive with SARS-CoV-2
Source: PLoS Pathog. 2023 Jul 27;19(7):e1011032. doi: 10.1371/journal.ppat.1011032 (PMC10409285; doi:10.1371/journal.ppat.1011032)
Supplement: S4 Table — S4A. Binding affinities of HLA-DR OC43 eluted peptides and homologs in other coronaviruses to DR2b and DR2a. S4B. Binding affinities of HLA-DP OC43 eluted peptides and homologs in other coronaviruses to DP4.1. In both tables: Binding affinities of OC43 eluted peptides and the corresponding homologs in other coronaviruses are shown as IC50 (μM) of each peptide to the indicated HLA. The mean and the standard deviation (SD) of two independent experiments are presented. (XLSX) [file ppat.1011032.s012.xlsx]

## Sheet: Index
S4 Table: Binding affinities of OC43 eluted peptides and homologs
Tab Id	Content
S4A	Binding affinities of HLA-DR OC43 eluted peptides and homologs in other coronaviruses
S4B	Binding affinities of HLA-DP OC43 eluted peptides and homologs in other coronaviruses
In both tables: Binding affinities of OC43 eluted peptides and the corresponding homologs in other coronaviruses are shown as IC50 (µM) of each peptide to the indicated HLA. The mean and the standard deviation (SD) of two independent experiments are presented.

## Sheet: S4A
S4A Table. Binding affinities of HLA-DR OC43 eluted peptides and homologs in other coronaviruses
				DR2b (DRB1*15:01)		DR2a (DRB5*01:01)
Eluted Id		Peptide	Len	Mean IC50 (µM)	SD	Mean IC50 (µM)	SD
P8		EGQQIIFYEGVNFTP	15	0.22945	0.0284964	5.6785	5.19087
P9		LFYTQVYKNMAVYRS	15	0.22105	0.00459619	0.4015	0.0100409
P10		PSGGNVVPYYSWFSG	15	0.2616	0.0598212	72.845	13.5552
P11		LTALNAYVSQQLSDS	15	0.1373	0.0145664	63.485	0.318198
P12		DFINGIFAKVKNTKVIK	17	17.125	5.56493	0.1437	0.087257
P13		SRQYLLAFNQDGIIFN	16	0.7244	0.126289	43.78	25.5831
				DR2b (DRB1*15:01)		DR2a (DRB5*01:01)
Eluted Id	Homolog Id	Peptide	Len	Mean IC50 (µM)	SD	Mean IC50 (µM)	SD
P10	N#7 (CoV2)	QGLPNNTASWFTALTQH	17	506.55	51.6895	204.3	3.11127
P11	P11.CoV2	LQSLQTYVTQQLIRA	15	0.4482	0.136047	2.178	1.25724
P11	P11.HKU1	LTALNAYVSQQLSDI	15	0.2183	0.0543058	21.26	3.3234
P11	P11.NL63	LAALNAFVSQVLNKY	15	0.56475	0.389828	2.1	0.0650538
P11	P11.229E	LAALNVFVSHTLTKY	15	0.2125	0.103662	2.099	0.581242
P12	S#18 (CoV2)	FNDGVYFASTEKSNII	16	777.05	138.098	41.27	29.3874
P13	S#55 (CoV2)	QPRTFLLKYNENGTIT	16	3.7015	0.67953	66.165	0.176777
	S#56 (CoV2)	LLKYNENGTITDAVDC	16	39.78	24.4659	41.145	3.04763

## Sheet: S4B
S4B Table. Binding affinities of HLA-DP OC43 eluted peptides and homologs in other coronaviruses
				DPA*01:03/DPB1*04:01
Eluted Id		Peptide	Len	Mean IC50 (µM)	SD
P1		YLAISNELLLTVPTK	15	0.40725	0.189575
P2		GAFFFGSRLELAKVQN	16	118.45	9.54594
P3		LSDFINGIFAKVKNTK	16	3.164	1.06632
P4		RSAIEDLLFDKVKLS	15	2.991	0.649124
P5		ITTGYRFTNFEPFT	14	0.29955	0.00120208
P6		APYGLYFIHFSYVPTK	16	80.505	6.58316
P7		IHFSYVPTKYVTARVSPG	18	9.444	4.16627
P14		NRGRQFYEFYNDVKPP	16	5.143	1.63483
				DPA*01:03/DPB1*04:01
Eluted Id	Homolog Id	Peptide	Len	Mean IC50 (µM)	SD
P2	N#45 (CoV2)	PSASAFFGMSRIGMEVT	17	544.3	349.311
P3	S#17 (CoV2)	NPVLPFNDGVYFASTE	16	75.995	10.0197
P4	S#163 (CoV2)	KPSKRSFIEDLLFNKV	16	0.286	0.072832
	S#164 (CoV2)	SFIEDLLFNKVTLADA	16	127.95	4.73762
	HKU1-151	SSSRSFFEDLLFDKVKL	17	2.5705	0.303349
	NL63-146	SALEDLLFSKVVTSGLG	17	3.4815	2.21254
	229E-115	RVAGRSAIEDILFSKLV	17	5.9875	1.17592
P5	S#138 (CoV2)	SVASQSIIAYTMSLGA	16	438.15	261.417
	S#139 (CoV2)	SIIAYTMSLGAENSVA	16	292.4	99.1364
P6	S#212 (CoV2)	APHGVVFLHVTYVPAQ	16	252.8	138.452
P7	S#213 (CoV2)	VFLHVTYVPAQEKNFT	16	242.2	30.9713
P14	E#9 (CoV2)	YVYSRVKNLNSSRVPDL	17	661.05	43.4871
