# Supplementary material for: Immunopeptidome profiling of human coronavirus OC43-infected cells identifies CD4 T-cell epitopes specific to seasonal coronaviruses or cross-reactive with SARS-CoV-2
Source: PLoS Pathog. 2023 Jul 27;19(7):e1011032. doi: 10.1371/journal.ppat.1011032 (PMC10409285; doi:10.1371/journal.ppat.1011032)
Supplement: S7 Table — (XLSX) [file ppat.1011032.s015.xlsx]

## Sheet: S7
S7 Table: Synthetic peptides used in the study
Peptide Id	Virus	Source protein	Protein location	Sequence	OC43 homolog Id	Source
P1	OC43	Hemaglutinin esterase	HE.259-273	YLAISNELLLTVPTK		21st Century
P2	OC43	Nucleocapsid	N.321-336	GAFFFGSRLELAKVQN		21st Century
P3	OC43	Spike	S.97-111	LSDFINGIFAKVKNTK		21st Century
P4	OC43	Spike	S.903-917	RSAIEDLLFDKVKLS		21st Century
P5	OC43	Spike	S.760-773	ITTGYRFTNFEPFT		21st Century
P6	OC43	Spike	S.1140-1155	APYGLYFIHFSYVPTK		21st Century
P7	OC43	Spike	S.1147-1164	IHFSYVPTKYVTARVSPG		21st Century
P8	OC43	Hemaglutinin esterase	HE.93-107	EGQQIIFYEGVNFTP		21st Century
P9	OC43	Hemaglutinin esterase	HE.128-142	LFYTQVYKNMAVYRS		21st Century
P10	OC43	Nucleocapsid	N.54-68	PSGGNVVPYYSWFSG		21st Century
P11	OC43	Spike	S.1085-1099	LTALNAYVSQQLSDS		21st Century
P12	OC43	Spike	S.98-114	DFINGIFAKVKNTKVIK		21st Century
P13	OC43	Spike	S.271-286	SRQYLLAFNQDGIIFN		21st Century
P14	OC43	Envelope	E.62-78	NRGRQFYEFYNDVKPP		21st Century
N#7	SARS-CoV-2	Nucleocapsid	N.43-59	QGLPNNTASWFTALTQH	P10	BEI
P11.CoV2	SARS-CoV-2	Spike	S.1001-1015	LQSLQTYVTQQLIRA	P11	21st Century
P11.HKU1	HKU1	Spike	S.1086-1110	LTALNAYVSQQLSDI	P11	21st Century
P11.NL63	NL63	Spike	S.1067-1081	LAALNAFVSQVLNKY	P11	21st Century
P11.229E	229E	Spike	S.886-900	LAALNVFVSHTLTKY	P11	21st Century
S#18	SARS-CoV-2	Spike	S.86-101	FNDGVYFASTEKSNII	P12	BEI
S#55	SARS-CoV-2	Spike	S.271-286	QPRTFLLKYNENGTIT	P13	BEI
S#56	SARS-CoV-2	Spike	S.276-291	LLKYNENGTITDAVDC	P13	BEI
N#45	SARS-CoV-2	Nucleocapsid	N.309-325	PSASAFFGMSRIGMEVT	P2	BEI
S#17	SARS-CoV-2	Spike	S.81-96	NPVLPFNDGVYFASTE	P3	BEI
S#163	SARS-CoV-2	Spike	S.811-826	KPSKRSFIEDLLFNKV	P4	21st Century
S#164	SARS-CoV-2	Spike	S.816-831	SFIEDLLFNKVTLADA	P4	21st Century
HKU1-151	HKU1	Spike	S.901-917	SSSRSFFEDLLFDKVKL	P4	21st Century
NL63-146	NL63	Spike	S.871-887	SALEDLLFSKVVTSGLG	P4	21st Century
229E-115	229E	Spike	S.685-701	RVAGRSAIEDILFSKLV	P4	21st Century
S#138	SARS-CoV-2	Spike	S.686-701	SVASQSIIAYTMSLGA	P5	BEI
S#139	SARS-CoV-2	Spike	S.691-706	SIIAYTMSLGAENSVA	P5	BEI
S#212	SARS-CoV-2	Spike	S.1056-1071	APHGVVFLHVTYVPAQ	P6	BEI
S#213	SARS-CoV-2	Spike	S.1061-1076	VFLHVTYVPAQEKNFT	P7	BEI
E#9	SARS-CoV-2	Envelope	E.57-73	YVYSRVKNLNSSRVPDL	P14	BEI
