# Supplementary material for: Immunopeptidome profiling of human coronavirus OC43-infected cells identifies CD4 T-cell epitopes specific to seasonal coronaviruses or cross-reactive with SARS-CoV-2
Source: PLoS Pathog. 2023 Jul 27;19(7):e1011032. doi: 10.1371/journal.ppat.1011032 (PMC10409285; doi:10.1371/journal.ppat.1011032)
Supplement: S8 Table — (XLSX) [file ppat.1011032.s016.xlsx]

## Sheet: S8
S8 Table: OC43 Spike IgG antibody titers in samples from pre-pandemic donors
Donor Alias	Titer (max dil)
d07	8490.2		Statistics (pre-pandemic)
d18	22552.1		Pre-pandemic adults donors in this study
d22	21650		Mean	17921.7
d36	21650		STD	13070.8
d37	7216.67		N	20
d38	1273.53		Median	15876.7
d40	14433.3		GMT	13346
d46	10825
d51	21650
d61	43300		Reference pre-pandemic children (8-9 months)
d66	21650		Mean	1260
d74	21650		STD	2062.87
d79	14433.3		N	10
d95	28866.7		Median	300
d105	10825		GMT	373.213
d114	8018.52
d129	5412.5
d133	3092.86
d138	54125
d152	17320
Titer (max dil): maximal dilution that produced a positive value defined as background + 3x standard deviation of the background.
STD: standard deviation
GMT: geometric mean
